# Supplementary material for: SENP8 limits aberrant neddylation of NEDD8 pathway components to promote cullin-RING ubiquitin ligase function
Source: eLife. 2017 May 5;6:e24325. doi: 10.7554/eLife.24325 (PMC5419743; doi:10.7554/eLife.24325)
Supplement: Figure 1—source data 1. — DOI: http://dx.doi.org/10.7554/eLife.24325.003 [file elife-24325-fig1-data1.xlsx]

## Sheet: Sheet1
Uniprot Accession	Protein Description	Total # PSMs WT FLAG-NEDD8	Total # PSMs Mutant FLAG-NEDD8 (L73P)	Score WT FLAG-NEDD8 K-GG Elution	% Coverage WT FLAG-NEDD8 K-GG Elution	# Peptides WT FLAG-NEDD8 K-GG Elution	# PSM WT FLAG-NEDD8 K-GG Elution	Score WT FLAG-NEDD8 K-GG Supernatant	% Coverage WT FLAG-NEDD8 K-GG Supernatant	# Peptides WT FLAG-NEDD8 K-GG Supernatant	# PSM WT FLAG-NEDD8 K-GG Supernatant	Score Mutant FLAG-NEDD8 (L73P) K-GG Elution	% Coverage Mutant FLAG-NEDD8 (L73P) K-GG Elution	# Peptides Mutant FLAG-NEDD8 (L73P) K-GG Elution	# PSM Mutant FLAG-NEDD8 (L73P) K-GG Elution	Score Mutant FLAG-NEDD8 (L73P) K-GG Supernatant	% Coverage Mutant FLAG-NEDD8 (L73P) K-GG Supernatant	# Peptides Mutant FLAG-NEDD8 (L73P) K-GG Supernatant	# PSM Mutant FLAG-NEDD8 (L73P) K-GG Supernatant	# AAs	MW [kDa]	calc. pI
O75688	Protein phosphatase 1B OS=Homo sapiens GN=PPM1B PE=1 SV=1 - [PPM1B_HUMAN]	690	695	27.2621	21.92	9	12	2132.85	78.5	39	678	352.772	67.85	25	179	1532.02	77.24	38	516	479	52.6094	5.04639
	A2	0	0	B2	C2	D2	Sequence	# PSMs	# Proteins	# Protein Groups	Protein Group Accessions	Modifications	MH+ [Da]	XCorr A2	XCorr B2	XCorr C2	XCorr D2	# Missed Cleavages
	High	0	4.69476	High	High	High	ESDGASDEAEESGSQGK	11	2	1	O75688		1682.66	3.42354	4.69476	4.80325	4.66253	0
	High	0	3.79828	High	High	High	SGSALELSVENVK	40	6	2	O75688;O75688-2		1332.7	3.34426	3.79828	3.73326	3.83552	0
	High	0	3.60026	High	High	High	SGSTAVGVMISPK	45	6	2	O75688;O75688-2	M9(Oxidation)	1249.64	3.05111	3.60026	3.2232	3.78403	0
	High	0	3.18032	High	High	High	VNGSLAVSR	17	8	3	P35813;O75688;O75688-2		902.505	3.02738	3.18032	3.01801	2.98042	0
	High	0	3.37917	High	High	High	IQNAGGSVMIQR	52	9	3	P35813;O75688;O75688-2	M9(Oxidation)	1289.66	2.92345	3.37917	3.32614	3.21684	0
	High	0	6.40714	High	High	High	LNPHRESDGASDEAEESGSQGK	12	2	1	O75688		2300	2.62415	6.40714	4.20187	6.70525	1
	High	0	5.32792	High	High	High	NGQVCFSTQDHKPCNPR	17	6	2	O75688;O75688-2	C5(Carboxymethyl); C14(Carboxymethyl)	2046.87	2.23562	5.32792	4.42216	5.44704	0
	High	0	2.79699	High	High	High	NVIEAVYSR	49	6	2	O75688;O75688-2		1050.56	2.21513	2.79699	2.49932	2.82327	0
	High	0	3.12304	High	High	High	YGLSSMQGWR	37	9	3	P35813;O75688;O75688-2	M6(Oxidation)	1200.54	1.92052	3.12304	2.89669	3.17923	0
		0	7.6904	High	High	High	VEMEDAHTAVVGIPHGLEDWSFFAVYDGHAGSR	41	6	2	O75688;O75688-2		3599.66		7.6904	4.51761	9.30262	0
		0	7.39612	High		High	VEMEDAHTAVVGIPHGLEDWSFFAVYDGHAGSR	9	6	2	O75688;O75688-2	M3(Oxidation)	3615.66		7.39612		7.12675	0
		0	6.97033	High	High	High	VANYCSTHLLEHITTNEDFR	33	6	2	O75688;O75688-2	C5(Carboxymethyl)	2421.11		6.97033	4.45477	6.75301	0
		0	6.76749	High			ESDGASDEAEESGSQGKLVEALR	1	2	1	O75688		2364.08		6.76749			1
		0	6.34706	High	High	High	SRLEVSDDLENVCNWVVDTCLHK	22	5	2	O75688;O75688-2	C13(Carboxymethyl); C20(Carboxymethyl)	2790.27		6.34706	4.83687	4.69244	1
		0	6.23892	High		High	CVDGKGPTEQLVSPEPEVYEILR	2	5	2	O75688;O75688-2	C1(Carboxymethyl)	2616.28		6.23892		5.92473	1
		0	6.23413	High	High	High	AEEDEFIILACDGIWDVMSNEELCEYVK	4	5	2	O75688;O75688-2	C11(Carboxymethyl); C24(Carboxymethyl)	3379.46		6.23413	3.18447	6.72668	0
		0	5.71809	High		High	LEVSDDLENVCNWVVDTCLHK	7	5	2	O75688;O75688-2	C11(Carboxymethyl); C18(Carboxymethyl)	2547.13		5.71809		4.5954	0
		0	5.49694	High	High	High	NGQVCFSTQDHKPCNPR	25	6	2	O75688;O75688-2	Q3(Deamidated); C5(Carboxymethyl); C14(Carboxymethyl)	2047.86		5.49694	3.41269	5.26599	0
		0	5.49477	High		High	GSRDNMSIVLVCFSNAPK	2	5	2	O75688;O75688-2	C12(Carboxymethyl)	1995.96		5.49477		4.91955	1
		0	5.42939	High		High	NGQVCFSTQDHKPCNPREK	8	6	2	O75688;O75688-2	Q3(Deamidated); C5(Carboxymethyl); C14(Carboxymethyl)	2305		5.42939		5.79668	1
		0	5.18647	High		High	NGQVCFSTQDHKPCNPREK	6	6	2	O75688;O75688-2	C5(Carboxymethyl); C14(Carboxymethyl)	2304.01		5.18647		5.18188	1
		0	5.17563	High		High	GPTEQLVSPEPEVYEILR	4	5	2	O75688;O75688-2		2056.05		5.17563		5.54179	0
		0	5.16489	High			ERIQNAGGSVMIQR	2	9	3	P35813;O75688;O75688-2	M11(Oxidation)	1574.81		5.16489			1
		0	5.07666	High	High	High	SGSALELSVENVKNGIR	12	6	2	O75688;O75688-2	N14(Deamidated)	1773.93		5.07666	3.11341	5.67421	1
		0	5.04918	High	High	High	VSDEAVKKDSELDK	5	6	2	O75688;O75688-2		1562.79		5.04918	3.41771	4.91273	2
		0	5.00424	High		High	ALGDYDYKCVDGKGPTEQLVSPEPEVYEILR	2	5	2	O75688;O75688-2	C9(Carboxymethyl)	3541.69		5.00424		5.00105	2
		0	4.76071	High	High	High	ILSAENIPNLPPGGGLAGKR	57	6	2	O75688;O75688-2		1974.11		4.76071	4.69319	4.85352	1
		0	4.73444	High	High	High	SGSALELSVENVKNGIR	4	6	2	O75688;O75688-2		1772.95		4.73444	1.55511	5.85128	1
		0	4.57617	High		High	KDSELDKHLESR	4	7	2	O75688;O75688-2		1456.74		4.57617		4.55882	2
		0	4.57553	High		High	VEEIMEKSGEEGMPDLAHVMR	3	6	2	O75688;O75688-2		2387.1		4.57553		5.75765	1
		0	4.56114	High	High	High	DNMSIVLVCFSNAPK	56	5	2	O75688;O75688-2	M3(Oxidation); C9(Carboxymethyl)	1711.8		4.56114	1.5738	4.27081	0
		0	4.53958	High		High	DNMSIVLVCFSNAPK	102	5	2	O75688;O75688-2	C9(Carboxymethyl)	1695.81		4.53958		4.45265	0
		0	4.46509	High	High	High	DSELDKHLESR	10	7	2	O75688;O75688-2		1328.64		4.46509	3.44201	4.31364	1
		0	4.38581	High	High	High	ILSAENIPNLPPGGGLAGK	231	6	2	O75688;O75688-2		1818.01		4.38581	3.68895	4.46753	0
		0	3.96225	High	High	High	RNVIEAVYSR	12	6	2	O75688;O75688-2		1206.66		3.96225	3.39957	4.05473	1
		0	3.78069	High	High	High	SGEEGMPDLAHVMR	75	6	2	O75688;O75688-2	M6(Oxidation)	1544.68		3.78069	3.00244	3.63236	0
		0	3.73855	High	High	High	IQNAGGSVMIQR	38	9	3	P35813;O75688;O75688-2		1273.67		3.73855	2.01015	3.73359	0
		0	3.67659	High	High	High	SGEEGMPDLAHVMR	12	6	2	O75688;O75688-2		1528.69		3.67659	3.02545	4.11252	0
		0	3.56211	High		High	ERIQNAGGSVMIQR	2	9	3	P35813;O75688;O75688-2		1558.81		3.56211		3.43625	1
		0	3.51614	High			VANYCSTHLLEHITTNEDFR	2	6	2	O75688;O75688-2	C5(Carboxymethyl); N16(Deamidated)	2422.1		3.51614			0
		0	3.50694	High	High	High	HIYFINCGDSR	104	6	2	O75688;O75688-2	C7(Carboxymethyl)	1382.61		3.50694	2.77339	3.46539	0
		0	3.3668	High	High	High	YGLSSMQGWR	13	9	3	P35813;O75688;O75688-2		1184.55		3.3668	2.73066	3.3272	0
		0	3.35121	High	High	High	QLLEEMLTSYR	31	2	1	O75688		1382.7		3.35121	2.66021	3.24281	0
		0	3.2101	High		High	QLLEEMLTSYR	15	2	1	O75688	M6(Oxidation)	1398.69		3.2101		3.2063	0
		0	2.98568	High	High	High	TGFLKIDEYMR	7	6	2	O75688;O75688-2		1372.69		2.98568	1.68559	3.3456	1
		0	2.91135	High	High	High	IQNAGGSVMIQR	4	9	3	P35813;O75688;O75688-2	N3(Deamidated); M9(Oxidation)	1290.65		2.91135	1.08306	3.10877	0
		0	2.76558	High		High	DNMSIVLVCFSNAPK	2	5	2	O75688;O75688-2	N2(Deamidated); C9(Carboxymethyl)	1696.79		2.76558		1.94432	0
		0	0			High	NGQVCFSTQDHKPCNPREKER	2	6	2	O75688;O75688-2	C5(Carboxymethyl); C14(Carboxymethyl)	2589.16				5.67148	2
		0	0			High	SRLEVSDDLENVCNWVVDTCLHK	1	5	2	O75688;O75688-2	N11(Deamidated); C13(Carboxymethyl); C20(Carboxymethyl)	2791.28				5.61754	1
		0	0			High	HIYFINCGDSR	1	6	2	O75688;O75688-2	N6(Deamidated); C7(Carboxymethyl)	1383.6				3.61489	0
		0	0			High	IQNAGGSVMIQR	1	9	3	P35813;O75688;O75688-2	Q2(Deamidated)	1274.65				3.29451	0
		0	3.33167	High	High		SGEEGMPDLAHVMR	13	6	2	O75688;O75688-2	M6(Oxidation); M13(Oxidation)	1560.68		3.33167	1.65529		0
		0	3.02403	High	High	High	VNGSLAVSR	22	8	3	P35813;O75688;O75688-2	N2(Deamidated)	903.489		3.02403	3.0563	3.08909	0
		0	2.90106	High		High	TGFLKIDEYMR	6	6	2	O75688;O75688-2	M10(Oxidation)	1388.69		2.90106		2.85306	1
		0	3.37891	High	High	High	SGSTAVGVMISPK	17	6	2	O75688;O75688-2		1233.65		3.37891	2.71071	3.30621	0
		0	0			High	YGLSSMQGWR	1	9	3	P35813;O75688;O75688-2	Q7(Deamidated)	1185.54				2.97398	0
		0	2.22339	High			IQNAGGSVMIQR	1	9	3	P35813;O75688;O75688-2	Q2(Deamidated); N3(Deamidated)	1275.63		2.22339			0
		0	2.37499	High	High	High	NVIEAVYSR	3	6	2	O75688;O75688-2	N1(Deamidated)	1051.54		2.37499	1.53601	2.3083	0
		0	0			High	AEEDEFIILACDGIWDVMSNEELCEYVK	1	5	2	O75688;O75688-2	C11(Carboxymethyl); N20(Deamidated); C24(Carboxymethyl)	3380.46				3.58351	0
		0	2.62579	High	High	High	NFSDLRNGMDR	7	6	2	O75688;O75688-2	N7(Deamidated)	1325.59		2.62579	2.06957	2.55926	1
		0	3.01913	High			DSELDKHLESRVEEIMEK	2	6	2	O75688;O75688-2		2187.06		3.01913			2
		0	2.0638	High		High	NFSDLRNGMDR	15	6	2	O75688;O75688-2	N7(Deamidated); M9(Oxidation)	1341.58		2.0638		1.97201	1
		0	2.0401	High		High	IDEYMR	5	6	2	O75688;O75688-2		826.375		2.0401		1.98064	0
		0	1.65177	High		High	IDEYMR	17	6	2	O75688;O75688-2	M5(Oxidation)	842.37		1.65177		1.73711	0
		0	1.88793	High		High	VEEIMEK	5	6	2	O75688;O75688-2		877.433		1.88793		1.92351	0
		0	1.8555	High		High	ALGDYDYK	4	6	2	O75688;O75688-2		944.435		1.8555		2.03148	0
		0	1.83202	High		High	VEEIMEK	12	6	2	O75688;O75688-2	M5(Oxidation)	893.427		1.83202		1.827	0
O75688-2	Isoform Beta-2 of Protein phosphatase 1B OS=Homo sapiens GN=PPM1B - [PPM1B_HUMAN]	665	671	19.1008	21.45	7	9	2040.77	91.73	37	656	340.924	80.1	24	177	1457.08	91.73	36	494	387	42.7437	5.19873
	A2	0	0	B2	C2	D2	Sequence	# PSMs	# Proteins	# Protein Groups	Protein Group Accessions	Modifications	MH+ [Da]	XCorr A2	XCorr B2	XCorr C2	XCorr D2	# Missed Cleavages
	High	0	3.79828	High	High	High	SGSALELSVENVK	40	6	2	O75688;O75688-2		1332.7	3.34426	3.79828	3.73326	3.83552	0
	High	0	3.60026	High	High	High	SGSTAVGVMISPK	45	6	2	O75688;O75688-2	M9(Oxidation)	1249.64	3.05111	3.60026	3.2232	3.78403	0
	High	0	3.18032	High	High	High	VNGSLAVSR	17	8	3	P35813;O75688;O75688-2		902.505	3.02738	3.18032	3.01801	2.98042	0
	High	0	3.37917	High	High	High	IQNAGGSVMIQR	52	9	3	P35813;O75688;O75688-2	M9(Oxidation)	1289.66	2.92345	3.37917	3.32614	3.21684	0
	High	0	5.32792	High	High	High	NGQVCFSTQDHKPCNPR	17	6	2	O75688;O75688-2	C5(Carboxymethyl); C14(Carboxymethyl)	2046.87	2.23562	5.32792	4.42216	5.44704	0
	High	0	2.79699	High	High	High	NVIEAVYSR	49	6	2	O75688;O75688-2		1050.56	2.21513	2.79699	2.49932	2.82327	0
	High	0	3.12304	High	High	High	YGLSSMQGWR	37	9	3	P35813;O75688;O75688-2	M6(Oxidation)	1200.54	1.92052	3.12304	2.89669	3.17923	0
		0	7.6904	High	High	High	VEMEDAHTAVVGIPHGLEDWSFFAVYDGHAGSR	41	6	2	O75688;O75688-2		3599.66		7.6904	4.51761	9.30262	0
		0	7.39612	High		High	VEMEDAHTAVVGIPHGLEDWSFFAVYDGHAGSR	9	6	2	O75688;O75688-2	M3(Oxidation)	3615.66		7.39612		7.12675	0
		0	6.97033	High	High	High	VANYCSTHLLEHITTNEDFR	33	6	2	O75688;O75688-2	C5(Carboxymethyl)	2421.11		6.97033	4.45477	6.75301	0
		0	6.34706	High	High	High	SRLEVSDDLENVCNWVVDTCLHK	22	5	2	O75688;O75688-2	C13(Carboxymethyl); C20(Carboxymethyl)	2790.27		6.34706	4.83687	4.69244	1
		0	6.23892	High		High	CVDGKGPTEQLVSPEPEVYEILR	2	5	2	O75688;O75688-2	C1(Carboxymethyl)	2616.28		6.23892		5.92473	1
		0	6.23413	High	High	High	AEEDEFIILACDGIWDVMSNEELCEYVK	4	5	2	O75688;O75688-2	C11(Carboxymethyl); C24(Carboxymethyl)	3379.46		6.23413	3.18447	6.72668	0
		0	5.71809	High		High	LEVSDDLENVCNWVVDTCLHK	7	5	2	O75688;O75688-2	C11(Carboxymethyl); C18(Carboxymethyl)	2547.13		5.71809		4.5954	0
		0	5.49694	High	High	High	NGQVCFSTQDHKPCNPR	25	6	2	O75688;O75688-2	Q3(Deamidated); C5(Carboxymethyl); C14(Carboxymethyl)	2047.86		5.49694	3.41269	5.26599	0
		0	5.49477	High		High	GSRDNMSIVLVCFSNAPK	2	5	2	O75688;O75688-2	C12(Carboxymethyl)	1995.96		5.49477		4.91955	1
		0	5.42939	High		High	NGQVCFSTQDHKPCNPREK	8	6	2	O75688;O75688-2	Q3(Deamidated); C5(Carboxymethyl); C14(Carboxymethyl)	2305		5.42939		5.79668	1
		0	5.18647	High		High	NGQVCFSTQDHKPCNPREK	6	6	2	O75688;O75688-2	C5(Carboxymethyl); C14(Carboxymethyl)	2304.01		5.18647		5.18188	1
		0	5.17563	High		High	GPTEQLVSPEPEVYEILR	4	5	2	O75688;O75688-2		2056.05		5.17563		5.54179	0
		0	5.16489	High			ERIQNAGGSVMIQR	2	9	3	P35813;O75688;O75688-2	M11(Oxidation)	1574.81		5.16489			1
		0	5.07666	High	High	High	SGSALELSVENVKNGIR	12	6	2	O75688;O75688-2	N14(Deamidated)	1773.93		5.07666	3.11341	5.67421	1
		0	5.04918	High	High	High	VSDEAVKKDSELDK	5	6	2	O75688;O75688-2		1562.79		5.04918	3.41771	4.91273	2
		0	5.00424	High		High	ALGDYDYKCVDGKGPTEQLVSPEPEVYEILR	2	5	2	O75688;O75688-2	C9(Carboxymethyl)	3541.69		5.00424		5.00105	2
		0	4.76071	High	High	High	ILSAENIPNLPPGGGLAGKR	57	6	2	O75688;O75688-2		1974.11		4.76071	4.69319	4.85352	1
		0	4.73444	High	High	High	SGSALELSVENVKNGIR	4	6	2	O75688;O75688-2		1772.95		4.73444	1.55511	5.85128	1
		0	4.57617	High		High	KDSELDKHLESR	4	7	2	O75688;O75688-2		1456.74		4.57617		4.55882	2
		0	4.57553	High		High	VEEIMEKSGEEGMPDLAHVMR	3	6	2	O75688;O75688-2		2387.1		4.57553		5.75765	1
		0	4.56114	High	High	High	DNMSIVLVCFSNAPK	56	5	2	O75688;O75688-2	M3(Oxidation); C9(Carboxymethyl)	1711.8		4.56114	1.5738	4.27081	0
		0	4.53958	High		High	DNMSIVLVCFSNAPK	102	5	2	O75688;O75688-2	C9(Carboxymethyl)	1695.81		4.53958		4.45265	0
		0	4.46509	High	High	High	DSELDKHLESR	10	7	2	O75688;O75688-2		1328.64		4.46509	3.44201	4.31364	1
		0	4.38581	High	High	High	ILSAENIPNLPPGGGLAGK	231	6	2	O75688;O75688-2		1818.01		4.38581	3.68895	4.46753	0
		0	3.96225	High	High	High	RNVIEAVYSR	12	6	2	O75688;O75688-2		1206.66		3.96225	3.39957	4.05473	1
		0	3.78069	High	High	High	SGEEGMPDLAHVMR	75	6	2	O75688;O75688-2	M6(Oxidation)	1544.68		3.78069	3.00244	3.63236	0
		0	3.73855	High	High	High	IQNAGGSVMIQR	38	9	3	P35813;O75688;O75688-2		1273.67		3.73855	2.01015	3.73359	0
		0	3.67659	High	High	High	SGEEGMPDLAHVMR	12	6	2	O75688;O75688-2		1528.69		3.67659	3.02545	4.11252	0
		0	3.56782	High	High	High	LNPHRESDGGAGDLEDPW	17	1	1	O75688-2		1964.87		3.56782	2.78978	3.59244	1
		0	3.56211	High		High	ERIQNAGGSVMIQR	2	9	3	P35813;O75688;O75688-2		1558.81		3.56211		3.43625	1
		0	3.51614	High			VANYCSTHLLEHITTNEDFR	2	6	2	O75688;O75688-2	C5(Carboxymethyl); N16(Deamidated)	2422.1		3.51614			0
		0	3.50694	High	High	High	HIYFINCGDSR	104	6	2	O75688;O75688-2	C7(Carboxymethyl)	1382.61		3.50694	2.77339	3.46539	0
		0	3.3668	High	High	High	YGLSSMQGWR	13	9	3	P35813;O75688;O75688-2		1184.55		3.3668	2.73066	3.3272	0
		0	2.98568	High	High	High	TGFLKIDEYMR	7	6	2	O75688;O75688-2		1372.69		2.98568	1.68559	3.3456	1
		0	2.91135	High	High	High	IQNAGGSVMIQR	4	9	3	P35813;O75688;O75688-2	N3(Deamidated); M9(Oxidation)	1290.65		2.91135	1.08306	3.10877	0
		0	2.76558	High		High	DNMSIVLVCFSNAPK	2	5	2	O75688;O75688-2	N2(Deamidated); C9(Carboxymethyl)	1696.79		2.76558		1.94432	0
		0	0			High	NGQVCFSTQDHKPCNPREKER	2	6	2	O75688;O75688-2	C5(Carboxymethyl); C14(Carboxymethyl)	2589.16				5.67148	2
		0	0			High	SRLEVSDDLENVCNWVVDTCLHK	1	5	2	O75688;O75688-2	N11(Deamidated); C13(Carboxymethyl); C20(Carboxymethyl)	2791.28				5.61754	1
		0	0			High	HIYFINCGDSR	1	6	2	O75688;O75688-2	N6(Deamidated); C7(Carboxymethyl)	1383.6				3.61489	0
		0	0			High	IQNAGGSVMIQR	1	9	3	P35813;O75688;O75688-2	Q2(Deamidated)	1274.65				3.29451	0
		0	3.33167	High	High		SGEEGMPDLAHVMR	13	6	2	O75688;O75688-2	M6(Oxidation); M13(Oxidation)	1560.68		3.33167	1.65529		0
		0	3.02403	High	High	High	VNGSLAVSR	22	8	3	P35813;O75688;O75688-2	N2(Deamidated)	903.489		3.02403	3.0563	3.08909	0
		0	2.90106	High		High	TGFLKIDEYMR	6	6	2	O75688;O75688-2	M10(Oxidation)	1388.69		2.90106		2.85306	1
		0	3.37891	High	High	High	SGSTAVGVMISPK	17	6	2	O75688;O75688-2		1233.65		3.37891	2.71071	3.30621	0
		0	0			High	YGLSSMQGWR	1	9	3	P35813;O75688;O75688-2	Q7(Deamidated)	1185.54				2.97398	0
		0	2.22339	High			IQNAGGSVMIQR	1	9	3	P35813;O75688;O75688-2	Q2(Deamidated); N3(Deamidated)	1275.63		2.22339			0
		0	2.37499	High	High	High	NVIEAVYSR	3	6	2	O75688;O75688-2	N1(Deamidated)	1051.54		2.37499	1.53601	2.3083	0
		0	0			High	AEEDEFIILACDGIWDVMSNEELCEYVK	1	5	2	O75688;O75688-2	C11(Carboxymethyl); N20(Deamidated); C24(Carboxymethyl)	3380.46				3.58351	0
		0	2.62579	High	High	High	NFSDLRNGMDR	7	6	2	O75688;O75688-2	N7(Deamidated)	1325.59		2.62579	2.06957	2.55926	1
		0	3.01913	High			DSELDKHLESRVEEIMEK	2	6	2	O75688;O75688-2		2187.06		3.01913			2
		0	2.60791	High	High		ESDGGAGDLEDPW	4	1	1	O75688-2		1347.53		2.60791	2.00176		0
		0	2.0638	High		High	NFSDLRNGMDR	15	6	2	O75688;O75688-2	N7(Deamidated); M9(Oxidation)	1341.58		2.0638		1.97201	1
		0	2.0401	High		High	IDEYMR	5	6	2	O75688;O75688-2		826.375		2.0401		1.98064	0
		0	1.65177	High		High	IDEYMR	17	6	2	O75688;O75688-2	M5(Oxidation)	842.37		1.65177		1.73711	0
		0	1.88793	High		High	VEEIMEK	5	6	2	O75688;O75688-2		877.433		1.88793		1.92351	0
		0	1.8555	High		High	ALGDYDYK	4	6	2	O75688;O75688-2		944.435		1.8555		2.03148	0
		0	1.83202	High		High	VEEIMEK	12	6	2	O75688;O75688-2	M5(Oxidation)	893.427		1.83202		1.827	0
P23588	Eukaryotic translation initiation factor 4B OS=Homo sapiens GN=EIF4B PE=1 SV=2 - [IF4B_HUMAN]	256	242	19.3958	19.15	9	11	774.522	70.05	51	245	130.464	43.21	24	73	508.248	63.83	46	169	611	69.1103	5.73193
	A2	0	0	B2	C2	D2	Sequence	# PSMs	# Proteins	# Protein Groups	Protein Group Accessions	Modifications	MH+ [Da]	XCorr A2	XCorr B2	XCorr C2	XCorr D2	# Missed Cleavages
	High	0	4.47167	High	High	High	RGDDSFGDKYR	11	4	1	P23588		1315.6	2.84394	4.47167	3.71854	4.54139	2
	High	0	4.24905	High	High	High	AASIFGGAKPVDTAAR	26	5	1	P23588		1531.82	2.74059	4.24905	3.58006	3.89137	0
	High	0	4.11615	High	High	High	ARPATDSFDDYPPR	42	7	1	P23588		1607.74	2.59649	4.11615	4.29825	4.22572	0
	High	0	2.38547	High	High	High	GLNISAVR	8	9	1	P23588		829.488	2.37787	2.38547	2.14374	2.48269	0
	High	0	4.9597	High	High	High	STPKEDDSSASTSQSTR	50	5	1	P23588		1783.79	2.30165	4.9597	4.32649	4.48052	1
	High	0	4.1492	High	High	High	VDVADQAQDKDRDDR	6	7	1	P23588		1745.8	2.15138	4.1492	3.61009	3.84507	2
	High	0	2.62412	High	High	High	DDYSRDDYR	6	5	1	P23588		1204.49	1.90943	2.62412	2.54536	2.61643	1
	High	0	3.76587	High	High	High	VAPAQPSEEGPGR	11	4	1	P23588		1294.64	1.76786	3.76587	2.8864	3.85406	0
	High	0	3.99128	High	High	High	VMPAPPPKENAWVK	34	4	1	P23588	M2(Oxidation)	1579.83	1.17493	3.99128	2.24557	2.88543	1
		0	7.6165	High		High	SPPYTAFLGNLPYDVTEESIKEFFR	13	10	1	P23588		2920.44		7.6165		7.78117	1
		0	6.11183	High		High	SPPYTAFLGNLPYDVTEESIK	7	10	1	P23588		2341.16		6.11183		5.27708	0
		0	5.72172	High		High	GFGYAEFEDLDSLLSALSLNEESLGNRR	4	8	1	P23588		3102.5		5.72172		4.21416	1
		0	5.61691	High		High	LKGFGYAEFEDLDSLLSALSLNEESLGNRR	3	8	1	P23588		3343.67		5.61691		5.52221	2
		0	5.58754	High			SLENETLNKEEDCHSPTSKPPKPDQPLK	1	4	1	P23588	C13(Carboxymethyl)	3219.55		5.58754			1
		0	5.26333	High	High	High	SRTGSESSQTGTSTTSSR	10	4	1	P23588		1816.82		5.26333	2.27086	4.8098	1
		0	4.49528	High	High	High	TGSESSQTGTSTTSSR	4	4	1	P23588		1573.69		4.49528	2.79411	3.03683	0
		0	4.47163	High		High	IRVDVADQAQDKDR	3	7	1	P23588		1628.83		4.47163		2.59254	2
		0	4.46431	High		High	VAPAQPSEEGPGRK	6	4	1	P23588		1422.73		4.46431		4.33854	1
		0	4.41642	High		High	SRTGSESSQTGTSTTSSRNAR	3	3	1	P23588	N19(Deamidated)	2158.99		4.41642		4.11907	2
		0	4.37428	High	High	High	SQSSDTEQQSPTSGGGK	26	4	1	P23588		1680.73		4.37428	3.12744	4.76178	0
		0	4.32891	High			LKGFGYAEFEDLDSLLSALSLNEESLGNR	1	8	1	P23588		3187.58		4.32891			1
		0	4.31735	High		High	VMPAPPPKENAWVKR	7	4	1	P23588	M2(Oxidation)	1735.93		4.31735		2.8528	2
		0	4.31465	High		High	ARPATDSFDDYPPRR	6	7	1	P23588		1763.85		4.31465		3.53093	1
		0	4.23287	High			IRVDVADQAQDK	2	9	1	P23588		1357.71		4.23287			1
		0	4.01037	High		High	VMPAPPPKENAWVKR	4	4	1	P23588		1719.94		4.01037		3.38168	2
		0	3.88921	High		High	STPKEDDSSASTSQSTR	4	5	1	P23588	Q14(Deamidated)	1784.78		3.88921		3.89178	1
		0	3.85468	High	High	High	NRDSDKTDTDWR	6	7	1	P23588		1508.67		3.85468	2.96088	4.07942	2
		0	3.82663	High		High	VAPAQPSEEGPGRKDENK	2	4	1	P23588		1908.94		3.82663		4.11861	2
		0	3.76091	High		High	SQSSDTEQQSPTSGGGK	7	4	1	P23588	Q2(Deamidated)	1681.71		3.76091		3.28322	0
		0	3.72839	High	High	High	DSDKTDTDWR	8	7	1	P23588		1238.53		3.72839	2.86603	3.5019	1
		0	3.67114	High		High	KDENKVDGMNAPK	26	4	1	P23588	M9(Oxidation)	1461.7		3.67114		4.11659	2
		0	3.59234	High	High	High	VMPAPPPKENAWVK	13	4	1	P23588		1563.83		3.59234	2.45687	3.40064	1
		0	3.57664	High		High	DENKVDGMNAPK	3	4	1	P23588	M8(Oxidation)	1333.6		3.57664		1.86755	1
		0	3.4016	High		High	GFGYAEFEDLDSLLSALSLNEESLGNR	2	8	1	P23588		2946.4		3.4016		3.73804	0
		0	3.22659	High	High	High	DENKVDGMNAPK	5	4	1	P23588		1317.61		3.22659	2.34436	3.75717	1
		0	3.13925	High			VMPAPPPKENAWVKR	1	4	1	P23588	M2(Oxidation); N10(Deamidated)	1736.91		3.13925			2
		0	3.09717	High	High	High	LQKEQEKLQR	9	5	1	P23588		1299.74		3.09717	1.76592	2.89095	2
		0	3.0141	High	High	High	SAPEPKKPEENPASK	6	4	1	P23588		1608.82		3.0141	2.29269	3.42491	1
		0	2.37501	High		High	VMPAPPPKENAWVK	2	4	1	P23588	N10(Deamidated)	1564.82		2.37501		2.95399	1
		0	0			High	VAPAQPSEEGPGR	1	4	1	P23588	Q5(Deamidated)	1295.62				2.79163	0
		0	3.18057	High		High	GDDSFGDKYR	2	4	1	P23588		1159.5		3.18057		3.26719	1
		0	3.67764	High			GPGDGGNRDHWK	2	4	1	P23588	N7(Deamidated)	1296.57		3.67764			1
		0	2.65836	High	High	High	QLDEPKLER	3	5	1	P23588		1127.6		2.65836	1.73778	2.17264	1
		0	2.64598	High		High	RAFGSGYR	6	6	1	P23588		913.463		2.64598		2.67036	1
		0	3.09659	High		High	DDDYRGGGDRYEDR	5	6	1	P23588		1688.69		3.09659		3.05775	2
		0	3.0759	High			GLNISAVRLPREPSNPER	2	9	1	P23588		2005.09		3.0759			2
		0	2.92602	High		High	DRYDSDRYR	7	4	1	P23588		1245.56		2.92602		2.82383	2
		0	1.70661	High		High	VDGMNAPK	7	4	1	P23588	M4(Oxidation)	847.397		1.70661		1.7905	0
		0	3.22255	High			NRDSDKTDTDWR	1	7	1	P23588	N1(Deamidated)	1509.65		3.22255			2
		0	3.87342	High	High	High	YAALSVDGEDENEGEDYAE	27	4	1	P23588		2075.82		3.87342	2.37934	3.5174	0
		0	0		High		KDENKVDGMNAPK	1	4	1	P23588		1445.7			3.17239		2
		0	1.81887	High		High	GQTGNSSRGPGDGGNR	2	4	1	P23588	N5(Deamidated)	1517.67		1.81887		1.60641	1
		0	0			High	TGSESSQTGTSTTSSRNAR	1	3	1	P23588	N17(Deamidated)	1915.86				1.94767	1
		0	2.73487	High	High	High	AAREPNIDR	5	10	1	P23588		1041.54		2.73487	1.9867	2.651	1
		0	1.78161	High	High	High	SILPTAPR	14	10	1	P23588		854.509		1.78161	1.75035	1.71713	0
		0	2.15636	High	High	High	DYDRGYDSR	3	5	1	P23588		1146.48		2.15636	2.11294	2.15809	1
		0	2.02347	High			ERHPSWR	4	4	1	P23588		967.485		2.02347			1
		0	0			High	RDDRGPPQRPK	1	5	1	P23588		1321.71				2.79459	2
		0	3.30455	High		High	GGGDRYEDRYDR	3	6	1	P23588		1458.63		3.30455		1.87516	2
		0	3.21676	High		High	GQTGNSSRGPGDGGNRDHWK	2	4	1	P23588	N5(Deamidated)	2083.93		3.21676		2.87898	2
		0	2.90412	High			DGYRDGYRDGPR	1	4	1	P23588		1426.64		2.90412			2
		0	1.9534	High		High	VMPAPPPK	2	4	1	P23588	M2(Oxidation)	852.464		1.9534		1.74701	0
		0	2.12709	High	High	High	DGYRDGYR	3	4	1	P23588		1001.44		2.12709	2.26666	2.0125	1
		0	2.00304	High			GPGDGGNRDHWK	5	4	1	P23588		1295.59		2.00304			1
	>sp|NEDD8_HUMAN|	76	488	10.875	16.05	2	5	242.831	64.2	8	71	167.03	81.48	9	71	1382.83	83.95	11	417	81	9.06595	8.42627
	A2	0	0	B2	C2	D2	Sequence	# PSMs	# Proteins	# Protein Groups	Protein Group Accessions	Modifications	MH+ [Da]	XCorr A2	XCorr B2	XCorr C2	XCorr D2	# Missed Cleavages
	High	0	3.81749	High	High	High	VEEKEGIPPQQQR	51	4	1			1537.79	2.52743	3.81749	3.36731	3.82287	1
	High	0	2.12166	High	High	High	EGIPPQQQR	26	4	1			1052.55	1.85291	2.12166	2.06197	2.28958	0
		0	6.21945	High	High	High	TLTGKEIEIDIEPTDKVER	142	4	1			2186.15		6.21945	5.18443	6.14278	2
		0	5.4335	High		High	TLTGKEIEIDIEPTDKVER	2	4	1		K5(GlyGly)	2300.19		5.4335		5.92099	2
		0	5.32955	High	High	High	ERVEEKEGIPPQQQR	17	4	1			1822.94		5.32955	4.31932	5.0616	2
		0	4.57538	High	High	High	EIEIDIEPTDKVER	202	4	1			1685.86		4.57538	4.11973	4.68809	1
		0	0		High	High	ILGGSVLHLVLALR	59	1	1			1460.93			2.58252	4.91899	0
		0	0			High	QMNDEKTAADYK	3	2	1		Q1(Deamidated)	1414.61				4.34581	1
		0	0			High	TLTGKEIEIDIEPTDK	2	4	1			1801.94				4.09913	1
		0	3.53804	High	High	High	QMNDEKTAADYK	7	2	1			1413.63		3.53804	3.49762	3.76504	1
		0	3.12245	High	High	High	EIEIDIEPTDK	4	4	1			1301.65		3.12245	2.49311	2.835	0
		0	3.11836	High	High	High	QMNDEKTAADYK	36	2	1		M2(Oxidation)	1429.63		3.11836	2.41168	3.14197	1
		0	0			High	VKTLTGKEIEIDIEPTDK	1	4	1			2029.1				3.4492	2
		0	2.03658	High			LIYSGKQMNDEK	1	2	1		K6(GlyGly)	1539.75		2.03658			1
		0	0			High	QMNDEKTAADYK	3	2	1		M2(Oxidation); N3(Deamidated)	1430.61				3.28224	1
		0	0		High		LIYSGKQMNDEK	2	2	1			1425.7			3.11081		1
		0	0			High	LIYSGKQMNDEK	1	2	1		K6(GlyGly); M8(Oxidation)	1555.74				1.72235	1
		0	1.82847	High		High	QMNDEKTAADYK	2	2	1		M2(Oxidation); K6(GlyGly)	1543.67		1.82847		1.85353	1
		0	0			High	QMNDEKTAADYK	1	2	1		K6(GlyGly)	1527.68				1.93782	1
		0	0		High		LIYSGKQMNDEK	2	2	1		M8(Oxidation)	1441.7			2.11419		1
Q9Y2H1	Serine/threonine-protein kinase 38-like OS=Homo sapiens GN=STK38L PE=1 SV=3 - [ST38L_HUMAN]	369	327	1.84082	9.05	4	4	1200.2	74.14	45	365	120.403	42.67	20	78	813.011	72.84	41	249	464	53.9684	6.81494
	A2	0	0	B2	C2	D2	Sequence	# PSMs	# Proteins	# Protein Groups	Protein Group Accessions	Modifications	MH+ [Da]	XCorr A2	XCorr B2	XCorr C2	XCorr D2	# Missed Cleavages
	High	0	2.37471	High	High	High	FEGLTQR	12	2	1	Q9Y2H1		850.441	1.84082	2.37471	2.24901	2.32659	0
	High	0	3.48432	High	High	High	DIKPDNLLLDAK	32	3	1	Q9Y2H1		1354.76	1.76307	3.48432	2.4691	3.52708	0
	High	0	3.36568	High	High	High	ERPAAIPIEIK	16	2	1	Q9Y2H1		1236.73	1.47501	3.36568	1.85627	2.99914	0
	High	0	3.90148	High	High	High	TRLGLDDFESLK	21	3	1	Q9Y2H1		1393.73	1.01502	3.90148	3.58664	3.80203	1
		0	9.25872	High		High	KDTLTEEETQFYISETVLAIDAIHQLGFIHR	9	3	1	Q9Y2H1		3617.85		9.25872		9.60796	1
		0	7.71671	High		High	DTLTEEETQFYISETVLAIDAIHQLGFIHR	4	3	1	Q9Y2H1		3489.75		7.71671		7.3189	0
		0	7.34342	High	High	High	IGNSGVEEIKGHPFFEGVDWEHIR	20	2	1	Q9Y2H1		2752.34		7.34342	2.79162	7.57457	1
		0	6.76537	High		High	RQLAYSTVGTPDYIAPEVFMQTGYNK	2	2	1	Q9Y2H1		2949.44		6.76537		6.27735	1
		0	6.55133	High	High	High	NLTHNPPSDFSFQNMNSK	16	2	1	Q9Y2H1		2077.94		6.55133	4.99264	5.65327	0
		0	6.50657	High		High	IGNSGVEEIKGHPFFEGVDWEHIR	3	2	1	Q9Y2H1	N3(Deamidated)	2753.33		6.50657		6.52141	1
		0	5.89435	High	High	High	KLEVAMEEEGLADEEKK	15	3	1	Q9Y2H1		1947.96		5.89435	1.31182	5.77846	2
		0	5.86347	High		High	QLAYSTVGTPDYIAPEVFMQTGYNK	4	2	1	Q9Y2H1		2793.34		5.86347		6.24548	0
		0	5.75541	High	High	High	KLEVAMEEEGLADEEK	19	3	1	Q9Y2H1		1819.86		5.75541	2.71576	6.02552	1
		0	5.73756	High		High	KLEVAMEEEGLADEEKK	11	3	1	Q9Y2H1	M6(Oxidation)	1963.95		5.73756		4.65814	2
		0	5.72598	High	High	High	LTLENFYSNLILQHEER	18	6	1	Q9Y2H1		2119.08		5.72598	2.01246	5.38779	0
		0	5.69132	High	High	High	NLTHNPPSDFSFQNMNSK	31	2	1	Q9Y2H1	M15(Oxidation)	2093.93		5.69132	2.78237	5.78266	0
		0	5.54771	High		High	LTLENFYSNLILQHEERETR	9	6	1	Q9Y2H1		2505.26		5.54771		5.88697	1
		0	5.46948	High		High	NLTHNPPSDFSFQNMNSK	13	2	1	Q9Y2H1	N14(Deamidated)	2078.93		5.46948		5.35909	0
		0	5.19643	High		High	LGLDDFESLKVIGR	4	2	1	Q9Y2H1		1561.86		5.19643		4.76639	1
		0	5.09467	High		High	SIDDTSNFDDFPESDILQPVPNTTEPDYK	6	2	1	Q9Y2H1		3299.46		5.09467		4.36729	0
		0	5.0333	High	High	High	KSDMLEKEQVAHIR	5	3	1	Q9Y2H1		1683.88		5.0333	2.38538	4.29558	2
		0	4.88479	High		High	TRLGLDDFESLKVIGR	4	2	1	Q9Y2H1		1819.01		4.88479		5.0313	2
		0	4.62717	High		High	LEVAMEEEGLADEEKK	2	3	1	Q9Y2H1		1819.86		4.62717		4.75302	1
		0	4.44834	High			SDMLEKEQVAHIR	1	3	1	Q9Y2H1		1555.79		4.44834			1
		0	4.43299	High		High	GHPFFEGVDWEHIR	14	2	1	Q9Y2H1		1725.81		4.43299		4.38707	0
		0	4.40381	High	High	High	AERDILVEADGAWVVK	39	3	1	Q9Y2H1		1770.94		4.40381	4.00709	4.16373	1
		0	4.32519	High		High	KSDMLEKEQVAHIR	10	3	1	Q9Y2H1	M4(Oxidation)	1699.88		4.32519		2.94159	2
		0	4.24784	High		High	VMNWKETLVFPPEVPISEK	3	2	1	Q9Y2H1		2243.18		4.24784		4.68123	1
		0	3.97495	High		High	KLEVAMEEEGLADEEK	7	3	1	Q9Y2H1	M6(Oxidation)	1835.86		3.97495		3.50103	1
		0	3.91464	High			LEVAMEEEGLADEEK	1	3	1	Q9Y2H1		1691.76		3.91464			0
		0	3.78683	High			SKDWVFLNYTYKR	2	2	1	Q9Y2H1		1719.89		3.78683			2
		0	3.7388	High	High	High	ETLVFPPEVPISEK	34	2	1	Q9Y2H1		1584.85		3.7388	2.23694	3.95731	0
		0	3.60858	High	High	High	LSDFGLCTGLKK	59	4	2	Q9Y2H1;Q15208	C7(Carboxymethyl)	1339.69		3.60858	3.31139	3.74687	1
		0	3.59234	High		High	SKDWVFLNYTYK	6	2	1	Q9Y2H1		1563.78		3.59234		3.88124	1
		0	3.34532	High	High	High	DILVEADGAWVVK	138	3	1	Q9Y2H1		1414.76		3.34532	2.75702	3.31405	0
		0	3.16556	High			SDMLEKEQVAHIR	1	3	1	Q9Y2H1	M3(Oxidation)	1571.79		3.16556			1
		0	3.02715	High	High	High	MFYSFQDKR	9	3	1	Q9Y2H1		1221.57		3.02715	2.51245	2.96502	1
		0	2.87354	High	High	High	LGLDDFESLK	20	3	1	Q9Y2H1		1136.58		2.87354	2.47182	3.02766	0
		0	0			High	GHVKLSDFGLCTGLKK	1	4	2	Q9Y2H1;Q15208	C11(Carboxymethyl)	1760.93				3.8338	2
		0	3.04453	High			NLTHNPPSDFSFQNMNSKR	1	2	1	Q9Y2H1		2234.04		3.04453			1
		0	2.95592	High	High	High	MFYSFQDKR	9	3	1	Q9Y2H1	M1(Oxidation)	1237.57		2.95592	1.35409	2.19782	1
		0	3.17886	High	High	High	LSDFGLCTGLK	7	4	2	Q9Y2H1;Q15208	C7(Carboxymethyl)	1211.6		3.17886	2.47714	3.37403	0
		0	3.30428	High	High	High	IGNSGVEEIK	3	2	1	Q9Y2H1		1045.55		3.30428	2.86985	2.60048	0
		0	3.32931	High		High	DTGHIYAMK	2	4	1	Q9Y2H1		1035.49		3.32931		2.86857	0
		0	2.63839	High		High	DWVFLNYTYK	3	3	2	Q9Y2H1;Q15208		1348.66		2.63839		2.32858	0
		0	3.18396	High		High	RFEGLTQR	3	2	1	Q9Y2H1		1006.54		3.18396		3.20694	1
		0	2.16386	High	High	High	FCIDSENR	10	2	1	Q9Y2H1	C2(Carboxymethyl)	1041.43		2.16386	2.19029	2.3725	0
		0	0			High	KAHRTEFYR	1	4	2	Q9Y2H1;Q15208		1207.63				1.93028	2
		0	0			High	DIKPDNLLLDAK	1	3	1	Q9Y2H1	N6(Deamidated)	1355.74				1.97865	0
		0	2.36959	High		High	AHRTEFYR	3	4	2	Q9Y2H1;Q15208		1079.54		2.36959		2.37883	1
		0	2.22208	High		High	KETEFLR	8	4	2	Q9Y2H1;Q15208		922.5		2.22208		2.2766	1
		0	3.24477	High			VMNWKETLVFPPEVPISEK	1	2	1	Q9Y2H1	N3(Deamidated)	2244.18		3.24477			1
		0	2.35556	High	High	High	AKDLILR	3	3	2	Q9Y2H1;Q15208		828.529		2.35556	2.22347	2.14998	1
		0	1.95807	High		High	MFYSFQDK	5	4	2	Q9Y2H1;Q15208	M1(Oxidation)	1081.46		1.95807		1.44493	0
		0	1.4942	High			KDTGHIYAMK	1	4	1	Q9Y2H1	M9(Oxidation)	1179.58		1.4942			1
		0	1.57157	High		High	MFYSFQDK	3	4	2	Q9Y2H1;Q15208		1065.47		1.57157		1.29219	0
		0	1.45641	High		High	KVMNWK	9	3	2	Q9Y2H1;Q15208	M3(Oxidation)	821.434		1.45641		1.34701	1
		0	1.54875	High			GSIPTYMK	1	2	1	Q9Y2H1		896.454		1.54875			0
		0	2.13321	High			NLTHNPPSDFSFQNMNSK	1	2	1	Q9Y2H1	N5(Deamidated); M15(Oxidation)	2094.94		2.13321			0
P60709	Actin, cytoplasmic 1 OS=Homo sapiens GN=ACTB PE=1 SV=1 - [ACTB_HUMAN]	77	68	3.93821	8.8	3	3	230.007	64.27	20	74	23.4503	26.93	8	16	148.002	56.27	15	52	375	41.7097	5.47803
	A2	0	0	B2	C2	D2	Sequence	# PSMs	# Proteins	# Protein Groups	Protein Group Accessions	Modifications	MH+ [Da]	XCorr A2	XCorr B2	XCorr C2	XCorr D2	# Missed Cleavages
	High	0	0				GYSFTTTAER	1	6	1	P60709		1132.52	2.00999				0
	High	0	2.92093	High	High	High	AGFAGDDAPR	7	29	3	P60709;P0CG39;P68032		976.448	1.92822	2.92093	2.40052	2.64157	0
	High	0	4.19166	High	High	High	QEYDESGPSIVHR	6	11	2	P60709;P0CG39		1516.7	1.29157	4.19166	2.97749	3.13904	0
		0	7.891	High		High	TTGIVMDSGDGVTHTVPIYEGYALPHAILR	6	4	1	P60709		3183.61		7.891		7.08159	0
		0	7.06149	High		High	KDLYANTVLSGGTTMYPGIADR	2	6	1	P60709		2343.16		7.06149		5.05667	1
		0	6.27415	High		High	DLYANTVLSGGTTMYPGIADR	6	6	1	P60709		2215.07		6.27415		6.06427	0
		0	5.63673	High		High	FRCPEALFQPSFLGMESCGIHETTFNSIMK	2	6	1	P60709	C3(Carboxymethyl); C18(Carboxymethyl)	3536.57		5.63673		6.07774	1
		0	5.45974	High			TTGIVMDSGDGVTHTVPIYEGYALPHAILR	3	4	1	P60709	M6(Oxidation)	3199.61		5.45974			0
		0	5.24173	High		High	DLYANTVLSGGTTMYPGIADR	3	6	1	P60709	M14(Oxidation)	2231.07		5.24173		4.56128	0
		0	5.02617	High			EKLCYVALDFEQEMATAASSSSLEK	2	7	1	P60709	C4(Carboxymethyl)	2808.3		5.02617			1
		0	4.74798	High	High	High	VAPEEHPVLLTEAPLNPK	9	8	1	P60709		1954.06		4.74798	3.72851	5.28889	0
		0	4.49326	High			LCYVALDFEQEMATAASSSSLEK	1	7	1	P60709	C2(Carboxymethyl)	2551.15		4.49326			0
		0	3.93491	High	High	High	SYELPDGQVITIGNER	11	20	2	P68032;P60709		1790.89		3.93491	1.51139	3.4734	0
		0	3.3709	High			SYELPDGQVITIGNER	1	20	2	P68032;P60709	N14(Deamidated)	1791.87		3.3709			0
		0	3.2557	High		High	DSYVGDEAQSKR	4	23	2	P68032;P60709		1354.62		3.2557		3.31047	1
		0	3.04698	High	High	High	AVFPSIVGRPR	11	28	2	P68032;P60709		1198.7		3.04698	2.70865	2.89146	0
		0	2.93972	High	High	High	IWHHTFYNELR	10	20	3	P60709;P68032;P0CG39		1515.75		2.93972	1.8587	2.9526	0
		0	2.83826	High		High	HQGVMVGMGQK	10	23	2	P68032;P60709	M5(Oxidation); M8(Oxidation)	1203.56		2.83826		2.77507	0
		0	2.72184	High		High	HQGVMVGMGQK	3	23	2	P68032;P60709	M8(Oxidation)	1187.57		2.72184		2.89982	0
		0	2.74195	High	High	High	EITALAPSTMK	3	17	2	P68032;P60709		1161.62		2.74195	1.78473	2.62659	0
		0	2.59112	High	High	High	EITALAPSTMK	17	17	2	P68032;P60709	M10(Oxidation)	1177.61		2.59112	1.74473	2.63863	0
		0	2.47372	High	High		DSYVGDEAQSK	2	23	2	P68032;P60709		1198.52		2.47372	2.66406		0
		0	3.0696	High			QEYDESGPSIVHRK	1	11	2	P60709;P0CG39		1644.8		3.0696			1
		0	2.79354	High			LDLAGRDLTDYLMK	1	15	2	P68032;P60709		1623.84		2.79354			1
		0	1.95793	High		High	DLTDYLMK	15	15	2	P68032;P60709	M7(Oxidation)	1014.48		1.95793		1.81414	0
		0	1.75245	High		High	DLTDYLMK	6	15	2	P68032;P60709		998.485		1.75245		1.76268	0
		0	1.987	High			CDVDIRK	1	7	1	P60709	C1(Carboxymethyl)	906.434		1.987			1
		0	0			High	IIAPPERK	1	18	2	P68032;P60709		923.566				1.62138	1
Q9Y657	Spindlin-1 OS=Homo sapiens GN=SPIN1 PE=1 SV=3 - [SPIN1_HUMAN]	50	35	4.72647	8.78	2	2	141.431	67.18	14	48	17.4538	25.95	6	8	92.2637	55.34	10	27	262	29.5818	6.96143
	A2	0	0	B2	C2	D2	Sequence	# PSMs	# Proteins	# Protein Groups	Protein Group Accessions	Modifications	MH+ [Da]	XCorr A2	XCorr B2	XCorr C2	XCorr D2	# Missed Cleavages
	High	0	3.37803	High	High	High	SSVGPSKPVSQPR	6	1	1	Q9Y657		1325.72	2.59714	3.37803	2.79597	2.67497	0
	High	0	3.17585	High	High	High	VSALEVLPDR	10	1	1	Q9Y657		1098.62	2.12933	3.17585	3.11716	3.17037	0
		0	6.71001	High	High	High	AVEHMFETEDGSKDEWR	7	1	1	Q9Y657		2065.89		6.71001	3.0226	8.06635	1
		0	5.83615	High		High	TGMVIHQVEAKPSVYFIK	4	2	2	Q9Y657;Q5JUX0		2047.1		5.83615		3.71827	0
		0	5.28332	High		High	YDGFDCVYGLELNKDER	6	1	1	Q9Y657	C6(Carboxymethyl)	2093.91		5.28332		5.66611	1
		0	4.82548	High			AVEHMFETEDGSKDEWR	4	1	1	Q9Y657	M5(Oxidation)	2081.88		4.82548			1
		0	4.38473	High		High	GTVLDQVPVNPSLYLIK	8	2	2	Q9Y657;Q5JUX0		1856.05		4.38473		4.39586	0
		0	4.11872	High	High	High	ISDAHLADTMIGK	7	1	1	Q9Y657		1371.69		4.11872	1.37027	4.88968	0
		0	3.3631	High		High	FDDDFHIYVYDLVK	9	5	3	Q99865;Q9Y657;Q5JUX0		1788.85		3.3631		3.29034	0
		0	4.01348	High			IMPDSNDSPPAEREPGEVVDSLVGK	1	1	1	Q9Y657		2638.27		4.01348			1
		0	3.25011	High		High	SRADAGHAGVSANMMK	6	1	1	Q9Y657	M14(Oxidation); M15(Oxidation)	1634.74		3.25011		2.16942	1
		0	2.80238	High	High	High	EGNGPVTQWK	4	1	1	Q9Y657		1115.55		2.80238	1.93042	2.37833	0
		0	2.7288	High			EPGEVVDSLVGK	1	1	1	Q9Y657		1228.64		2.7288			0
		0	2.2836	High		High	EGNGPVTQWK	2	1	1	Q9Y657	N3(Deamidated)	1116.53		2.2836		1.93611	0
		0	0		High		VSALEVLPDRVATSR	1	1	1	Q9Y657		1612.9			2.0439		1
		0	2.15402	High			ADAGHAGVSANMMK	1	1	1	Q9Y657	M12(Oxidation); M13(Oxidation)	1391.6		2.15402			0
		0	1.77351	High		High	ISDAHLADTMIGK	4	1	1	Q9Y657	M10(Oxidation)	1387.69		1.77351		1.7361	0
		0	2.14389	High			ADAGHAGVSANMMK	1	1	1	Q9Y657	M13(Oxidation)	1375.61		2.14389			0
		0	2.38596	High			IQHGWKEGNGPVTQWK	2	1	1	Q9Y657		1864.94		2.38596			1
		0	1.94235	High			IQHGWKEGNGPVTQWK	1	1	1	Q9Y657	N9(Deamidated)	1865.92		1.94235			1
P22087	rRNA 2'-O-methyltransferase fibrillarin OS=Homo sapiens GN=FBL PE=1 SV=2 - [FBRL_HUMAN]	53	57	0	8.41	2	2	183.26	47.04	16	51	32.5893	28.04	8	15	151.429	45.79	13	42	321	33.7634	10.1841
	A2	0	0	B2	C2	D2	Sequence	# PSMs	# Proteins	# Protein Groups	Protein Group Accessions	Modifications	MH+ [Da]	XCorr A2	XCorr B2	XCorr C2	XCorr D2	# Missed Cleavages
	High	0	3.10115	High	High	High	NLVPGESVYGEKR	6	1	1	P22087		1447.75	1.96556	3.10115	3.34165	3.70473	1
	High	0	4.58486	High	High	High	DHAVVVGVYRPPPK	15	1	1	P22087		1533.85	1.53503	4.58486	3.31296	5.37279	0
		0	5.39861	High		High	RVSISEGDDKIEYR	9	1	1	P22087		1666.84		5.39861		4.60135	2
		0	4.66135	High		High	ANCIDSTASAEAVFASEVKK	4	1	1	P22087	C3(Carboxymethyl)	2098.99		4.66135		5.44345	1
		0	4.62197	High		High	MQQENMKPQEQLTLEPYER	2	1	1	P22087		2392.12		4.62197		5.64516	0
		0	4.58147	High			MQQENMKPQEQLTLEPYER	2	1	1	P22087	M6(Oxidation)	2408.11		4.58147			0
		0	4.56756	High			KMQQENMKPQEQLTLEPYER	1	1	1	P22087		2520.22		4.56756			1
		0	4.43515	High		High	SKLAAAILGGVDQIHIKPGAK	7	1	1	P22087		2087.23		4.43515		3.68635	1
		0	4.27566	High	High	High	VSISEGDDKIEYR	9	1	1	P22087		1510.74		4.27566	2.98237	3.89182	1
		0	4.06796	High	High	High	IVALNAHTFLR	11	2	1	P22087		1254.73		4.06796	3.93915	4.50643	0
		0	3.9907	High		High	NVMVEPHRHEGVFICR	8	1	1	P22087	C15(Carboxymethyl)	1980.95		3.9907		4.36374	1
		0	3.79785	High			ANCIDSTASAEAVFASEVK	2	1	1	P22087	C3(Carboxymethyl)	1970.9		3.79785			0
		0	3.61408	High	High	High	LAAAILGGVDQIHIKPGAK	8	1	1	P22087		1872.1		3.61408	2.17623	4.52631	0
		0	2.86591	High	High	High	TNIIPVIEDAR	10	2	1	P22087		1240.69		2.86591	2.42967	2.96623	0
		0	3.02497	High	High	High	GKEDALVTK	3	1	1	P22087		960.535		3.02497	2.89205	2.78727	1
		0	2.6234	High	High	High	NLVPGESVYGEK	10	1	1	P22087		1291.65		2.6234	1.90862	2.84619	0
		0	2.44263	High		High	NVMVEPHRHEGVFICR	2	1	1	P22087	M3(Oxidation); C15(Carboxymethyl)	1996.94		2.44263		3.70467	1
		0	2.09049	High			TNIIPVIEDARHPHK	1	1	1	P22087		1739.95		2.09049			1
P35813	Protein phosphatase 1A OS=Homo sapiens GN=PPM1A PE=1 SV=1 - [PPM1A_HUMAN]	88	104	7.87135	8.12	3	4	240.216	10.99	5	84	73.7419	8.12	3	35	194.052	12.04	5	69	382	42.4207	5.36377
	A2	0	0	B2	C2	D2	Sequence	# PSMs	# Proteins	# Protein Groups	Protein Group Accessions	Modifications	MH+ [Da]	XCorr A2	XCorr B2	XCorr C2	XCorr D2	# Missed Cleavages
	High	0	3.18032	High	High	High	VNGSLAVSR	17	8	3	P35813;O75688;O75688-2		902.505	3.02738	3.18032	3.01801	2.98042	0
	High	0	3.37917	High	High	High	IQNAGGSVMIQR	52	9	3	P35813;O75688;O75688-2	M9(Oxidation)	1289.66	2.92345	3.37917	3.32614	3.21684	0
	High	0	3.12304	High	High	High	YGLSSMQGWR	37	9	3	P35813;O75688;O75688-2	M6(Oxidation)	1200.54	1.92052	3.12304	2.89669	3.17923	0
		0	5.16489	High			ERIQNAGGSVMIQR	2	9	3	P35813;O75688;O75688-2	M11(Oxidation)	1574.81		5.16489			1
		0	3.73855	High	High	High	IQNAGGSVMIQR	38	9	3	P35813;O75688;O75688-2		1273.67		3.73855	2.01015	3.73359	0
		0	3.56211	High		High	ERIQNAGGSVMIQR	2	9	3	P35813;O75688;O75688-2		1558.81		3.56211		3.43625	1
		0	3.3668	High	High	High	YGLSSMQGWR	13	9	3	P35813;O75688;O75688-2		1184.55		3.3668	2.73066	3.3272	0
		0	2.91135	High	High	High	IQNAGGSVMIQR	4	9	3	P35813;O75688;O75688-2	N3(Deamidated); M9(Oxidation)	1290.65		2.91135	1.08306	3.10877	0
		0	0			High	IQNAGGSVMIQR	1	9	3	P35813;O75688;O75688-2	Q2(Deamidated)	1274.65				3.29451	0
		0	3.02403	High	High	High	VNGSLAVSR	22	8	3	P35813;O75688;O75688-2	N2(Deamidated)	903.489		3.02403	3.0563	3.08909	0
		0	0			High	YGLSSMQGWR	1	9	3	P35813;O75688;O75688-2	Q7(Deamidated)	1185.54				2.97398	0
		0	2.22339	High			IQNAGGSVMIQR	1	9	3	P35813;O75688;O75688-2	Q2(Deamidated); N3(Deamidated)	1275.63		2.22339			0
		0	0			High	QGEGVPDLVHVMR	1	1	1	P35813		1436.73				3.8523	0
		0	1.52262	High			NVIEAVYNR	1	1	1	P35813		1077.57		1.52262			0
O14744	Protein arginine N-methyltransferase 5 OS=Homo sapiens GN=PRMT5 PE=1 SV=4 - [ANM5_HUMAN]	575	411	6.90298	8.01	5	5	1990.05	73.16	45	570	181.219	38.15	23	92	1009.4	60.6	39	319	637	72.6376	6.29053
	A2	0	0	B2	C2	D2	Sequence	# PSMs	# Proteins	# Protein Groups	Protein Group Accessions	Modifications	MH+ [Da]	XCorr A2	XCorr B2	XCorr C2	XCorr D2	# Missed Cleavages
	High	0	2.75589	High	High	High	GPLVNASLR	11	6	2	O14744;G3V5W5		926.54	2.78996	2.75589	2.76638	2.63729	0
	High	0	2.69203	High	High	High	SDLLLSGR	29	9	2	O14744;G3V5W5		860.483	2.27829	2.69203	2.67276	2.64559	0
	High	0	2.44279	High	High	High	LSPWIRPDSK	39	8	1	O14744		1198.66	1.87794	2.44279	2.29265	2.68782	0
	High	0	2.93509	High	High	High	VPLVAPEDLR	16	9	2	O14744;G3V5W5		1108.64	1.83473	2.93509	2.81526	3.08661	0
	High	0	3.71245	High	High	High	AAILPTSIFLTNKK	21	5	2	O14744;G3V5W5		1516.91	1.54006	3.71245	3.23263	3.94452	1
		0	8.07791	High		High	KVWYEWAVTAPVCSAIHNPTGR	12	6	2	O14744;G3V5W5	C13(Carboxymethyl)	2543.24		8.07791		8.23177	1
		0	7.69795	High		High	GYEDYLQSPLQPLMDNLESQTYEVFEKDPIKYSQYQQAIYK	2	7	2	O14744;G3V5W5		4962.36		7.69795		6.56883	2
		0	7.21507	High		High	GYEDYLQSPLQPLMDNLESQTYEVFEKDPIK	8	8	2	O14744;G3V5W5		3689.76		7.21507		7.28931	1
		0	7.02441	High	High	High	CLLDRVPEEEKDTNVQVLMVLGAGR	62	6	2	O14744;G3V5W5	C1(Carboxymethyl)	2842.44		7.02441	4.89413	7.29809	2
		0	6.98771	High		High	RNSEAAMLQELNFGAYLGLPAFLLPLNQEDNTNLAR	2	5	1	O14744		4004.03		6.98771		6.09365	1
		0	6.92349	High		High	NSEAAMLQELNFGAYLGLPAFLLPLNQEDNTNLAR	13	5	1	O14744		3847.93		6.92349		4.24953	0
		0	6.75368	High	High		CLLDRVPEEEKDTNVQVLMVLGAGR	11	6	2	O14744;G3V5W5	C1(Carboxymethyl); M19(Oxidation)	2858.43		6.75368	3.31718		2
		0	6.71322	High	High	High	VPLVAPEDLRDDIIENAPTTHTEEYSGEEK	18	8	2	O14744;G3V5W5		3367.61		6.71322	3.94514	7.53704	1
		0	6.3846	High	High	High	EKDRDPEAQFEMPYVVR	43	6	2	O14744;G3V5W5	M12(Oxidation)	2125		6.3846	2.98722	4.75507	2
		0	6.38068	High		High	VWYEWAVTAPVCSAIHNPTGR	8	6	2	O14744;G3V5W5	C12(Carboxymethyl)	2415.15		6.38068		6.23088	0
		0	6.25285	High	High	High	IAVALEIGADLPSNHVIDR	201	7	2	O14744;G3V5W5		2003.09		6.25285	4.94405	6.14587	0
		0	6.07764	High		High	NSEAAMLQELNFGAYLGLPAFLLPLNQEDNTNLAR	9	5	1	O14744	M6(Oxidation)	3863.92		6.07764		4.55919	0
		0	6.03945	High			ADIIVSELLGSFADNELSPECLDGAQHFLK	2	6	2	O14744;G3V5W5	C21(Carboxymethyl)	3289.59		6.03945			0
		0	6.01668	High	High		LYAVEKNPNAVVTLENWQFEEWGSQVTVVSSDMR	5	6	2	O14744;G3V5W5		3925.9		6.01668	4.55465		1
		0	5.98158	High	High	High	EKDRDPEAQFEMPYVVR	23	6	2	O14744;G3V5W5		2109		5.98158	4.61103	5.936	2
		0	5.82976	High			LHNFHQLSAPQPCFTFSHPNR	1	6	2	O14744;G3V5W5	C13(Carboxymethyl)	2536.19		5.82976			0
		0	5.75192	High		High	GYEDYLQSPLQPLMDNLESQTYEVFEK	2	8	2	O14744;G3V5W5		3236.48		5.75192		4.7647	0
		0	5.70056	High	High	High	DDIIENAPTTHTEEYSGEEK	8	8	2	O14744;G3V5W5		2278		5.70056	4.02465	5.8445	0
		0	5.37525	High			EWVAPEKADIIVSELLGSFADNELSPECLDGAQHFLK	1	6	2	O14744;G3V5W5	C28(Carboxymethyl)	4129		5.37525			1
		0	5.24618	High	High	High	DRDPEAQFEMPYVVR	9	6	2	O14744;G3V5W5		1851.87		5.24618	3.693	5.41735	1
		0	5.10429	High			WLGEPIKAAILPTSIFLTNK	1	5	2	O14744;G3V5W5		2212.27		5.10429			1
		0	4.96578	High		High	VSSGRDLNCVPEIADTLGAVAK	4	8	2	O14744;G3V5W5	C9(Carboxymethyl)	2273.14		4.96578		4.22885	1
		0	4.88886	High		High	VLTNHIHTGHHSSMFWMR	7	8	2	O14744;G3V5W5		2191.05		4.88886		3.92579	0
		0	4.83244	High		High	VPEEEKDTNVQVLMVLGAGR	3	6	2	O14744;G3V5W5		2184.13		4.83244		4.97365	1
		0	4.61454	High			WLGEPIKAAILPTSIFLTNKK	1	5	2	O14744;G3V5W5		2340.37		4.61454			2
		0	4.40839	High			DPIKYSQYQQAIYK	1	7	2	O14744;G3V5W5		1744.89		4.40839			1
		0	4.30336	High	High	High	DLNCVPEIADTLGAVAK	81	8	2	O14744;G3V5W5	C4(Carboxymethyl)	1786.89		4.30336	2.00913	4.21249	0
		0	4.27511	High	High	High	SDLLLSGRDWNTLIVGK	61	6	1	O14744		1887.03		4.27511	2.25447	3.87804	1
		0	4.25587	High		High	DDGVSIPGEYTSFLAPISSSK	4	6	2	O14744;G3V5W5		2170.05		4.25587		4.17077	0
		0	4.22115	High		High	QGFDFLCMPVFHPR	17	8	2	O14744;G3V5W5	C7(Carboxymethyl)	1751.8		4.22115		4.01149	0
		0	4.17113	High			CLLDRVPEEEKDTNVQVLMVLGAGR	2	6	2	O14744;G3V5W5	C1(Carboxymethyl); Q16(Deamidated); M19(Oxidation)	2859.43		4.17113			2
		0	4.06463	High			DRDPEAQFEMPYVVR	1	6	2	O14744;G3V5W5	M10(Oxidation)	1867.86		4.06463			1
		0	3.93159	High		High	QGFDFLCMPVFHPR	35	8	2	O14744;G3V5W5	C7(Carboxymethyl); M8(Oxidation)	1767.8		3.93159		3.32875	0
		0	3.91919	High			GYEDYLQSPLQPLMDNLESQTYEVFEKDPIK	1	8	2	O14744;G3V5W5	M14(Oxidation)	3705.73		3.91919			1
		0	3.87463	High	High	High	AAILPTSIFLTNKK	4	5	2	O14744;G3V5W5	N12(Deamidated)	1517.89		3.87463	1.54181	3.74533	1
		0	3.60046	High		High	DLNCVPEIADTLGAVAK	3	8	2	O14744;G3V5W5	N3(Deamidated); C4(Carboxymethyl)	1787.88		3.60046		3.51791	0
		0	3.47844	High	High	High	EFIQEPAKNRPGPQTR	10	9	2	O14744;G3V5W5		1867.98		3.47844	2.55393	3.52268	1
		0	3.3458	High	High	High	AAILPTSIFLTNK	19	5	2	O14744;G3V5W5		1388.81		3.3458	2.27167	3.41866	0
		0	2.71219	High		High	TWMWWHNFR	19	8	2	O14744;G3V5W5		1363.62		2.71219		2.62281	0
		0	2.34578	High	High	High	TWMWWHNFR	11	8	2	O14744;G3V5W5	M3(Oxidation)	1379.61		2.34578	1.24528	2.31193	0
		0	0		High		NPNAVVTLENWQFEEWGSQVTVVSSDMR	1	6	2	O14744;G3V5W5		3222.51			2.28261		0
		0	4.16132	High			CLLDRVPEEEKDTNVQVLMVLGAGR	3	6	2	O14744;G3V5W5	C1(Carboxymethyl); Q16(Deamidated)	2843.45		4.16132			2
		0	2.50729	High	High	High	KGFPVLSK	8	5	2	O14744;G3V5W5		875.534		2.50729	2.36002	2.49833	1
		0	2.86255	High			DRDPEAQFEMPYVVR	1	6	2	O14744;G3V5W5	Q7(Deamidated)	1852.86		2.86255			1
		0	2.92052	High	High	High	YSQYQQAIYK	11	7	2	O14744;G3V5W5		1291.63		2.92052	2.9424	2.91744	0
		0	2.46695	High	High	High	GPLVNASLR	6	6	2	O14744;G3V5W5	N5(Deamidated)	927.524		2.46695	2.35515	2.67678	0
		0	2.74065	High		High	REFIQEPAK	2	9	2	O14744;G3V5W5		1117.6		2.74065		2.81946	1
		0	2.39647	High	High	High	DWNTLIVGK	70	6	1	O14744		1045.57		2.39647	2.19732	2.43154	0
		0	2.35399	High	High	High	EGQTICVR	3	6	2	O14744;G3V5W5	C6(Carboxymethyl)	963.456		2.35399	2.52411	2.19257	0
		0	2.32125	High			NSEAAMLQELNFGAYLGLPAFLLPLNQEDNTNLAR	1	5	1	O14744	N1(Deamidated)	3848.9		2.32125			0
		0	0		High		RIAVALEIGADLPSNHVIDR	2	7	2	O14744;G3V5W5		2159.19			1.69919		1
		0	2.38495	High		High	DWNTLIVGK	2	6	1	O14744	N3(Deamidated)	1046.55		2.38495		2.29287	0
		0	3.34139	High			GYEDYLQSPLQPLMDNLESQTYEVFEK	1	8	2	O14744;G3V5W5	Q20(Deamidated); K27(GlyGly)	3351.52		3.34139			0
		0	2.12822	High		High	TLCDYSKR	3	8	2	O14744;G3V5W5	C3(Carboxymethyl)	1043.48		2.12822		1.95761	1
		0	2.84108	High			SDLLLSGRDWNTLIVGK	1	6	1	O14744	N11(Deamidated)	1888.01		2.84108			1
		0	0			High	IKLYAVEK	1	6	2	O14744;G3V5W5		963.587				2.21287	1
		0	1.77609	High		High	WLGEPIK	10	5	2	O14744;G3V5W5		842.476		1.77609		1.70678	0
		0	2.08836	High			QGFDFLCMPVFHPR	1	8	2	O14744;G3V5W5	Q1(Deamidated); C7(Carboxymethyl); M8(Oxidation)	1768.8		2.08836			0
		0	1.73256	High		High	EFIQEPAK	13	9	2	O14744;G3V5W5		961.498		1.73256		1.84629	0
		0	2.0971	High			LSPWIRPDSKVEK	1	8	1	O14744		1554.86		2.0971			1
		0	0			High	EFIQEPAK	1	9	2	O14744;G3V5W5	Q4(Deamidated)	962.479				1.76942	0
		0	1.44884	High		High	TLCDYSK	2	8	2	O14744;G3V5W5	C3(Carboxymethyl)	887.38		1.44884		1.50327	0
		0	0			High	EWVAPEK	1	6	2	O14744;G3V5W5		858.435				1.41691	0
	>sp|TRYP_PIG|	8	8	5.11661	7.79	2	3	13.9901	16.45	3	5	7.09276	16.45	3	4	12.2567	16.45	3	4	231	24.3938	7.18115
	A2	0	0	B2	C2	D2	Sequence	# PSMs	# Proteins	# Protein Groups	Protein Group Accessions	Modifications	MH+ [Da]	XCorr A2	XCorr B2	XCorr C2	XCorr D2	# Missed Cleavages
	High	0	2.34469	High	High	High	VATVSLPR	9	1	1			842.509	1.77316	2.34469	2.20812	2.2647	0
	High	0	0		High	High	LSSPATLNSR	3	1	1			1045.56	1.70329		2.73444	2.61124	0
		0	4.4781	High	High	High	LGEHNIDVLEGNEQFINAAK	3	1	1			2211.11		4.4781	1.41347	5.17999	0
		0	2.57447	High			LSSPATLNSR	1	1	1		N8(Deamidated)	1046.55		2.57447			0
Q15208	Serine/threonine-protein kinase 38 OS=Homo sapiens GN=STK38 PE=1 SV=1 - [STK38_HUMAN]	574	475	7.37486	7.53	3	7	1800.11	71.61	38	567	212.204	42.8	22	121	1090.53	73.98	41	354	465	54.1554	7.15186
	A2	0	0	B2	C2	D2	Sequence	# PSMs	# Proteins	# Protein Groups	Protein Group Accessions	Modifications	MH+ [Da]	XCorr A2	XCorr B2	XCorr C2	XCorr D2	# Missed Cleavages
	High	0	3.30888	High	High	High	ERPAAISIEIK	45	1	1	Q15208		1226.71	2.74082	3.30888	2.35071	3.44464	0
	High	0	3.38844	High	High	High	DIKPDNLLLDSK	29	1	1	Q15208		1370.75	1.88491	3.38844	2.16285	3.47296	0
	High	0	3.9738	High	High	High	TRLGLEDFESLK	51	1	1	Q15208		1407.75	1.55422	3.9738	3.34075	3.82468	1
		0	9.63066	High		High	DTLTEEETQFYIAETVLAIDSIHQLGFIHR	7	1	1	Q15208		3489.75		9.63066		9.67208	0
		0	9.44963	High		High	KDTLTEEETQFYIAETVLAIDSIHQLGFIHR	12	1	1	Q15208		3617.84		9.44963		9.95185	1
		0	7.14019	High		High	IGAPGVEEIKSNSFFEGVDWEHIR	15	1	1	Q15208		2716.33		7.14019		7.34357	1
		0	6.5031	High		High	NLNHSLPSDFTFQNMNSK	15	1	1	Q15208	N3(Deamidated)	2094.96		6.5031		5.39513	0
		0	6.37256	High		High	RQLAFSTVGTPDYIAPEVFMQTGYNK	2	1	1	Q15208		2933.45		6.37256		6.28999	1
		0	6.13667	High		High	IGAPGVEEIKSNSFFEGVDWEHIR	3	1	1	Q15208	N12(Deamidated)	2717.32		6.13667		6.44127	1
		0	6.06868	High			NLNHSLPSDFTFQNMNSKR	1	1	1	Q15208	N16(Deamidated)	2251.05		6.06868			1
		0	6.01618	High		High	SIDDTSNFDEFPESDILKPTVATSNHPETDYK	2	1	1	Q15208		3612.65		6.01618		5.66367	0
		0	5.96415	High	High	High	NLNHSLPSDFTFQNMNSK	40	1	1	Q15208		2093.97		5.96415	4.5804	6.26571	0
		0	5.85534	High	High	High	VTLENFYSNLIAQHEER	91	1	1	Q15208		2063.02		5.85534	4.40559	5.85777	0
		0	5.65538	High		High	QLAFSTVGTPDYIAPEVFMQTGYNK	4	1	1	Q15208		2777.35		5.65538		5.92242	0
		0	5.65161	High	High	High	NLNHSLPSDFTFQNMNSK	22	1	1	Q15208	M15(Oxidation)	2109.96		5.65161	3.43066	5.49886	0
		0	5.54235	High	High	High	TRLGLEDFESLKVIGR	7	1	1	Q15208		1833.02		5.54235	2.05592	4.77421	2
		0	5.52611	High		High	VTLENFYSNLIAQHEER	6	1	1	Q15208	N9(Deamidated)	2064		5.52611		5.42492	0
		0	5.21503	High	High	High	KADMLEKEQVGHIR	15	1	1	Q15208		1653.88		5.21503	4.40508	4.42239	2
		0	5.0546	High	High	High	AERDILVEADSLWVVK	86	1	1	Q15208		1842.99		5.0546	4.38127	4.8701	1
		0	5.04761	High		High	VTLENFYSNLIAQHEEREMR	3	1	1	Q15208		2479.2		5.04761		6.11928	1
		0	4.99404	High		High	VMNWKETLTFPPEVPISEK	13	1	1	Q15208		2245.15		4.99404		5.1273	1
		0	4.96963	High		High	LGLEDFESLKVIGR	7	1	1	Q15208		1575.87		4.96963		4.80026	1
		0	4.71474	High	High	High	VMEEEGLKDEEKR	26	1	1	Q15208	M2(Oxidation)	1607.76		4.71474	3.87777	4.67827	2
		0	4.6892	High		High	KADMLEKEQVGHIR	15	1	1	Q15208	M4(Oxidation)	1669.87		4.6892		4.34956	2
		0	4.68536	High	High	High	ADMLEKEQVGHIR	5	1	1	Q15208		1525.78		4.68536	1.19826	3.94152	1
		0	4.6635	High			VTLENFYSNLIAQHEEREMR	1	1	1	Q15208	M19(Oxidation)	2495.19		4.6635			1
		0	4.60537	High			ADMLEKEQVGHIR	4	1	1	Q15208	M3(Oxidation)	1541.77		4.60537			1
		0	4.49362	High	High	High	VMEEEGLKDEEKR	5	1	1	Q15208		1591.76		4.49362	3.30297	4.70733	2
		0	4.17877	High		High	SNSFFEGVDWEHIR	5	1	1	Q15208	N2(Deamidated)	1723.76		4.17877		4.01852	0
		0	4.04198	High	High	High	SNSFFEGVDWEHIR	17	1	1	Q15208		1722.78		4.04198	4.07141	4.58893	0
		0	3.60858	High	High	High	LSDFGLCTGLKK	59	4	2	Q9Y2H1;Q15208	C7(Carboxymethyl)	1339.69		3.60858	3.31139	3.74687	1
		0	3.47383	High	High	High	DILVEADSLWVVK	209	1	1	Q15208		1486.81		3.47383	2.98943	3.58811	0
		0	3.23921	High	High	High	VMEEEGLKDEEK	14	1	1	Q15208	M2(Oxidation)	1451.66		3.23921	2.4907	3.19312	1
		0	3.21728	High	High	High	ETLTFPPEVPISEK	43	1	1	Q15208		1586.83		3.21728	2.41552	3.27161	0
		0	2.89811	High	High	High	LGLEDFESLK	41	1	1	Q15208		1150.6		2.89811	2.47009	2.90116	0
		0	0			High	GHVKLSDFGLCTGLKK	1	4	2	Q9Y2H1;Q15208	C11(Carboxymethyl)	1760.93				3.8338	2
		0	3.17886	High	High	High	LSDFGLCTGLK	7	4	2	Q9Y2H1;Q15208	C7(Carboxymethyl)	1211.6		3.17886	2.47714	3.37403	0
		0	2.62325	High	High	High	FCCEWEHR	17	1	1	Q15208	C2(Carboxymethyl); C3(Carboxymethyl)	1225.44		2.62325	2.12507	2.65343	0
		0	2.30648	High	High	High	IGAPGVEEIK	17	1	1	Q15208		1012.57		2.30648	2.30544	2.44064	0
		0	3.82531	High		High	VMNWKETLTFPPEVPISEK	4	1	1	Q15208	M2(Oxidation)	2261.16		3.82531		3.97213	1
		0	2.66673	High	High	High	DTGHVYAMK	15	1	1	Q15208	M8(Oxidation)	1037.47		2.66673	2.71775	2.49587	0
		0	0			High	QLAFSTVGTPDYIAPEVFMQTGYNK	1	1	1	Q15208	M19(Oxidation)	2793.33				3.2154	0
		0	3.81701	High			NLNHSLPSDFTFQNMNSK	5	1	1	Q15208	M15(Oxidation); N16(Deamidated)	2110.95		3.81701			0
		0	2.63839	High		High	DWVFINYTYK	3	3	2	Q9Y2H1;Q15208		1348.66		2.63839		2.32858	0
		0	2.94614	High	High	High	RFEGLTAR	16	1	1	Q15208		949.52		2.94614	3.15706	2.87113	1
		0	2.50562	High		High	NKDWVFINYTYK	2	1	1	Q15208		1590.79		2.50562		2.9759	1
		0	0			High	KAHRTEFYR	1	4	2	Q9Y2H1;Q15208		1207.63				1.93028	2
		0	2.36959	High		High	AHRTEFYR	3	4	2	Q9Y2H1;Q15208		1079.54		2.36959		2.37883	1
		0	2.22208	High		High	KETEFLR	8	4	2	Q9Y2H1;Q15208		922.5		2.22208		2.2766	1
		0	0			High	DIKPDNLLLDSK	1	1	1	Q15208	N6(Deamidated)	1371.73				2.48421	0
		0	2.35556	High	High	High	AKDLILR	3	3	2	Q9Y2H1;Q15208		828.529		2.35556	2.22347	2.14998	1
		0	1.95807	High		High	MFYSFQDK	5	4	2	Q9Y2H1;Q15208	M1(Oxidation)	1081.46		1.95807		1.44493	0
		0	0		High		VMEEEGLKDEEK	1	1	1	Q15208		1435.66			1.9248		1
		0	0			High	KADMLEK	1	1	1	Q15208	M4(Oxidation)	850.434				0.9373	1
		0	1.57157	High		High	MFYSFQDK	3	4	2	Q9Y2H1;Q15208		1065.47		1.57157		1.29219	0
		0	1.45641	High		High	KVMNWK	9	3	2	Q9Y2H1;Q15208	M3(Oxidation)	821.434		1.45641		1.34701	1
		0	3.95339	High			NLNHSLPSDFTFQNMNSK	2	1	1	Q15208	Q13(Deamidated); N14(Deamidated); M15(Oxidation)	2111.95		3.95339			0
		0	0			High	GAIPSYMK	2	1	1	Q15208	M7(Oxidation)	882.438				1.60173	0
		0	0			High	GAIPSYMK	2	1	1	Q15208		866.443				1.53528	0
P04264	Keratin, type II cytoskeletal 1 OS=Homo sapiens GN=KRT1 PE=1 SV=6 - [K2C1_HUMAN]	61	104	6.28324	7.14	5	5	186.721	37.42	22	56	48.8929	22.36	16	28	238.987	47.05	28	76	644	65.999	8.11865
	A2	0	0	B2	C2	D2	Sequence	# PSMs	# Proteins	# Protein Groups	Protein Group Accessions	Modifications	MH+ [Da]	XCorr A2	XCorr B2	XCorr C2	XCorr D2	# Missed Cleavages
	High	0	2.39441	High	High	High	TLLEGEESR	5	2	1	P04264		1033.52	2.40284	2.39441	2.28844	2.47065	0
	High	0	2.11489	High	High	High	AQYEDIAQK	6	1	1	P04264		1065.52	2.15863	2.11489	2.17179	2.23406	0
	High	0	0			High	SISISVAR	2	2	1	P04264		832.488	1.72176			2.02463	0
	High	0	3.08764	High	High	High	YEELQITAGR	16	4	2	P04264;P04259		1179.6	1.42888	3.08764	2.8513	3.21925	0
	High	0	4.25469	High	High	High	NKYEDEINKR	5	16	5	P04264;P13647;P02538;P04259;P05787		1308.65	1.13645	4.25469	3.44198	4.38956	2
		0	8.3296	High		High	GGGGGGYGSGGSSYGSGGGSYGSGGGGGGGR	5	2	1	P04264		2383.95		8.3296		7.94952	0
		0	5.32631	High		High	FSSCGGGGGSFGAGGGFGSR	2	2	1	P04264	C4(Carboxymethyl)	1766.72		5.32631		5.18928	0
		0	4.85893	High	High	High	SGGGFSSGSAGIINYQR	3	2	1	P04264		1657.79		4.85893	2.69044	4.43735	0
		0	4.75235	High		High	SKAEAESLYQSKYEELQITAGR	2	2	1	P04264		2501.25		4.75235		5.58203	2
		0	4.73351	High		High	LDSELKNMQDMVEDYR	2	2	1	P04264		1985.89		4.73351		4.22114	1
		0	4.6313	High		High	THNLEPYFESFINNLR	4	2	1	P04264		1993.97		4.6313		4.93633	0
		0	4.00902	High		High	LDSELKNMQDMVEDYR	2	2	1	P04264	M8(Oxidation); M11(Oxidation)	2017.88		4.00902		3.79751	1
		0	3.92144	High			THNLEPYFESFINNLRR	1	2	1	P04264		2150.07		3.92144			1
		0	3.84014	High	High	High	WELLQQVDTSTR	11	2	1	P04264		1475.74		3.84014	2.70837	3.83776	0
		0	3.82498	High	High	High	SLNNQFASFIDKVR	8	2	1	P04264		1638.86		3.82498	2.3786	4.07686	1
		0	3.7532	High	High	High	FLEQQNQVLQTK	20	5	3	P35908;P04264;Q7Z794		1475.78		3.7532	3.05709	3.99674	0
		0	3.58565	High	High	High	SLDLDSIIAEVK	22	2	1	P04264		1302.71		3.58565	1.50302	3.5526	0
		0	3.19423	High	High	High	SLNNQFASFIDK	7	2	1	P04264		1383.69		3.19423	1.9003	3.0771	0
		0	2.7613	High		High	SLNNQFASFIDKVR	4	2	1	P04264	N4(Deamidated)	1639.85		2.7613		3.11956	1
		0	0			High	MSGECAPNVSVSVSTSHTTISGGGSR	1	2	1	P04264	C5(Carboxymethyl)	2566.16				5.87335	0
		0	0			High	AEAESLYQSKYEELQITAGR	1	2	1	P04264		2286.12				5.23612	1
		0	0			High	QISNLQQSISDAEQR	1	2	1	P04264		1716.85				4.06614	0
		0	0			High	SKAEAESLYQSK	1	2	1	P04264		1340.67				4.06317	1
		0	3.03983	High	High	High	TNAENEFVTIK	4	2	1	P04264		1265.64		3.03983	1.03877	3.07691	0
		0	2.88724	High		High	SLNNQFASFIDK	6	2	1	P04264	N3(Deamidated)	1384.67		2.88724		3.12159	0
		0	2.34019	High		High	NSKIEISELNR	2	2	1	P04264		1302.7		2.34019		2.99624	1
		0	0			High	FLEQQNQVLQTK	2	5	3	P35908;P04264;Q7Z794	N6(Deamidated)	1476.78				3.62198	0
		0	3.26812	High	High	High	AEAESLYQSK	3	2	1	P04264		1125.54		3.26812	2.10945	2.58267	0
		0	2.14839	High	High	High	IEISELNR	3	4	2	P35908;P04264		973.53		2.14839	2.22936	2.40843	0
		0	1.9384	High	High	High	SLVNLGGSK	5	2	1	P04264		874.497		1.9384	2.16612	1.80006	0
		0	0		High		TNAENEFVTIKK	2	2	1	P04264		1393.73			2.8316		1
		0	0		High		YEDEINKR	1	22	7	P35908;P04264;Q7Z794;P13647;P02538;P04259;P05787		1066.51			1.85294		1
		0	0			High	SDQSRLDSELK	1	2	1	P04264		1277.63				2.25114	1
		0	0			High	AQYEDIAQK	2	1	1	P04264	Q8(Deamidated)	1066.5				1.75141	0
		0	1.67328	High			DVDGAYMTK	1	2	1	P04264	M7(Oxidation)	1015.44		1.67328			0
		0	0			High	DYQELMNTK	1	2	1	P04264	M6(Oxidation)	1157.51				1.94036	0
		0	0			High	DVDGAYMTK	1	2	1	P04264		999.443				1.69776	0
G3V5W5	Uncharacterized protein OS=Homo sapiens GN=PRMT5 PE=4 SV=1 - [G3V5W5_HUMAN]	443	346	6.90298	6.91	4	4	1712.13	71.5	40	439	168.455	37.77	20	80	908.595	58.52	35	266	593	67.6309	6.20166
	A2	0	0	B2	C2	D2	Sequence	# PSMs	# Proteins	# Protein Groups	Protein Group Accessions	Modifications	MH+ [Da]	XCorr A2	XCorr B2	XCorr C2	XCorr D2	# Missed Cleavages
	High	0	2.75589	High	High	High	GPLVNASLR	11	6	2	O14744;G3V5W5		926.54	2.78996	2.75589	2.76638	2.63729	0
	High	0	2.69203	High	High	High	SDLLLSGR	29	9	2	O14744;G3V5W5		860.483	2.27829	2.69203	2.67276	2.64559	0
	High	0	2.93509	High	High	High	VPLVAPEDLR	16	9	2	O14744;G3V5W5		1108.64	1.83473	2.93509	2.81526	3.08661	0
	High	0	3.71245	High	High	High	AAILPTSIFLTNKK	21	5	2	O14744;G3V5W5		1516.91	1.54006	3.71245	3.23263	3.94452	1
		0	8.07791	High		High	KVWYEWAVTAPVCSAIHNPTGR	12	6	2	O14744;G3V5W5	C13(Carboxymethyl)	2543.24		8.07791		8.23177	1
		0	7.69795	High		High	GYEDYLQSPLQPLMDNLESQTYEVFEKDPIKYSQYQQAIYK	2	7	2	O14744;G3V5W5		4962.36		7.69795		6.56883	2
		0	7.21507	High		High	GYEDYLQSPLQPLMDNLESQTYEVFEKDPIK	8	8	2	O14744;G3V5W5		3689.76		7.21507		7.28931	1
		0	7.02441	High	High	High	CLLDRVPEEEKDTNVQVLMVLGAGR	62	6	2	O14744;G3V5W5	C1(Carboxymethyl)	2842.44		7.02441	4.89413	7.29809	2
		0	6.75368	High	High		CLLDRVPEEEKDTNVQVLMVLGAGR	11	6	2	O14744;G3V5W5	C1(Carboxymethyl); M19(Oxidation)	2858.43		6.75368	3.31718		2
		0	6.71322	High	High	High	VPLVAPEDLRDDIIENAPTTHTEEYSGEEK	18	8	2	O14744;G3V5W5		3367.61		6.71322	3.94514	7.53704	1
		0	6.3846	High	High	High	EKDRDPEAQFEMPYVVR	43	6	2	O14744;G3V5W5	M12(Oxidation)	2125		6.3846	2.98722	4.75507	2
		0	6.38068	High		High	VWYEWAVTAPVCSAIHNPTGR	8	6	2	O14744;G3V5W5	C12(Carboxymethyl)	2415.15		6.38068		6.23088	0
		0	6.25285	High	High	High	IAVALEIGADLPSNHVIDR	201	7	2	O14744;G3V5W5		2003.09		6.25285	4.94405	6.14587	0
		0	6.03945	High			ADIIVSELLGSFADNELSPECLDGAQHFLK	2	6	2	O14744;G3V5W5	C21(Carboxymethyl)	3289.59		6.03945			0
		0	6.01668	High	High		LYAVEKNPNAVVTLENWQFEEWGSQVTVVSSDMR	5	6	2	O14744;G3V5W5		3925.9		6.01668	4.55465		1
		0	5.98158	High	High	High	EKDRDPEAQFEMPYVVR	23	6	2	O14744;G3V5W5		2109		5.98158	4.61103	5.936	2
		0	5.82976	High			LHNFHQLSAPQPCFTFSHPNR	1	6	2	O14744;G3V5W5	C13(Carboxymethyl)	2536.19		5.82976			0
		0	5.75192	High		High	GYEDYLQSPLQPLMDNLESQTYEVFEK	2	8	2	O14744;G3V5W5		3236.48		5.75192		4.7647	0
		0	5.70056	High	High	High	DDIIENAPTTHTEEYSGEEK	8	8	2	O14744;G3V5W5		2278		5.70056	4.02465	5.8445	0
		0	5.37525	High			EWVAPEKADIIVSELLGSFADNELSPECLDGAQHFLK	1	6	2	O14744;G3V5W5	C28(Carboxymethyl)	4129		5.37525			1
		0	5.24618	High	High	High	DRDPEAQFEMPYVVR	9	6	2	O14744;G3V5W5		1851.87		5.24618	3.693	5.41735	1
		0	5.10429	High			WLGEPIKAAILPTSIFLTNK	1	5	2	O14744;G3V5W5		2212.27		5.10429			1
		0	4.96578	High		High	VSSGRDLNCVPEIADTLGAVAK	4	8	2	O14744;G3V5W5	C9(Carboxymethyl)	2273.14		4.96578		4.22885	1
		0	4.88886	High		High	VLTNHIHTGHHSSMFWMR	7	8	2	O14744;G3V5W5		2191.05		4.88886		3.92579	0
		0	4.83244	High		High	VPEEEKDTNVQVLMVLGAGR	3	6	2	O14744;G3V5W5		2184.13		4.83244		4.97365	1
		0	4.61454	High			WLGEPIKAAILPTSIFLTNKK	1	5	2	O14744;G3V5W5		2340.37		4.61454			2
		0	4.40839	High			DPIKYSQYQQAIYK	1	7	2	O14744;G3V5W5		1744.89		4.40839			1
		0	4.30336	High	High	High	DLNCVPEIADTLGAVAK	81	8	2	O14744;G3V5W5	C4(Carboxymethyl)	1786.89		4.30336	2.00913	4.21249	0
		0	4.25587	High		High	DDGVSIPGEYTSFLAPISSSK	4	6	2	O14744;G3V5W5		2170.05		4.25587		4.17077	0
		0	4.22115	High		High	QGFDFLCMPVFHPR	17	8	2	O14744;G3V5W5	C7(Carboxymethyl)	1751.8		4.22115		4.01149	0
		0	4.17113	High			CLLDRVPEEEKDTNVQVLMVLGAGR	2	6	2	O14744;G3V5W5	C1(Carboxymethyl); Q16(Deamidated); M19(Oxidation)	2859.43		4.17113			2
		0	4.06463	High			DRDPEAQFEMPYVVR	1	6	2	O14744;G3V5W5	M10(Oxidation)	1867.86		4.06463			1
		0	3.93159	High		High	QGFDFLCMPVFHPR	35	8	2	O14744;G3V5W5	C7(Carboxymethyl); M8(Oxidation)	1767.8		3.93159		3.32875	0
		0	3.91919	High			GYEDYLQSPLQPLMDNLESQTYEVFEKDPIK	1	8	2	O14744;G3V5W5	M14(Oxidation)	3705.73		3.91919			1
		0	3.87463	High	High	High	AAILPTSIFLTNKK	4	5	2	O14744;G3V5W5	N12(Deamidated)	1517.89		3.87463	1.54181	3.74533	1
		0	3.60046	High		High	DLNCVPEIADTLGAVAK	3	8	2	O14744;G3V5W5	N3(Deamidated); C4(Carboxymethyl)	1787.88		3.60046		3.51791	0
		0	3.48441	High		High	AFLLPLNQEDNTNLAR	2	2	1	G3V5W5		1828.95		3.48441		3.22305	0
		0	3.47844	High	High	High	EFIQEPAKNRPGPQTR	10	9	2	O14744;G3V5W5		1867.98		3.47844	2.55393	3.52268	1
		0	3.3458	High	High	High	AAILPTSIFLTNK	19	5	2	O14744;G3V5W5		1388.81		3.3458	2.27167	3.41866	0
		0	2.71219	High		High	TWMWWHNFR	19	8	2	O14744;G3V5W5		1363.62		2.71219		2.62281	0
		0	2.34578	High	High	High	TWMWWHNFR	11	8	2	O14744;G3V5W5	M3(Oxidation)	1379.61		2.34578	1.24528	2.31193	0
		0	0		High		NPNAVVTLENWQFEEWGSQVTVVSSDMR	1	6	2	O14744;G3V5W5		3222.51			2.28261		0
		0	4.16132	High			CLLDRVPEEEKDTNVQVLMVLGAGR	3	6	2	O14744;G3V5W5	C1(Carboxymethyl); Q16(Deamidated)	2843.45		4.16132			2
		0	2.50729	High	High	High	KGFPVLSK	8	5	2	O14744;G3V5W5		875.534		2.50729	2.36002	2.49833	1
		0	2.86255	High			DRDPEAQFEMPYVVR	1	6	2	O14744;G3V5W5	Q7(Deamidated)	1852.86		2.86255			1
		0	2.92052	High	High	High	YSQYQQAIYK	11	7	2	O14744;G3V5W5		1291.63		2.92052	2.9424	2.91744	0
		0	2.46695	High	High	High	GPLVNASLR	6	6	2	O14744;G3V5W5	N5(Deamidated)	927.524		2.46695	2.35515	2.67678	0
		0	2.74065	High		High	REFIQEPAK	2	9	2	O14744;G3V5W5		1117.6		2.74065		2.81946	1
		0	2.35399	High	High	High	EGQTICVR	3	6	2	O14744;G3V5W5	C6(Carboxymethyl)	963.456		2.35399	2.52411	2.19257	0
		0	0		High		RIAVALEIGADLPSNHVIDR	2	7	2	O14744;G3V5W5		2159.19			1.69919		1
		0	3.34139	High			GYEDYLQSPLQPLMDNLESQTYEVFEK	1	8	2	O14744;G3V5W5	Q20(Deamidated); K27(GlyGly)	3351.52		3.34139			0
		0	2.12822	High		High	TLCDYSKR	3	8	2	O14744;G3V5W5	C3(Carboxymethyl)	1043.48		2.12822		1.95761	1
		0	0			High	IKLYAVEK	1	6	2	O14744;G3V5W5		963.587				2.21287	1
		0	1.77609	High		High	WLGEPIK	10	5	2	O14744;G3V5W5		842.476		1.77609		1.70678	0
		0	2.08836	High			QGFDFLCMPVFHPR	1	8	2	O14744;G3V5W5	Q1(Deamidated); C7(Carboxymethyl); M8(Oxidation)	1768.8		2.08836			0
		0	1.73256	High		High	EFIQEPAK	13	9	2	O14744;G3V5W5		961.498		1.73256		1.84629	0
		0	0			High	EFIQEPAK	1	9	2	O14744;G3V5W5	Q4(Deamidated)	962.479				1.76942	0
		0	1.44884	High		High	TLCDYSK	2	8	2	O14744;G3V5W5	C3(Carboxymethyl)	887.38		1.44884		1.50327	0
		0	0			High	EWVAPEK	1	6	2	O14744;G3V5W5		858.435				1.41691	0
	>sp|K1C9_HUMAN|	30	42	4.95314	6.26	2	2	99.8474	49.6	19	28	27.6609	17.34	10	12	98.516	39.49	19	30	623	62.0919	5.30029
	A2	0	0	B2	C2	D2	Sequence	# PSMs	# Proteins	# Protein Groups	Protein Group Accessions	Modifications	MH+ [Da]	XCorr A2	XCorr B2	XCorr C2	XCorr D2	# Missed Cleavages
	High	0	4.29534	High	High	High	SGGGGGGGLGSGGSIR	4	2	1			1232.6	2.81131	4.29534	3.88319	4.75774	0
	High	0	5.81572	High	High	High	GGSGGSYGGGGSGGGYGGGSGSR	4	2	1			1791.73	2.14183	5.81572	4.59687	6.43077	0
		0	11.8285	High			GGSGGSHGGGSGFGGESGGSYGGGEEASGSGGGYGGGSGK	1	2	1			3223.28		11.8285			0
		0	6.78808	High		High	DIENQYETQITQIEHEVSSSGQEVQSSAK	3	2	1			3264.51		6.78808		6.64023	0
		0	6.15106	High			GGGGSFGYSYGGGSGGGFSASSLGGGFGGGSR	1	2	1			2705.16		6.15106			0
		0	6.13308	High		High	NYSPYYNTIDDLKDQIVDLTVGNNK	3	2	1			2902.41		6.13308		4.9158	1
		0	6.10401	High		High	EIETYHNLLEGGQEDFESSGAGK	2	2	1			2510.13		6.10401		5.99034	0
		0	4.32064	High		High	HGVQELEIELQSQLSK	3	2	1			1837.97		4.32064		4.14518	0
		0	3.84385	High	High	High	QGVDADINGLR	3	2	1			1157.59		3.84385	2.84815	3.61926	0
		0	3.53773	High		High	VQALEEANNDLENK	2	2	1			1586.76		3.53773		3.7897	0
		0	3.52747	High	High	High	QGVDADINGLR	3	2	1		N8(Deamidated)	1158.57		3.52747	2.94767	3.67198	0
		0	3.49596	High	High	High	FSSSSGYGGGSSR	3	2	1			1235.53		3.49596	3.3322	3.323	0
		0	0			High	LASYLDKVQALEEANNDLENK	1	2	1			2377.19				4.87318	1
		0	2.78972	High	High	High	STMQELNSR	3	2	1			1065.5		2.78972	1.98329	2.45236	0
		0	2.16809	High	High	High	TLLDIDNTR	4	2	1			1060.56		2.16809	1.98889	2.13447	0
		0	2.50281	High	High	High	QVLDNLTMEK	3	2	1		M8(Oxidation)	1206.6		2.50281	1.2247	2.4733	0
		0	2.08373	High		High	TLNDMRQEYEQLIAK	3	2	1			1851.92		2.08373		2.51485	1
		0	2.6742	High		High	STMQELNSR	5	2	1		M3(Oxidation)	1081.49		2.6742		2.71719	0
		0	2.27596	High		High	QEYEQLIAK	2	2	1			1121.58		2.27596		2.44367	0
		0	0			High	QVLDNLTMEK	1	2	1			1190.61				2.83758	0
		0	0			High	QFSSSYLSR	1	2	1			1074.52				2.32741	0
		0	2.32008	High		High	IKFEMEQNLR	4	2	1			1307.68		2.32008		2.36615	1
		0	2.15963	High	High	High	MTLDDFR	5	2	1		M1(Oxidation)	913.408		2.15963	1.50125	1.91021	0
		0	2.0763	High	High	High	MTLDDFR	3	2	1			897.412		2.0763	1.84595	2.07924	0
		0	0		High		GSRGGSGGSYGGGGSGGGYGGGSGSR	1	2	1			2091.88			2.52265		1
		0	1.95331	High	High	High	LASYLDK	3	14	4	P13645;;P02533;Q04695		809.44		1.95331	1.71202	1.93895	0
		0	1.67425	High			IKFEMEQNLR	1	2	1		M5(Oxidation)	1323.67		1.67425			1
P61081	NEDD8-conjugating enzyme Ubc12 OS=Homo sapiens GN=UBE2M PE=1 SV=1 - [UBC12_HUMAN]	29	81	5.04603	6.01	2	2	70.7666	49.18	11	27	42.7099	40.44	9	20	148.015	44.81	12	61	183	20.8866	7.69385
	A2	0	0	B2	C2	D2	Sequence	# PSMs	# Proteins	# Protein Groups	Protein Group Accessions	Modifications	MH+ [Da]	XCorr A2	XCorr B2	XCorr C2	XCorr D2	# Missed Cleavages
	High	0	3.02572	High	High	High	EAAEVLQNNRR	6	1	1	P61081		1299.67	2.7535	3.02572	2.72322	2.75332	1
	High	0	3.58789	High	High	High	EAAEVLQNNR	6	1	1	P61081		1143.58	2.29253	3.58789	2.65477	3.41924	0
		0	4.25138	High		High	TCDISFSDPDDLLNFK	19	1	1	P61081	C2(Carboxymethyl)	1887.83		4.25138		4.35355	0
		0	3.47343	High	High	High	VGQGYPHDPPKVK	5	1	1	P61081		1421.75		3.47343	2.09199	3.99355	1
		0	3.45893	High	High	High	IQKDINELNLPK	14	1	1	P61081		1424.81		3.45893	3.36864	3.02054	1
		0	3.00826	High		High	RLFEQNVQR	3	1	1	P61081		1189.64		3.00826		3.63994	1
		0	0		High	High	EAAEVLQNNRR	5	1	1	P61081	N8(Deamidated)	1300.66			2.85021	3.45242	1
		0	0			High	DINELNLPKTCDISFSDPDDLLNFK	1	1	1	P61081	C11(Carboxymethyl)	2924.39				3.4446	1
		0	2.74788	High	High	High	LVICPDEGFYK	13	1	1	P61081	C4(Carboxymethyl)	1341.64		2.74788	1.93343	3.25098	0
		0	0			High	VGQGYPHDPPK	1	1	1	P61081		1194.59				2.82939	0
		0	2.11418	High	High	High	LFEQNVQR	15	1	1	P61081		1033.54		2.11418	2.17975	2.1315	0
		0	0			High	LFEQNVQR	2	1	1	P61081	N5(Deamidated)	1034.52				2.38901	0
		0	2.05119	High	High	High	GGYIGSTYFER	5	1	1	P61081		1249.58		2.05119	2.41466	2.20757	0
		0	1.1623	High	High		KASAAQLR	2	1	1	P61081		844.498		1.1623	2.22901		1
		0	0		High		EAAEVLQNNR	1	1	1	P61081	N8(Deamidated)	1144.56			1.92865		0
		0	2.0028	High	High	High	DINELNLPK	11	1	1	P61081		1055.57		2.0028	1.68136	2.16465	0
		0	0			High	TCDISFSDPDDLLNFK	1	1	1	P61081	C2(Carboxymethyl); N14(Deamidated)	1888.83				1.67919	0
P13645	Keratin, type I cytoskeletal 10 OS=Homo sapiens GN=KRT10 PE=1 SV=6 - [K1C10_HUMAN]	48	127	5.88303	5.65	3	3	156.07	45.89	23	45	68.9524	27.4	18	35	305.325	51.88	27	92	584	58.7917	5.21143
	A2	0	0	B2	C2	D2	Sequence	# PSMs	# Proteins	# Protein Groups	Protein Group Accessions	Modifications	MH+ [Da]	XCorr A2	XCorr B2	XCorr C2	XCorr D2	# Missed Cleavages
	High	0	4.04587	High	High	High	SQYEQLAEQNRK	11	2	1	P13645		1493.73	2.21696	4.04587	3.36794	3.85069	1
	High	0	2.04027	High	High	High	LAADDFR	5	18	4	P13645;P02533;Q04695;F8VZY9		807.4	1.84952	2.04027	1.98792	1.9776	0
	High	0	2.59834	High	High		SLLEGEGSSGGGGR	3	2	1	P13645		1262.6	1.81655	2.59834	2.35891		0
		0	6.7609	High		High	GSSGGGCFGGSSGGYGGLGGFGGGSFR	5	1	1	P13645	C7(Carboxymethyl)	2343.97		6.7609		7.14081	0
		0	6.06776	High		High	TIDDLKNQILNLTTDNANILLQIDNAR	4	2	1	P13645		3052.62		6.06776		4.87332	1
		0	5.77055	High	High	High	SGGGGGGGGCGGGGGVSSLR	3	2	1	P13645	C10(Carboxymethyl)	1550.66		5.77055	3.22275	5.48154	0
		0	5.72603	High		High	NVSTGDVNVEMNAAPGVDLTQLLNNMR	7	2	1	P13645	M11(Oxidation); M26(Oxidation)	2904.38		5.72603		5.46316	0
		0	5.35474	High	High	High	GSLGGGFSSGGFSGGSFSR	10	2	1	P13645		1707.77		5.35474	2.12001	5.88602	0
		0	5.28026	High		High	NVSTGDVNVEMNAAPGVDLTQLLNNMR	5	2	1	P13645		2872.39		5.28026		5.54259	0
		0	4.63301	High		High	ADLEMQIESLTEELAYLKK	3	2	1	P13645	M5(Oxidation)	2240.13		4.63301		5.54208	1
		0	4.6071	High		High	NVSTGDVNVEMNAAPGVDLTQLLNNMR	11	2	1	P13645	M26(Oxidation)	2888.38		4.6071		5.59289	0
		0	3.59198	High		High	QSVEADINGLR	2	8	1	P13645		1201.62		3.59198		3.42107	0
		0	3.49964	High	High	High	SQYEQLAEQNR	4	2	1	P13645		1365.64		3.49964	3.04919	3.41921	0
		0	3.27636	High	High	High	LENEIQTYR	5	2	1	P13645		1165.59		3.27636	2.43952	3.04563	0
		0	3.19201	High	High	High	LKYENEVALR	7	2	1	P13645		1234.68		3.19201	2.45206	3.32964	1
		0	3.10378	High	High	High	IRLENEIQTYR	5	2	1	P13645		1434.77		3.10378	1.94455	3.59425	1
		0	2.1269	High		High	SQYEQLAEQNRK	3	2	1	P13645	N10(Deamidated)	1494.72		2.1269		3.54279	1
		0	0			High	QSLEASLAETEGR	1	2	1	P13645		1390.68				4.28162	0
		0	2.91187	High	High	High	VTMQNLNDR	23	7	2	P13645;P02533	M3(Oxidation)	1106.52		2.91187	2.63613	2.81992	0
		0	0		High	High	LASYLDKVR	3	12	3	P13645;P02533;Q04695		1064.61			2.33618	2.61808	1
		0	0			High	QSVEADINGLR	1	8	1	P13645	N8(Deamidated)	1202.6				3.73428	0
		0	0			High	VLDELTLTKADLEMQIESLTEELAYLKK	1	2	1	P13645	M14(Oxidation)	3252.71				3.3611	2
		0	0			High	AETECQNTEYQQLLDIK	1	2	1	P13645	C5(Carboxymethyl)	2083.94				2.98975	0
		0	0			High	NHEEEMKDLR	1	2	1	P13645		1300.59				2.69214	1
		0	3.02761	High	High	High	ALEESNYELEGK	11	2	1	P13645		1381.65		3.02761	2.11964	3.06726	0
		0	0			High	KDAEAWFNEK	1	3	1	P13645		1237.58				2.63036	1
		0	2.60981	High	High		YENEVALR	2	2	1	P13645		993.498		2.60981	1.92577		0
		0	2.60505	High	High	High	VTMQNLNDR	4	7	2	P13645;P02533		1090.53		2.60505	2.25429	2.94352	0
		0	2.68158	High	High	High	QSVEADINGLRR	8	7	1	P13645		1357.72		2.68158	1.9863	2.57781	1
		0	1.14519	High		High	NHEEEMKDLR	4	2	1	P13645	M6(Oxidation)	1316.59		1.14519		2.66037	1
		0	2.40042	High	High	High	VLDELTLTK	5	3	1	P13645		1031.6		2.40042	2.18546	2.47728	0
		0	0			High	NVSTGDVNVEMNAAPGVDLTQLLNNMR	1	2	1	P13645	N12(Deamidated); M26(Oxidation)	2889.38				3.12496	0
		0	0			High	ELTTEIDNNIEQISSYK	1	2	1	P13645		1996.97				2.70063	0
		0	2.52571	High	High	High	DAEAWFNEK	8	5	1	P13645		1109.49		2.52571	2.33532	2.68541	0
		0	2.03682	High	High	High	IKEWYEK	3	2	1	P13645		995.518		2.03682	1.45861	1.96037	1
		0	1.95331	High	High	High	LASYLDK	3	14	4	P13645;;P02533;Q04695		809.44		1.95331	1.71202	1.93895	0
P04259	Keratin, type II cytoskeletal 6B OS=Homo sapiens GN=KRT6B PE=1 SV=5 - [K2C6B_HUMAN]	26	33	1.82372	5.14	3	3	67.0042	24.47	12	23	21.579	8.87	6	10	66.4363	13.3	7	23	564	60.0303	8.00146
	A2	0	0	B2	C2	D2	Sequence	# PSMs	# Proteins	# Protein Groups	Protein Group Accessions	Modifications	MH+ [Da]	XCorr A2	XCorr B2	XCorr C2	XCorr D2	# Missed Cleavages
	High	0	2.56022	High	High	High	AQYEEIAQR	5	9	3	P35908;P04259;P02538		1107.54	1.82372	2.56022	2.50463	2.58479	0
	High	0	3.08764	High	High	High	YEELQITAGR	16	4	2	P04264;P04259		1179.6	1.42888	3.08764	2.8513	3.21925	0
	High	0	4.25469	High	High	High	NKYEDEINKR	5	16	5	P04264;P13647;P02538;P04259;P05787		1308.65	1.13645	4.25469	3.44198	4.38956	2
		0	4.81602	High		High	ATGGGLSSVGGGSSTIK	2	2	1	P04259		1435.74		4.81602		3.89671	0
		0	4.45906	High			GSGGLGGACGGAGFGSR	1	5	2	P02538;P04259	C9(Carboxymethyl)	1425.62		4.45906			0
		0	3.13697	High	High	High	NLDLDSIIAEVK	18	12	4	P35908;P13647;P02538;P04259		1329.73		3.13697	2.05545	3.22289	0
		0	3.18171	High			SGFSSISVSR	1	4	1	P04259		1026.52		3.18171			0
		0	3.1414	High			QNLEPLFEQYINNLRR	1	9	3	P13647;P02538;P04259		2047.07		3.1414			1
		0	2.58499	High		High	WTLLQEQGTK	2	9	3	P13647;P02538;P04259		1203.64		2.58499		2.88366	0
		0	3.50901	High			SRAEAESWYQTK	2	7	2	P02538;P04259		1455.68		3.50901			1
		0	0		High		YEDEINKR	1	22	7	P35908;P04264;Q7Z794;P13647;P02538;P04259;P05787		1066.51			1.85294		1
		0	2.23144	High			LLEGEECR	1	14	4	P35908;P13647;P02538;P04259	C7(Carboxymethyl)	1006.45		2.23144			0
		0	1.6041	High		High	FLEQQNK	3	29	6	P13647;P02538;P04259;P08729;P05787;P08670		906.467		1.6041		1.58605	0
		0	0		High		FASFIDKVR	1	19	6	P35908;Q7Z794;P13647;P02538;P04259;P05787		1082.6			1.69942		1
	>sp|ALBU_HUMAN|	3	0	3.77263	5.09	3	3										0			609	69.3215	6.27783
	A2	0	0	B2	C2	D2	Sequence	# PSMs	# Proteins	# Protein Groups	Protein Group Accessions	Modifications	MH+ [Da]	XCorr A2	XCorr B2	XCorr C2	XCorr D2	# Missed Cleavages
	High	0	0				AEFAEVSK	1	7	1			880.441	1.91386				0
	High	0	0				DDNPNLPR	1	4	1			940.448	1.85877				0
	High	0	0				KVPQVSTPTLVEVSR	1	8	1			1639.94	1.17714				1
Q04695	Keratin, type I cytoskeletal 17 OS=Homo sapiens GN=KRT17 PE=1 SV=2 - [K1C17_HUMAN]	16	23	1.84952	4.63	2	2	33.8457	27.78	13	14	18.6047	15.97	8	9	35.8866	23.15	12	14	432	48.076	5.021
	A2	0	0	B2	C2	D2	Sequence	# PSMs	# Proteins	# Protein Groups	Protein Group Accessions	Modifications	MH+ [Da]	XCorr A2	XCorr B2	XCorr C2	XCorr D2	# Missed Cleavages
	High	0	2.04027	High	High	High	LAADDFR	5	18	4	P13645;P02533;Q04695;F8VZY9		807.4	1.84952	2.04027	1.98792	1.9776	0
	High	0	3.6258	High	High	High	EVATNSELVQSGK	4	4	2	P02533;Q04695		1361.69	1.28627	3.6258	2.55682	3.7283	0
		0	4.59328	High		High	DAEDWFFSKTEELNR	2	3	1	Q04695		1886.85		4.59328		4.86186	1
		0	3.55189	High	High	High	ALEEANTELEVK	3	1	1	Q04695		1345.68		3.55189	2.14838	3.32428	0
		0	0		High	High	LASYLDKVR	3	12	3	P13645;P02533;Q04695		1064.61			2.33618	2.61808	1
		0	2.77178	High	High	High	VLDELTLAR	3	8	2	P02533;Q04695		1029.59		2.77178	2.14478	2.75302	0
		0	2.26872	High		High	ATMQNLNDR	4	4	1	Q04695	M3(Oxidation)	1078.49		2.26872		2.20351	0
		0	1.7847	High			TKFETEQALR	1	4	1	Q04695		1222.64		1.7847			1
		0	2.47033	High	High	High	QFTSSSSIK	3	4	1	Q04695		984.499		2.47033	1.72861	2.37801	0
		0	2.46838	High	High	High	TIVEEVQDGK	3	2	1	Q04695		1117.57		2.46838	2.18109	2.32548	0
		0	2.18349	High		High	DAEDWFFSK	2	3	1	Q04695		1144.49		2.18349		2.12209	0
		0	2.04105	High			LSVEADINGLRR	1	2	1	Q04695		1342.74		2.04105			1
		0	1.88566	High		High	DYSQYYR	2	4	1	Q04695		994.427		1.88566		1.80135	0
		0	1.95331	High	High	High	LASYLDK	3	14	4	P13645;;P02533;Q04695		809.44		1.95331	1.71202	1.93895	0
P02533	Keratin, type I cytoskeletal 14 OS=Homo sapiens GN=KRT14 PE=1 SV=4 - [K1C14_HUMAN]	20	41	1.84952	4.24	2	2	45.2557	22.67	10	18	33.8781	14.41	8	17	61.5023	25.21	12	24	472	51.5294	5.16064
	A2	0	0	B2	C2	D2	Sequence	# PSMs	# Proteins	# Protein Groups	Protein Group Accessions	Modifications	MH+ [Da]	XCorr A2	XCorr B2	XCorr C2	XCorr D2	# Missed Cleavages
	High	0	2.04027	High	High	High	LAADDFR	5	18	4	P13645;P02533;Q04695;F8VZY9		807.4	1.84952	2.04027	1.98792	1.9776	0
	High	0	3.6258	High	High	High	EVATNSELVQSGK	4	4	2	P02533;Q04695		1361.69	1.28627	3.6258	2.55682	3.7283	0
		0	4.58466	High		High	APSTYGGGLSVSSSR	2	1	1	P02533		1425.7		4.58466		4.52692	0
		0	3.41073	High	High	High	ALEEANADLEVK	5	8	1	P02533		1301.66		3.41073	2.39219	3.53024	0
		0	2.91187	High	High	High	VTMQNLNDR	23	7	2	P13645;P02533	M3(Oxidation)	1106.52		2.91187	2.63613	2.81992	0
		0	0		High	High	LASYLDKVR	3	12	3	P13645;P02533;Q04695		1064.61			2.33618	2.61808	1
		0	2.77178	High	High	High	VLDELTLAR	3	8	2	P02533;Q04695		1029.59		2.77178	2.14478	2.75302	0
		0	2.62276	High		High	GSCGIGGGIGGGSSR	2	2	1	P02533	C3(Carboxymethyl)	1279.57		2.62276		3.07183	0
		0	2.64025	High		High	ISSVLAGGSCR	2	2	1	P02533	C10(Carboxymethyl)	1107.54		2.64025		2.3752	0
		0	2.60505	High	High	High	VTMQNLNDR	4	7	2	P13645;P02533		1090.53		2.60505	2.25429	2.94352	0
		0	0		High	High	DAEEWFFTK	2	1	1	P02533		1172.52			1.25339	2.42503	0
		0	1.26473	High			QFTSSSSMK	2	2	1	P02533	M8(Oxidation)	1018.45		1.26473			0
		0	0			High	TKYETELNLR	1	1	1	P02533		1266.67				1.90359	1
		0	1.95331	High	High	High	LASYLDK	3	14	4	P13645;;P02533;Q04695		809.44		1.95331	1.71202	1.93895	0
Q13617	Cullin-2 OS=Homo sapiens GN=CUL2 PE=1 SV=2 - [CUL2_HUMAN]	154	312	5.31841	4.16	3	5	459.458	66.98	44	149	83.8153	23.76	19	61	803.188	70.87	53	251	745	86.9268	6.91748
	A2	0	0	B2	C2	D2	Sequence	# PSMs	# Proteins	# Protein Groups	Protein Group Accessions	Modifications	MH+ [Da]	XCorr A2	XCorr B2	XCorr C2	XCorr D2	# Missed Cleavages
	High	0	3.12408	High	High	High	GMTENEVEDR	18	4	1	Q13617	M2(Oxidation)	1195.49	2.00026	3.12408	2.88363	3.16866	0
	High	0	0				MYLQAAIVR	3	3	1	Q13617	M1(Oxidation)	1080.59	1.68465				0
	High	0	3.52006	High	High	High	ALTSVVNYREPK	15	4	1	Q13617		1376.75	1.13962	3.52006	3.67249	3.47129	1
		0	7.36302	High		High	AVSTGLPHMIQELQNHIHDEGLR	14	4	1	Q13617		2595.31		7.36302		8.74923	0
		0	6.23655	High		High	KLTWLHYLCTGEVK	5	4	1	Q13617	C9(Carboxymethyl)	1748.91		6.23655		4.99522	1
		0	6.09517	High		High	ATSNLTQENMPTLFVESVLEVHGK	10	4	1	Q13617		2644.33		6.09517		6.22443	0
		0	5.90893	High		High	ATWNDRFSDIYALCVAYPEPLGER	2	4	1	Q13617	C14(Carboxymethyl)	2844.33		5.90893		5.74913	1
		0	5.82615	High		High	SVQMFELFYSQHFSGR	4	4	1	Q13617		1962.91		5.82615		5.45039	0
		0	5.76769	High		High	MVADHLQFLHAECHNIIR	9	4	1	Q13617	C13(Carboxymethyl)	2205.06		5.76769		5.50655	0
		0	5.57173	High		High	FVQLINTVLNGDQHFMSALDK	14	4	1	Q13617		2390.22		5.57173		5.33684	0
		0	5.50357	High		High	FVQLINTVLNGDQHFMSALDK	3	4	1	Q13617	N10(Deamidated)	2391.19		5.50357		5.50766	0
		0	5.12308	High		High	FSDIYALCVAYPEPLGER	19	4	1	Q13617	C8(Carboxymethyl)	2100.99		5.12308		5.01892	0
		0	5.1133	High		High	LIHGLSMSMDSEEAMINK	2	4	1	Q13617		2005.94		5.1133		5.54832	0
		0	5.09886	High			FYQEIFESPFLTETGEYYKQEASNLLQESNCSQYMEK	1	4	1	Q13617	C31(Carboxymethyl)	4532.02		5.09886			1
		0	5.05714	High		High	MYTDMSVSADLNNKFNNFIK	2	4	1	Q13617		2352.09		5.05714		5.28148	1
		0	4.97759	High		High	VLESEEQVLVMYHR	23	4	1	Q13617		1731.87		4.97759		4.88332	0
		0	4.8631	High	High	High	HNALIQEVISQSR	14	3	1	Q13617		1494.8		4.8631	3.9248	4.96692	0
		0	4.42934	High		High	FYQEIFESPFLTETGEYYK	5	4	1	Q13617		2391.1		4.42934		4.60269	0
		0	4.31997	High	High	High	KNDMANMYVLLR	5	4	1	Q13617		1467.75		4.31997	1.72624	4.18358	1
		0	4.15086	High	High	High	KLMVEPLQAILIR	9	5	1	Q13617		1523.93		4.15086	2.23572	4.41414	1
		0	3.82034	High		High	LMVEPLQAILIR	5	5	1	Q13617		1395.84		3.82034		3.87693	0
		0	3.80193	High		High	CIEVLIDKQYIER	2	4	1	Q13617	C1(Carboxymethyl)	1679.86		3.80193		3.29791	1
		0	3.70708	High		High	NDMANMYVLLR	2	4	1	Q13617		1339.65		3.70708		3.50706	0
		0	3.65804	High		High	LTEADLQYGYGGVDMNEPLMEIGELALDMWR	2	5	1	Q13617		3529.61		3.65804		6.34094	0
		0	3.59495	High		High	VIHGVINSFVHVEQYK	16	5	1	Q13617		1869		3.59495		4.21754	0
		0	3.33221	High		High	KYLHPSSYTK	8	4	1	Q13617		1223.64		3.33221		3.22358	1
		0	3.32507	High		High	GMTENEVEDRLTSFITVFK	2	4	1	Q13617		2216.09		3.32507		3.9051	1
		0	3.25725	High		High	VLESEEQVLVMYHR	5	4	1	Q13617	M11(Oxidation)	1747.86		3.25725		3.99576	0
		0	3.1993	High	High	High	KLMVEPLQAILIR	13	5	1	Q13617	M3(Oxidation)	1539.93		3.1993	1.99967	4.05234	1
		0	3.11936	High	High	High	LKQACGYEFTSK	6	4	1	Q13617	C5(Carboxymethyl)	1432.67		3.11936	1.74567	3.50363	1
		0	2.93273	High	High	High	AVVMLEYVER	25	4	1	Q13617	M4(Oxidation)	1224.63		2.93273	1.87578	2.92616	0
		0	2.82689	High	High	High	YIDDKDVFQK	17	4	1	Q13617		1270.63		2.82689	2.65307	2.55678	1
		0	0		High	High	GMTENEVEDR	2	4	1	Q13617		1179.5			2.8426	2.93722	0
		0	0			High	AVSTGLPHMIQELQNHIHDEGLR	4	4	1	Q13617	M9(Oxidation)	2611.3				6.04421	0
		0	0			High	ITTSMQKDTPQEMEQTR	1	3	1	Q13617		2023.94				5.05417	1
		0	0			High	RVLESEEQVLVMYHR	1	4	1	Q13617		1887.98				4.45499	1
		0	0			High	ATSNLTQENMPTLFVESVLEVHGK	1	4	1	Q13617	M10(Oxidation)	2660.32				4.41714	0
		0	0			High	RLIHGLSMSMDSEEAMINK	1	4	1	Q13617		2162.04				4.089	1
		0	0			High	LTWLHYLCTGEVK	1	4	1	Q13617	C8(Carboxymethyl)	1620.81				3.02776	0
		0	3.6644	High		High	KNDMANMYVLLR	6	4	1	Q13617	M4(Oxidation)	1483.74		3.6644		3.53129	1
		0	2.28556	High		High	MYLQAAIVR	3	3	1	Q13617		1064.59		2.28556		2.47805	0
		0	0			High	QEASNLLQESNCSQYMEK	1	4	1	Q13617	C12(Carboxymethyl)	2159.92				3.65632	0
		0	2.81779	High	High	High	AVVMLEYVER	4	4	1	Q13617		1208.63		2.81779	2.43973	2.84515	0
		0	3.21616	High	High	High	SVCKAPELLAK	12	4	1	Q13617	C3(Carboxymethyl)	1216.66		3.21616	3.03977	3.39677	1
		0	2.59992	High	High	High	GADYMDCLYR	22	5	1	Q13617	M5(Oxidation); C7(Carboxymethyl)	1280.49		2.59992	1.79698	2.64577	0
		0	2.55776	High	High	High	QACGYEFTSK	3	4	1	Q13617	C3(Carboxymethyl)	1191.5		2.55776	2.62889	3.00731	0
		0	0			High	ELQDSTQMNEK	1	4	1	Q13617		1322.59				2.95594	0
		0	3.31716	High			VIHGVINSFVHVEQYKK	1	5	1	Q13617		1997.1		3.31716			1
		0	3.11547	High	High	High	VVDFDETWNK	14	4	1	Q13617		1252.58		3.11547	2.32088	3.04126	0
		0	2.73672	High	High	High	GADYMDCLYR	5	5	1	Q13617	C7(Carboxymethyl)	1264.5		2.73672	1.31717	2.78846	0
		0	2.35194	High	High	High	DTPQEMEQTR	24	3	1	Q13617	M6(Oxidation)	1250.53		2.35194	2.20297	2.41906	0
		0	2.3267	High	High	High	CIEVLIDK	8	4	1	Q13617	C1(Carboxymethyl)	990.516		2.3267	1.71965	2.24989	0
		0	2.46374	High	High	High	LTSFITVFK	19	4	1	Q13617		1055.61		2.46374	2.1722	2.48645	0
		0	2.29588	High		High	IFLENHVR	4	4	1	Q13617		1027.57		2.29588		2.12307	0
		0	2.2012	High	High	High	DTPQEMEQTR	5	3	1	Q13617		1234.54		2.2012	1.74626	2.20471	0
		0	1.66498	High		High	YLNTQFIKK	3	5	1	Q13617		1154.66		1.66498		2.24846	1
		0	0			High	AVSTGLPHMIQELQNHIHDEGLR	1	4	1	Q13617	Q11(Deamidated)	2596.31				4.2258	0
		0	0			High	LMVEPLQAILIR	1	5	1	Q13617	M2(Oxidation)	1411.83				2.55143	0
		0	0			High	LKDEEIRCR	1	4	1	Q13617	C8(Carboxymethyl)	1219.61				2.39016	2
		0	0			High	DTPQEMEQTR	1	3	1	Q13617	Q4(Deamidated)	1235.52				2.2262	0
		0	0			High	GMTENEVEDR	1	4	1	Q13617	N5(Deamidated)	1180.48				1.62449	0
		0	0		High	High	ALTSVVNYR	2	4	1	Q13617		1022.56			2.38283	2.70152	0
		0	0			High	FNPSISMIKK	1	4	1	Q13617		1164.64				2.02634	1
		0	0			High	ITTSMQK	1	4	1	Q13617	M5(Oxidation)	824.417				1.44692	0
		0	2.03626	High			FVQLINTVLNGDQHFMSALDK	1	4	1	Q13617	M16(Oxidation)	2406.2		2.03626			0
		0	2.0419	High		High	SAVDEDRKMYLQAAIVR	2	3	1	Q13617		1965.02		2.0419		1.82703	2
		0	1.58181	High		High	YCDNLLK	3	4	1	Q13617	C2(Carboxymethyl)	926.428		1.58181		1.66309	0
		0	1.87459	High	High	High	YWEEYSK	13	5	1	Q13617		1004.43		1.87459	1.52803	1.75963	0
		0	0			High	YLHPSSYTK	1	4	1	Q13617		1095.55				2.43059	0
		0	1.87184	High	High	High	YLNTQFIK	7	5	1	Q13617		1026.56		1.87184	2.11738	1.87486	0
		0	1.86756	High		High	FNPSISMIK	3	4	1	Q13617		1036.55		1.86756		1.83485	0
		0	0		High		SQASADEYSYVA	1	4	1	Q13617		1290.55			1.07669		0
B7Z4V2	Uncharacterized protein OS=Homo sapiens GN=HSPA9 PE=2 SV=1 - [B7Z4V2_HUMAN]	21	29	2.41727	3.61	2	2	61.4991	26.32	13	19	11.6892	8.87	6	6	72.6846	30.83	15	23	665	72.3561	5.93506
	A2	0	0	B2	C2	D2	Sequence	# PSMs	# Proteins	# Protein Groups	Protein Group Accessions	Modifications	MH+ [Da]	XCorr A2	XCorr B2	XCorr C2	XCorr D2	# Missed Cleavages
	High	0	0		High		QAVTNPNNTFYATKR	2	4	1	B7Z4V2		1724.87	1.36618		1.75475		1
		0	6.11185	High		High	EQQIVIQSSGGLSKDDIENMVK	2	3	1	B7Z4V2		2418.21		6.11185		4.63663	1
		0	4.07185	High		High	STNGDTFLGGEDFDQALLR	3	3	1	B7Z4V2		2055.96		4.07185		5.13516	0
		0	3.7265	High	High	High	DAGQISGLNVLR	3	3	1	B7Z4V2		1242.68		3.7265	2.38871	3.61648	0
		0	3.65633	High		High	LLGQFTLIGIPPAPR	9	3	1	B7Z4V2		1592.95		3.65633		4.30961	0
		0	3.55372	High	High	High	QAASSLQQASLK	3	3	1	B7Z4V2		1231.66		3.55372	2.54021	3.0143	0
		0	3.45495	High		High	NAVITVPAYFNDSQR	4	3	1	B7Z4V2		1694.85		3.45495		3.48757	0
		0	3.37901	High	High	High	QAVTNPNNTFYATK	3	4	1	B7Z4V2		1568.77		3.37901	1.93457	3.13562	0
		0	3.35837	High		High	AQFEGIVTDLIR	4	3	1	B7Z4V2		1361.74		3.35837		3.08233	0
		0	3.31431	High	High	High	VQQTVQDLFGR	3	3	1	B7Z4V2		1290.67		3.31431	2.36855	3.84406	0
		0	2.88804	High		High	TTPSVVAFTADGER	2	4	1	B7Z4V2		1450.72		2.88804		3.62603	0
		0	0			High	SQVFSTAADGQTQVEIK	1	3	1	B7Z4V2		1808.9				4.62873	0
	High	0	2.47035	High	High	High	VLENAEGAR	4	4	1	B7Z4V2		958.495	2.41727	2.47035	2.45714	2.65769	0
		0	2.29622	High		High	NAEKYAEEDRR	4	3	1	B7Z4V2		1380.65		2.29622		1.94441	2
		0	2.97632	High		High	RYDDPEVQK	2	3	1	B7Z4V2		1149.55		2.97632		2.91687	1
		0	0			High	ASNGDAWVEAHGK	1	3	1	B7Z4V2	N3(Deamidated)	1342.6				1.695	0
P11021	78 kDa glucose-regulated protein OS=Homo sapiens GN=HSPA5 PE=1 SV=2 - [GRP78_HUMAN]	27	30	3.52597	3.06	2	2	84.4333	33.33	19	25	10.1168	11.77	6	8	67.9301	25.99	16	22	654	72.2884	5.16064
	A2	0	0	B2	C2	D2	Sequence	# PSMs	# Proteins	# Protein Groups	Protein Group Accessions	Modifications	MH+ [Da]	XCorr A2	XCorr B2	XCorr C2	XCorr D2	# Missed Cleavages
	High	0	2.89953	High	High	High	VEIIANDQGNR	12	31	3	P11021;P08107;P11142		1228.63	1.87253	2.89953	2.52715	2.94142	0
		0	4.9702	High		High	NQLTSNPENTVFDAKR	2	2	1	P11021		1833.91		4.9702		5.0359	1
		0	4.5635	High			VTHAVVTVPAYFNDAQR	1	2	1	P11021		1887.97		4.5635			0
		0	4.50297	High	High	High	IINEPTAAAIAYGLDKR	3	2	1	P11021		1816		4.50297	1.44332	4.70666	1
		0	4.32716	High		High	DNHLLGTFDLTGIPPAPR	5	1	1	P11021		1934.01		4.32716		4.71203	0
		0	4.23591	High	High	High	NQLTSNPENTVFDAK	3	2	1	P11021		1677.81		4.23591	1.47498	3.94544	0
		0	4.10017	High			IEWLESHQDADIEDFK	1	1	1	P11021		1974.91		4.10017			0
		0	3.89652	High		High	IINEPTAAAIAYGLDK	2	15	2	P11021;P11142		1659.89		3.89652		3.51899	0
		0	3.6816	High			LYGSAGPPPTGEEDTAEKDEL	1	1	1	P11021		2176		3.6816			1
		0	3.52088	High		High	NGRVEIIANDQGNR	2	2	1	P11021		1555.79		3.52088		2.93321	1
		0	3.31043	High			IEWLESHQDADIEDFKAK	1	1	1	P11021		2174.04		3.31043			1
		0	3.02048	High		High	TFAPEEISAMVLTK	3	2	1	P11021		1536.8		3.02048		2.68547	0
		0	2.77179	High		High	ELEEIVQPIISK	2	1	1	P11021		1397.79		2.77179		2.82686	0
		0	3.0526	High		High	VEIIANDQGNR	2	31	3	P11021;P08107;P11142	N6(Deamidated)	1229.61		3.0526		3.32346	0
		0	2.93268	High	High	High	TWNDPSVQQDIK	3	2	1	P11021		1430.69		2.93268	1.34223	2.30845	0
		0	0			High	EFFNGKEPSR	1	1	1	P11021		1210.58				2.84505	1
		0	2.59438	High		High	AKFEELNMDLFR	2	1	1	P11021		1512.75		2.59438		2.94523	1
		0	2.1853	High			EFFNGKEPSR	1	1	1	P11021	N4(Deamidated)	1211.57		2.1853			1
		0	3.38492	High	High	High	ITPSYVAFTPEGER	3	2	1	P11021		1566.77		3.38492	1.72223	3.21262	0
		0	2.38312	High		High	TKPYIQVDIGGGQTK	2	2	1	P11021		1604.86		2.38312		2.2713	0
		0	1.90092	High	High	High	LTPEEIER	3	1	1	P11021		986.514		1.90092	1.78294	1.63627	0
		0	0			High	VLEDSDLK	1	1	1	P11021		918.477				1.68747	0
	High	0	0				ITITNDQNR	1	1	1	P11021		1074.55	1.65345				0
P35908	Keratin, type II cytoskeletal 2 epidermal OS=Homo sapiens GN=KRT2 PE=1 SV=2 - [K22E_HUMAN]	42	110	1.82372	2.82	2	2	138.952	48.51	23	40	68.4154	29.42	18	29	275.461	61.03	31	81	639	65.3932	8.00146
	A2	0	0	B2	C2	D2	Sequence	# PSMs	# Proteins	# Protein Groups	Protein Group Accessions	Modifications	MH+ [Da]	XCorr A2	XCorr B2	XCorr C2	XCorr D2	# Missed Cleavages
	High	0	2.56022	High	High	High	AQYEEIAQR	5	9	3	P35908;P04259;P02538		1107.54	1.82372	2.56022	2.50463	2.58479	0
	High	0	4.1132	High	High	High	KYEDEINKR	5	4	1	P35908	K1(GlyGly)	1308.65	1.13645	4.1132	3.31602	4.20483	2
		0	7.26506	High		High	GGGFGGGSSFGGGSGFSGGGFGGGGFGGGR	6	1	1	P35908		2399.02		7.26506		6.49396	0
		0	6.4175	High	High	High	GGSGGGGSISGGGYGSGGGSGGR	4	2	1	P35908		1741.75		6.4175	4.27012	6.48464	0
		0	5.78893	High		High	FGGFGGPGGVGGLGGPGGFGPGGYPGGIHEVSVNQSLLQPLNVK	3	2	1	P35908		4092.07		5.78893		6.67884	0
		0	5.41343	High	High	High	GSSSGGGYSSGSSSYGSGGR	3	2	1	P35908		1740.7		5.41343	5.31606	5.87048	0
		0	5.32624	High			GGSISGGGYGSGGGKHSSGGGSR	1	2	1	P35908		1922.87		5.32624			1
		0	4.48733	High		High	SKEEAEALYHSK	4	2	1	P35908		1391.68		4.48733		4.62599	1
		0	3.87105	High	High	High	GFSSGSAVVSGGSR	13	2	1	P35908		1254.61		3.87105	3.31415	3.90453	0
		0	3.7532	High	High	High	FLEQQNQVLQTK	20	5	3	P35908;P04264;Q7Z794		1475.78		3.7532	3.05709	3.99674	0
		0	3.61653	High		High	VDLLNQEIEFLK	3	2	1	P35908		1460.8		3.61653		3.52546	0
		0	3.60714	High	High	High	HGGGGGGFGGGGFGSR	9	2	1	P35908		1320.58		3.60714	4.01385	4.71023	0
		0	3.37562	High	High	High	GGSISGGGYGSGGGK	3	2	1	P35908		1197.55		3.37562	2.90738	3.50842	0
		0	3.13697	High	High	High	NLDLDSIIAEVK	18	12	4	P35908;P13647;P02538;P04259		1329.73		3.13697	2.05545	3.22289	0
		0	3.01989	High	High	High	TAAENDFVTLK	3	2	1	P35908		1208.62		3.01989	1.91149	3.25023	0
		0	2.75529	High	High	High	TAAENDFVTLKK	4	2	1	P35908		1336.71		2.75529	2.91125	3.51595	1
		0	0			High	QSGSRGGSGGGGSISGGGYGSGGGSGGR	2	2	1	P35908	Q1(Deamidated)	2257.97				6.21689	1
		0	0			High	SISISVAGGGGGFGAAGGFGGR	1	2	1	P35908		1838.91				5.00979	0
		0	0			High	TSQNSELNNMQDLVEDYKK	1	2	1	P35908	M10(Oxidation)	2272.04				4.74435	1
		0	0			High	SKEEAEALYHSKYEELQVTVGR	1	2	1	P35908		2566.28				4.40594	2
		0	0			High	NKLNDLEEALQQAK	3	2	1	P35908		1613.85				3.37854	1
		0	0			High	YEELQVTVGR	6	2	1	P35908		1193.62				3.21908	0
		0	2.72164	High	High	High	YLDGLTAER	3	2	1	P35908		1037.53		2.72164	2.2888	2.58926	0
		0	0			High	NKLNDLEEALQQAKEDLAR	1	2	1	P35908		2198.13				4.55678	2
		0	0			High	FLEQQNQVLQTK	2	5	3	P35908;P04264;Q7Z794	N6(Deamidated)	1476.78				3.62198	0
		0	0			High	GFSSGSAVVSGGSRR	1	2	1	P35908		1410.71				2.78687	1
		0	2.00642	High	High	High	STSSFSCLSR	5	2	1	P35908	C7(Carboxymethyl)	1132.49		2.00642	2.31889	2.50022	0
		0	2.14839	High	High	High	IEISELNR	3	4	2	P35908;P04264		973.53		2.14839	2.22936	2.40843	0
		0	1.96594	High	High	High	VDPEIQNVK	6	2	1	P35908		1041.56		1.96594	1.32047	2.07915	0
		0	1.84948	High		High	SLVGLGGTK	3	2	1	P35908		831.493		1.84948		1.86163	0
		0	0			High	GGSSSGGGYGSGGGGSSSVK	1	2	1	P35908		1588.68				2.05074	0
		0	0			High	LQGEIAHVK	1	2	1	P35908		994.568				2.04183	0
		0	0		High		YEDEINKR	1	22	7	P35908;P04264;Q7Z794;P13647;P02538;P04259;P05787		1066.51			1.85294		1
		0	2.23144	High			LLEGEECR	1	14	4	P35908;P13647;P02538;P04259	C7(Carboxymethyl)	1006.45		2.23144			0
		0	0		High	High	RSTSSFSCLSR	2	2	1	P35908	C8(Carboxymethyl)	1288.59			2.85976	2.84322	1
		0	0			High	VDPEIQNVK	2	2	1	P35908	Q6(Deamidated)	1042.54				2.22762	0
		0	0		High		FASFIDKVR	1	19	6	P35908;Q7Z794;P13647;P02538;P04259;P05787		1082.6			1.69942		1
		0	1.79639	High			DVDNAYMIK	1	2	1	P35908	M7(Oxidation)	1084.5		1.79639			0
P0CG39	POTE ankyrin domain family member J OS=Homo sapiens GN=POTEJ PE=3 SV=1 - [POTEJ_HUMAN]	12	13	1.92822	2.22	2	2	30.1968	5.59	5	10	5.37801	3.28	3	6	14.9309	3.28	3	7	1038	117.315	5.97314
	A2	0	0	B2	C2	D2	Sequence	# PSMs	# Proteins	# Protein Groups	Protein Group Accessions	Modifications	MH+ [Da]	XCorr A2	XCorr B2	XCorr C2	XCorr D2	# Missed Cleavages
	High	0	2.92093	High	High	High	AGFAGDDAPR	7	29	3	P60709;P0CG39;P68032		976.448	1.92822	2.92093	2.40052	2.64157	0
	High	0	4.19166	High	High	High	QEYDESGPSIVHR	6	11	2	P60709;P0CG39		1516.7	1.29157	4.19166	2.97749	3.13904	0
		0	2.93972	High	High	High	IWHHTFYNELR	10	20	3	P60709;P68032;P0CG39		1515.75		2.93972	1.8587	2.9526	0
		0	3.0696	High			QEYDESGPSIVHRK	1	11	2	P60709;P0CG39		1644.8		3.0696			1
		0	2.12458	High			LCYVALDFEQEMAMVASSSSLEK	1	1	1	P0CG39	C2(Carboxymethyl)	2609.16		2.12458			0
P98175-2	Isoform 2 of RNA-binding protein 10 OS=Homo sapiens GN=RBM10 - [RBM10_HUMAN]	192	180	0	2.15	2	2	645.198	59.96	60	190	61.2838	24.65	23	41	466.74	52.74	52	139	929	103.37	5.97314
	A2	0	0	B2	C2	D2	Sequence	# PSMs	# Proteins	# Protein Groups	Protein Group Accessions	Modifications	MH+ [Da]	XCorr A2	XCorr B2	XCorr C2	XCorr D2	# Missed Cleavages
	High	0	3.58208	High	High	High	QGIVTPIEAQTR	12	4	1	P98175-2		1312.72	0.929378	3.58208	2.6964	3.80296	0
		0	9.15135	High		High	GPGITGTKGDPTGAGPEASLEPGADSVSMQAFSR	4	4	1	P98175-2		3245.54		9.15135		8.33414	1
		0	7.49393	High		High	AHLSENELEALEKNDMEQMK	7	4	1	P98175-2		2359.09		7.49393		6.51434	1
		0	7.4184	High			NLNPHSTMDSILGALAPYAVLSSSNVR	3	4	1	P98175-2		2827.44		7.4184			0
		0	7.27909	High		High	ELSQGLLPLPQPYQAQGVLASQALSQGSEPSSENANDTIILR	2	4	1	P98175-2		4420.24		7.27909		5.36586	0
		0	7.23757	High		High	AQPGAAPGIYQQSAEASSSQGTAANSQSYTIMSPAVLK	2	4	1	P98175-2		3767.82		7.23757		6.2958	0
		0	7.00858	High		High	TEQGEEEEEEEDEEEEEKASNIVMLR	3	2	1	P98175-2		3110.31		7.00858		7.60736	1
		0	6.51737	High		High	TYVPALEQSADGHKETGAPSKEGK	4	4	1	P98175-2		2500.23		6.51737		5.11564	2
		0	6.16045	High	High	High	KYGGISTASVDFEQPTR	9	4	1	P98175-2		1855.92		6.16045	3.25767	6.04689	1
		0	6.11056	High		High	MLPQAATEDDIRGQLQSHGVQAR	9	2	1	P98175-2		2521.26		6.11056		6.81254	1
		0	6.0803	High		High	GDPTGAGPEASLEPGADSVSMQAFSR	4	4	1	P98175-2		2534.15		6.0803		6.45927	0
		0	6.05103	High		High	MLPQAATEDDIRGQLQSHGVQAR	7	2	1	P98175-2	M1(Oxidation)	2537.26		6.05103		6.50446	1
		0	5.78144	High	High	High	GSSYGVTSTESYKETLHK	19	4	1	P98175-2		1973.94		5.78144	3.45582	5.05768	1
		0	5.70939	High			RAHLSENELEALEKNDMEQMK	1	4	1	P98175-2		2515.18		5.70939			2
		0	5.44962	High		High	TYVPALEQSADGHKETGAPSK	6	4	1	P98175-2		2186.07		5.44962		5.65234	1
		0	5.3663	High		High	GTKGPGITGTKGDPTGAGPEASLEPGADSVSMQAFSR	2	4	1	P98175-2		3531.7		5.3663		6.12692	2
		0	5.33649	High			KYGGISTASVDFEQPTRDGLGSDNIGSR	1	4	1	P98175-2		2927.41		5.33649			2
		0	5.19707	High			RTYVPALEQSADGHKETGAPSK	1	4	1	P98175-2		2342.18		5.19707			2
		0	5.17772	High		High	YGGISTASVDFEQPTRDGLGSDNIGSR	3	4	1	P98175-2		2799.31		5.17772		5.01425	1
		0	5.10631	High		High	INEDWLCNKCGVQNFK	2	4	1	P98175-2	C7(Carboxymethyl); C10(Carboxymethyl)	2026.9		5.10631		4.52287	1
		0	4.89575	High	High	High	GFAFVEFSHLQDATR	17	4	1	P98175-2		1724.84		4.89575	2.78965	4.8601	0
		0	4.56887	High	High	High	YGGISTASVDFEQPTR	8	4	1	P98175-2		1727.82		4.56887	2.80163	4.43434	0
		0	4.30312	High	High	High	WMEANQHSLNILGQK	10	4	1	P98175-2		1768.88		4.30312	1.77534	3.93509	0
		0	4.27992	High		High	KQGIVTPIEAQTR	4	4	1	P98175-2		1440.81		4.27992		3.81066	1
		0	4.25929	High	High	High	ESATADAGYAILEKK	6	4	1	P98175-2		1566.8		4.25929	3.12674	4.01015	1
		0	4.07032	High	High	High	WMEANQHSLNILGQK	17	4	1	P98175-2	M2(Oxidation)	1784.87		4.07032	1.66228	3.06477	0
		0	3.82699	High	High	High	AHLSENELEALEK	6	4	1	P98175-2		1482.74		3.82699	2.39229	4.41073	0
		0	3.76596	High	High	High	ESATADAGYAILEK	15	4	1	P98175-2		1438.7		3.76596	2.5131	3.85273	0
		0	3.58662	High			RQFPSKEALIR	1	4	1	P98175-2		1344.77		3.58662			2
		0	3.58337	High	High	High	TYVPALEQSADGHK	8	4	1	P98175-2		1515.74		3.58337	2.47842	3.80904	0
		0	3.52489	High	High	High	SEAEQKLPLGTR	7	4	1	P98175-2		1328.72		3.52489	3.31704	3.35693	1
		0	3.48436	High	High	High	LDQQTLPLGGR	6	4	1	P98175-2		1197.66		3.48436	2.41242	3.11991	0
		0	3.38354	High		High	VIKDKQTQLNR	6	4	1	P98175-2		1342.78		3.38354		2.84631	2
		0	3.37665	High	High	High	GQLQSHGVQAR	8	4	1	P98175-2		1180.62		3.37665	1.18468	3.29916	0
		0	3.2886	High	High	High	DGLGSDNIGSR	11	4	1	P98175-2		1090.51		3.2886	2.33446	3.39144	0
		0	3.13057	High	High	High	MLPQAATEDDIR	10	2	1	P98175-2	M1(Oxidation)	1375.65		3.13057	0.678667	2.86129	0
		0	3.12155	High		High	VSMHYSDPKPK	3	4	1	P98175-2		1288.63		3.12155		2.95857	0
		0	3.05207	High		High	YGATDRSQDDGGENR	2	4	1	P98175-2		1640.69		3.05207		2.59049	1
		0	2.80219	High			HSPTGPPGFPR	1	2	1	P98175-2		1149.58		2.80219			0
		0	2.68074	High		High	MLPQAATEDDIR	4	2	1	P98175-2		1359.66		2.68074		2.74444	0
		0	0			High	RESATADAGYAILEK	1	4	1	P98175-2		1594.81				2.28413	1
		0	3.81457	High			AHLSENELEALEKNDMEQMK	1	4	1	P98175-2	M19(Oxidation)	2375.09		3.81457			1
		0	3.62966	High			RTYVPALEQSADGHK	1	4	1	P98175-2		1671.84		3.62966			1
		0	2.94599	High	High	High	KKQGIVTPIEAQTR	6	4	1	P98175-2		1568.91		2.94599	1.68987	3.00717	2
		0	2.9278	High	High	High	INEDWLCNK	4	4	1	P98175-2	C7(Carboxymethyl)	1192.53		2.9278	2.62538	3.00065	0
		0	2.48576	High		High	TAQQIAKDMER	4	5	2	P98175-2;P52756	M9(Oxidation)	1306.64		2.48576		2.15564	1
		0	2.91397	High	High	High	NSFQPISSLRDDER	5	4	1	P98175-2		1663.8		2.91397	1.99605	2.82358	1
		0	0			High	GSSYGVTSTESYK	1	4	1	P98175-2		1365.62				2.82246	0
		0	0			High	LASDDRPSPPR	1	4	1	P98175-2		1210.62				2.64969	0
		0	2.9116	High	High	High	EKYGIPEPPEPK	11	5	2	P98175-2;P52756		1383.72		2.9116	2.02186	2.6787	1
		0	3.45918	High	High	High	NSFQPISSLRDDERR	12	4	1	P98175-2		1819.9		3.45918	2.80765	3.6629	2
		0	2.5518	High	High	High	NSFQPISSLR	5	4	1	P98175-2		1148.61		2.5518	2.5399	2.91124	0
		0	2.96215	High	High	High	DGDYRDQDYR	5	2	1	P98175-2		1302.53		2.96215	2.63065	2.52755	1
		0	2.77068	High	High	High	CGVPKSEAEQKLPLGTR	3	4	1	P98175-2	C1(Carboxymethyl)	1870.97		2.77068	1.22818	2.42165	2
		0	2.55261	High		High	VSMHYSDPKPK	15	4	1	P98175-2	M3(Oxidation)	1304.63		2.55261		2.37696	0
		0	1.88744	High			HQQLSGLHK	2	4	1	P98175-2		1047.57		1.88744			0
		0	2.26655	High		High	LACLLCR	4	8	2	P98175-2;P78332	C3(Carboxymethyl); C6(Carboxymethyl)	907.437		2.26655		2.56707	0
		0	2.35921	High		High	SRDHDYRDMDYR	2	4	1	P98175-2		1628.69		2.35921		2.90724	2
		0	2.25967	High		High	CGVPKSEAEQK	4	4	1	P98175-2	C1(Carboxymethyl)	1233.58		2.25967		2.08441	1
		0	3.18484	High			SLNKQKENFK	1	5	2	P98175-2;P52756		1235.67		3.18484			2
		0	2.41997	High			CGVQNFKR	1	4	1	P98175-2	C1(Carboxymethyl)	1009.49		2.41997			1
		0	2.43084	High			QNLEIHR	1	8	2	P98175-2;P78332		909.489		2.43084			0
		0	2.73898	High		High	NSFQPISSLRDDERR	4	4	1	P98175-2	N1(Deamidated)	1820.88		2.73898		2.41694	2
		0	2.5382	High			DHDYRDMDYR	1	4	1	P98175-2		1385.55		2.5382			1
		0	2.4521	High			QFPSKEALIR	1	4	1	P98175-2		1188.67		2.4521			1
	High	0	1.85202	High		High	TINVEFAK	6	4	1	P98175-2		921.504	1.10965	1.85202		1.88447	0
		0	1.97379	High		High	MLQAMGWK	6	4	1	P98175-2	M5(Oxidation)	980.471		1.97379		1.39479	0
		0	2.07338	High		High	YGIPEPPEPK	3	5	2	P98175-2;P52756		1126.58		2.07338		2.15655	0
		0	1.86516	High		High	SRDHDYRDMDYR	3	4	1	P98175-2	M9(Oxidation)	1644.68		1.86516		1.47666	2
		0	0			High	MLQAMGWK	1	4	1	P98175-2		964.473				1.79645	0
		0	0			High	GTKGPGITGTK	1	4	1	P98175-2		1016.57				1.78855	1
		0	2.01053	High		High	CGVQNFK	2	4	1	P98175-2	C1(Carboxymethyl)	853.387		2.01053		2.04091	0
		0	3.49924	High			AHLSENELEALEKNDMEQMK	1	4	1	P98175-2	N14(Deamidated); Q18(Deamidated); K20(GlyGly)	2475.1		3.49924			1
		0	1.63363	High		High	DHDYRDMDYR	2	4	1	P98175-2	M7(Oxidation)	1401.55		1.63363		2.43016	1
Q5HY54	Filamin A, alpha (Actin binding protein 280) OS=Homo sapiens GN=FLNA PE=2 SV=1 - [Q5HY54_HUMAN]	135	117	3.788	1.04	2	2	492.669	40.31	76	133	44.5176	10.36	21	24	331.031	33.14	61	93	2607	276.378	6.04932
	A2	0	0	B2	C2	D2	Sequence	# PSMs	# Proteins	# Protein Groups	Protein Group Accessions	Modifications	MH+ [Da]	XCorr A2	XCorr B2	XCorr C2	XCorr D2	# Missed Cleavages
	High	0	6.7823	High	High	High	ATCAPQHGAPGPGPADASK	6	5	1	Q5HY54	C3(Carboxymethyl)	1790.81	3.788	6.7823	4.94405	6.72003	0
	High	0	0		High		IQQNTFTR	2	15	2	Q5HY54;O75369-6		1007.53	1.44562		2.19013		0
		0	7.61007	High		High	FLPREEGPYEVEVTYDGVPVPGSPFPLEAVAPTKPSK	2	4	1	Q5HY54		3999.06		7.61007		7.07917	1
		0	6.9159	High		High	EAMQQADDWLGIPQVITPEEIVDPNVDEHSVMTYLSQFPK	3	5	1	Q5HY54		4570.17		6.9159		5.03117	0
		0	6.271	High		High	ALGALVDSCAPGLCPDWDSWDASKPVTNAR	2	5	1	Q5HY54	C9(Carboxymethyl); C14(Carboxymethyl)	3231.46		6.271		6.48207	0
		0	6.21424	High		High	GLVEPVDVVDNADGTQTVNYVPSR	7	4	1	Q5HY54		2544.25		6.21424		5.09418	0
		0	6.02364	High			HTAMVSWGGVSIPNSPFR	1	4	1	Q5HY54		1942.96		6.02364			0
		0	5.9029	High			VSGQGLHEGHTFEPAEFIIDTR	1	5	1	Q5HY54		2440.19		5.9029			0
		0	5.75871	High		High	VGSAADIPINISETDLSLLTATVVPPSGR	3	5	1	Q5HY54		2893.54		5.75871		4.8781	0
		0	5.66001	High		High	LQVEPAVDTSGVQCYGPGIEGQGVFR	2	4	1	Q5HY54	C14(Carboxymethyl)	2764.32		5.66001		6.16893	0
		0	5.48483	High		High	YTPVQQGPVGVNVTYGGDPIPK	4	4	1	Q5HY54		2286.17		5.48483		4.87311	0
		0	5.4125	High			EGPYSISVLYGDEEVPRSPFK	1	4	1	Q5HY54		2369.17		5.4125			1
		0	5.39446	High		High	YWPQEAGEYAVHVLCNSEDIR	3	4	1	Q5HY54	C15(Carboxymethyl)	2537.14		5.39446		4.35014	0
		0	5.33827	High		High	EEGPYEVEVTYDGVPVPGSPFPLEAVAPTKPSK	3	4	1	Q5HY54		3485.72		5.33827		6.47981	0
		0	5.29191	High		High	DGSCGVAYVVQEPGDYEVSVK	4	6	1	Q5HY54	C4(Carboxymethyl)	2259.01		5.29191		4.7229	0
		0	5.28103	High		High	FNEEHIPDSPFVVPVASPSGDAR	4	6	1	Q5HY54		2467.19		5.28103		5.52339	0
		0	5.20326	High	High	High	VANPSGNLTETYVQDR	8	4	1	Q5HY54		1763.85		5.20326	2.19305	4.67209	0
		0	5.12588	High		High	DAEMPATEKDLAEDAPWKK	4	3	1	Q5HY54		2145.02		5.12588		5.0423	2
		0	5.04371	High			VHGPGIQSGTTNKPNKFTVETR	1	4	1	Q5HY54		2368.24		5.04371			1
		0	5.04147	High		High	LVSNHSLHETSSVFVDSLTK	6	5	1	Q5HY54		2200.12		5.04147		5.25033	0
		0	4.88912	High	High	High	AFGPGLQGGSAGSPAR	9	4	1	Q5HY54		1429.72		4.88912	2.15563	4.2399	0
		0	4.75024	High	High	High	GAGTGGLGLAVEGPSEAK	9	4	1	Q5HY54		1570.81		4.75024	2.60465	4.82023	0
		0	4.71786	High		High	VRVHGPGIQSGTTNKPNK	2	4	1	Q5HY54		1890.03		4.71786		4.88598	1
		0	4.70546	High			GDAVRDVDIIDHHDNTYTVK	1	4	1	Q5HY54		2283.1		4.70546			1
		0	4.66037	High		High	VTAQGPGLEPSGNIANK	4	5	1	Q5HY54		1652.86		4.66037		4.21298	0
		0	4.57336	High	High	High	IANLQTDLSDGLR	5	5	1	Q5HY54		1415.75		4.57336	2.54594	4.16733	0
		0	4.55345	High	High	High	AGQSAAGAAPGGGVDTR	3	3	1	Q5HY54		1442.7		4.55345	4.47355	5.62692	0
		0	4.46976	High	High	High	EAGAGGLAIAVEGPSK	3	5	1	Q5HY54		1426.75		4.46976	1.92952	4.23187	0
		0	4.44484	High		High	EGPYSISVLYGDEEVPR	5	4	1	Q5HY54		1909.92		4.44484		4.24524	0
		0	4.40803	High		High	DAGEGGLSLAIEGPSK	2	5	1	Q5HY54		1500.75		4.40803		4.10181	0
		0	4.38358	High			KDGSCGVAYVVQEPGDYEVSVK	1	6	1	Q5HY54	C5(Carboxymethyl)	2387.1		4.38358			1
		0	4.24798	High		High	SPFSVAVSPSLDLSK	3	4	1	Q5HY54		1533.81		4.24798		3.83453	0
		0	4.08336	High		High	VHGPGIQSGTTNKPNK	8	4	1	Q5HY54		1634.86		4.08336		3.94754	0
		0	4.08234	High		High	DAEMPATEKDLAEDAPWK	2	3	1	Q5HY54		2016.92		4.08234		2.76791	1
		0	4.07613	High			VQVQDNEGCPVEALVK	2	4	1	Q5HY54	C9(Carboxymethyl)	1785.87		4.07613			0
		0	4.0554	High		High	YNEQHVPGSPFTAR	2	5	1	Q5HY54		1602.77		4.0554		3.86886	0
		0	4.02615	High		High	TGVAVNKPAEFTVDAK	4	4	1	Q5HY54		1646.88		4.02615		2.97236	0
		0	3.96236	High			VKAFGPGLQGGSAGSPAR	1	4	1	Q5HY54		1656.88		3.96236			1
		0	3.79293	High			QMQLENVSVALEFLDR	2	13	2	Q5HY54;O75369-6		1891.96		3.79293			0
		0	3.76285	High			SADFVVEAIGDDVGTLGFSVEGPSQAK	1	4	1	Q5HY54		2695.31		3.76285			0
		0	3.75566	High		High	VNQPASFAVSLNGAK	2	6	1	Q5HY54		1502.79		3.75566		3.47059	0
		0	3.75052	High		High	VNQPASFAVSLNGAK	2	6	1	Q5HY54	N12(Deamidated)	1503.78		3.75052		2.82863	0
		0	3.7213	High		High	AEAGVPAEFSIWTR	5	5	1	Q5HY54		1533.77		3.7213		3.89462	0
		0	3.69664	High		High	VPVHDVTDASK	2	4	1	Q5HY54		1167.6		3.69664		3.25593	0
		0	3.68487	High			LSPFMADIRDAPQDFHPDR	1	4	1	Q5HY54		2228.06		3.68487			1
		0	3.63295	High		High	RLTVSSLQESGLK	3	6	1	Q5HY54		1417.8		3.63295		3.11511	1
		0	3.62362	High	High	High	WGDEHIPGSPYR	6	5	1	Q5HY54		1413.65		3.62362	2.11603	2.37018	0
		0	3.57763	High		High	LIALLEVLSQKK	2	5	1	Q5HY54		1354.86		3.57763		3.18859	1
		0	3.5207	High			VSGLGEKVDVGKDQEFTVK	1	4	1	Q5HY54		2035.07		3.5207			2
		0	3.42701	High		High	VTYTPMAPGSYLISIK	4	5	1	Q5HY54		1740.92		3.42701		3.44182	0
		0	3.36811	High			DKGEYTLVVK	1	5	1	Q5HY54		1151.63		3.36811			1
		0	3.1989	High		High	LPQLPITNFSR	6	5	1	Q5HY54		1285.72		3.1989		2.7793	0
		0	3.17182	High	High	High	VEPGLGADNSVVR	3	4	1	Q5HY54		1312.68		3.17182	1.52905	2.81478	0
		0	3.15499	High	High	High	VDVGKDQEFTVK	7	4	1	Q5HY54		1364.7		3.15499	2.54797	3.09951	1
		0	3.00102	High			YGGPYHIGGSPFK	2	5	1	Q5HY54		1379.67		3.00102			0
		0	2.89162	High	High	High	AWGPGLEGGVVGK	5	4	1	Q5HY54		1226.65		2.89162	2.33787	2.76913	0
		0	2.65361	High			AGNNMLLVGVHGPR	1	5	1	Q5HY54	M5(Oxidation)	1450.76		2.65361			0
		0	2.41284	High			TGVELGKPTHFTVNAK	1	4	1	Q5HY54		1698.92		2.41284			0
		0	0		High	High	AGNNMLLVGVHGPR	2	5	1	Q5HY54		1434.76			1.53078	2.93124	0
		0	0			High	QMQLENVSVALEFLDRESIK	1	13	2	Q5HY54;O75369-6		2349.21				4.38755	1
		0	2.77888	High	High	High	EATTEFSVDAR	4	4	1	Q5HY54		1225.57		2.77888	2.33104	2.49484	0
		0	2.6677	High		High	DVDIIDHHDNTYTVK	3	4	1	Q5HY54		1784.85		2.6677		2.19218	0
		0	2.46491	High		High	ALTQTGGPHVK	2	4	1	Q5HY54		1108.61		2.46491		2.72337	0
		0	2.09213	High	High		TPCEEILVK	2	5	1	Q5HY54	C3(Carboxymethyl)	1089.55		2.09213	2.00755		0
		0	2.31861	High		High	YGGQPVPNFPSK	2	4	1	Q5HY54		1290.64		2.31861		2.88511	0
		0	3.00739	High	High	High	LIALLEVLSQK	7	15	2	Q5HY54;O75369-6		1226.77		3.00739	1.71534	2.73772	0
		0	3.09714	High	High	High	ANLPQSFQVDTSK	4	4	1	Q5HY54		1434.72		3.09714	2.29982	3.2635	0
		0	3.04973	High		High	ETGEHLVHVK	2	5	1	Q5HY54		1148.6		3.04973		3.51133	0
		0	0		High	High	LTVSSLQESGLK	2	6	1	Q5HY54		1261.7			1.18814	2.97651	0
		0	2.92061	High		High	KIQQNTFTR	2	15	2	Q5HY54;O75369-6		1135.62		2.92061		2.89056	1
		0	2.47401	High		High	LYSVSYLLK	2	5	1	Q5HY54		1085.62		2.47401		2.70981	0
		0	2.56021	High		High	LSPFMADIR	2	4	1	Q5HY54		1049.54		2.56021		2.17426	0
		0	2.42662	High	High	High	AGVAPLQVK	3	4	1	Q5HY54		882.54		2.42662	2.2029	2.26069	0
		0	2.0805	High			VNVGAGSHPNKVK	1	4	1	Q5HY54		1306.72		2.0805			1
		0	2.56369	High		High	ETGEHLVHVKK	5	5	1	Q5HY54		1276.7		2.56369		2.24191	1
		0	2.50981	High		High	CSGPGLSPGMVR	2	4	1	Q5HY54	C1(Carboxymethyl)	1218.56		2.50981		2.08054	0
		0	2.26885	High		High	SSFTVDCSK	2	5	1	Q5HY54	C7(Carboxymethyl)	1031.43		2.26885		1.91739	0
		0	2.00882	High			LSPFMADIR	1	4	1	Q5HY54	M5(Oxidation)	1065.53		2.00882			0
		0	1.91728	High	High	High	LLGWIQNK	4	15	2	Q5HY54;O75369-6		971.567		1.91728	1.86761	2.08602	0
		0	1.95075	High			FNGTHIPGSPFK	1	6	1	Q5HY54	N2(Deamidated)	1302.65		1.95075			0
		0	2.26474	High			IKVSGLGEK	1	4	1	Q5HY54		930.561		2.26474			1
		0	1.36308	High			NDNDTFTVK	1	6	1	Q5HY54		1053.49		1.36308			0
		0	0			High	DLAEDAPWKK	1	15	2	Q5HY54;O75369-6		1172.59				2.31377	1
		0	0		High	High	ENGVYLIDVK	2	6	1	Q5HY54		1149.61			1.53584	1.83526	0
		0	0			High	RIANLQTDLSDGLR	1	5	1	Q5HY54		1571.85				1.42551	1
	>sp|ALBU_BOVIN|	0	20		0				0			0	3.29	2	3	61.8537	5.27	3	17	607	69.2484	6.17627
	A2	0	0	B2	C2	D2	Sequence	# PSMs	# Proteins	# Protein Groups	Protein Group Accessions	Modifications	MH+ [Da]	XCorr A2	XCorr B2	XCorr C2	XCorr D2	# Missed Cleavages
		0	0		High	High	LGEYGFQNALIVR	16	1	1			1479.79			1.63167	4.3579	0
		0	0			High	LGEYGFQNALIVR	1	1	1		N8(Deamidated)	1480.78				3.38021	0
		0	0			High	YICDNQDTISSK	1	1	1		C3(Carboxymethyl)	1444.62				2.71441	0
		0	0		High	High	YLYEIAR	2	1	2			927.496			1.46048	1.99671	0
	>sp|PRDX1_HUMAN|	26	28		0			90.0361	83.92	17	26	10.3907	29.65	6	7	73.5413	55.28	13	21	199	22.0963	8.1333
	A2	0	0	B2	C2	D2	Sequence	# PSMs	# Proteins	# Protein Groups	Protein Group Accessions	Modifications	MH+ [Da]	XCorr A2	XCorr B2	XCorr C2	XCorr D2	# Missed Cleavages
		0	6.50569	High		High	HGEVCPAGWKPGSDTIKPDVQK	3	1	1		C5(Carboxymethyl)	2407.17		6.50569		6.79523	0
		0	6.1621	High			LNCQVIGASVDSHFCHLAWVNTPK	1	1	1		C3(Carboxymethyl); C15(Carboxymethyl)	2755.29		6.1621			0
		0	5.74807	High			KLNCQVIGASVDSHFCHLAWVNTPK	1	1	1		C4(Carboxymethyl); C16(Carboxymethyl)	2883.37		5.74807			1
		0	5.00989	High		High	TIAQDYGVLKADEGISFR	4	1	1			1983.01		5.00989		4.94777	1
		0	4.93169	High		High	ATAVMPDGQFKDISLSDYK	2	1	1			2086.02		4.93169		4.50493	1
		0	4.55767	High			YVVFFFYPLDFTFVCPTEIIAFSDR	1	1	1		C15(Carboxymethyl)	3094.48		4.55767			0
		0	3.90568	High		High	QGGLGPMNIPLVSDPKR	2	1	1			1778.96		3.90568		3.97614	1
		0	3.77198	High	High	High	KQGGLGPMNIPLVSDPKR	4	1	1			1907.05		3.77198	1.70719	4.05429	2
		0	3.58116	High	High	High	GLFIIDDKGILR	4	3	1			1359.8		3.58116	2.63584	3.31965	1
		0	3.262	High		High	QITVNDLPVGR	2	2	2	;P32119	N5(Deamidated)	1212.66		3.262		3.08174	0
		0	3.22168	High	High	High	QITVNDLPVGR	6	2	2	;P32119		1211.67		3.22168	1.80614	3.22138	0
		0	2.65362	High	High	High	LVQAFQFTDK	4	1	1			1196.63		2.65362	1.61921	2.61693	0
		0	2.46638	High	High	High	ADEGISFR	4	1	1			894.43		2.46638	2.2411	2.55475	0
		0	2.8542	High		High	KQGGLGPMNIPLVSDPK	2	1	1			1750.95		2.8542		3.235	1
		0	2.7067	High		High	ATAVMPDGQFK	6	1	1		M5(Oxidation)	1180.56		2.7067		2.90281	0
		0	2.62184	High		High	ATAVMPDGQFK	2	1	1			1164.57		2.62184		2.58343	0
		0	1.96303	High	High	High	GLFIIDDK	3	3	1			920.507		1.96303	2.08841	1.96926	0
		0	1.76001	High			SVDETLR	1	3	1			819.421		1.76001			0
		0	1.73552	High		High	DISLSDYK	2	1	1			940.462		1.73552		1.75717	0
P68032	Actin, alpha cardiac muscle 1 OS=Homo sapiens GN=ACTC1 PE=1 SV=1 - [ACTC_HUMAN]	54	55		0			127.608	32.36	12	54	13.7607	18.57	6	13	92.1147	30.24	10	42	377	41.9919	5.38916
	A2	0	0	B2	C2	D2	Sequence	# PSMs	# Proteins	# Protein Groups	Protein Group Accessions	Modifications	MH+ [Da]	XCorr A2	XCorr B2	XCorr C2	XCorr D2	# Missed Cleavages
		0	4.10352	High		High	YPIEHGIITNWDDMEK	5	10	1	P68032		1960.91		4.10352		3.52463	0
		0	3.93491	High	High	High	SYELPDGQVITIGNER	11	20	2	P68032;P60709		1790.89		3.93491	1.51139	3.4734	0
		0	3.3709	High			SYELPDGQVITIGNER	1	20	2	P68032;P60709	N14(Deamidated)	1791.87		3.3709			0
		0	3.2557	High		High	DSYVGDEAQSKR	4	23	2	P68032;P60709		1354.62		3.2557		3.31047	1
		0	3.04698	High	High	High	AVFPSIVGRPR	11	28	2	P68032;P60709		1198.7		3.04698	2.70865	2.89146	0
		0	2.93972	High	High	High	IWHHTFYNELR	10	20	3	P60709;P68032;P0CG39		1515.75		2.93972	1.8587	2.9526	0
		0	2.83826	High		High	HQGVMVGMGQK	10	23	2	P68032;P60709	M5(Oxidation); M8(Oxidation)	1203.56		2.83826		2.77507	0
		0	2.72184	High		High	HQGVMVGMGQK	3	23	2	P68032;P60709	M8(Oxidation)	1187.57		2.72184		2.89982	0
		0	2.92093	High	High	High	AGFAGDDAPR	6	29	3	P60709;P0CG39;P68032		976.448		2.92093	2.40052	2.64157	0
		0	2.8408	High			GYSFVTTAER	1	8	1	P68032		1130.55		2.8408			0
		0	2.74195	High	High	High	EITALAPSTMK	3	17	2	P68032;P60709		1161.62		2.74195	1.78473	2.62659	0
		0	2.59112	High	High	High	EITALAPSTMK	17	17	2	P68032;P60709	M10(Oxidation)	1177.61		2.59112	1.74473	2.63863	0
		0	3.35123	High		High	YPIEHGIITNWDDMEK	2	10	1	P68032	M14(Oxidation)	1976.9		3.35123		2.78883	0
		0	2.47372	High	High		DSYVGDEAQSK	2	23	2	P68032;P60709		1198.52		2.47372	2.66406		0
		0	2.79354	High			LDLAGRDLTDYLMK	1	15	2	P68032;P60709		1623.84		2.79354			1
		0	1.95793	High		High	DLTDYLMK	15	15	2	P68032;P60709	M7(Oxidation)	1014.48		1.95793		1.81414	0
		0	1.75245	High		High	DLTDYLMK	6	15	2	P68032;P60709		998.485		1.75245		1.76268	0
		0	0			High	IIAPPERK	1	18	2	P68032;P60709		923.566				1.62138	1
P12235	ADP/ATP translocase 1 OS=Homo sapiens GN=SLC25A4 PE=1 SV=4 - [ADT1_HUMAN]	13	33		0			33.4759	35.91	9	13	8.70597	8.05	3	5	51.6299	41.28	10	28	298	33.0432	9.75928
	A2	0	0	B2	C2	D2	Sequence	# PSMs	# Proteins	# Protein Groups	Protein Group Accessions	Modifications	MH+ [Da]	XCorr A2	XCorr B2	XCorr C2	XCorr D2	# Missed Cleavages
		0	5.01262	High		High	YFAGNLASGGAAGATSLCFVYPLDFAR	5	2	2	P12235;P12236	C18(Carboxymethyl)	2797.33		5.01262		5.42766	0
		0	3.01947	High		High	GMGGAFVLVLYDEIKK	4	3	3	P12236;P12235;P05141		1739.94		3.01947		3.57469	1
		0	0			High	KGADIMYTGTVDCWR	1	1	1	P12235	C13(Carboxymethyl)	1773.79				4.13215	1
		0	2.53613	High	High	High	TAVAPIER	5	4	3	P12235;P05141;P12236		856.488		2.53613	2.38435	2.69298	0
		0	2.76206	High			LLLQVQHASK	1	3	3	P12235;P05141;P12236		1136.68		2.76206			0
		0	2.26345	High		High	YFPTQALNFAFK	3	4	3	P12235;P05141;P12236		1446.74		2.26345		2.2862	0
		0	1.67239	High		High	MMMQSGR	12	3	3	P12235;P05141;P12236	M2(Oxidation); M3(Oxidation)	872.341		1.67239		1.75258	0
		0	2.45016	High	High	High	GNLANVIR	5	4	3	P12235;P05141;P12236		856.5		2.45016	2.27667	2.4858	0
		0	0			High	MMMQSGR	2	3	3	P12235;P05141;P12236	M1(Oxidation); M2(Oxidation); M3(Oxidation)	888.337				1.10955	0
		0	2.12723	High		High	AAYFGVYDTAK	2	2	2	P12235;P12236		1205.58		2.12723		2.39492	0
		0	1.88722	High	High	High	GAWSNVLR	5	3	3	P12235;P05141;P12236		902.484		1.88722	1.78874	2.05068	0
		0	0			High	EFHGLGDCIIK	1	1	1	P12235	C8(Carboxymethyl)	1289.62				2.09858	0
P05141	ADP/ATP translocase 2 OS=Homo sapiens GN=SLC25A5 PE=1 SV=7 - [ADT2_HUMAN]	27	48		0			70.0548	46.31	15	27	10.6635	19.13	6	8	76.3191	40.94	13	40	298	32.8312	9.68604
	A2	0	0	B2	C2	D2	Sequence	# PSMs	# Proteins	# Protein Groups	Protein Group Accessions	Modifications	MH+ [Da]	XCorr A2	XCorr B2	XCorr C2	XCorr D2	# Missed Cleavages
		0	5.07758	High			KGTDIMYTGTLDCWRK	1	1	1	P05141	C13(Carboxymethyl)	1945.91		5.07758			2
		0	4.01229	High		High	KGTDIMYTGTLDCWR	2	1	1	P05141	C13(Carboxymethyl)	1817.82		4.01229		3.83787	1
		0	3.62655	High			IPKEQGVLSFWR	1	2	2	P05141;P12236		1459.8		3.62655			1
		0	3.25776	High	High	High	DFLAGGVAAAISK	22	1	1	P05141		1219.67		3.25776	1.5431	3.3547	0
		0	3.01947	High		High	GMGGAFVLVLYDEIKK	4	3	3	P12236;P12235;P05141		1739.94		3.01947		3.57469	1
		0	0			High	GTDIMYTGTLDCWR	1	1	1	P05141	C12(Carboxymethyl)	1689.72				4.15518	0
		0	2.53613	High	High	High	TAVAPIER	5	4	3	P12235;P05141;P12236		856.488		2.53613	2.38435	2.69298	0
		0	2.76206	High			LLLQVQHASK	1	3	3	P12235;P05141;P12236		1136.68		2.76206			0
		0	2.69815	High	High	High	EQGVLSFWR	4	2	2	P05141;P12236		1121.57		2.69815	1.58085	2.34206	0
		0	2.26345	High		High	YFPTQALNFAFK	3	4	3	P12235;P05141;P12236		1446.74		2.26345		2.2862	0
		0	1.67239	High		High	MMMQSGR	12	3	3	P12235;P05141;P12236	M2(Oxidation); M3(Oxidation)	872.341		1.67239		1.75258	0
		0	2.45016	High	High	High	GNLANVIR	5	4	3	P12235;P05141;P12236		856.5		2.45016	2.27667	2.4858	0
		0	0			High	MMMQSGR	2	3	3	P12235;P05141;P12236	M1(Oxidation); M2(Oxidation); M3(Oxidation)	888.337				1.10955	0
		0	2.67931	High	High		AAYFGIYDTAK	2	1	1	P05141		1219.6		2.67931	1.95751		0
		0	0			High	DEGGKAFFK	1	2	2	P05141;P12236		998.493				2.08541	1
		0	1.77625	High		High	QIFLGGVDK	2	2	2	P05141;P12236		976.545		1.77625		2.09664	0
		0	1.88722	High	High	High	GAWSNVLR	5	3	3	P12235;P05141;P12236		902.484		1.88722	1.78874	2.05068	0
		0	1.15816	High		High	GLGDCLVK	2	2	2	P05141;P12236	C5(Carboxymethyl)	862.434		1.15816		1.47596	0
P12236	ADP/ATP translocase 3 OS=Homo sapiens GN=SLC25A6 PE=1 SV=4 - [ADT3_HUMAN]	23	46		0			58.6397	50	14	23	8.70597	11.07	4	6	81.1736	50.67	14	40	298	32.8452	9.74463
	A2	0	0	B2	C2	D2	Sequence	# PSMs	# Proteins	# Protein Groups	Protein Group Accessions	Modifications	MH+ [Da]	XCorr A2	XCorr B2	XCorr C2	XCorr D2	# Missed Cleavages
		0	5.01262	High		High	YFAGNLASGGAAGATSLCFVYPLDFAR	5	2	2	P12235;P12236	C18(Carboxymethyl)	2797.33		5.01262		5.42766	0
		0	3.62655	High			IPKEQGVLSFWR	1	2	2	P05141;P12236		1459.8		3.62655			1
		0	3.20904	High		High	DFLAGGIAAAISK	14	1	1	P12236		1233.68		3.20904		3.17916	0
		0	3.01947	High		High	GMGGAFVLVLYDELKK	4	3	3	P12236;P12235;P05141		1739.94		3.01947		3.57469	1
		0	0			High	QIFLGGVDKHTQFWR	1	1	1	P12236		1831.96				4.22105	1
		0	2.53613	High	High	High	TAVAPIER	5	4	3	P12235;P05141;P12236		856.488		2.53613	2.38435	2.69298	0
		0	2.76206	High			LLLQVQHASK	1	3	3	P12235;P05141;P12236		1136.68		2.76206			0
		0	2.69815	High	High	High	EQGVLSFWR	4	2	2	P05141;P12236		1121.57		2.69815	1.58085	2.34206	0
		0	2.26345	High		High	YFPTQALNFAFK	3	4	3	P12235;P05141;P12236		1446.74		2.26345		2.2862	0
		0	1.67239	High		High	MMMQSGR	12	3	3	P12235;P05141;P12236	M2(Oxidation); M3(Oxidation)	872.341		1.67239		1.75258	0
		0	2.45016	High	High	High	GNLANVIR	5	4	3	P12235;P05141;P12236		856.5		2.45016	2.27667	2.4858	0
		0	0			High	MMMQSGR	2	3	3	P12235;P05141;P12236	M1(Oxidation); M2(Oxidation); M3(Oxidation)	888.337				1.10955	0
		0	2.12723	High		High	AAYFGVYDTAK	2	2	2	P12235;P12236		1205.58		2.12723		2.39492	0
		0	0			High	DEGGKAFFK	1	2	2	P05141;P12236		998.493				2.08541	1
		0	1.77625	High		High	QIFLGGVDK	2	2	2	P05141;P12236		976.545		1.77625		2.09664	0
		0	1.88722	High	High	High	GAWSNVLR	5	3	3	P12235;P05141;P12236		902.484		1.88722	1.78874	2.05068	0
		0	1.15816	High		High	GLGDCLVK	2	2	2	P05141;P12236	C5(Carboxymethyl)	862.434		1.15816		1.47596	0
Q9NWB6	Arginine and glutamate-rich protein 1 OS=Homo sapiens GN=ARGLU1 PE=1 SV=1 - [ARGL1_HUMAN]	13	14		0			29.4696	23.81	8	13	8.15472	13.55	5	5	16.226	17.95	6	9	273	33.1968	10.3452
	A2	0	0	B2	C2	D2	Sequence	# PSMs	# Proteins	# Protein Groups	Protein Group Accessions	Modifications	MH+ [Da]	XCorr A2	XCorr B2	XCorr C2	XCorr D2	# Missed Cleavages
		0	3.97873	High	High	High	QQEIEEKLIEEETAR	3	3	1	Q9NWB6		1844.92		3.97873	1.97485	3.58745	1
		0	3.25674	High			RVEEELEKR	1	3	1	Q9NWB6		1187.64		3.25674			2
		0	3.50108	High			QAELAAQKAREEEER	1	1	1	Q9NWB6		1757.88		3.50108			2
		0	2.28365	High		High	MKLEQER	10	1	1	Q9NWB6	M1(Oxidation)	949.478		2.28365		2.10037	1
		0	0		High	High	QLLEELER	2	3	1	Q9NWB6		1029.56			2.50308	2.71698	0
		0	2.10217	High	High	High	LIEEETAR	3	3	1	Q9NWB6		960.499		2.10217	1.97437	2.09285	0
		0	2.14139	High	High	High	LAEEQLR	3	1	1	Q9NWB6		858.468		2.14139	1.97707	1.94164	0
		0	2.10659	High			IRQQEIEEK	1	3	1	Q9NWB6		1172.62		2.10659			1
		0	0			High	QQKEEQKIILGK	1	1	1	Q9NWB6		1441.84				2.08099	2
		0	2.25426	High			KDEIEREVLR	1	3	1	Q9NWB6		1286.71		2.25426			2
		0	0		High		ILEENNR	1	1	1	Q9NWB6		887.458			1.7002		0
Q9H3K6	BolA-like protein 2 OS=Homo sapiens GN=BOLA2 PE=1 SV=1 - [BOLA2_HUMAN]	33	35		0			120.474	70.93	6	33	21.0859	58.14	4	10	100.659	70.93	6	25	86	10.1102	6.52197
	A2	0	0	B2	C2	D2	Sequence	# PSMs	# Proteins	# Protein Groups	Protein Group Accessions	Modifications	MH+ [Da]	XCorr A2	XCorr B2	XCorr C2	XCorr D2	# Missed Cleavages
		0	7.30028	High		High	HRLVNACLAEELPHIHAFEQK	7	1	1	Q9H3K6	C7(Carboxymethyl)	2513.27		7.30028		7.69483	1
		0	5.99432	High	High	High	LVNACLAEELPHIHAFEQK	15	1	1	Q9H3K6	C5(Carboxymethyl)	2220.11		5.99432	2.4635	5.93669	0
		0	5.34005	High	High	High	DLEAEHVEVEDTTLNR	14	2	1	Q9H3K6		1869.88		5.34005	3.61279	4.70838	0
		0	4.17452	High			LVNACLAEELPHIHAFEQK	1	1	1	Q9H3K6	N3(Deamidated); C5(Carboxymethyl)	2221.1		4.17452			0
		0	2.71413	High	High	High	TLTPDQWAR	20	1	1	Q9H3K6		1087.55		2.71413	2.34783	2.47585	0
		0	0			High	HRLVNACLAEELPHIHAFEQK	1	1	1	Q9H3K6	N5(Deamidated); C7(Carboxymethyl)	2514.27				4.23296	1
		0	2.33832	High		High	FEGKPLLQR	2	2	1	Q9H3K6		1087.63		2.33832		2.29688	0
		0	2.05852	High	High	High	CSCSFR	8	2	1	Q9H3K6	C1(Carboxymethyl); C3(Carboxymethyl)	818.281		2.05852	1.98022	2.07063	0
P06493	Cyclin-dependent kinase 1 OS=Homo sapiens GN=CDK1 PE=1 SV=3 - [CDK1_HUMAN]	44	48		0			133.936	57.91	14	44	17.0905	20.54	6	7	94.8835	61.62	15	41	297	34.0739	8.39697
	A2	0	0	B2	C2	D2	Sequence	# PSMs	# Proteins	# Protein Groups	Protein Group Accessions	Modifications	MH+ [Da]	XCorr A2	XCorr B2	XCorr C2	XCorr D2	# Missed Cleavages
		0	6.03444	High		High	KPLFHGDSEIDQLFR	6	2	1	P06493		1801.92		6.03444		3.70392	0
		0	5.20693	High		High	ALGTPNNEVWPEVESLQDYK	4	2	1	P06493		2289.1		5.20693		4.35918	0
		0	4.76139	High		High	ALGTPNNEVWPEVESLQDYKNTFPK	6	2	1	P06493		2876.4		4.76139		5.42172	1
		0	4.33549	High	High	High	IRLESEEEGVPSTAIR	8	3	1	P06493		1785.93		4.33549	2.17973	3.96099	1
		0	4.1202	High	High	High	LESEEEGVPSTAIR	3	3	1	P06493		1516.75		4.1202	2.62922	4.32449	0
		0	4.01848	High	High	High	DLKPQNLLIDDKGTIK	7	2	1	P06493		1811.03		4.01848	3.52325	4.09906	1
		0	3.84165	High		High	VYTHEVVTLWYR	2	1	1	P06493		1565.81		3.84165		3.62312	0
		0	3.57129	High		High	MALNHPYFNDLDNQIK	3	2	1	P06493		1932.93		3.57129		4.0353	0
		0	2.98065	High		High	YSTPVDIWSIGTIFAELATK	5	2	1	P06493		2212.16		2.98065		3.23506	0
		0	2.90828	High	High	High	IGEGTYGVVYK	6	9	2	P06493;E7ESI2		1185.61		2.90828	2.20247	2.68509	0
		0	2.79022	High	High	High	SPEVLLGSAR	4	3	1	P06493		1028.57		2.79022	2.41649	2.77966	0
		0	2.95158	High		High	NLDENGLDLLSK	4	2	1	P06493		1330.68		2.95158		3.12393	0
		0	2.53229	High	High	High	LADFGLAR	6	12	4	Q9NYV4-2;P06493;E7ESI2;Q00535-2		862.478		2.53229	1.93884	2.37267	0
		0	3.11325	High		High	NLDENGLDLLSK	3	2	1	P06493	N5(Deamidated)	1331.67		3.11325		2.58273	0
		0	3.08417	High		High	HKTTGQVVAMK	23	3	1	P06493	M10(Oxidation)	1215.65		3.08417		2.16314	1
		0	0			High	WKPGSLASHVK	1	2	1	P06493		1209.67				2.23265	0
		0	2.54985	High			MALNHPYFNDLDNQIK	1	2	1	P06493	N9(Deamidated)	1933.91		2.54985			0
Q96S66	Chloride channel CLIC-like protein 1 OS=Homo sapiens GN=CLCC1 PE=1 SV=1 - [CLCC1_HUMAN]	27	19		0			100.27	40.83	17	27	8.94462	9.26	4	4	47.3309	27.95	13	15	551	61.9831	5.5542
	A2	0	0	B2	C2	D2	Sequence	# PSMs	# Proteins	# Protein Groups	Protein Group Accessions	Modifications	MH+ [Da]	XCorr A2	XCorr B2	XCorr C2	XCorr D2	# Missed Cleavages
		0	6.73068	High			ESSTESSQSAKPVSGQDTSGNTEGSPAAEK	1	4	1	Q96S66		2953.31		6.73068			0
		0	6.69545	High		High	YGISGEKDVSPDLSCADEISECYHK	2	5	1	Q96S66	C15(Carboxymethyl); C22(Carboxymethyl)	2861.21		6.69545		5.06712	1
		0	6.01995	High		High	KREDYESQSNPVFR	3	5	1	Q96S66		1754.84		6.01995		4.51924	2
		0	5.84677	High		High	RQEEIDYRPDGGAGDADFHYR	3	4	1	Q96S66		2467.1		5.84677		5.92533	1
		0	5.7433	High			AQLKSEAAGSPDQGSTYSPAR	2	4	1	Q96S66		2121.02		5.7433			1
		0	4.60992	High	High	High	SEAAGSPDQGSTYSPAR	5	4	1	Q96S66		1680.75		4.60992	2.64395	4.91497	0
		0	4.53559	High			LGLPDENKGDMHYDAEIILKR	1	2	1	Q96S66		2427.23		4.53559			2
		0	3.55797	High	High	High	EDYESQSNPVFR	5	5	1	Q96S66		1470.65		3.55797	2.13117	3.61328	0
		0	3.23616	High			GQMGPTEQGPYAK	1	4	1	Q96S66		1363.63		3.23616			0
		0	3.04779	High			GQMGPTEQGPYAK	3	4	1	Q96S66	M3(Oxidation)	1379.62		3.04779			0
		0	2.83261	High		High	ETGGILGEGTPK	3	4	1	Q96S66		1158.6		2.83261		2.45014	0
		0	3.1414	High			YYELLLVNPIWLVPPTK	1	3	1	Q96S66		2058.17		3.1414			0
		0	2.88271	High		High	SPVLDTKPK	2	4	1	Q96S66		984.572		2.88271		2.99513	0
		0	2.22149	High		High	SSWTYKDDPCQK	2	3	1	Q96S66	C10(Carboxymethyl)	1515.64		2.22149		1.97946	1
		0	2.72026	High	High	High	AFDVPDAEAR	4	4	1	Q96S66		1090.52		2.72026	2.15587	2.31869	0
		0	0			High	HIGGPESEPPQALRPR	1	4	1	Q96S66		1740.92				3.11707	0
		0	2.84548	High		High	EDYESQSNPVFRR	2	5	1	Q96S66		1626.75		2.84548		2.41217	1
		0	2.70386	High	High		FQTGNKSPEVLR	2	4	1	Q96S66		1375.73		2.70386	2.01362		1
		0	0			High	MEPLNNVCAK	1	3	1	Q96S66	C8(Carboxymethyl)	1176.54				1.64947	0
		0	1.91182	High		High	LDSLTYK	2	5	1	Q96S66		839.451		1.91182		1.74324	0
Q13618	Cullin-3 OS=Homo sapiens GN=CUL3 PE=1 SV=2 - [CUL3_HUMAN]	35	234		0			118.497	41.67	29	35	76.1246	32.81	25	52	528.042	69.66	59	182	768	88.8735	8.48486
	A2	0	0	B2	C2	D2	Sequence	# PSMs	# Proteins	# Protein Groups	Protein Group Accessions	Modifications	MH+ [Da]	XCorr A2	XCorr B2	XCorr C2	XCorr D2	# Missed Cleavages
		0	6.07799	High		High	ALVSEEGEGKNPVDYIQGLLDLK	5	3	1	Q13618		2487.29		6.07799		5.8363	1
		0	5.33403	High	High	High	SKEIENGHIFTVNDQFTSK	11	3	1	Q13618		2194.07		5.33403	4.81367	6.81469	1
		0	5.08213	High		High	VYVQQNNVENVYNLGLIIFR	6	3	1	Q13618		2395.27		5.08213		5.22792	0
		0	4.97052	High		High	QHLQATGVSLGGVDLTVR	5	3	1	Q13618		1851.01		4.97052		4.99917	0
		0	4.18628	High	High	High	VLTTGYWPTQSATPK	9	3	1	Q13618		1649.85		4.18628	2.03383	4.19243	0
		0	4.14908	High	High	High	EDGSEVGVGGAQVTGSNTR	7	3	1	Q13618		1819.84		4.14908	3.25979	4.90431	0
		0	4.07988	High	High	High	MQHNVLVAEVTQQLK	7	3	1	Q13618		1737.93		4.07988	2.14866	5.08174	0
		0	4.00272	High	High	High	EKYTFEEIQQETDIPER	3	3	1	Q13618		2155.02		4.00272	2.16052	4.39608	1
		0	3.93812	High	High	High	EIENGHIFTVNDQFTSK	3	3	1	Q13618		1978.95		3.93812	1.70714	4.15168	0
		0	3.91306	High		High	SPEYLSLFIDDK	6	3	1	Q13618		1426.71		3.91306		4.00572	0
		0	3.67729	High		High	SPEYLSLFIDDKLKK	4	3	1	Q13618		1795.98		3.67729		4.03568	2
		0	3.65157	High		High	DMSISNTTMDEFR	3	3	1	Q13618		1546.65		3.65157		3.87228	0
		0	3.64924	High	High	High	ALQSLACGKPTQR	9	3	1	Q13618	C7(Carboxymethyl)	1430.74		3.64924	3.99384	3.72107	0
		0	3.5417	High	High	High	NNSGLSFEELYR	6	2	1	Q13618		1428.67		3.5417	2.00227	3.92477	0
		0	3.51032	High		High	QTIAGDFEYFLNLNSR	10	3	1	Q13618		1887.92		3.51032		5.13937	0
		0	3.42869	High	High	High	GLTEQEVETILDK	9	3	1	Q13618		1474.76		3.42869	2.97824	3.49701	0
		0	3.42772	High		High	SPEYLSLFIDDKLK	2	3	1	Q13618		1667.89		3.42772		3.58839	1
		0	2.98698	High	High	High	FLLESFNNDR	12	3	1	Q13618		1254.61		2.98698	2.62329	3.35292	0
		0	2.55172	High	High	High	LKTECGCQFTSK	5	3	1	Q13618	C5(Carboxymethyl); C7(Carboxymethyl)	1460.64		2.55172	1.79875	3.74797	1
		0	0		High	High	IQTVAAKQGESDPERK	2	3	1	Q13618		1756.92			3.19133	1.62804	2
		0	0		High	High	KNNSGLSFEELYR	3	2	1	Q13618		1556.77			2.56469	4.76945	1
		0	0		High	High	SKEIENGHIFTVNDQFTSK	3	3	1	Q13618	N6(Deamidated)	2195.06			2.53045	5.86675	1
		0	0		High	High	SVSDDSEKNMISK	5	3	1	Q13618	M10(Oxidation)	1455.66			2.32415	2.60355	1
		0	0			High	YTFEEIQQETDIPER	2	3	1	Q13618		1897.88				5.30583	0
		0	0			High	LKTECGCQFTSKLEGMFR	1	3	1	Q13618	C5(Carboxymethyl); C7(Carboxymethyl)	2193.99				5.20894	2
		0	0			High	DMSISNTTMDEFRQHLQATGVSLGGVDLTVR	1	3	1	Q13618		3378.64				4.87075	1
		0	0			High	SVYEEDFEAPFLEMSAEFFQMESQK	2	3	1	Q13618		3018.31				4.72412	0
		0	0			High	MQHNVLVAEVTQQLK	1	3	1	Q13618	M1(Oxidation)	1753.93				4.57063	0
		0	0			High	NACQMLMILGLEGR	4	3	1	Q13618	C3(Carboxymethyl)	1606.77				4.36366	0
		0	0			High	EKYTFEEIQQETDIPERELVR	1	3	1	Q13618		2652.31				4.26786	2
		0	0			High	VYVQQNNVENVYNLGLIIFR	8	3	1	Q13618	N6(Deamidated)	2396.25				4.17929	0
		0	0			High	NNSGLSFEELYR	2	2	1	Q13618	N1(Deamidated)	1429.66				4.11521	0
		0	0			High	FDRFLLESFNNDR	1	3	1	Q13618		1672.81				3.80982	1
		0	0			High	NGKTEDLGCMYK	2	3	1	Q13618	C9(Carboxymethyl)	1416.61				3.44234	1
		0	0			High	FLAENSASVYIK	7	3	1	Q13618		1341.7				3.07809	0
		0	0			High	TIVEMENSGLVHMLK	3	3	1	Q13618		1700.87				2.92049	0
		0	0			High	FLLESFNNDR	2	3	1	Q13618	N7(Deamidated)	1255.59				2.87329	0
		0	0			High	DMSISNTTMDEFR	1	3	1	Q13618	M2(Oxidation)	1562.65				2.61889	0
		0	0			High	NGKTEDLGCMYK	2	3	1	Q13618	N1(Deamidated); C9(Carboxymethyl)	1417.59				2.60854	1
		0	3.09444	High	High	High	QTLLDMIAR	4	3	1	Q13618		1060.58		3.09444	1.25065	3.05798	0
		0	3.52177	High		High	KEDGSEVGVGGAQVTGSNTR	2	3	1	Q13618		1947.93		3.52177		3.28259	1
		0	0		High	High	SVSDDSEKNMISK	2	3	1	Q13618		1439.67			1.89173	3.17519	1
		0	0			High	TMCECMSSYLR	1	3	1	Q13618	C3(Carboxymethyl); C5(Carboxymethyl)	1439.53				3.0206	0
		0	0			High	QTLLDMIAR	1	3	1	Q13618	Q1(Deamidated)	1061.57				2.31706	0
		0	3.27959	High		High	RIEGLIER	6	3	1	Q13618		985.578		3.27959		3.23489	1
		0	2.03209	High		High	YVNSIWDLLK	7	2	1	Q13618		1250.68		2.03209		2.64626	0
		0	0		High	High	HAFEIFR	6	3	1	Q13618		919.477			2.55836	2.61513	0
		0	0			High	QTLLDMIAR	4	3	1	Q13618	M6(Oxidation)	1076.58				2.6353	0
		0	2.42121	High	High	High	NAIQEIQR	5	2	1	Q13618		971.526		2.42121	2.39224	2.45467	0
		0	0		High	High	NAYTMVLHK	2	2	1	Q13618		1076.55			1.47228	2.59913	0
		0	0			High	EVVTEHLINK	1	2	1	Q13618		1181.65				3.44027	0
		0	0			High	KMQHNVLVAEVTQQLK	1	3	1	Q13618		1866.02				3.33199	1
		0	0			High	TEDLGCMYK	1	3	1	Q13618	C6(Carboxymethyl)	1117.45				2.89147	0
		0	0			High	TECGCQFTSK	1	3	1	Q13618	C3(Carboxymethyl); C5(Carboxymethyl)	1219.46				2.693	0
		0	0			High	SVYEEDFEAPFLEMSAEFFQMESQK	1	3	1	Q13618	M21(Oxidation)	3034.3				2.52173	0
		0	0			High	FMQEKDVFER	1	3	1	Q13618		1328.63				2.28072	1
		0	0			High	EIENGHIFTVNDQFTSK	1	3	1	Q13618	N4(Deamidated)	1979.93				2.72282	0
		0	2.3699	High	High	High	VKIQTVAAK	3	3	1	Q13618		957.606		2.3699	2.94035	2.18007	1
		0	2.04052	High	High	High	INEEIER	3	3	1	Q13618		902.457		2.04052	2.40827	2.22925	0
		0	0		High		EDGSEVGVGGAQVTGSNTRK	1	3	1	Q13618		1947.94			2.32489		1
		0	0		High		FMQEKDVFER	3	3	1	Q13618	M2(Oxidation)	1344.63			1.6892		1
		0	0			High	DILMYMDR	2	3	1	Q13618	M4(Oxidation)	1072.48				2.0245	0
		0	1.6419	High	High	High	CNIPPAPR	12	3	1	Q13618	C1(Carboxymethyl)	925.455		1.6419	1.84896	2.03194	0
		0	0		High		VLTKEPK	4	3	1	Q13618		814.504			1.59592		1
		0	2.55963	High		High	NAIQEIQRK	2	2	1	Q13618		1099.62		2.55963		2.66143	1
		0	0			High	FLAENSASVYIKK	1	3	1	Q13618		1469.8				1.50749	1
		0	0			High	TIVEMENSGLVHMLK	2	3	1	Q13618	M13(Oxidation)	1716.87				2.248	0
		0	0			High	VMHCLDKSTEEPIVK	1	3	1	Q13618	C4(Carboxymethyl)	1786.87				2.77941	1
		0	0			High	FLPSPVVIKK	1	3	1	Q13618		1127.72				1.83812	1
		0	0			High	AFPMTMDEK	2	1	1	Q13618		1069.47				1.85038	0
		0	0			High	NAYTMVLHK	1	2	1	Q13618	M5(Oxidation)	1092.55				1.78577	0
		0	1.46344	High	High	High	FLPSPVVIK	5	3	1	Q13618		999.622		1.46344	1.58624	1.63031	0
		0	0			High	STEEPIVK	1	3	1	Q13618		902.484				1.69916	0
		0	0			High	AFPMTMDEKYVNSIWDLLK	1	1	1	Q13618		2301.13				1.96847	1
		0	0			High	KGEVVDRGAIR	1	3	1	Q13618		1199.68				1.72817	2
		0	0			High	YGCIRDHLR	1	3	1	Q13618	C3(Carboxymethyl)	1190.57				2.09658	1
Q13619	Cullin-4A OS=Homo sapiens GN=CUL4A PE=1 SV=3 - [CUL4A_HUMAN]	37	622		0			105.27	36.5	25	37	156.535	38.47	34	93	1620.68	69.04	70	529	759	87.6244	8.1333
	A2	0	0	B2	C2	D2	Sequence	# PSMs	# Proteins	# Protein Groups	Protein Group Accessions	Modifications	MH+ [Da]	XCorr A2	XCorr B2	XCorr C2	XCorr D2	# Missed Cleavages
		0	5.66601	High		High	GLDHLLDENRVPDLAQMYQLFSR	8	3	1	Q13619		2730.36		5.66601		6.32111	1
		0	4.54786	High	High	High	AGNKEATDEELER	7	3	1	Q13619		1461.68		4.54786	4.20172	4.40592	1
		0	4.5364	High	High	High	TNGLTKPAALAAAPAKPGGAGGSK	8	2	1	Q13619		2106.16		4.5364	3.3971	8.11439	0
		0	4.02526	High		High	KLQWQTTLGHAVLK	8	3	1	Q13619		1622.94		4.02526		5.25246	1
		0	3.96317	High	High	High	GKEVEDGDKFIFNGEFK	8	3	1	Q13619	N13(Deamidated)	1959.93		3.96317	2.87393	5.73048	2
		0	3.89917	High	High	High	RIESLIDRDYMER	8	6	2	Q13619;Q13620-1		1695.85		3.89917	2.28425	3.65782	2
		0	3.75545	High	High	High	GKEVEDGDKFIFNGEFK	10	3	1	Q13619		1958.95		3.75545	3.4493	6.16245	2
		0	3.66841	High		High	FLEETNCLYAAEGQR	50	3	1	Q13619	C7(Carboxymethyl)	1801.8		3.66841		4.69655	0
		0	3.64453	High	High	High	TNGLTKPAALAAAPAKPGGAGGSK	16	2	1	Q13619	N2(Deamidated)	2107.15		3.64453	4.70344	7.82885	0
		0	3.51174	High	High	High	LPDNYTQDTWR	11	2	1	Q13619		1408.65		3.51174	3.26141	3.41979	0
		0	3.47615	High	High	High	EVPEYLNHVSKR	6	3	1	Q13619		1470.77		3.47615	3.20563	4.23505	1
		0	3.47164	High	High	High	LPDNYTQDTWRK	5	2	1	Q13619		1536.74		3.47164	2.00603	4.27566	1
		0	3.31252	High		High	RPNKPAELIAK	3	6	2	Q13619;Q13620-1		1236.74		3.31252		4.08457	0
		0	3.26111	High	High	High	ETVEEQVSTTER	18	3	1	Q13619		1407.66		3.26111	3.39586	3.32491	0
		0	2.96668	High		High	TIDGILLLIER	101	7	2	Q13619;Q13620-1		1255.76		2.96668		3.54928	0
		0	2.95285	High	High	High	QLLGEHLTAILQK	24	6	2	Q13619;Q13620-1		1463.86		2.95285	3.51349	4.06265	0
		0	2.91287	High	High	High	KGSFSALVGR	8	2	1	Q13619		1021.58		2.91287	3.20348	3.22344	1
		0	2.4041	High		High	ESFETFINKRPNKPAELIAK	10	3	1	Q13619		2332.26		2.4041		4.73997	1
		0	1.64322	High	High	High	MATGIEDSELRR	12	3	1	Q13619	M1(Oxidation)	1393.67		1.64322	2.94553	2.99218	1
		0	0		High	High	LKHECGAAFTSK	6	6	2	Q13619;Q13620-1	C5(Carboxymethyl)	1349.65			3.61926	4.51467	1
		0	0		High	High	KINTCWQDHCR	3	3	1	Q13619	C5(Carboxymethyl); C10(Carboxymethyl)	1519.64			2.91883	3.54744	1
		0	0		High	High	MATGIEDSELR	3	3	1	Q13619		1221.58			2.87666	3.83611	0
		0	0		High	High	QYQIDAAIVR	3	6	2	Q13619;Q13620-1		1176.63			2.74391	2.76973	0
		0	0		High	High	INTCWQDHCR	4	3	1	Q13619	C4(Carboxymethyl); C9(Carboxymethyl)	1391.55			2.24951	3.22301	0
		0	0		High	High	LQWQTTLGHAVLK	3	3	1	Q13619		1494.84			1.98461	3.15682	0
		0	0		High	High	MATGIEDSELR	12	3	1	Q13619	M1(Oxidation)	1237.57			1.94563	3.67727	0
		0	0		High	High	QACEDHVQAQILPFR	2	3	1	Q13619	C3(Carboxymethyl)	1812.87			1.78906	3.75289	0
		0	0			High	TNGLTKPAALAAAPAKPGGAGGSKK	3	2	1	Q13619		2234.25				7.6899	1
		0	0			High	LEEEGDRVITYLDHSTQKPLIACVEK	3	3	1	Q13619	C23(Carboxymethyl)	3044.52				7.53094	1
		0	0			High	RLEEEGDRVITYLDHSTQKPLIACVEK	4	3	1	Q13619	C24(Carboxymethyl)	3200.62				6.76103	2
		0	0			High	TNGLTKPAALAAAPAKPGGAGGSKK	6	2	1	Q13619	N2(Deamidated)	2235.25				6.74961	1
		0	0			High	GLDHLLDENRVPDLAQMYQLFSR	2	3	1	Q13619	M17(Oxidation)	2746.36				6.37549	1
		0	0			High	VRGGQQALLQHWSEYIK	6	3	1	Q13619		2013.06				5.873	1
		0	0			High	GLDHLLDENRVPDLAQMYQLFSR	1	3	1	Q13619	N9(Deamidated)	2731.36				5.79429	1
		0	0			High	SLLGMLSDLQVYKDSFELK	6	3	1	Q13619		2186.15				5.52148	1
		0	0			High	VITYLDHSTQKPLIACVEK	4	3	1	Q13619	C16(Carboxymethyl)	2216.17				5.24459	0
		0	0			High	YNLEELYQAVENLCSHK	7	2	1	Q13619	C14(Carboxymethyl)	2110.97				5.23378	0
		0	0			High	TLGHNLLVSELYNQLK	6	3	1	Q13619		1842.01				5.01152	0
		0	0			High	TYVLQNSTLPSIWDMGLELFR	3	3	1	Q13619		2483.26				4.95851	0
		0	0			High	LRAGNKEATDEELER	2	3	1	Q13619		1730.86				4.5756	2
		0	0			High	LEGMFKDMELSKDIMVHFK	1	3	1	Q13619		2298.13				4.47289	2
		0	0			High	FIHGKDVFEAFYK	8	3	1	Q13619		1600.82				4.38708	1
		0	0			High	QACEDHVQAQILPFREDSLDSVLFLK	1	2	1	Q13619	C3(Carboxymethyl)	3059.51				4.26576	1
		0	0			High	AGNKEATDEELER	2	3	1	Q13619	N3(Deamidated)	1462.67				4.15249	1
		0	0			High	SLLGMLSDLQVYKDSFELK	1	3	1	Q13619	M5(Oxidation)	2202.13				4.05618	1
		0	0			High	VDHVIEVCFQK	2	3	1	Q13619	C8(Carboxymethyl)	1374.67				3.97116	0
		0	0			High	DKVDHVIEVCFQK	2	3	1	Q13619	C10(Carboxymethyl)	1617.79				3.92591	1
		0	0			High	EVEDGDKFIFNGEFK	2	3	1	Q13619		1773.83				3.83493	1
		0	0			High	FIHGKDVFEAFYKK	3	3	1	Q13619		1728.91				3.67926	2
		0	0			High	HECGAAFTSK	1	6	2	Q13619;Q13620-1	C3(Carboxymethyl)	1108.47				3.50512	0
		0	0			High	SLLGMLSDLQVYK	7	3	1	Q13619	M5(Oxidation)	1482.79				3.43114	0
		0	0			High	TLDKIMILFR	11	3	1	Q13619		1249.73				3.3818	1
		0	0			High	SLLGMLSDLQVYK	3	3	1	Q13619		1466.79				3.28386	0
		0	0			High	VPDLAQMYQLFSR	2	3	1	Q13619		1567.79				3.20748	0
		0	0			High	DMELSKDIMVHFK	2	3	1	Q13619		1592.78				3.20446	1
		0	0			High	ETVEEQVSTTER	1	3	1	Q13619	Q6(Deamidated)	1408.64				3.16193	0
		0	2.56657	High		High	DKDNPNQYHYVA	6	3	1	Q13619		1463.65		2.56657		3.73148	1
		0	0		High	High	MATGIEDSELRR	6	3	1	Q13619		1377.68			2.8975	3.09457	1
		0	2.15849	High	High	High	EVPEYLNHVSK	15	3	1	Q13619		1314.67		2.15849	2.68078	2.89783	0
		0	0		High	High	EVPEYLNHVSK	4	3	1	Q13619	N7(Deamidated)	1315.65			1.18885	2.36383	0
		0	0			High	QACEDHVQAQILPFREDSLDSVLFLKK	1	2	1	Q13619	C3(Carboxymethyl)	3187.6				4.92641	2
		0	0			High	KTLGHNLLVSELYNQLK	1	3	1	Q13619		1970.1				2.42523	1
		0	0			High	TIDGILLLIERER	1	7	2	Q13619;Q13620-1		1540.91				2.15208	1
		0	2.54336	High	High	High	EATDEELER	3	3	1	Q13619		1091.49		2.54336	2.55282	2.5706	0
		0	0			High	EDSLDSVLFLK	2	6	2	Q13619;Q13620-1		1265.66				3.19481	0
		0	0			High	AVQSSTSIR	1	2	1	Q13619	Q3(Deamidated)	949.494				2.59598	0
		0	1.97643	High	High	High	SIFLFLDR	31	7	2	Q13619;Q13620-1		1010.56		1.97643	1.54438	2.33344	0
		0	1.84647	High	High	High	ESFETFINK	8	3	1	Q13619		1114.54		1.84647	1.89633	2.33424	0
		0	0		High	High	AVQSSTSIR	4	2	1	Q13619		948.511			2.57924	2.73313	0
		0	0		High	High	RTLQSLACGK	4	6	2	Q13619;Q13620-1	C8(Carboxymethyl)	1134.59			2.39214	2.99972	1
		0	0			High	IKINQIQMK	1	6	2	Q13619;Q13620-1		1115.66				3.03587	1
		0	0			High	DMELSKDIMVHFK	1	3	1	Q13619	M9(Oxidation)	1608.77				3.00385	1
		0	0			High	IKINQIQMK	6	6	2	Q13619;Q13620-1	M8(Oxidation)	1131.66				2.10834	1
		0	0		High	High	IMILFR	31	6	2	Q13620-1;Q13619	M2(Oxidation)	808.475			1.88529	1.95229	0
		0	0			High	TLDKIMILFR	4	3	1	Q13619	M6(Oxidation)	1265.73				2.55025	1
		0	0			High	IESLIDRDYMER	1	6	2	Q13619;Q13620-1		1539.75				2.52746	1
		0	2.20662	High	High	High	TLQSLACGK	23	6	2	Q13619;Q13620-1	C7(Carboxymethyl)	978.492		2.20662	1.93917	2.23987	0
		0	0		High		SASVDAEKSMLSK	1	6	2	Q13619;Q13620-1		1352.67			2.42227		1
		0	0		High		TLQSLACGKAR	1	6	2	Q13619;Q13620-1	C7(Carboxymethyl)	1205.63			2.15366		1
		0	0		High		EDSLDSVLFLKK	1	6	2	Q13619;Q13620-1		1393.76			1.92011		1
		0	0		High		DRPRLPDNYTQDTWR	1	2	1	Q13619		1932.93			1.36924		1
		0	0		High	High	GSFSALVGR	2	2	1	Q13619		893.483			1.90517	1.80064	0
		0	0			High	GGQQALLQHWSEYIK	1	3	1	Q13619		1757.9				2.50938	0
		0	0			High	TLQSLACGK	1	6	2	Q13619;Q13620-1	Q3(Deamidated); C7(Carboxymethyl)	979.472				1.97939	0
		0	0			High	YNLEELYQAVENLCSHK	1	2	1	Q13619	N2(Deamidated); C14(Carboxymethyl)	2111.97				3.68661	0
		0	0			High	QMIMIR	4	7	2	Q13619;Q13620-1	M2(Oxidation)	807.421				1.56807	0
		0	0		High		RLEEEGDR	1	3	1	Q13619		1003.48			1.5978		1
		0	0			High	INQIQMK	1	6	2	Q13619;Q13620-1	M6(Oxidation)	890.475				2.05665	0
		0	0			High	RIESLIDRDYMER	5	6	2	Q13619;Q13620-1	M11(Oxidation)	1711.84				2.36195	2
		0	2.2759	High			SLLGMLSDLQVYKDSFELK	1	3	1	Q13619	Q10(Deamidated)	2187.14		2.2759			1
		0	0			High	INQIQMK	1	6	2	Q13619;Q13620-1		874.481				2.1533	0
		0	0			High	VSPMLYK	1	2	1	Q13619		837.453				1.80852	0
		0	0			High	KLHEAVR	1	2	1	Q13619		852.504				1.31909	1
		0	1.77051	High	High	High	DVFEAFYK	8	6	2	Q13619;Q13620-1		1018.49		1.77051	1.19716	1.82407	0
		0	0			High	VSPMLYK	9	2	1	Q13619	M4(Oxidation)	853.449				1.57734	0
		0	0			High	DVFEAFYKK	2	6	2	Q13619;Q13620-1		1146.58				2.22332	1
		0	0			High	FIFNGEFK	1	3	1	Q13619		1001.51				1.78482	0
		0	0			High	QMIMIR	1	7	2	Q13619;Q13620-1	M2(Oxidation); M4(Oxidation)	823.417				1.0751	0
		0	0		High		THIISDK	1	3	1	Q13619		813.446			1.90037		0
P68104	Elongation factor 1-alpha 1 OS=Homo sapiens GN=EEF1A1 PE=1 SV=1 - [EF1A1_HUMAN]	35	48		0			121.743	53.46	17	35	15.9451	10.82	5	8	147.029	51.95	15	40	462	50.1091	9.01221
	A2	0	0	B2	C2	D2	Sequence	# PSMs	# Proteins	# Protein Groups	Protein Group Accessions	Modifications	MH+ [Da]	XCorr A2	XCorr B2	XCorr C2	XCorr D2	# Missed Cleavages
		0	6.51413	High		High	VETGVLKPGMVVTFAPVNVTTEVK	8	3	1	P68104		2515.38		6.51413		5.958	0
		0	5.9746	High		High	DGNASGTTLLEALDCILPPTRPTDKPLR	2	4	1	P68104	C15(Carboxymethyl)	3022.55		5.9746		5.86557	0
		0	5.89108	High		High	SGDAAIVDMVPGKPMCVESFSDYPPLGR	5	3	1	P68104	C16(Carboxymethyl)	2996.37		5.89108		6.21945	0
		0	5.68681	High		High	IGYNPDTVAFVPISGWNGDNMLEPSANMPWFK	4	4	1	P68104		3567.66		5.68681		4.40041	0
		0	4.29464	High		High	NMITGTSQADCAVLIVAAGVGEFEAGISK	2	6	1	P68104	C11(Carboxymethyl)	2910.42		4.29464		3.80542	0
		0	4.12853	High		High	SGDAAIVDMVPGKPMCVESFSDYPPLGR	3	3	1	P68104	M9(Oxidation); C16(Carboxymethyl)	3012.37		4.12853		4.92087	0
		0	3.96035	High			YEEIVKEVSTYIK	1	4	1	P68104		1600.84		3.96035			1
		0	3.63822	High		High	YYVTIIDAPGHRDFIK	4	6	1	P68104		1908		3.63822		4.04629	1
		0	3.44705	High	High	High	STTTGHLIYK	5	8	1	P68104		1120.6		3.44705	2.09098	3.5076	0
		0	3.42452	High	High	High	YYVTIIDAPGHR	6	6	1	P68104		1404.72		3.42452	2.55535	3.38266	0
		0	3.41001	High		High	VETGVLKPGMVVTFAPVNVTTEVK	4	3	1	P68104	M10(Oxidation)	2531.38		3.41001		5.46654	0
		0	3.34708	High	High	High	IGGIGTVPVGR	11	4	1	P68104		1025.61		3.34708	2.82035	3.04475	0
		0	3.16716	High		High	EHALLAYTLGVK	4	4	1	P68104		1314.74		3.16716		4.01771	0
		0	0			High	TIEKFEKEAAEMGK	3	8	1	P68104		1610.81				3.20683	2
		0	4.28042	High			YEEIVKEVSTYIKK	1	4	1	P68104		1728.94		4.28042			2
		0	2.40502	High			MDSTEPPYSQK	4	3	1	P68104	M1(Oxidation)	1298.55		2.40502			0
		0	2.93566	High		High	MDSTEPPYSQK	2	3	1	P68104		1282.56		2.93566		3.34235	0
		0	2.24008	High	High	High	QTVAVGVIK	7	4	1	P68104		914.566		2.24008	2.35194	2.44147	0
		0	2.13233	High	High	High	QLIVGVNK	4	4	1	P68104		870.539		2.13233	1.76576	1.73644	0
		0	1.70588	High		High	LPLQDVYK	2	5	1	P68104		975.55		1.70588		1.60061	0
		0	1.69168	High			TIEKFEK	1	8	1	P68104		894.492		1.69168			1
P26641	Elongation factor 1-gamma OS=Homo sapiens GN=EEF1G PE=1 SV=3 - [EF1G_HUMAN]	31	29		0			98.5643	38.44	13	31	13.3871	16.02	5	9	63.5152	27	11	20	437	50.0871	6.66846
	A2	0	0	B2	C2	D2	Sequence	# PSMs	# Proteins	# Protein Groups	Protein Group Accessions	Modifications	MH+ [Da]	XCorr A2	XCorr B2	XCorr C2	XCorr D2	# Missed Cleavages
		0	6.72881	High	High	High	KAAAPAPEEEMDECEQALAAEPK	5	2	1	P26641	C14(Carboxymethyl)	2486.1		6.72881	2.51739	6.31595	1
		0	5.62778	High		High	AAAPAPEEEMDECEQALAAEPK	4	2	1	P26641	C13(Carboxymethyl)	2358.01		5.62778		5.37738	0
		0	4.76015	High			GSTPEAAAQVVQWVSFADSDIVPPASTWVFPTLGIMHHNK	1	2	1	P26641		4291.12		4.76015			0
		0	4.34879	High	High	High	VLSAPPHFHFGQTNR	8	2	1	P26641		1707.87		4.34879	2.60038	3.1328	0
		0	3.58891	High		High	WFLTCINQPQFR	6	2	1	P26641	C5(Carboxymethyl)	1610.77		3.58891		3.76261	0
		0	3.49886	High	High	High	ALIAAQYSGAQVR	9	2	1	P26641		1347.74		3.49886	2.29934	3.79551	0
		0	2.87375	High		High	ILGLLDAYLK	9	4	1	P26641		1118.68		2.87375		2.61147	0
		0	2.64825	High	High	High	AVLGEVKLCEK	5	2	1	P26641	C9(Carboxymethyl)	1246.67		2.64825	1.98825	2.54841	1
		0	3.0912	High			KLDPGSEETQTLVR	1	3	1	P26641		1572.82		3.0912			1
		0	2.17902	High		High	TFLVGER	5	4	1	P26641		821.451		2.17902		1.8859	0
		0	2.04694	High		High	QVLEPSFR	2	2	1	P26641		975.524		2.04694		2.41202	0
		0	1.93177	High	High	High	QAFPNTNR	3	2	1	P26641		947.47		1.93177	1.74349	2.43049	0
		0	0			High	QATENAKEEVR	1	4	1	P26641		1274.63				1.62091	1
		0	1.29184	High			MAQFDAK	1	2	1	P26641	M1(Oxidation)	826.376		1.29184			0
P13639	Elongation factor 2 OS=Homo sapiens GN=EEF2 PE=1 SV=4 - [EF2_HUMAN]	19	20		0			62.5818	27.86	18	19	4.81134	2.33	2	2	66.7048	27.74	16	18	858	95.277	6.82959
	A2	0	0	B2	C2	D2	Sequence	# PSMs	# Proteins	# Protein Groups	Protein Group Accessions	Modifications	MH+ [Da]	XCorr A2	XCorr B2	XCorr C2	XCorr D2	# Missed Cleavages
		0	5.86313	High		High	ARPFPDGLAEDIDKGEVSAR	3	2	1	P13639		2143.08		5.86313		5.97108	1
		0	5.16006	High		High	ALLELQLEPEELYQTFQR	2	5	1	P13639		2220.15		5.16006		5.05113	0
		0	4.58383	High		High	GHVFEESQVAGTPMFVVK	2	2	1	P13639		1961.97		4.58383		4.91721	0
		0	4.4664	High		High	STAISLFYELSENDLNFIK	2	5	1	P13639		2204.11		4.4664		3.78531	0
		0	4.3569	High		High	YVEPIEDVPCGNIVGLVGVDQFLVK	2	3	1	P13639	C10(Carboxymethyl)	2760.42		4.3569		4.8182	0
		0	4.28403	High		High	KIWCFGPDGTGPNILTDITK	2	2	1	P13639	C4(Carboxymethyl)	2234.12		4.28403		4.60565	1
		0	3.69495	High		High	AYLPVNESFGFTADLR	4	2	1	P13639		1799.89		3.69495		3.67469	0
		0	3.4746	High		High	ETVSEESNVLCLSK	2	2	1	P13639	C11(Carboxymethyl)	1595.74		3.4746		3.52346	0
		0	2.8801	High		High	EDLYLKPIQR	2	3	1	P13639		1274.71		2.8801		2.78109	0
		0	0			High	YRCELLYEGPPDDEAAMGIK	1	4	1	P13639	C3(Carboxymethyl)	2328.05				4.71188	1
		0	2.78506	High			KEDLYLKPIQR	1	3	1	P13639		1402.8		2.78506			1
		0	3.02993	High	High	High	GEGQLGPAER	3	5	1	P13639		1013.5		3.02993	2.81236	3.1309	0
		0	2.80623	High			EGIPALDNFLDKL	1	2	1	P13639		1444.77		2.80623			1
		0	3.74175	High			GLKEGIPALDNFLDKL	1	2	1	P13639		1742.96		3.74175			2
		0	0			High	YEWDVAEAR	1	2	1	P13639		1138.51				2.49047	0
		0	2.28668	High		High	VFDAIMNFK	2	4	1	P13639		1084.55		2.28668		2.07756	0
		0	2.15791	High		High	SDPVVSYR	2	2	1	P13639		922.462		2.15791		2.28563	0
		0	1.60548	High	High	High	STLTDSLVCK	3	5	1	P13639	C9(Carboxymethyl)	1124.55		1.60548	1.99898	2.26802	0
		0	0			High	TFCQLILDPIFK	1	4	1	P13639	C3(Carboxymethyl)	1495.78				2.4396	0
		0	2.3214	High			LDSEDKDKEGKPLLK	1	4	1	P13639		1714.92		2.3214			2
		0	1.93084	High			GGGQIIPTAR	1	4	2	P13639;B4DK30		969.547		1.93084			0
P06899	Histone H2B type 1-J OS=Homo sapiens GN=HIST1H2BJ PE=1 SV=3 - [H2B1J_HUMAN]	20	18		0			46.7259	50.79	7	20		0			41.6794	50.79	7	18	126	13.8956	10.3159
	A2	0	0	B2	C2	D2	Sequence	# PSMs	# Proteins	# Protein Groups	Protein Group Accessions	Modifications	MH+ [Da]	XCorr A2	XCorr B2	XCorr C2	XCorr D2	# Missed Cleavages
		0	4.47807	High		High	AMGIMNSFVNDIFER	5	16	2	P06899;O60814		1743.82		4.47807		4.34886	0
		0	3.50047	High		High	KESYSIYVYK	2	7	1	P06899		1279.66		3.50047		3.4608	1
		0	3.49346	High			AMGIMNSFVNDIFER	1	16	2	P06899;O60814	N6(Deamidated)	1744.79		3.49346			0
		0	3.35329	High		High	AMGIMNSFVNDIFER	2	16	2	P06899;O60814	M2(Oxidation)	1759.81		3.35329		4.42071	0
		0	3.25653	High		High	HAVSEGTKAVTK	2	17	2	P06899;O60814		1227.67		3.25653		2.4889	1
		0	3.12752	High		High	QVHPDTGISSK	2	17	2	P06899;O60814		1168.59		3.12752		3.54554	0
		0	3.03159	High			AMGIMNSFVNDIFER	1	16	2	P06899;O60814	M2(Oxidation); N6(Deamidated)	1760.81		3.03159			0
		0	1.97117	High		High	LLLPGELAK	18	17	2	P06899;O60814		953.603		1.97117		2.0436	0
		0	1.86957	High		High	ESYSIYVYK	2	7	1	P06899		1151.56		1.86957		1.98314	0
		0	2.0202	High		High	EIQTAVR	3	16	2	P06899;O60814		816.457		2.0202		2.00531	0
O60814	Histone H2B type 1-K OS=Homo sapiens GN=HIST1H2BK PE=1 SV=3 - [H2B1K_HUMAN]	20	21		0			46.5373	50.79	7	20	3.62889	14.29	2	3	41.5123	50.79	7	18	126	13.8816	10.3159
	A2	0	0	B2	C2	D2	Sequence	# PSMs	# Proteins	# Protein Groups	Protein Group Accessions	Modifications	MH+ [Da]	XCorr A2	XCorr B2	XCorr C2	XCorr D2	# Missed Cleavages
		0	4.47807	High		High	AMGIMNSFVNDIFER	5	16	2	P06899;O60814		1743.82		4.47807		4.34886	0
		0	3.49346	High			AMGIMNSFVNDIFER	1	16	2	P06899;O60814	N6(Deamidated)	1744.79		3.49346			0
		0	3.35329	High		High	AMGIMNSFVNDIFER	2	16	2	P06899;O60814	M2(Oxidation)	1759.81		3.35329		4.42071	0
		0	3.25653	High		High	HAVSEGTKAVTK	2	17	2	P06899;O60814		1227.67		3.25653		2.4889	1
		0	3.12752	High		High	QVHPDTGISSK	2	17	2	P06899;O60814		1168.59		3.12752		3.54554	0
		0	3.03159	High			AMGIMNSFVNDIFER	1	16	2	P06899;O60814	M2(Oxidation); N6(Deamidated)	1760.81		3.03159			0
		0	2.97476	High		High	KESYSVYVYK	2	11	1	O60814		1265.64		2.97476		3.13661	1
		0	2.20665	High	High	High	ESYSVYVYK	3	11	1	O60814		1137.55		2.20665	1.30484	2.1402	0
		0	1.97117	High	High	High	LLLPGELAK	20	17	2	P06899;O60814		953.603		1.97117	1.9021	2.0436	0
		0	2.0202	High		High	EIQTAVR	3	16	2	P06899;O60814		816.457		2.0202		2.00531	0
P05204	Non-histone chromosomal protein HMG-17 OS=Homo sapiens GN=HMGN2 PE=1 SV=3 - [HMGN2_HUMAN]	36	39		0			160.431	53.33	7	36	20.8348	34.44	4	14	101.188	53.33	7	25	90	9.38706	9.99365
	A2	0	0	B2	C2	D2	Sequence	# PSMs	# Proteins	# Protein Groups	Protein Group Accessions	Modifications	MH+ [Da]	XCorr A2	XCorr B2	XCorr C2	XCorr D2	# Missed Cleavages
		0	9.31635	High		High	ADAGKEGNNPAENGDAKTDQAQK	5	2	1	P05204		2329.06		9.31635		7.5705	2
		0	9.23047	High	High	High	ADAGKEGNNPAENGDAKTDQAQK	8	2	1	P05204	N13(Deamidated)	2330.05		9.23047	4.19279	8.66323	2
		0	7.77243	High		High	EGNNPAENGDAKTDQAQKAEGAGDAK	2	1	1	P05204		2586.16		7.77243		6.60587	2
		0	7.32817	High		High	EGNNPAENGDAKTDQAQKAEGAGDAK	3	1	1	P05204	N8(Deamidated)	2587.15		7.32817		7.01482	2
		0	5.66552	High	High	High	EGNNPAENGDAKTDQAQK	7	2	1	P05204		1886.85		5.66552	2.45682	4.85895	1
		0	5.30408	High	High	High	EGNNPAENGDAKTDQAQK	6	2	1	P05204	N8(Deamidated)	1887.83		5.30408	4.51406	4.90797	1
		0	4.3704	High	High	High	ADAGKEGNNPAENGDAK	21	2	1	P05204	N13(Deamidated)	1658.72		4.3704	2.07648	3.4636	1
		0	3.75378	High		High	LSAKPAPPKPEPKPK	5	1	1	P05204		1584.95		3.75378		3.68537	0
		0	3.69337	High	High	High	ADAGKEGNNPAENGDAK	6	2	1	P05204		1657.74		3.69337	2.1361	2.9451	1
		0	3.01247	High		High	GKADAGKEGNNPAENGDAK	4	2	1	P05204		1842.86		3.01247		3.27799	2
		0	2.548	High	High	High	TDQAQKAEGAGDAK	5	1	1	P05204		1389.66		2.548	2.93086	3.54579	1
		0	2.55808	High			GKADAGKEGNNPAENGDAK	3	2	1	P05204	N10(Deamidated)	1843.84		2.55808			2
P08107	Heat shock 70 kDa protein 1A/1B OS=Homo sapiens GN=HSPA1A PE=1 SV=5 - [HSP71_HUMAN]	34	70		0			114.775	37.6	19	34	36.0513	23.87	12	19	172.792	52.26	27	51	641	70.009	5.65576
	A2	0	0	B2	C2	D2	Sequence	# PSMs	# Proteins	# Protein Groups	Protein Group Accessions	Modifications	MH+ [Da]	XCorr A2	XCorr B2	XCorr C2	XCorr D2	# Missed Cleavages
		0	7.13013	High			ELEQVCNPIISGLYQGAGGPGPGGFGAQGPK	2	7	1	P08107	C6(Carboxymethyl)	3056.47		7.13013			0
		0	4.74474	High		High	QTQIFTTYSDNQPGVLIQVYEGER	2	12	1	P08107		2786.36		4.74474		4.87526	0
		0	4.65526	High	High	High	ATAGDTHLGGEDFDNR	6	17	1	P08107		1675.73		4.65526	2.56703	5.03968	0
		0	4.3929	High	High	High	NQVALNPQNTVFDAK	7	2	1	P08107		1658.85		4.3929	3.42897	4.83787	0
		0	4.09404	High	High	High	NQVALNPQNTVFDAKR	3	2	1	P08107		1814.95		4.09404	2.36976	3.78002	1
		0	3.77889	High		High	SINPDEAVAYGAAVQAAILMGDK	2	12	1	P08107		2304.15		3.77889		4.72219	0
		0	3.73687	High	High	High	AQIHDLVLVGGSTR	4	7	1	P08107		1465.81		3.73687	2.42477	3.87074	0
		0	3.60225	High	High	High	DAGVIAGLNVLR	7	10	1	P08107		1197.69		3.60225	1.95806	3.59708	0
		0	3.55153	High	High	High	ARFEELCSDLFR	5	11	1	P08107	C7(Carboxymethyl)	1543.72		3.55153	1.73182	3.76907	1
		0	3.5119	High	High	High	IINEPTAAAIAYGLDR	5	9	1	P08107		1687.9		3.5119	1.86922	4.22807	0
		0	3.42909	High	High	High	TTPSYVAFTDTER	10	28	2	P08107;P11142		1487.7		3.42909	2.50076	3.52381	0
		0	3.41884	High		High	LDKAQIHDLVLVGGSTR	3	7	1	P08107		1822.02		3.41884		3.8924	1
		0	3.16231	High		High	AFYPEEISSMVLTK	4	8	1	P08107		1614.81		3.16231		3.4103	0
		0	2.89953	High	High	High	VEIIANDQGNR	11	31	3	P11021;P08107;P11142		1228.63		2.89953	2.52715	2.94142	0
		0	0			High	SENVQDLLLLDVAPLSLGLETAGGVMTALIK	1	7	1	P08107		3180.74				6.11157	0
		0	0			High	EIAEAYLGYPVTNAVITVPAYFNDSQR	1	5	1	P08107		3001.49				5.643	0
		0	0			High	MKEIAEAYLGYPVTNAVITVPAYFNDSQR	2	5	1	P08107		3260.63				5.2295	1
		0	0			High	AAAIGIDLGTTYSCVGVFQHGK	1	9	1	P08107	C14(Carboxymethyl)	2266.12				3.97568	0
		0	0			High	FGDPVVQSDMK	1	2	1	P08107		1222.58				3.47971	0
		0	0			High	FEELCSDLFR	1	11	1	P08107	C5(Carboxymethyl)	1316.58				3.10658	0
		0	3.0526	High		High	VEIIANDQGNR	2	31	3	P11021;P08107;P11142	N6(Deamidated)	1229.61		3.0526		3.32346	0
		0	2.41788	High	High	High	LLQDFFNGR	3	7	1	P08107		1109.57		2.41788	1.86277	2.28076	0
		0	2.3837	High	High	High	LLQDFFNGR	7	7	1	P08107	N7(Deamidated)	1110.56		2.3837	1.85749	2.50435	0
		0	0		High	High	NVLIFDLGGGTFDVSILTIDDGIFEVK	2	9	1	P08107		2897.52			2.26549	3.12969	0
		0	0			High	AMTKDNNLLGR	1	14	1	P08107		1232.64				3.21612	1
		0	3.02277	High		High	QATKDAGVIAGLNVLR	2	10	1	P08107		1625.93		3.02277		2.78295	1
		0	2.33225	High		High	LSKEEIER	2	12	1	P08107		1003.54		2.33225		2.62554	1
		0	2.01501	High	High	High	DNNLLGR	3	14	1	P08107		801.421		2.01501	1.97	1.97893	0
		0	0			High	FGDPVVQSDMK	1	2	1	P08107	M10(Oxidation)	1238.57				2.28455	0
		0	0			High	KFGDPVVQSDMK	1	2	1	P08107		1350.67				1.84767	1
		0	1.567	High		High	STLEPVEK	2	11	1	P08107		902.482		1.567		1.62365	0
P11142	Heat shock cognate 71 kDa protein OS=Homo sapiens GN=HSPA8 PE=1 SV=1 - [HSP7C_HUMAN]	50	89		0			179.441	45.51	25	50	43.987	30.03	15	25	210.499	49.23	29	64	646	70.8542	5.51611
	A2	0	0	B2	C2	D2	Sequence	# PSMs	# Proteins	# Protein Groups	Protein Group Accessions	Modifications	MH+ [Da]	XCorr A2	XCorr B2	XCorr C2	XCorr D2	# Missed Cleavages
		0	5.84037	High		High	SINPDEAVAYGAAVQAAILSGDK	2	6	1	P11142		2260.14		5.84037		5.26186	0
		0	5.84033	High	High	High	GPAVGIDLGTTYSCVGVFQHGK	3	13	1	P11142	C14(Carboxymethyl)	2264.1		5.84033	1.95261	5.8493	0
		0	5.15553	High	High	High	STAGDTHLGGEDFDNR	7	6	1	P11142		1691.72		5.15553	3.16865	4.71499	0
		0	4.97766	High	High	High	IINEPTAAAIAYGLDKK	8	7	1	P11142		1787.99		4.97766	3.06662	5.06607	1
		0	4.76743	High	High	High	TVTNAVVTVPAYFNDSQR	9	9	1	P11142		1981.99		4.76743	2.14845	5.06813	0
		0	4.50622	High	High	High	LDKSQIHDIVLVGGSTR	7	7	1	P11142		1838.01		4.50622	3.6236	5.60182	1
		0	4.36762	High	High	High	NQVAMNPTNTVFDAKR	3	11	1	P11142		1805.89		4.36762	1.52571	4.78203	1
		0	4.32864	High		High	NQVAMNPTNTVFDAK	2	11	1	P11142		1649.79		4.32864		4.16636	0
		0	4.15674	High	High	High	ARFEELNADLFR	8	8	1	P11142		1480.75		4.15674	3.19803	3.79941	1
		0	4.11517	High		High	DAKLDKSQIHDIVLVGGSTR	2	7	1	P11142		2152.17		4.11517		5.25543	2
		0	4.06095	High		High	NQVAMNPTNTVFDAK	3	11	1	P11142	M5(Oxidation)	1665.79		4.06095		4.14248	0
		0	4.01002	High	High	High	SQIHDIVLVGGSTR	7	7	1	P11142		1481.8		4.01002	2.13272	4.23842	0
		0	3.89652	High		High	IINEPTAAAIAYGLDK	2	15	2	P11021;P11142		1659.89		3.89652		3.51899	0
		0	3.89033	High		High	LLQDFFNGKELNK	2	11	1	P11142		1565.83		3.89033		3.03665	1
		0	3.8568	High		High	LLQDFFNGKELNK	4	11	1	P11142	N7(Deamidated)	1566.82		3.8568		3.89534	1
		0	3.62498	High	High	High	DAGTIAGLNVLR	8	11	1	P11142		1199.67		3.62498	3.05466	3.35204	0
		0	3.57996	High	High	High	NVLIFDLGGGTFDVSILTIEDGIFEVK	3	6	1	P11142		2911.52		3.57996	3.25988	3.95192	0
		0	3.42909	High	High	High	TTPSYVAFTDTER	10	28	2	P08107;P11142		1487.7		3.42909	2.50076	3.52381	0
		0	2.89953	High	High	High	VEIIANDQGNR	11	31	3	P11021;P08107;P11142		1228.63		2.89953	2.52715	2.94142	0
		0	2.85622	High		High	SFYPEEVSSMVLTK	4	12	1	P11142		1616.79		2.85622		3.01521	0
		0	2.69472	High	High	High	QATKDAGTIAGLNVLR	4	9	1	P11142		1627.91		2.69472	1.84315	3.75159	1
		0	2.22337	High		High	RFDDAVVQSDMK	3	13	1	P11142		1410.67		2.22337		4.31856	1
		0	0			High	FDDAVVQSDMK	2	13	1	P11142		1254.57				3.61471	0
		0	0			High	NQTAEKEEFEHQQK	1	6	1	P11142		1745.81				3.28286	1
		0	3.0526	High		High	VEIIANDQGNR	2	31	3	P11021;P08107;P11142	N6(Deamidated)	1229.61		3.0526		3.32346	0
		0	3.128	High		High	NSLESYAFNMK	2	6	1	P11142	M10(Oxidation)	1319.59		3.128		3.03662	0
		0	3.32114	High		High	NSLESYAFNMK	2	6	1	P11142		1303.6		3.32114		3.21477	0
		0	2.80606	High		High	VQVEYKGETK	2	12	1	P11142		1180.62		2.80606		2.2612	1
		0	2.90959	High		High	ELEKVCNPIITK	2	5	1	P11142	C6(Carboxymethyl)	1444.77		2.90959		2.92057	1
		0	2.39133	High	High	High	LLQDFFNGK	5	11	1	P11142		1081.57		2.39133	1.89625	2.41887	0
		0	0		High		FEELNADLFR	1	9	1	P11142		1253.61			2.33924		0
		0	2.37381	High	High		LLQDFFNGK	2	11	1	P11142	N7(Deamidated)	1082.55		2.37381	1.37597		0
		0	0		High		NQVAMNPTNTVFDAKR	1	11	1	P11142	M5(Oxidation)	1821.89			1.36011		1
		0	2.38206	High		High	MKEIAEAYLGK	3	12	1	P11142		1252.66		2.38206		1.95881	1
		0	0			High	EIAEAYLGK	1	12	1	P11142		993.525				2.12304	0
		0	0			High	MVNHFIAEFK	1	6	1	P11142	M1(Oxidation)	1251.62				1.62046	0
P13647	Keratin, type II cytoskeletal 5 OS=Homo sapiens GN=KRT5 PE=1 SV=3 - [K2C5_HUMAN]	17	29		0			44.4862	19.83	11	17	13.3938	10.34	7	8	55.0708	15.59	10	21	590	62.34	7.73779
	A2	0	0	B2	C2	D2	Sequence	# PSMs	# Proteins	# Protein Groups	Protein Group Accessions	Modifications	MH+ [Da]	XCorr A2	XCorr B2	XCorr C2	XCorr D2	# Missed Cleavages
		0	4.25469	High	High	High	NKYEDEINKR	4	16	5	P04264;P13647;P02538;P04259;P05787		1308.65		4.25469	3.44198	4.38956	2
		0	3.54667	High			GLGVGFGSGGGSSSSVK	1	2	1	P13647		1439.71		3.54667			0
		0	3.30031	High	High	High	ISISTSGGSFR	3	2	1	P13647		1111.57		3.30031	1.92582	2.50535	0
		0	3.13697	High	High	High	NLDLDSIIAEVK	18	12	4	P35908;P13647;P02538;P04259		1329.73		3.13697	2.05545	3.22289	0
		0	3.27821	High		High	SFSTASAITPSVSR	2	4	1	P13647		1410.72		3.27821		3.26559	0
		0	3.1414	High			QNLEPLFEQYINNLRR	1	9	3	P13647;P02538;P04259		2047.07		3.1414			1
		0	2.58499	High		High	WTLLQEQGTK	2	9	3	P13647;P02538;P04259		1203.64		2.58499		2.88366	0
		0	2.611	High		High	SRTEAESWYQTK	3	2	1	P13647		1485.7		2.611		2.55788	1
		0	0		High	High	AQYEEIANR	2	2	1	P13647		1093.52			2.41815	2.51176	0
		0	0		High		YEDEINKR	1	22	7	P35908;P04264;Q7Z794;P13647;P02538;P04259;P05787		1066.51			1.85294		1
		0	2.23144	High			LLEGEECR	1	14	4	P35908;P13647;P02538;P04259	C7(Carboxymethyl)	1006.45		2.23144			0
		0	1.77339	High	High	High	TEAESWYQTK	3	2	1	P13647		1242.56		1.77339	0.998435	2.0608	0
		0	0			High	QSSVSFR	1	5	1	P13647		810.41				1.61612	0
		0	1.6041	High		High	FLEQQNK	3	29	6	P13647;P02538;P04259;P08729;P05787;P08670		906.467		1.6041		1.58605	0
		0	0		High		FASFIDKVR	1	19	6	P35908;Q7Z794;P13647;P02538;P04259;P05787		1082.6			1.69942		1
P02538	Keratin, type II cytoskeletal 6A OS=Homo sapiens GN=KRT6A PE=1 SV=3 - [K2C6A_HUMAN]	19	25		0			54.19	24.47	12	19	13.8579	7.09	5	7	50.2667	15.07	8	18	564	60.0083	8.00146
	A2	0	0	B2	C2	D2	Sequence	# PSMs	# Proteins	# Protein Groups	Protein Group Accessions	Modifications	MH+ [Da]	XCorr A2	XCorr B2	XCorr C2	XCorr D2	# Missed Cleavages
		0	4.45906	High			GSGGLGGACGGAGFGSR	1	5	2	P02538;P04259	C9(Carboxymethyl)	1425.62		4.45906			0
		0	4.25469	High	High	High	NKYEDEINKR	4	16	5	P04264;P13647;P02538;P04259;P05787		1308.65		4.25469	3.44198	4.38956	2
		0	4.16852	High		High	AIGGGLSSVGGGSSTIK	2	4	1	P02538		1447.77		4.16852		3.71903	0
		0	3.29027	High		High	YEELQVTAGR	2	5	1	P02538		1165.58		3.29027		3.28027	0
		0	3.13697	High	High	High	NLDLDSIIAEVK	18	12	4	P35908;P13647;P02538;P04259		1329.73		3.13697	2.05545	3.22289	0
		0	2.77264	High		High	SGFSSVSVSR	2	1	1	P02538		1012.51		2.77264		2.33956	0
		0	3.1414	High			QNLEPLFEQYINNLRR	1	9	3	P13647;P02538;P04259		2047.07		3.1414			1
		0	2.58499	High		High	WTLLQEQGTK	2	9	3	P13647;P02538;P04259		1203.64		2.58499		2.88366	0
		0	3.50901	High			SRAEAESWYQTK	2	7	2	P02538;P04259		1455.68		3.50901			1
		0	2.56022	High	High	High	AQYEEIAQR	4	9	3	P35908;P04259;P02538		1107.54		2.56022	2.50463	2.58479	0
		0	0		High		YEDEINKR	1	22	7	P35908;P04264;Q7Z794;P13647;P02538;P04259;P05787		1066.51			1.85294		1
		0	2.23144	High			LLEGEECR	1	14	4	P35908;P13647;P02538;P04259	C7(Carboxymethyl)	1006.45		2.23144			0
		0	1.6041	High		High	FLEQQNK	3	29	6	P13647;P02538;P04259;P08729;P05787;P08670		906.467		1.6041		1.58605	0
		0	0		High		FASFIDKVR	1	19	6	P35908;Q7Z794;P13647;P02538;P04259;P05787		1082.6			1.69942		1
P08729	Keratin, type II cytoskeletal 7 OS=Homo sapiens GN=KRT7 PE=1 SV=5 - [K2C7_HUMAN]	12	9		0			32.0838	19.19	10	12		0			23.7708	17.06	9	9	469	51.3543	5.47803
	A2	0	0	B2	C2	D2	Sequence	# PSMs	# Proteins	# Protein Groups	Protein Group Accessions	Modifications	MH+ [Da]	XCorr A2	XCorr B2	XCorr C2	XCorr D2	# Missed Cleavages
		0	4.29619	High		High	EVTINQSLLAPLRLDADPSLQR	2	3	1	P08729		2449.34		4.29619		3.57983	1
		0	3.71295	High		High	EVTINQSLLAPLR	2	3	1	P08729		1453.83		3.71295		3.86379	0
		0	2.79002	High		High	LDADPSLQR	2	4	1	P08729		1014.52		2.79002		2.92186	0
		0	0			High	SAYGGPVGAGIR	1	3	1	P08729		1104.58				2.75782	0
		0	2.46037	High		High	FETLQAQAGK	2	3	1	P08729		1092.57		2.46037		2.20649	0
		0	3.23717	High			TAAENEFVVLKK	1	4	1	P08729		1348.74		3.23717			1
		0	3.07682	High		High	KLLEGEESR	2	11	3	P08670;P08729;P05787		1060.56		3.07682		2.71804	1
		0	2.91899	High			AEAEAWYQTK	1	4	1	P08729		1196.56		2.91899			0
		0	2.87852	High		High	SLDLDGIIAEVK	3	3	1	P08729		1272.7		2.87852		2.99051	0
		0	2.68621	High		High	WTLLQEQK	2	4	1	P08729		1045.57		2.68621		2.7325	0
		0	1.6041	High		High	FLEQQNK	3	29	6	P13647;P02538;P04259;P08729;P05787;P08670		906.467		1.6041		1.58605	0
P05787	Keratin, type II cytoskeletal 8 OS=Homo sapiens GN=KRT8 PE=1 SV=7 - [K2C8_HUMAN]	10	12		0			24.3315	15.32	8	10	8.80224	5.8	4	4	21.1719	12.63	7	8	483	53.6711	5.59229
	A2	0	0	B2	C2	D2	Sequence	# PSMs	# Proteins	# Protein Groups	Protein Group Accessions	Modifications	MH+ [Da]	XCorr A2	XCorr B2	XCorr C2	XCorr D2	# Missed Cleavages
		0	4.25469	High	High	High	NKYEDEINKR	4	16	5	P04264;P13647;P02538;P04259;P05787		1308.65		4.25469	3.44198	4.38956	2
		0	3.77577	High			LEGLTDEINFLR	1	6	1	P05787		1419.75		3.77577			0
		0	2.61376	High		High	SLDMDSIIAEVK	3	4	1	P05787		1320.67		2.61376		2.58168	0
		0	2.29874	High		High	DGKLVSESSDVLPK	2	2	1	P05787		1473.78		2.29874		3.23298	1
		0	2.8036	High		High	LVSESSDVLPK	2	2	1	P05787		1173.63		2.8036		2.81253	0
		0	3.07682	High		High	KLLEGEESR	2	11	3	P08670;P08729;P05787		1060.56		3.07682		2.71804	1
		0	1.62729	High			YEELQSLAGK	1	3	1	P05787		1137.58		1.62729			0
		0	0		High	High	AQYEDIANR	2	5	1	P05787		1079.51			1.80791	2.27554	0
		0	0		High		YEDEINKR	1	22	7	P35908;P04264;Q7Z794;P13647;P02538;P04259;P05787		1066.51			1.85294		1
		0	1.6041	High		High	FLEQQNK	3	29	6	P13647;P02538;P04259;P08729;P05787;P08670		906.467		1.6041		1.58605	0
		0	0		High		FASFIDKVR	1	19	6	P35908;Q7Z794;P13647;P02538;P04259;P05787		1082.6			1.69942		1
Q9BQ90	Kelch domain-containing protein 3 OS=Homo sapiens GN=KLHDC3 PE=2 SV=1 - [KLDC3_HUMAN]	24	33		0			93.0763	54.97	13	24	8.28041	21.47	7	10	89.4706	60.73	15	23	382	43.0602	8.07471
	A2	0	0	B2	C2	D2	Sequence	# PSMs	# Proteins	# Protein Groups	Protein Group Accessions	Modifications	MH+ [Da]	XCorr A2	XCorr B2	XCorr C2	XCorr D2	# Missed Cleavages
		0	7.54699	High		High	IVLFGGTSPSPEEGLGDEFDLIDHSDLHILDFSPSLK	2	5	1	Q9BQ90		3996.97		7.54699		5.9761	0
		0	6.57765	High		High	WELNAMTTNSNISRPIVSSHG	2	4	1	Q9BQ90		2314.13		6.57765		6.90432	0
		0	5.60356	High		High	NDTEGACNVLYAFDVNTHK	3	3	1	Q9BQ90	C7(Carboxymethyl)	2168.95		5.60356		4.85957	0
		0	5.2416	High		High	LAVIQYNLDQSCLPHDIR	4	5	1	Q9BQ90	C12(Carboxymethyl)	2156.07		5.2416		5.56214	0
		0	4.98009	High		High	VYSFGGYCSGEDYETLR	3	3	1	Q9BQ90	C8(Carboxymethyl)	2003.83		4.98009		4.26705	0
		0	4.71957	High	High	High	TEAWLDCPPTPVLPEGR	8	5	1	Q9BQ90	C7(Carboxymethyl)	1938.92		4.71957	1.85791	4.85987	0
		0	4.5381	High		High	YGHSTVLIDDTVLLWGGR	3	3	1	Q9BQ90		2002.04		4.5381		5.01901	0
		0	4.47937	High	High	High	FGPFHSNNEIYCNR	3	5	1	Q9BQ90	C12(Carboxymethyl)	1755.75		4.47937	1.8228	3.58424	0
		0	3.71968	High		High	LDTSTMTWTLICTK	4	5	1	Q9BQ90	C12(Carboxymethyl)	1671.79		3.71968		3.51698	0
		0	0			High	RVNHAAVAVGHR	1	3	1	Q9BQ90		1286.71				2.91417	1
		0	2.75261	High	High	High	VSGTVPGAR	3	4	1	Q9BQ90		843.467		2.75261	2.64388	2.62119	0
		0	3.55056	High		High	ADRFGPFHSNNEIYCNR	2	5	1	Q9BQ90	C15(Carboxymethyl)	2097.91		3.55056		3.39206	1
		0	2.90313	High	High	High	QIDVHIFNAVSLR	8	2	1	Q9BQ90		1511.83		2.90313	2.10071	2.93165	0
		0	2.35509	High	High	High	GQAPVVPYMR	3	3	1	Q9BQ90		1117.58		2.35509	1.50713	2.46272	0
		0	0		High	High	DGHSACVLGK	2	4	1	Q9BQ90	C6(Carboxymethyl)	1044.48			1.25553	2.45083	0
		0	2.42618	High			GQAPVVPYMR	5	3	1	Q9BQ90	M9(Oxidation)	1133.57		2.42618			0
		0	0		High		FNPVSFTWK	1	5	1	Q9BQ90		1125.57			1.67791		0
Q9BQA1	Methylosome protein 50 OS=Homo sapiens GN=WDR77 PE=1 SV=1 - [MEP50_HUMAN]	430	409		0			1447.13	64.91	16	430	165.335	43.27	11	88	948.608	50.58	12	321	342	36.7011	5.17334
	A2	0	0	B2	C2	D2	Sequence	# PSMs	# Proteins	# Protein Groups	Protein Group Accessions	Modifications	MH+ [Da]	XCorr A2	XCorr B2	XCorr C2	XCorr D2	# Missed Cleavages
		0	7.82346	High		High	CPKPASQIGCSAPGYLPTSLAWHPQQSEVFVFGDENGTVSLVDTK	2	2	1	Q9BQA1	C1(Carboxymethyl); C10(Carboxymethyl)	4877.3		7.82346		7.6573	0
		0	7.12241	High	High	High	FCKYEHDDIVSTVSVLSSGTQAVSGSK	8	1	1	Q9BQA1	C2(Carboxymethyl)	2902.37		7.12241	3.31578	6.75467	1
		0	6.72453	High	High	High	YEHDDIVSTVSVLSSGTQAVSGSK	11	1	1	Q9BQA1		2466.2		6.72453	5.23615	6.2032	0
		0	6.39988	High	High	High	GILVASDSGAVELWELDENETLIVSK	161	1	1	Q9BQA1		2787.43		6.39988	5.06779	6.07151	0
		0	5.89657	High	High		DPCAAPNEGFCSAGVQTEAGVADLTWVGER	2	2	1	Q9BQA1	C3(Carboxymethyl); C11(Carboxymethyl)	3166.37		5.89657	3.95241		0
		0	5.19568	High	High	High	YRSDGALLLGASSLSGR	37	2	1	Q9BQA1		1722.91		5.19568	4.69018	4.82056	1
		0	4.75245	High	High	High	VWDLAQQVVLSSYR	239	1	1	Q9BQA1		1663.88		4.75245	2.98928	4.68506	0
		0	4.609	High			DICIKVWDLAQQVVLSSYR	2	1	1	Q9BQA1	C3(Carboxymethyl)	2294.18		4.609			1
		0	4.5159	High	High	High	SDGALLLGASSLSGR	14	2	1	Q9BQA1		1403.75		4.5159	4.28715	4.14301	0
		0	4.04121	High	High	High	EWNLPPNAPACMER	24	2	1	Q9BQA1	C11(Carboxymethyl)	1685.74		4.04121	1.13919	3.60198	0
		0	4.01608	High	High	High	KETPPPLVPPAAR	8	2	1	Q9BQA1		1372.79		4.01608	3.74468	4.04247	1
		0	3.95049	High			MRKETPPPLVPPAAR	1	2	1	Q9BQA1		1659.93		3.95049			2
		0	3.49222	High	High	High	EWNLPPNAPACMER	41	2	1	Q9BQA1	C11(Carboxymethyl); M12(Oxidation)	1701.74		3.49222	1.66149	3.194	0
		0	3.43233	High	High	High	ETPPPLVPPAAR	26	2	1	Q9BQA1		1244.7		3.43233	3.23279	3.51935	0
		0	3.23166	High			DSVFLSCSEDNR	1	2	1	Q9BQA1	C7(Carboxymethyl)	1429.59		3.23166			0
		0	2.36094	High	High	High	ILLWDTR	254	2	1	Q9BQA1		916.524		2.36094	2.11161	2.25474	0
		0	2.34368	High		High	CWAGSLWLFK	8	2	1	Q9BQA1	C1(Carboxymethyl)	1268.61		2.34368		2.25562	0
Q70IA6	MOB kinase activator 2 OS=Homo sapiens GN=MOB2 PE=1 SV=1 - [MOB2_HUMAN]	53	42		0			162.564	54.85	12	53	10.2836	14.77	4	7	94.2208	45.15	11	35	237	26.9093	6.78564
	A2	0	0	B2	C2	D2	Sequence	# PSMs	# Proteins	# Protein Groups	Protein Group Accessions	Modifications	MH+ [Da]	XCorr A2	XCorr B2	XCorr C2	XCorr D2	# Missed Cleavages
		0	10.543	High		High	ETAIMDDLTEVLCSGAGGVHSGGSGDGAGSGGPGAQNHVK	3	2	1	Q70IA6	C13(Carboxymethyl)	3753.66		10.543		9.56258	0
		0	5.33568	High		High	VKCTAPQYVDFVMSSVQK	5	3	1	Q70IA6	C3(Carboxymethyl)	2088.01		5.33568		3.75309	1
		0	4.11659	High		High	ITDFQFKELVVLPR	2	3	1	Q70IA6		1704.97		4.11659		4.27079	1
		0	4.07541	High		High	LVTDEDVFPTKYGR	2	2	1	Q70IA6		1639.84		4.07541		3.7481	1
		0	3.97475	High		High	CTAPQYVDFVMSSVQK	7	3	1	Q70IA6	C1(Carboxymethyl)	1860.85		3.97475		3.92974	0
		0	3.91725	High	High	High	KAYLEPEHTK	30	3	1	Q70IA6		1215.64		3.91725	1.73725	3.01034	1
		0	2.90911	High			SKAKPNGKKPAAEER	1	3	1	Q70IA6	N6(Deamidated)	1611.88		2.90911			2
		0	2.83404	High	High	High	LVTDEDVFPTK	11	3	1	Q70IA6		1263.65		2.83404	2.51601	2.74212	0
		0	2.7916	High		High	EFPSSFESLVR	4	2	1	Q70IA6		1297.64		2.7916		2.80795	0
		0	2.20814	High	High	High	ELVVLPR	15	3	1	Q70IA6		825.518		2.20814	2.09942	2.2544	0
		0	2.19132	High			EFNLLDPK	1	2	1	Q70IA6		975.514		2.19132			0
		0	0			High	AYLEPEHTK	1	3	1	Q70IA6		1087.54				2.13828	0
		0	1.86454	High	High	High	ITDFQFK	13	3	1	Q70IA6		898.466		1.86454	1.64112	1.75208	0
Q9UBU9	Nuclear RNA export factor 1 OS=Homo sapiens GN=NXF1 PE=1 SV=1 - [NXF1_HUMAN]	133	124		0			493.999	66.88	42	133	37.8402	25.2	16	24	368.197	64.78	39	100	619	70.1387	8.51416
	A2	0	0	B2	C2	D2	Sequence	# PSMs	# Proteins	# Protein Groups	Protein Group Accessions	Modifications	MH+ [Da]	XCorr A2	XCorr B2	XCorr C2	XCorr D2	# Missed Cleavages
		0	7.21522	High		High	LDGHELPPPIAFDVEAPTTLPPCK	16	2	1	Q9UBU9	C23(Carboxymethyl)	2615.3		7.21522		7.15881	0
		0	7.0142	High			LDGHELPPPIAFDVEAPTTLPPCKGSYFGTENLK	2	2	1	Q9UBU9	C23(Carboxymethyl)	3711.81		7.0142			1
		0	6.47079	High		High	GLKLEELWLDGNSLCDTFRDQSTYISAIR	2	2	1	Q9UBU9	C15(Carboxymethyl)	3401.66		6.47079		5.48535	2
		0	6.31289	High		High	SSRLEEDDGDVAMSDAQDGPR	4	4	1	Q9UBU9		2249.95		6.31289		5.59736	1
		0	6.02237	High		High	ISIIINSSAPPHTILNELKPEQVEQLK	4	3	1	Q9UBU9		3011.67		6.02237		6.45773	0
		0	5.63694	High		High	TFIAVPASNSGLCIVNDELFVR	16	2	1	Q9UBU9	C13(Carboxymethyl)	2423.22		5.63694		5.60723	0
		0	5.56121	High			SSRLEEDDGDVAMSDAQDGPR	5	4	1	Q9UBU9	M13(Oxidation)	2265.95		5.56121			1
		0	5.4591	High		High	GLRSDPDLVAQNIDVVLNR	2	4	1	Q9UBU9		2094.13		5.4591		6.32945	1
		0	5.01333	High		High	LEEDDGDVAMSDAQDGPR	2	4	1	Q9UBU9		1919.79		5.01333		5.51708	0
		0	4.98442	High	High	High	IIEENIPELLSLNLSNNR	26	4	1	Q9UBU9		2081.11		4.98442	2.03766	5.29186	0
		0	4.77483	High		High	IIEENIPELLSLNLSNNR	2	4	1	Q9UBU9	N16(Deamidated)	2082.11		4.77483		4.28036	0
		0	4.64353	High		High	LEELWLDGNSLCDTFRDQSTYISAIR	2	2	1	Q9UBU9	C12(Carboxymethyl)	3103.47		4.64353		3.83782	1
		0	4.52399	High	High	High	ILNLSGNELKSER	4	4	1	Q9UBU9		1472.81		4.52399	2.53675	4.40708	1
		0	4.47307	High		High	CSVPFTPIEFHYENTR	6	4	1	Q9UBU9	C1(Carboxymethyl)	1997.9		4.47307		4.45423	0
		0	4.4174	High			GLRSDPDLVAQNIDVVLNRR	1	4	1	Q9UBU9		2250.23		4.4174			2
		0	4.4071	High		High	GLKLEELWLDGNSLCDTFR	2	4	1	Q9UBU9	C15(Carboxymethyl)	2267.1		4.4071		4.57562	1
		0	4.37225	High		High	GGAGTSQDGTSKNWFK	4	5	1	Q9UBU9		1640.76		4.37225		3.56688	1
		0	4.18906	High	High	High	RYDGSQQALDLK	9	4	1	Q9UBU9		1393.71		4.18906	1.81368	4.29932	1
		0	4.05962	High	High	High	AQFFVEDASTASALK	12	4	1	Q9UBU9		1584.79		4.05962	2.43274	4.30307	0
		0	4.05644	High		High	QGLLDAYHDGACCSLSIPFIPQNPAR	4	2	1	Q9UBU9	C12(Carboxymethyl); C13(Carboxymethyl)	2902.34		4.05644		4.84188	0
		0	4.00531	High	High	High	SSLAEYFKDSR	7	2	1	Q9UBU9		1302.63		4.00531	3.30852	3.76817	1
		0	3.96261	High		High	SDPDLVAQNIDVVLNR	7	4	1	Q9UBU9		1767.93		3.96261		4.17521	0
		0	3.8481	High	High	High	SYSEHDDERVNFPQR	7	3	1	Q9UBU9		1878.83		3.8481	1.3934	2.79312	1
		0	3.83234	High	High	High	SDPDLVAQNIDVVLNRR	10	4	1	Q9UBU9		1924.02		3.83234	1.32031	3.69907	1
		0	3.52299	High	High	High	LNVVAFLNELPK	11	2	1	Q9UBU9		1356.79		3.52299	0.951578	3.21782	0
		0	3.49935	High	High	High	LYRLDDMSSIVQK	5	4	1	Q9UBU9		1567.81		3.49935	1.91877	3.72581	1
		0	3.44844	High		High	LEELWLDGNSLCDTFR	2	4	1	Q9UBU9	C12(Carboxymethyl)	1968.9		3.44844		3.38262	0
		0	3.24154	High	High	High	YDGSQQALDLK	5	4	1	Q9UBU9		1237.61		3.24154	2.81806	3.14384	0
		0	3.10591	High		High	KYDKAWLLSMIQSK	5	4	1	Q9UBU9		1710.92		3.10591		2.5851	2
		0	3.03252	High		High	LDDMSSIVQK	18	4	1	Q9UBU9	M4(Oxidation)	1151.55		3.03252		2.84765	0
		0	2.87699	High	High	High	CLQDNNWDYTR	3	1	1	Q9UBU9	C1(Carboxymethyl)	1485.6		2.87699	2.03495	2.99615	0
		0	2.83239	High		High	AKGEIPEVAFMK	2	1	1	Q9UBU9		1319.69		2.83239		2.98288	1
		0	0			High	CSVPFTPIEFHYENTR	1	4	1	Q9UBU9	C1(Carboxymethyl); N14(Deamidated)	1998.89				3.04641	0
		0	2.80967	High	High	High	LDDMSSIVQK	4	4	1	Q9UBU9		1135.57		2.80967	2.19284	2.93236	0
		0	2.72728	High	High	High	NASSEEIQR	5	2	1	Q9UBU9		1033.49		2.72728	2.47365	2.57489	0
		0	2.91427	High	High	High	ILNLSGNELK	8	4	1	Q9UBU9		1100.63		2.91427	2.44585	2.85073	0
		0	2.9711	High		High	AKGEIPEVAFMK	3	1	1	Q9UBU9	M11(Oxidation)	1335.7		2.9711		2.19985	1
		0	2.86659	High	High	High	DQSTYISAIR	3	2	1	Q9UBU9		1153.58		2.86659	2.21805	3.01314	0
		0	2.77358	High		High	YNPYTTRPNR	3	5	1	Q9UBU9		1281.63		2.77358		2.7205	0
		0	2.62934	High		High	SAQAFTHLK	2	1	1	Q9UBU9		1002.54		2.62934		2.30792	0
		0	2.40258	High		High	AWLLSMIQSK	2	4	1	Q9UBU9	M6(Oxidation)	1192.64		2.40258		1.98766	0
		0	0			High	RSCMAATLR	1	4	1	Q9UBU9	C3(Carboxymethyl)	1066.51				2.88578	1
		0	1.95668	High			SCMAATLR	2	4	1	Q9UBU9	C2(Carboxymethyl); M3(Oxidation)	926.407		1.95668			0
		0	2.14203	High	High	High	SSLAEYFK	7	2	1	Q9UBU9		944.472		2.14203	1.69693	2.15737	0
		0	1.90366	High		High	LKDPTLR	2	2	1	Q9UBU9		842.509		1.90366		1.94918	1
		0	2.03802	High		High	GSYFGTENLK	4	2	1	Q9UBU9		1115.54		2.03802		2.01879	0
		0	2.04669	High			ITIPYGR	1	4	1	Q9UBU9		819.472		2.04669			0
		0	1.64738	High			DRAPPERGGAGTSQDGTSK	1	5	1	Q9UBU9		1886.89		1.64738			2
		0	0			High	SYSEHDDERVNFPQRK	1	3	1	Q9UBU9		2006.93				2.03797	2
P62861	40S ribosomal protein S30 OS=Homo sapiens GN=FAU PE=1 SV=1 - [RS30_HUMAN]	57	55		0			122.044	20.34	4	57	31.2001	20.34	3	19	75.0232	33.9	5	36	59	6.64382	12.147
	A2	0	0	B2	C2	D2	Sequence	# PSMs	# Proteins	# Protein Groups	Protein Group Accessions	Modifications	MH+ [Da]	XCorr A2	XCorr B2	XCorr C2	XCorr D2	# Missed Cleavages
		0	2.96638	High	High	High	FVNVVPTFGK	67	2	1	P62861		1107.62		2.96638	2.85166	2.9208	0
		0	2.85152	High	High	High	FVNVVPTFGKK	29	2	1	P62861		1235.71		2.85152	2.81272	2.98269	1
		0	3.27204	High	High	High	RFVNVVPTFGK	10	2	1	P62861		1263.72		3.27204	1.99722	3.15596	1
		0	2.94871	High		High	RFVNVVPTFGK	3	2	1	P62861	N4(Deamidated)	1264.7		2.94871		3.29602	1
		0	2.70975	High		High	RFVNVVPTFGKK	2	2	1	P62861		1391.81		2.70975		2.63406	2
		0	0			High	KVHGSLAR	1	1	1	P62861		867.516				1.30791	1
Q6P3W7	SCY1-like protein 2 OS=Homo sapiens GN=SCYL2 PE=1 SV=1 - [SCYL2_HUMAN]	205	171		0			673.794	59.63	49	205	38.4328	24.43	18	31	444.197	56.08	41	140	929	103.642	8.22119
	A2	0	0	B2	C2	D2	Sequence	# PSMs	# Proteins	# Protein Groups	Protein Group Accessions	Modifications	MH+ [Da]	XCorr A2	XCorr B2	XCorr C2	XCorr D2	# Missed Cleavages
		0	8.16303	High		High	VTNIGNQQIDKVFNNIGADLLTGSESENKEDGLQNK	4	2	1	Q6P3W7		3902.93		8.16303		8.64017	2
		0	6.64509	High			VFNNIGADLLTGSESENKEDGLQNK	2	2	1	Q6P3W7	N3(Deamidated)	2693.29		6.64509			1
		0	6.51561	High	High	High	VFNNIGADLLTGSESENKEDGLQNK	8	2	1	Q6P3W7		2692.3		6.51561	2.92354	6.2103	1
		0	6.39715	High		High	NLTNGLNANMGFQTSGFNMPVNTNQNFYSSPSTVGVTK	2	1	1	Q6P3W7		4051.88		6.39715		4.84995	0
		0	5.76796	High	High	High	LLLNVTPTVRPDADQMTK	13	3	1	Q6P3W7		2012.08		5.76796	2.37292	4.69004	0
		0	5.69671	High		High	QTQQRPTDMSALNNLFGPQKPK	3	1	1	Q6P3W7		2499.27		5.69671		6.68266	0
		0	5.68472	High		High	ALEAPSIQIQELCLNIIPTFANLIDYPSMK	4	3	1	Q6P3W7	C13(Carboxymethyl)	3403.74		5.68472		4.73065	0
		0	5.60672	High		High	QTQQRPTDMSALNNLFGPQKPK	4	1	1	Q6P3W7	N14(Deamidated)	2500.26		5.60672		4.41473	0
		0	5.58585	High		High	DLTDTLMDNMSSLTSLSVSTPK	7	1	1	Q6P3W7		2356.12		5.58585		4.67292	0
		0	5.57053	High			NLTNGLNANMGFQTSGFNMPVNTNQNFYSSPSTVGVTK	1	1	1	Q6P3W7	N4(Deamidated)	4052.88		5.57053			0
		0	5.4307	High		High	IPFFDDVGAVTLQYFDTLFQR	2	3	1	Q6P3W7		2492.25		5.4307		5.41265	0
		0	5.32269	High		High	QTQQRPTDMSALNNLFGPQKPK	2	1	1	Q6P3W7	M9(Oxidation)	2515.27		5.32269		4.2188	0
		0	5.10942	High			QTKDLTDTLMDNMSSLTSLSVSTPK	1	1	1	Q6P3W7		2713.32		5.10942			1
		0	4.98738	High	High	High	LGSSSLTNIPEEVR	7	3	1	Q6P3W7		1501.79		4.98738	2.74998	4.53001	0
		0	4.91555	High	High	High	VTADVTSAVMGNPVTR	9	2	1	Q6P3W7		1617.83		4.91555	3.46771	4.59362	0
		0	4.83469	High		High	IMGFDFCVSSTNPSEQEPK	6	4	1	Q6P3W7	C7(Carboxymethyl)	2173.94		4.83469		4.40054	0
		0	4.6708	High	High	High	YGLLQVSEGLSFLHSSVK	14	2	1	Q6P3W7		1964.05		4.6708	1.79342	4.35259	0
		0	4.66094	High		High	VTADVTSAVMGNPVTR	10	2	1	Q6P3W7	M10(Oxidation)	1633.82		4.66094		4.04055	0
		0	4.49394	High		High	QQEPIQILLIFLQK	10	3	1	Q6P3W7		1711.01		4.49394		4.40601	0
		0	4.45232	High	High	High	IKNACLQTSSLAVR	5	2	1	Q6P3W7	C5(Carboxymethyl)	1561.83		4.45232	2.4335	4.08123	1
		0	4.42634	High		High	MTLGTPPTLPNFNALSVPPAGAK	10	1	1	Q6P3W7		2294.21		4.42634		4.5691	0
		0	4.42063	High		High	MTLGTPPTLPNFNALSVPPAGAK	9	1	1	Q6P3W7	M1(Oxidation)	2310.22		4.42063		3.29186	0
		0	4.41329	High	High	High	HIASGGNGLAWK	12	2	1	Q6P3W7	N7(Deamidated)	1211.62		4.41329	2.37197	4.44537	0
		0	4.39907	High		High	TPPDEIKNSVLPMVYR	4	3	1	Q6P3W7		1858.97		4.39907		4.51348	1
		0	4.33052	High		High	SLDIGNQMNVSEEMK	8	2	1	Q6P3W7		1694.77		4.33052		3.96293	0
		0	4.32059	High	High	High	LLLNVTPTVRPDADQMTK	16	3	1	Q6P3W7	M16(Oxidation)	2028.08		4.32059	1.62391	3.88781	0
		0	4.31444	High	High	High	STKQEVAVFVFDKK	8	2	1	Q6P3W7		1625.89		4.31444	1.70053	4.32807	2
		0	4.25771	High	High	High	SQQPLKPQVHTPVATVK	14	1	1	Q6P3W7		1858.05		4.25771	2.84277	4.88736	0
		0	4.11247	High	High	High	MVHGNITPENIILNK	10	4	1	Q6P3W7	M1(Oxidation)	1708.9		4.11247	1.46566	4.01726	0
		0	4.05532	High	High	High	MVHGNITPENIILNK	11	4	1	Q6P3W7		1692.91		4.05532	2.38253	4.80092	0
		0	3.86383	High			VLPHLIPLSIENNLNLNQFNSFISVIK	2	2	1	Q6P3W7		3076.72		3.86383			0
		0	3.8458	High			ALEAPSIQIQELCLNIIPTFANLIDYPSMK	3	3	1	Q6P3W7	C13(Carboxymethyl); M29(Oxidation)	3419.74		3.8458			0
		0	3.81769	High		High	GKPIFEVNKQDIYK	13	3	1	Q6P3W7		1678.91		3.81769		4.00922	1
		0	3.78349	High		High	HIASGGNGLAWK	9	2	1	Q6P3W7		1210.63		3.78349		3.93365	0
		0	3.77578	High			FEKDQIIDSLKR	1	2	1	Q6P3W7		1491.81		3.77578			2
		0	3.68639	High			LGITKEQLAGK	1	2	1	Q6P3W7		1157.69		3.68639			1
		0	3.48679	High		High	SLDIGNQMNVSEEMK	7	2	1	Q6P3W7	M14(Oxidation)	1710.77		3.48679		3.21063	0
		0	3.47281	High	High	High	NACLQTSSLAVR	5	2	1	Q6P3W7	C3(Carboxymethyl)	1320.66		3.47281	2.11257	3.24103	0
		0	3.35493	High	High	High	LLTVQHPLEESR	3	2	1	Q6P3W7		1421.77		3.35493	0.916141	3.19957	0
		0	3.30863	High		High	TKLEQLHIMQEQQK	3	2	1	Q6P3W7		1753.92		3.30863		3.35563	1
		0	3.2623	High	High	High	LILPELGPVFK	33	3	1	Q6P3W7		1225.75		3.2623	2.2011	3.59203	0
		0	3.22373	High			QEVAVFVFDKK	1	2	1	Q6P3W7		1309.71		3.22373			1
		0	3.02345	High		High	LGSSSLTNIPEEVREHVK	6	3	1	Q6P3W7		1995.05		3.02345		4.50398	1
		0	2.86325	High			RGVQQLTR	3	2	1	Q6P3W7		957.559		2.86325			1
		0	2.7127	High		High	DLTDTLMDNMSSLTSLSVSTPK	7	1	1	Q6P3W7	M7(Oxidation)	2372.12		2.7127		1.52186	0
		0	2.58635	High			LKSQQPLKPQVHTPVATVK	2	1	1	Q6P3W7		2099.23		2.58635			1
		0	3.60342	High			LEQLHIMQEQQK	1	2	1	Q6P3W7		1524.78		3.60342			0
		0	2.94225	High	High	High	VTNIGNQQIDK	5	2	1	Q6P3W7		1229.65		2.94225	2.15228	3.26073	0
		0	3.12732	High		High	TPPDEIKNSVLPMVYR	2	3	1	Q6P3W7	M13(Oxidation)	1874.97		3.12732		3.47513	1
		0	3.03556	High		High	QEVAVFVFDK	2	2	1	Q6P3W7		1181.62		3.03556		2.7879	0
		0	2.71674	High	High	High	VNSLVCLGK	3	2	1	Q6P3W7	C6(Carboxymethyl)	990.528		2.71674	1.61541	2.67418	0
		0	2.41586	High			VTNIGNQQIDK	2	2	1	Q6P3W7	N6(Deamidated)	1230.63		2.41586			0
		0	0			High	NSVLPMVYR	1	3	1	Q6P3W7		1078.57				2.82332	0
		0	3.49815	High		High	FEKDQIIDSLK	2	2	1	Q6P3W7		1335.71		3.49815		3.45237	1
		0	2.77238	High		High	KLGITKEQLAGK	2	2	1	Q6P3W7		1285.78		2.77238		2.65421	2
		0	0			High	ASLTLEEKQK	1	1	1	Q6P3W7		1146.64				2.12207	1
		0	2.2631	High			TKLEQLHIMQEQQK	3	2	1	Q6P3W7	M9(Oxidation)	1769.92		2.2631			1
		0	2.374	High		High	DQIIDSLKR	2	2	1	Q6P3W7		1087.61		2.374		2.30205	1
		0	2.06823	High		High	MDLLLTK	9	3	1	Q6P3W7	M1(Oxidation)	849.475		2.06823		1.26734	0
		0	1.95038	High			NSVLPMVYR	1	3	1	Q6P3W7	M6(Oxidation)	1094.57		1.95038			0
		0	2.1147	High		High	ASLTLEEK	7	1	1	Q6P3W7		890.482		2.1147		1.93836	0
		0	1.94515	High			LAKEQEQAQKLK	1	1	1	Q6P3W7		1413.81		1.94515			2
		0	2.5805	High		High	RASLTLEEK	2	1	1	Q6P3W7		1046.58		2.5805		2.69075	1
		0	1.86978	High	High	High	MDLLLTK	6	3	1	Q6P3W7		833.48		1.86978	1.74149	1.83557	0
		0	1.82934	High			LEQLHIMQEQQK	1	2	1	Q6P3W7	M7(Oxidation)	1540.78		1.82934			0
		0	0		High	High	LYDVETK	2	2	1	Q6P3W7		867.445			1.59534	1.77035	0
		0	2.11353	High			GKPIFEVNK	1	3	1	Q6P3W7		1031.59		2.11353			0
		0	0		High		QLDQLSR	1	3	1	Q6P3W7		859.463			2.19355		0
		0	1.91172	High		High	GVQQLTR	2	2	1	Q6P3W7		801.457		1.91172		1.99845	0
		0	1.3602	High		High	LIDKYQK	2	2	1	Q6P3W7		907.523		1.3602		1.63405	1
P50454	Serpin H1 OS=Homo sapiens GN=SERPINH1 PE=1 SV=2 - [SERPH_HUMAN]	22	29		0			83.2429	45.45	13	22	0	5.74	2	2	91.3616	46.89	15	27	418	46.4112	8.68994
	A2	0	0	B2	C2	D2	Sequence	# PSMs	# Proteins	# Protein Groups	Protein Group Accessions	Modifications	MH+ [Da]	XCorr A2	XCorr B2	XCorr C2	XCorr D2	# Missed Cleavages
		0	7.44711	High		High	SALQSINEWAAQTTDGKLPEVTKDVER	2	7	1	P50454		2986.51		7.44711		4.85682	2
		0	6.45382	High		High	SALQSINEWAAQTTDGKLPEVTK	2	7	1	P50454		2487.27		6.45382		5.78774	1
		0	6.12615	High		High	AVLSAEQLRDEEVHAGLGELLR	6	10	1	P50454		2405.28		6.12615		4.54494	1
		0	6.05672	High		High	DQAVENILVSPVVVASSLGLVSLGGK	9	11	1	P50454		2551.43		6.05672		4.80369	0
		0	4.24747	High			LSSLIILMPHHVEPLER	1	5	1	P50454		1984.1		4.24747			0
		0	4.19379	High		High	LYGPSSVSFADDFVR	4	11	1	P50454		1659.8		4.19379		4.06502	0
		0	3.75892	High		High	LFYADHPFIFLVR	3	3	1	P50454		1637.88		3.75892		3.5975	0
		0	3.61787	High		High	DTQSGSLLFIGR	4	3	1	P50454		1293.68		3.61787		3.57234	0
		0	3.45055	High	High	High	TGLYNYYDDEKEK	4	5	1	P50454		1637.73		3.45055	1.64491	3.55621	1
		0	3.44425	High		High	SAGLAFSLYQAMAK	2	11	1	P50454		1457.74		3.44425		4.08733	0
		0	3.06806	High	High	High	GVVEVTHDLQK	6	3	1	P50454		1224.66		3.06806	1.13887	2.94373	0
		0	0			High	KPAAAAAPGTAEK	1	11	1	P50454		1182.65				4.32298	0
		0	0			High	TDGALLVNAMFFKPHWDEK	2	6	1	P50454		2219.09				4.23507	0
		0	0			High	DEEVHAGLGELLR	1	10	1	P50454		1437.73				2.63824	0
		0	2.45618	High		High	LQIVEMPLAHK	2	5	1	P50454		1278.72		2.45618		2.01771	0
		0	2.42593	High			KAVAISLPK	1	4	1	P50454		926.603		2.42593			1
		0	0			High	AVLSAEQLR	1	12	1	P50454		986.561				2.12545	0
Q9BQE3	Tubulin alpha-1C chain OS=Homo sapiens GN=TUBA1C PE=1 SV=1 - [TBA1C_HUMAN]	69	86		0			242.533	50.78	18	69	24.4324	18.93	8	16	249.886	48.11	16	70	449	49.8635	5.09717
	A2	0	0	B2	C2	D2	Sequence	# PSMs	# Proteins	# Protein Groups	Protein Group Accessions	Modifications	MH+ [Da]	XCorr A2	XCorr B2	XCorr C2	XCorr D2	# Missed Cleavages
		0	7.43368	High	High	High	QLFHPEQLITGKEDAANNYAR	12	24	2	Q9BQE3;A8MUB1		2415.21		7.43368	3.19058	7.40077	1
		0	6.45052	High		High	FDGALNVDLTEFQTNLVPYPR	12	16	2	Q9BQE3;A8MUB1		2409.2		6.45052		6.23581	0
		0	5.32367	High			AFVHWYVGEGMEEGEFSEAR	1	14	2	Q9BQE3;A8MUB1		2330.01		5.32367			0
		0	4.50272	High		High	TIGGGDDSFNTFFSETGAGK	16	18	1	Q9BQE3		2007.89		4.50272		4.55831	0
		0	4.34449	High	High	High	AVFVDLEPTVIDEVR	19	13	1	Q9BQE3		1701.91		4.34449	1.43188	4.13	0
		0	4.18156	High	High	High	NLDIERPTYTNLNR	12	17	2	Q9BQE3;A8MUB1		1718.88		4.18156	3.60882	4.59981	0
		0	4.0548	High	High	High	IHFPLATYAPVISAEK	24	14	2	Q9BQE3;A8MUB1		1756.96		4.0548	3.38816	4.2335	0
		0	3.69208	High		High	AVCMLSNTTAVAEAWAR	3	3	1	Q9BQE3	C3(Carboxymethyl)	1851.87		3.69208		4.17775	0
		0	3.67386	High		High	LISQIVSSITASLR	9	11	2	Q9BQE3;A8MUB1		1487.88		3.67386		3.63084	0
		0	3.35487	High		High	TIQFVDWCPTGFK	8	12	1	Q9BQE3	C8(Carboxymethyl)	1599.75		3.35487		3.25976	0
		0	3.27455	High		High	VGINYQPPTVVPGGDLAK	7	17	2	Q9BQE3;A8MUB1		1824.98		3.27455		3.25332	0
		0	0			High	YMACCLLYR	1	11	2	Q9BQE3;A8MUB1	C4(Carboxymethyl); C5(Carboxymethyl)	1251.52				2.54689	0
		0	3.03234	High			RNLDIERPTYTNLNR	1	17	2	Q9BQE3;A8MUB1		1874.98		3.03234			1
		0	2.48959	High	High	High	EIIDLVLDR	8	10	1	Q9BQE3		1085.62		2.48959	1.40359	2.40797	0
		0	2.80853	High	High	High	DVNAAIATIK	9	10	1	Q9BQE3		1015.58		2.80853	2.41348	2.7928	0
		0	0			High	LDHKFDLMYAK	1	16	2	Q9BQE3;A8MUB1		1380.7				1.73341	1
		0	1.53348	High		High	LDHKFDLMYAK	3	16	2	Q9BQE3;A8MUB1	M8(Oxidation)	1396.69		1.53348		1.14665	1
		0	0			High	NLDIERPTYTNLNR	1	17	2	Q9BQE3;A8MUB1	N11(Deamidated)	1719.86				2.62772	0
		0	2.77554	High	High	High	QLFHPEQLITGK	3	26	2	Q9BQE3;A8MUB1		1410.77		2.77554	1.93545	2.53845	0
		0	0		High		EDAANNYAR	1	24	2	Q9BQE3;A8MUB1		1023.45			2.99065		0
		0	1.96824	High		High	LSVDYGKK	2	15	2	Q9BQE3;A8MUB1		909.503		1.96824		2.05978	1
		0	1.76353	High			FDLMYAK	1	17	2	Q9BQE3;A8MUB1		887.431		1.76353			0
		0	1.24352	High			FDLMYAK	1	17	2	Q9BQE3;A8MUB1	M4(Oxidation)	903.43		1.24352			0
Q86V81	THO complex subunit 4 OS=Homo sapiens GN=THOC4 PE=1 SV=3 - [THOC4_HUMAN]	34	34		0			137.935	50.58	9	34	9.14741	11.28	2	6	112.976	36.58	6	28	257	26.8716	11.1509
	A2	0	0	B2	C2	D2	Sequence	# PSMs	# Proteins	# Protein Groups	Protein Group Accessions	Modifications	MH+ [Da]	XCorr A2	XCorr B2	XCorr C2	XCorr D2	# Missed Cleavages
		0	6.88383	High		High	NSKQQLSAEELDAQLDAYNAR	2	2	1	Q86V81		2364.14		6.88383		6.17222	1
		0	5.95369	High	High	High	QQLSAEELDAQLDAYNAR	25	2	1	Q86V81		2034.97		5.95369	3.15169	5.9668	0
		0	5.73956	High			QLPDKWQHDLFDSGFGGGAGVETGGK	1	2	1	Q86V81		2703.27		5.73956			1
		0	4.94472	High		High	QYNGVPLDGRPMNIQLVTSQIDAQR	4	2	1	Q86V81	N3(Deamidated)	2814.42		4.94472		4.9665	0
		0	4.54164	High		High	LLVSNLDFGVSDADIQELFAEFGTLKK	4	2	1	Q86V81		2969.55		4.54164		4.92708	1
		0	4.52597	High		High	QYNGVPLDGRPMNIQLVTSQIDAQR	3	2	1	Q86V81		2813.43		4.52597		4.98742	0
		0	4.0672	High			LLVSNLDFGVSDADIQELFAEFGTLK	1	2	1	Q86V81		2841.45		4.0672			0
		0	3.63011	High	High	High	SLGTADVHFER	10	2	1	Q86V81		1231.61		3.63011	3.38534	3.42792	0
		0	3.61747	High			QYNGVPLDGRPMNIQLVTSQIDAQR	1	2	1	Q86V81	M12(Oxidation)	2829.43		3.61747			0
		0	0			High	QQLSAEELDAQLDAYNAR	3	2	1	Q86V81	Q11(Deamidated)	2035.96				5.39636	0
		0	2.94439	High		High	MDMSLDDIIK	12	2	1	Q86V81	M1(Oxidation)	1196.55		2.94439		2.6603	0
		0	0			High	MDMSLDDIIK	1	2	1	Q86V81	M1(Oxidation); M3(Oxidation)	1212.55				2.68736	0
		0	1.90056	High			NRPAPYSRPK	1	2	1	Q86V81		1185.65		1.90056			0
Q9BUZ4	TNF receptor-associated factor 4 OS=Homo sapiens GN=TRAF4 PE=1 SV=1 - [TRAF4_HUMAN]	20	17		0			76.894	33.62	14	20	2.21913	12.13	4	5	44.2043	30.21	10	12	470	53.5074	8.14795
	A2	0	0	B2	C2	D2	Sequence	# PSMs	# Proteins	# Protein Groups	Protein Group Accessions	Modifications	MH+ [Da]	XCorr A2	XCorr B2	XCorr C2	XCorr D2	# Missed Cleavages
		0	5.87043	High		High	RLLAQHATSECPKR	2	2	1	Q9BUZ4	C11(Carboxymethyl)	1667.86		5.87043		4.95557	2
		0	5.5563	High		High	FCDTCLQEFLSEGVFKCPEDQLPLDYAK	3	4	1	Q9BUZ4	C2(Carboxymethyl); C5(Carboxymethyl); C17(Carboxymethyl)	3412.49		5.5563		3.89444	1
		0	5.44331	High	High	High	EFVFDTIQSHQYQCPR	4	2	1	Q9BUZ4	C14(Carboxymethyl)	2055.92		5.44331	1.00376	6.05953	0
		0	5.06624	High		High	DSCNTALVLCPFKDSGCK	2	2	1	Q9BUZ4	C3(Carboxymethyl); C10(Carboxymethyl); C17(Carboxymethyl)	2074.87		5.06624		5.09856	1
		0	4.6815	High	High		LPVACPNQCGVGTVAR	4	2	1	Q9BUZ4	C5(Carboxymethyl); C9(Carboxymethyl)	1700.81		4.6815	1.55858		0
		0	4.4116	High		High	IYPDPELEVQVLGLPIR	6	3	1	Q9BUZ4		1951.09		4.4116		3.78927	0
		0	4.20909	High		High	LLAQHATSECPKR	2	2	1	Q9BUZ4	C10(Carboxymethyl)	1511.76		4.20909		3.68066	1
		0	3.90772	High			CPEDQLPLDYAK	1	4	1	Q9BUZ4	C1(Carboxymethyl)	1449.65		3.90772			0
		0	3.778	High	High	High	GSLDESSLGFGYPK	3	3	1	Q9BUZ4		1456.69		3.778	1.28031	3.18298	0
		0	3.39711	High	High	High	NYVRDDAVFIR	4	4	1	Q9BUZ4		1367.7		3.39711	2.21913	2.05508	1
		0	2.66602	High		High	VLPGAFDNLLEWPFAR	2	3	1	Q9BUZ4		1844.97		2.66602		2.66218	0
		0	2.15358	High			FISHQDIR	1	4	1	Q9BUZ4		1015.53		2.15358			0
		0	2.10052	High			FCDTCLQEFLSEGVFK	1	5	1	Q9BUZ4	C2(Carboxymethyl); C5(Carboxymethyl)	1981.85		2.10052			0
		0	0			High	AAVELPRK	1	4	1	Q9BUZ4		883.535				1.85536	1
		0	1.51593	High			LLAQHATSECPK	1	2	1	Q9BUZ4	C10(Carboxymethyl)	1355.66		1.51593			0
Q8TBC4	NEDD8-activating enzyme E1 catalytic subunit OS=Homo sapiens GN=UBA3 PE=1 SV=2 - [UBA3_HUMAN]	5	186		0			13.1846	16.63	5	5	38.4281	20.73	10	21	548.433	73	30	165	463	51.8193	5.45264
	A2	0	0	B2	C2	D2	Sequence	# PSMs	# Proteins	# Protein Groups	Protein Group Accessions	Modifications	MH+ [Da]	XCorr A2	XCorr B2	XCorr C2	XCorr D2	# Missed Cleavages
		0	4.18375	High		High	EQPFGEGVPLDGDDPEHIQWIFQK	6	4	1	Q8TBC4		2781.31		4.18375		5.95142	0
		0	3.23123	High	High	High	SPAITATLEGK	12	4	1	Q8TBC4		1087.6		3.23123	3.3323	3.25693	0
		0	3.2122	High		High	QIHVIDMDTIDVSNLNR	7	4	1	Q8TBC4		1982.99		3.2122		4.03983	0
		0	2.55742	High	High	High	LPEHCIEYVR	8	4	1	Q8TBC4	C5(Carboxymethyl)	1316.63		2.55742	2.5211	3.09052	0
		0	1.81288	High		High	VLVIGAGGLGCELLK	11	3	1	Q8TBC4	C11(Carboxymethyl)	1499.85		1.81288		4.10596	0
		0	0		High	High	MAVDGGCGDTGDWEGR	2	1	1	Q8TBC4	C7(Carboxymethyl)	1683.63			2.36353	4.49636	0
		0	0		High	High	AEVAAEFLNDR	3	3	1	Q8TBC4		1234.6			2.04658	3.31188	0
		0	0		High	High	MAVDGGCGDTGDWEGR	7	1	1	Q8TBC4	M1(Oxidation); C7(Carboxymethyl)	1699.63			1.99109	4.39173	0
		0	0		High	High	KENCPACSQLPQNIQFSPSAK	2	4	1	Q8TBC4	C4(Carboxymethyl); C7(Carboxymethyl)	2406.1			1.89745	5.52447	1
		0	0		High	High	ENCPACSQLPQNIQFSPSAK	3	4	1	Q8TBC4	C3(Carboxymethyl); C6(Carboxymethyl)	2278.01			1.89524	5.09182	0
		0	0		High	High	IQDFNDTFYR	2	3	1	Q8TBC4	N5(Deamidated)	1319.59			1.61736	3.03224	0
		0	0			High	IATSAYIPLNNYLVFNDVDGLYTYTFEAERK	2	4	1	Q8TBC4		3600.79				7.99967	1
		0	0			High	TLKELGLVDGQELAVADVTTPQTVLFK	7	4	1	Q8TBC4		2885.58				7.15762	1
		0	0			High	SGPFTHPDFEPSTESLQFLLDTCK	4	3	1	Q8TBC4	C23(Carboxymethyl)	2754.25				7.13813	0
		0	0			High	ELGLVDGQELAVADVTTPQTVLFK	7	4	1	Q8TBC4		2543.36				7.00089	0
		0	0			High	IATSAYIPLNNYLVFNDVDGLYTYTFEAER	2	4	1	Q8TBC4		3472.69				5.87237	0
		0	0			High	RIIPAVASTNAVIAAVCATEVFK	1	4	1	Q8TBC4	C17(Carboxymethyl)	2402.31				5.2447	1
		0	0			High	MLQWPKEQPFGEGVPLDGDDPEHIQWIFQK	1	4	1	Q8TBC4	K6(GlyGly)	3678.75				4.98366	1
		0	0			High	AEVAAEFLNDRVPNCNVVPHFNK	2	3	1	Q8TBC4	C15(Carboxymethyl)	2641.28				4.60682	1
		0	0			High	QIHVIDMDTIDVSNLNR	2	4	1	Q8TBC4	M7(Oxidation)	1998.99				4.47552	0
		0	0			High	LQEVLDYLTNSASLQMK	19	4	1	Q8TBC4		1953.01				4.46891	0
		0	0			High	IIPAVASTNAVIAAVCATEVFK	9	4	1	Q8TBC4	C16(Carboxymethyl)	2246.21				4.3387	0
		0	0			High	EQPFGEGVPLDGDDPEHIQWIFQKSLER	1	4	1	Q8TBC4	K24(GlyGly)	3380.61				4.06756	1
		0	0			High	TLYLQSVTSIEER	35	4	1	Q8TBC4		1538.8				3.71271	0
		0	0			High	QFHIIVCGLDSIIAR	2	3	1	Q8TBC4	C7(Carboxymethyl)	1742.93				3.24603	0
		0	0			High	LQEVLDYLTNSASLQMK	3	4	1	Q8TBC4	M16(Oxidation)	1968.99				3.60469	0
		0	0		High	High	IQDFNDTFYR	2	3	1	Q8TBC4		1318.6			3.45254	3.04265	0
		0	0			High	ELGLVDGQELAVADVTTPQTVLFK	2	4	1	Q8TBC4	Q19(Deamidated)	2544.35				4.17149	0
		0	0		High	High	RIEELLAEK	6	1	1	Q8TBC4		1100.63			2.5678	2.98692	1
		0	0		High	High	IEELLAEK	5	1	1	Q8TBC4		944.529			2.37765	2.55375	0
		0	0		High	High	NLALSGFR	5	3	1	Q8TBC4		877.488			2.21481	2.28719	0
		0	0			High	NLALSGFR	1	3	1	Q8TBC4	N1(Deamidated)	878.471				2.03561	0
		0	0			High	RRIEELLAEK	3	1	1	Q8TBC4		1256.73				2.91827	2
		0	0			High	ASQYNIR	1	4	1	Q8TBC4		851.436				2.20279	0
		0	0			High	VPNCNVVPHFNK	1	3	1	Q8TBC4	C4(Carboxymethyl)	1425.69				1.93366	0
		0	0			High	AEVAAEFLNDRVPNCNVVPHFNK	1	3	1	Q8TBC4	N9(Deamidated); C15(Carboxymethyl)	2642.27				3.40748	1
		0	0			High	TLYLQSVTSIEER	2	4	1	Q8TBC4	Q5(Deamidated)	1539.8				1.97382	0
		0	0			High	QFLFRPK	2	3	1	Q8TBC4		935.546				1.77885	0
P08670	Vimentin OS=Homo sapiens GN=VIM PE=1 SV=4 - [VIME_HUMAN]	58	62		0			185.705	60.94	31	58	31.1869	34.12	13	15	150.822	62.66	29	47	466	53.6191	5.12256
	A2	0	0	B2	C2	D2	Sequence	# PSMs	# Proteins	# Protein Groups	Protein Group Accessions	Modifications	MH+ [Da]	XCorr A2	XCorr B2	XCorr C2	XCorr D2	# Missed Cleavages
		0	6.36036	High	High	High	QVQSLTCEVDALKGTNESLER	3	4	1	P08670	C7(Carboxymethyl)	2378.15		6.36036	2.923	5.27406	1
		0	5.10438	High			LQEEMLQREEAENTLQSFR	1	4	1	P08670		2351.13		5.10438			1
		0	4.82541	High		High	LLQDSVDFSLADAINTEFK	7	3	1	P08670		2126.06		4.82541		4.60323	0
		0	4.82166	High		High	KVESLQEEIAFLK	3	4	1	P08670		1533.85		4.82166		4.32038	1
		0	4.43107	High		High	ETNLDSLPLVDTHSKR	4	1	1	P08670		1824.94		4.43107		3.63695	1
		0	4.38896	High	High	High	ILLAELEQLKGQGK	9	3	1	P08670		1539.91		4.38896	3.17856	4.32483	1
		0	4.20533	High	High	High	TNEKVELQELNDR	4	4	1	P08670		1587.8		4.20533	3.33873	3.78965	1
		0	4.13569	High	High	High	VEVERDNLAEDIMR	4	3	1	P08670		1688.82		4.13569	2.33137	3.89453	1
		0	4.11368	High	High	High	ETNLDSLPLVDTHSK	5	1	1	P08670		1668.84		4.11368	1.78633	3.90685	0
		0	4.05112	High	High	High	SLYASSPGGVYATR	7	3	1	P08670		1428.71		4.05112	2.0902	3.98803	0
		0	3.9772	High		High	ISLPLPNFSSLNLR	7	2	1	P08670		1570.9		3.9772		3.48408	0
		0	3.86327	High		High	KVESLQEEIAFLKK	6	4	1	P08670		1661.94		3.86327		4.39347	2
		0	3.72113	High		High	RQVDQLTNDKAR	2	3	1	P08670		1443.76		3.72113		4.15053	2
		0	3.42876	High		High	RQVDQLTNDK	3	3	1	P08670		1216.63		3.42876		3.88963	1
		0	3.38226	High	High	High	QDVDNASLAR	3	4	1	P08670		1088.53		3.38226	3.09947	3.37745	0
		0	3.22692	High	High	High	LGDLYEEEMR	3	3	1	P08670		1254.56		3.22692	1.45867	2.65008	0
		0	3.12746	High		High	FADLSEAANRNNDALR	2	4	1	P08670		1776.86		3.12746		3.16222	1
		0	3.03534	High	High	High	FADLSEAANR	6	4	1	P08670		1093.53		3.03534	2.5635	3.0297	0
		0	3.00443	High	High	High	EEAENTLQSFR	3	4	1	P08670		1323.62		3.00443	2.21685	2.90697	0
		0	2.49264	High		High	TYSLGSALRPSTSR	5	3	1	P08670		1495.79		2.49264		2.51354	0
		0	3.96208	High	High	High	DGQVINETSQHHDDLE	6	1	1	P08670		1836.8		3.96208	2.84619	3.90292	0
		0	3.07682	High		High	KLLEGEESR	2	11	3	P08670;P08729;P05787		1060.56		3.07682		2.71804	1
		0	2.78955	High	High		VELQELNDR	2	4	1	P08670		1115.57		2.78955	1.57074		0
		0	2.69701	High		High	MFGGPGTASRPSSSR	2	3	1	P08670	M1(Oxidation)	1510.71		2.69701		2.01618	0
		0	2.4475	High		High	DNLAEDIMR	2	3	1	P08670		1076.5		2.4475		2.46127	0
		0	2.40182	High			TNEKVELQELNDR	2	4	1	P08670	Q8(Deamidated)	1588.8		2.40182			1
		0	2.21516	High		High	MFGGPGTASRPSSSR	2	3	1	P08670		1494.71		2.21516		1.8286	0
		0	2.57313	High		High	ILLAELEQLK	2	3	1	P08670		1169.71		2.57313		2.41381	0
		0	0			High	LQEEMLQR	1	4	1	P08670		1046.53				2.19319	0
		0	1.86746	High			SKFADLSEAANR	1	4	1	P08670		1308.65		1.86746			1
		0	0			High	NLQEAEEWYK	1	6	1	P08670		1309.6				2.73528	0
		0	0		High		QVDQLTNDKAR	1	3	1	P08670		1287.66			3.28386		1
		0	2.58615	High			QVDQLTNDK	1	3	1	P08670		1060.53		2.58615			0
		0	1.99372	High		High	SYVTTSTR	2	3	1	P08670		914.457		1.99372		2.06213	0
		0	1.6041	High		High	FLEQQNK	3	29	6	P13647;P02538;P04259;P08729;P05787;P08670		906.467		1.6041		1.58605	0
		0	1.80664	High		High	FANYIDK	3	3	1	P08670		870.434		1.80664		1.63178	0
Q13620-1	Isoform 2 of Cullin-4B OS=Homo sapiens GN=CUL4B - [CUL4B_HUMAN]	12	423		0			29.0859	8.16	7	12	99.1936	34.41	32	65	1005.35	62.46	65	358	895	102.235	7.94287
	A2	0	0	B2	C2	D2	Sequence	# PSMs	# Proteins	# Protein Groups	Protein Group Accessions	Modifications	MH+ [Da]	XCorr A2	XCorr B2	XCorr C2	XCorr D2	# Missed Cleavages
		0	3.89917	High	High	High	RIESLIDRDYMER	8	6	2	Q13619;Q13620-1		1695.85		3.89917	2.28425	3.65782	2
		0	3.31252	High		High	RPNKPAELIAK	3	6	2	Q13619;Q13620-1		1236.74		3.31252		4.08457	0
		0	2.96668	High		High	TIDGILLLIER	101	7	2	Q13619;Q13620-1		1255.76		2.96668		3.54928	0
		0	2.95285	High	High	High	QLLGEHLTAILQK	24	6	2	Q13619;Q13620-1		1463.86		2.95285	3.51349	4.06265	0
		0	0		High	High	SSTTVSSFANSKPGSAK	6	2	1	Q13620-1		1655.82			4.22737	4.46484	0
		0	0		High	High	LKHECGAAFTSK	6	6	2	Q13619;Q13620-1	C5(Carboxymethyl)	1349.65			3.61926	4.51467	1
		0	0		High	High	SATDGNTSTTPPTSAK	2	2	1	Q13620-1		1535.72			3.45366	3.65833	0
		0	0		High	High	ETVEEQASTTER	6	3	1	Q13620-1		1379.63			3.26611	3.59466	0
		0	0		High	High	LPENYTDETWQK	6	4	1	Q13620-1		1523.7			2.84226	4.15531	0
		0	0		High	High	QYQIDAAIVR	3	6	2	Q13619;Q13620-1		1176.63			2.74391	2.76973	0
		0	0		High		MAEESSSSSSSSSPTAATSQQQQLK	1	2	1	Q13620-1	M1(Oxidation)	2560.13			2.57001		0
[truncated: 7,678 more rows]
