# Supplementary material for: SENP8 limits aberrant neddylation of NEDD8 pathway components to promote cullin-RING ubiquitin ligase function
Source: eLife. 2017 May 5;6:e24325. doi: 10.7554/eLife.24325 (PMC5419743; doi:10.7554/eLife.24325)
Supplement: Figure 4—source data 1. — DOI: http://dx.doi.org/10.7554/eLife.24325.009 [file elife-24325-fig4-data1.xlsx]

## Sheet: Column Headers
Column heading	Description
Sequence	Peptide Sequence
Modifications	Modifications on the peptide
Gene Name	Gene symbol for the assigned protein
Proteins	Uniprot Accession numbers for the proteins in the protein group
Protein Names	Common names of proteins
Ratio	Ratio of the area under the heavy peak to the area under the light peak.
Log2 Ratio	Log2 of the ratio of the area under the heavy peak to the area under the light peak.
Average Log2 Ratio	Average of 2 replicates
Standard Deviation Log 2 Ratio	Standard deviation of 2 replicates
missed cleavages	Missed tryptic cleavage sites
mass	Mass of the peptide
Identification Type	Identified by MS/MS or matching
Charges	Charge states identified
PEP	Posterior error probability
Experiment	Number of MS/MS identified
Retention time	Retention time of peptide
Calibrated retention time	Re-calibrated retention time of peptide
MS/MS scan number	Best MS/MS scan

## Sheet: Peptides_GlyGly_Untreated_Rep1
Sequence	Modifications	Gene Names	Proteins	Protein Names	Ratio SENP8KO/WT Normalized Untreated Rep 1	Log2 Ratio SENP8KO/WT Normalized Untreated Rep 1	Missed cleavages	Mass	Identification type WT_1	Charges	PEP	Experiment WT_1	Retention time	Calibrated retention time	MS/MS scan number	Raw file
MIKLFSLK	Acetyl (Protein N-term);Oxidation (M);GlyGly (K)	UBE2M	P61081	NEDD8-conjugating enzyme Ubc12	14.687	3.87647	1	1150.64	By MS/MS	2	0.003019	4	180.16	177.48	68010	033016_Q_jrc_GlyGlyIP
SPAITATLEGKNR	GlyGly (K)	UBA3	Q8TBC4-2;Q8TBC4;F8W8D4	NEDD8-activating enzyme E1 catalytic subunit	8.3822	3.06733	1	1470.78	By MS/MS	2;3	1.72e-49	2	62.411	50.378	21029	033016_Q_jrc_GlyGlyIP
AIRPQIDLKR	GlyGly (K)	PRKDC	P78527;P78527-2	DNA-dependent protein kinase catalytic subunit	5.0571	2.33831	2	1322.78	By MS/MS	3	0.00011746	1	46.743	39.029	17027	033016_Q_jrc_GlyGlyIP
LLSISGKR	GlyGly (K)	NPM1	P06748-2;P06748;P06748-3;E5RI98	Nucleophosmin	4.9175	2.29793	1	986.587	By MS/MS	2	0.0016956	1	40.995	26.894	12382	033016_Q_jrc_GlyGlyIP
IQGKDLLTPVSR	GlyGly (K)	FTO	Q9C0B1	Alpha-ketoglutarate-dependent dioxygenase FTO	3.9079	1.96639	1	1439.81	By MS/MS	3	3.96e-05	1	92.571	83.972	27746	030317_Q_jrc_GGIP_M6132_Elution_F
AYIFDAKQCGR	GlyGly (K)	ZFYVE20	Q9H1K0	Rabenosyn-5	2.7576	1.46341	1	1442.66	By MS/MS	3	0.0078324	1	88.68	75.431	27254	040816_Q_jrc_SILAC_GG_IP2
AQLGKLLK	Acetyl (Protein N-term);GlyGly (K)	NAE1	Q13564;Q13564-4;H3BMR3;H3BMN8;H3BQ16;H3BS69;H3BSS8;H3BQW6	NEDD8-activating enzyme E1 regulatory subunit	2.5752	1.36468	1	1025.62	By matching	2	3.23e-05	1	125.46	121.1	42298	030317_Q_jrc_GGIP_M6132_Elution_R
LLTDDGNKWLYK	GlyGly (K)	PSMD2	Q13200;Q13200-3;Q13200-2	26S proteasome non-ATPase regulatory subunit 2	2.5129	1.32935	1	1578.8	By MS/MS	3	0.0019078	1	128.5	122.64	42517	030317_Q_jrc_GGIP_M6132_Elution_F
GKQLIVANAGDSR	GlyGly (K)	PPM1G	O15355	Protein phosphatase 1G	2.2327	1.15879	1	1441.76	By MS/MS	3	7.45e-10	1	41.824	32.105	14334	033016_Q_jrc_GlyGlyIP
KDSSSVVEWTQAPK	GlyGly (K)	TBC1D15	Q8TC07-2;Q8TC07-3;Q8TC07;F8WCB5	TBC1 domain family member 15	2.2105	1.14437	1	1674.82	By MS/MS	3	0.00017763	1	81.693	75.08	24042	030317_Q_jrc_GGIP_M6132_Elution_R
VLIPVKQYPK	GlyGly (K)	KHDRBS1	Q07666;Q07666-2;Q07666-3;Q5VWX1	KH domain-containing, RNA-binding, signal transduction-associated protein 1;KH domain-containing, RNA-binding, signal transduction-associated protein 2	2.1959	1.13481	1	1297.78	By MS/MS	3	0.00095544	1	83.537	69.687	27362	033016_Q_jrc_GlyGlyIP
AVFQANQENLPILKR	GlyGly (K)	ATP1A1	P05023-3;P05023-4;P05023;P05023-2	Sodium/potassium-transporting ATPase subunit alpha-1	2.1728	1.11956	1	1854.01	By MS/MS	3;4	2.97e-22	2	127.08	120.32	41898	030317_Q_jrc_GGIP_M6132_Elution_R
TLTGKEIEIDIEPTDKVER	GlyGly (K)	NEDD8	Q15843;S4R3E9;F8VSA6;E9PS38;E9PL57	NEDD8	2.0361	1.02581	2	2299.19	By MS/MS	3;4	1.74e-09	2	124.5	121.04	42190	030317_Q_jrc_GGIP_M6132_Elution_F
GKATISNDGATILK	GlyGly (K)	CCT7	Q99832;Q99832-3;F8WAM2	T-complex protein 1 subunit eta	2.0345	1.02467	1	1501.81	By MS/MS	2;3	8.33e-07	2	57.856	50.376	21028	033016_Q_jrc_GlyGlyIP
ALAENSGVKANEVISK	GlyGly (K)	CCT8	P50990-2;P50990;P50990-3;H7C2U0	T-complex protein 1 subunit theta	1.9709	0.978855	1	1742.92	By MS/MS	3	6.48e-07	1	60.313	52.848	21882	033016_Q_jrc_GlyGlyIP
YGVAWEKYCQR	GlyGly (K)	LBR	Q14739	Lamin-B receptor	1.9694	0.977756	1	1573.7	By MS/MS	3	6.06e-05	1	100.83	94.872	36598	033016_Q_jrc_GlyGlyIP
ELAAQLNEEAKR	GlyGly (K)	SUPT16H	Q9Y5B9	FACT complex subunit SPT16	1.9431	0.95836	1	1484.76	By MS/MS	3	0.00029394	1	62.302	47.1	20012	033016_Q_jrc_GlyGlyIP
TSEESWIEQQMLEDKKR	GlyGly (K)	OTUD5	H7BZQ3;A0A087WXV6;Q96G74-2;Q96G74-3;Q96G74-5;Q96G74;Q96G74-4	OTU domain-containing protein 5	1.9383	0.954792	2	2250.06	By MS/MS	3;4	8.35e-34	3	118.51	113.35	38993	030317_Q_jrc_GGIP_M6132_Elution_F
LILKNENVDR	GlyGly (K)	ATAD1	Q8NBU5	ATPase family AAA domain-containing protein 1	1.8262	0.868845	1	1326.73	By matching	3	0.011978	1	48.477	40.762	12405	030317_Q_jrc_GGIP_M6132_Elution_R
ELNNSTNGIVIEPSEKAK	GlyGly (K)	KCTD2	J3QSC8;Q14681	BTB/POZ domain-containing protein KCTD2	1.8074	0.853916	1	2056.04	By MS/MS	3	0.00015048	1	91.089	78.04	28144	040816_Q_jrc_SILAC_GG_IP2
GANLKDYYSR	GlyGly (K)	DHX9	Q08211	ATP-dependent RNA helicase A	1.7779	0.830174	1	1299.62	By MS/MS	2;3	0.00055619	1	58.612	47.14	20154	033016_Q_jrc_GlyGlyIP
QLDDLKVELSQLR	GlyGly (K)	RPL35	F2Z388;P42766	60S ribosomal protein L35	1.7718	0.825216	1	1669.9	By MS/MS	2;3	8.5e-05	1	164.65	162.72	57909	030317_Q_jrc_GGIP_M6132_Elution_F
LDVTSVEDYKALQK	GlyGly (K)	CCT5	P48643;E7ENZ3;B7ZAR1;E9PCA1;P48643-2	T-complex protein 1 subunit epsilon	1.7575	0.813525	1	1721.88	By MS/MS	3	0.00011048	1	130.88	126.62	43786	040816_Q_jrc_SILAC_GG_IP2
ISQGNISKACLILR	GlyGly (K)	SRP72	O76094;O76094-2;D6RDY6	Signal recognition particle subunit SRP72	1.7552	0.811635	1	1686.91	By MS/MS	3	0.00013566	1	120.55	113.87	39327	030317_Q_jrc_GGIP_M6132_Elution_R
DSLINLKIQK	GlyGly (K)	CISD2	Q8N5K1;D6RCF4	CDGSH iron-sulfur domain-containing protein 2	1.7462	0.804219	1	1284.74	By MS/MS	3	0.0015957	1	115.38	104.24	39525	033016_Q_jrc_GlyGlyIP
TFNLEKQNHTPR	GlyGly (K)	NONO	Q15233;C9IZL7;C9JYS8;C9JJ13;C9J4X2	Non-POU domain-containing octamer-binding protein	1.7345	0.79452	1	1597.8	By MS/MS	4	0.00014021	1	35.457	20.355	10540	033016_Q_jrc_GlyGlyIP
IIFKLPNDSR	GlyGly (K)	FAF2	Q96CS3	FAS-associated factor 2	1.7219	0.784001	1	1315.72	By MS/MS	3	7.32e-05	1	106.92	99.374	37905	033016_Q_jrc_GlyGlyIP
EVSDSLLTSSKGQLQK	GlyGly (K)	PLIN2	Q99541	Perilipin-2	1.7076	0.77197	1	1832.95	By MS/MS	3	0.00026358	1	101.87	89.527	31862	040816_Q_jrc_SILAC_GG_IP2
CAADLGLNKGYR	GlyGly (K)	HINT1	P49773	Histidine triad nucleotide-binding protein 1	1.7005	0.765959	1	1451.68	By MS/MS	2;3	5.64e-05	2	87.368	78.676	30926	033016_Q_jrc_GlyGlyIP
LVSEKLASYQAAR	GlyGly (K)	MYC	H0YBT0;A0A087WUS5;P01106;P01106-2;H0YBG3;A0A0B4J1R1	Myc proto-oncogene protein	1.6638	0.734482	1	1548.83	By MS/MS	2;3	0.00011815	2	83.007	69.2	27521	033016_Q_jrc_GlyGlyIP
DTALETALNAKAYK	GlyGly (K)	SMARCA4	Q9HBD4;A0A0A0MT49;P51532-5;P51532-2;P51532-3;P51532-4;P51532	Transcription activator BRG1	1.6118	0.688673	1	1621.83	By MS/MS	3	0.00014603	1	125.52	115.43	43546	033016_Q_jrc_GlyGlyIP
IFANTESYLKR	GlyGly (K)	NCBP1	Q09161	Nuclear cap-binding protein subunit 1	1.6107	0.687688	1	1454.75	By MS/MS	3	0.00010272	1	90.86	77.812	30203	033016_Q_jrc_GlyGlyIP
LEDLNFPEIKR	GlyGly (K)	NOC2L	Q9Y3T9	Nucleolar complex protein 2 homolog	1.6075	0.684819	1	1486.78	By MS/MS	3	0.00012725	1	129.27	124.96	46628	033016_Q_jrc_GlyGlyIP
VDDFLANEAKGTK	GlyGly (K)	PGD	P52209-2;P52209;K7EMN2;K7EM49;K7EPF6	6-phosphogluconate dehydrogenase, decarboxylating	1.6032	0.680954	1	1520.75	By MS/MS	3	0.0012755	1	83.205	69.255	25243	040816_Q_jrc_SILAC_GG_IP2
LTSPVINTSLDTKNIAFER	GlyGly (K)	ANKRD13A	Q8IZ07;H0YIN8;S4R3D2	Ankyrin repeat domain-containing protein 13A	1.6024	0.680234	1	2232.18	By MS/MS	3	2.08e-30	3	155.49	151.85	55209	033016_Q_jrc_GlyGlyIP
ELNEALELKDAQAGKEPGGSR	GlyGly (K)	TP53	A0A0U1RQC9;P04637-4;P04637;A0A087WZU8;P04637-7;A0A087X1Q1	Cellular tumor antigen p53	1.5733	0.653794	2	2325.16	By MS/MS	3;4	9.47e-13	2	92.528	79.556	30985	033016_Q_jrc_GlyGlyIP
ALQASALKAWGGK	GlyGly (K)	ALDOA	J3KPS3;P04075;H3BQN4;P04075-2;H3BR68	Fructose-bisphosphate aldolase A	1.5729	0.653427	1	1413.77	By MS/MS	2;3	0.0002202	1	94.782	81.891	31699	033016_Q_jrc_GlyGlyIP
SKSESPKEPEQLR	Acetyl (Protein N-term);GlyGly (K)	HNRNPA1	P09651;F8W6I7;P09651-3;P09651-2;F8VTQ5;F8W646	Heterogeneous nuclear ribonucleoprotein A1;Heterogeneous nuclear ribonucleoprotein A1, N-terminally processed	1.5676	0.648557	2	1669.83	By MS/MS	3	5.86e-05	1	34.983	27.819	12815	033016_Q_jrc_GlyGlyIP
LLKQDIEASSLK	GlyGly (K)	ZUFSP	Q96AP4;Q96AP4-2	Zinc finger with UFM1-specific peptidase domain protein	1.5633	0.644595	1	1457.81	By MS/MS	2;3	5.65e-05	2	80.308	72.173	28566	033016_Q_jrc_GlyGlyIP
KATVNLLGEEKK	GlyGly (K)	REEP5	Q00765	Receptor expression-enhancing protein 5	1.5554	0.637286	2	1442.81	By MS/MS	3	0.00032679	1	32.905	23.387	11148	033016_Q_jrc_GlyGlyIP
QDLYPALKGVNTVFHCASPPPSSNNK	GlyGly (K)	NSDHL	Q15738;C9JDR0	Sterol-4-alpha-carboxylate 3-dehydrogenase, decarboxylating	1.5532	0.635244	1	2955.42	By MS/MS	4	3.98e-39	2	158.57	155.36	56287	033016_Q_jrc_GlyGlyIP
GNKPWISLPR	GlyGly (K)	RPS4X	P62701	40S ribosomal protein S4, X isoform	1.5528	0.634872	1	1280.7	By MS/MS	2;3	8.66e-05	1	91.442	86.442	28465	030317_Q_jrc_GGIP_M6132_Elution_R
EIQVQHPAAKSMIEISR	GlyGly (K)	CCT3	P49368;B4DUR8;E9PRC8;Q5SZX6;Q5SZX9	T-complex protein 1 subunit gamma	1.5403	0.623211	1	2050.06	By MS/MS	3;4	9.12e-06	1	90.292	85.231	27904	030317_Q_jrc_GGIP_M6132_Elution_R
LKDGVLAYAR	GlyGly (K)	PDCD11	Q14690	Protein RRP5 homolog	1.5317	0.615134	1	1218.67	By MS/MS	3	0.00075351	2	79.007	64.706	26010	033016_Q_jrc_GlyGlyIP
MLELVAQKQR	GlyGly (K)	UBXN1	E9PJ81;E9PRQ7;Q04323;Q04323-2	UBX domain-containing protein 1	1.5313	0.614757	1	1328.72	By MS/MS	2;3	1.77e-05	2	68.36	62.227	19556	030317_Q_jrc_GGIP_M6132_Elution_R
VILKNSQGEEVAQR	GlyGly (K)	LMNB1	P20700	Lamin-B1	1.5239	0.607768	1	1683.89	By MS/MS	3	6.65e-06	1	40.002	32.738	14663	033016_Q_jrc_GlyGlyIP
WEQELNAKR	GlyGly (K)	SUV39H1	O43463;O43463-2	Histone-lysine N-methyltransferase SUV39H1	1.5236	0.607484	1	1286.64	By MS/MS	3	0.0015448	1	45.742	31.441	14114	033016_Q_jrc_GlyGlyIP
LCSSEVGLLKNAER	GlyGly (K)	TMEM45A	J3KQ06;Q9NWC5	Transmembrane protein 45A	1.5063	0.591009	1	1689.84	By MS/MS	3	0.0001859	1	120.04	109.4	41442	033016_Q_jrc_GlyGlyIP
GEALSALDSKANNLSSLSK	GlyGly (K)	SEC22B	O75396	Vesicle-trafficking protein SEC22b	1.5034	0.588229	1	2018.03	By MS/MS	2;3	8.78e-17	2	134.37	125.73	46654	033016_Q_jrc_GlyGlyIP
TVPQYKYAAGVR	GlyGly (K)	PABPC1	P11940;E7EQV3;E7ERJ7;H0YAS6;H0YB75;H0YAS7;H0YAW6	Polyadenylate-binding protein 1	1.4968	0.581881	1	1465.77	By MS/MS	2;3	0.00012045	2	60.241	44.988	17281	040816_Q_jrc_SILAC_GG_IP2
TWTVVDAKTLK	GlyGly (K)	XRCC5	P13010	X-ray repair cross-complementing protein 5	1.4919	0.577151	1	1374.75	By MS/MS	2;3	0.0015857	1	102.7	90.476	34681	033016_Q_jrc_GlyGlyIP
IFGSNKWTTEQQQR	GlyGly (K)	ARL6IP1	H3BN98;H3BPJ2;Q15041-3;Q15041-2;Q15041	ADP-ribosylation factor-like protein 6-interacting protein 1	1.4886	0.573956	1	1835.89	By MS/MS	3	5.97e-06	1	77.577	68.259	27139	033016_Q_jrc_GlyGlyIP
GGPNQPGQGFKEDTPVR	GlyGly (K)	TCEAL8	Q8IYN2	Transcription elongation factor A protein-like 8	1.4874	0.572793	1	1896.91	By MS/MS	3	5.61e-06	1	58.119	50.579	15528	030317_Q_jrc_GGIP_M6132_Elution_F
GGGDPYSDLSKGVLR	GlyGly (K)	CNNM3	Q8NE01;Q8NE01-2;Q8NE01-3	Metal transporter CNNM3	1.4843	0.569783	1	1633.81	By MS/MS	3	5.94e-05	1	123.28	113.11	42848	033016_Q_jrc_GlyGlyIP
SEKENNFPPLPK	Acetyl (Protein N-term);GlyGly (K)	SCAMP4	K7EJJ4;C9JWM2;Q969E2-3;Q969E2-2;Q969E2	Secretory carrier-associated membrane protein 4	1.4808	0.566377	1	1554.77	By MS/MS	2;3	1.21e-07	7	121.32	110.43	41316	033016_Q_jrc_GlyGlyIP
LIYSGKQMNDEK	GlyGly (K)	NEDD8	Q15843;S4R3E9	NEDD8	1.4768	0.562474	1	1538.74	By matching	2;3	1.26e-13	1	41.987	38.037	10157	030317_Q_jrc_GGIP_M6132_Elution_R
LLVGNKCDLTTKK	GlyGly (K)	RAB1A	E7END7;P62820;P62820-2	Ras-related protein Rab-1A	1.4722	0.557974	2	1603.86	By MS/MS	3;4	0.00015932	2	63.48	48.371	20422	033016_Q_jrc_GlyGlyIP
NYGSYSTQASAAAATAELLKK	GlyGly (K)	SCAMP3	O14828-2;O14828	Secretory carrier-associated membrane protein 3	1.4622	0.548141	1	2258.12	By MS/MS	2;3;4	1.44e-56	4	136.65	131.04	45952	030317_Q_jrc_GGIP_M6132_Elution_F
TSSAFVGKTPEASPEPK	GlyGly (K)	PSMD1	A0A087WW66;Q99460-2;Q99460	26S proteasome non-ATPase regulatory subunit 1	1.4487	0.534759	1	1845.91	By MS/MS	2;3	6.15e-10	1	56.477	50.445	20934	033016_Q_jrc_GlyGlyIP
NAVLEADFAKR	GlyGly (K)	PSMB7	Q99436;Q5TBG5;Q99436-2	Proteasome subunit beta type-7;Proteasome subunit beta type	1.4449	0.53097	1	1346.69	By MS/MS	3	0.00040981	2	84.489	70.639	27954	033016_Q_jrc_GlyGlyIP
TISLDYKK	GlyGly (K)	ASCC3	Q8N3C0;Q8N3C0-4	Activating signal cointegrator 1 complex subunit 3	1.435	0.521051	1	1080.58	By matching	2	0.016856	1	54.491	39.189	15274	040816_Q_jrc_SILAC_GG_IP2
ALELDHKNAQAQQEFK	GlyGly (K)	DNAJC7	Q99615-2;Q99615;K7EPP7;K7EIH8;K7EJL5;K7EN19;K7EJV7;K7ER44	DnaJ homolog subfamily C member 7	1.4302	0.516217	1	1982.98	By MS/MS	3;4	3.38e-05	1	62.046	50.686	21129	033016_Q_jrc_GlyGlyIP
DYTGCSTSESLSPVKQAPR	GlyGly (K)	MPZL1	O95297-4;O95297-2;O95297	Myelin protein zero-like protein 1	1.4301	0.516116	1	2197	By MS/MS	3	0.00013955	1	105.97	93.725	36258	033016_Q_jrc_GlyGlyIP
LNLYELKEGR	GlyGly (K)	PSMB3	P49720;A0A087WXQ8;A0A087WY10;A0A087WUL2	Proteasome subunit beta type-3	1.4268	0.512783	1	1347.71	By MS/MS	2;3	6.61e-08	3	103.83	97.519	32564	030317_Q_jrc_GGIP_M6132_Elution_R
LTFDSSFSPNTGKK	GlyGly (K)	VDAC1	P21796;C9JI87	Voltage-dependent anion-selective channel protein 1	1.4265	0.51248	1	1641.8	By MS/MS	2;3	8.77e-09	2	92.26	86.943	33645	033016_Q_jrc_GlyGlyIP
VLYTCFQSIQAQKSSEYER	GlyGly (K)	BRCC3	A0A087WZR3;P46736-2;P46736-3	Lys-63-specific deubiquitinase BRCC36	1.4263	0.512277	1	2451.14	By MS/MS	3	2.52e-16	1	139.56	136.26	50181	033016_Q_jrc_GlyGlyIP
LIYSGKQMNDEK	Oxidation (M);GlyGly (K)	NEDD8	Q15843;S4R3E9	NEDD8	1.4249	0.510861	1	1554.73	By MS/MS	2;3	1.52e-13	6	29.986	25.279	6037	030317_Q_jrc_GGIP_M6132_Elution_F
TNEVKSGGAVEPLGTR	GlyGly (K)	ZPR1	H7C0E5;O75312;H7BZM7	Zinc finger protein ZPR1	1.4178	0.503654	1	1727.88	By MS/MS	2;3	7.61e-14	2	51.056	41.859	16338	040816_Q_jrc_SILAC_GG_IP2
VQQLVAKELGQTGTR	GlyGly (K)	AUP1	Q9Y679-2;Q9Y679;Q9Y679-3	Ancient ubiquitous protein 1	1.4163	0.502127	1	1740.95	By MS/MS	2;3;4	1.33e-06	4	75.928	67.212	26744	033016_Q_jrc_GlyGlyIP
KALAAAGYDVEKNNSR	GlyGly (K)	HIST1H1E	P10412;Q02539;P22492;P16403;P16402	Histone H1.4;Histone H1.1;Histone H1t;Histone H1.2;Histone H1.3	1.4078	0.493442	2	1819.92	By MS/MS	4	4.53e-05	1	34.781	25.23	11871	033016_Q_jrc_GlyGlyIP
AKIDNYIPIF	GlyGly (K)	ATP6V0D1	J3QL14;R4GN72;F5GYQ1;P61421	V-type proton ATPase subunit d 1	1.4061	0.491699	1	1306.69	By MS/MS	2	0.00030115	4	195.25	195.61	69197	033016_Q_jrc_GlyGlyIP
MVQEAEKYKAEDEVQR	Oxidation (M);GlyGly (K)	HSPA1A	P0DMV9;P0DMV8;A0A0G2JIW1;P0DMV8-2;V9GZ37		1.4051	0.490673	2	2081.97	By MS/MS	3;4	2.86e-07	12	45.275	36.471	16790	033016_Q_jrc_GlyGlyIP
YYVSKGLENID	GlyGly (K)	NDUFA1	O15239	NADH dehydrogenase [ubiquinone] 1 alpha subcomplex subunit 1	1.4049	0.490467	1	1413.68	By MS/MS	2	0.00097828	1	116.61	109.56	41547	033016_Q_jrc_GlyGlyIP
TNLATGIPSSKVK	GlyGly (K)	TMEM230	Q5JWB9;A0A087WTT2;Q96A57;Q96A57-2	Transmembrane protein 230	1.404	0.489543	1	1428.79	By MS/MS	2;3	0.00028561	1	57.526	45.979	19565	033016_Q_jrc_GlyGlyIP
SIRPDNMSEYSKQMQR	GlyGly (K)	HDAC2	Q92769-3;Q92769;E5RJ04;E5RGV4;E5RHE7;E5RH52;E5RG37;E5RFP9;H3BM24;Q13547;Q5TEE2	Histone deacetylase 2;Histone deacetylase 1	1.4038	0.489337	2	2082.96	By MS/MS	3;4	1.08e-14	2	66.3	59.061	24049	033016_Q_jrc_GlyGlyIP
TGISDVFAKNDLAVVDVR	GlyGly (K)	NCL	P19338	Nucleolin	1.3987	0.484087	1	2032.06	By MS/MS	3	8.36e-09	1	190.02	190.51	67580	033016_Q_jrc_GlyGlyIP
MVQEAEKYKAEDEVQR	GlyGly (K)	HSPA1A	P0DMV9;P0DMV8;A0A0G2JIW1;P0DMV8-2;V9GZ37		1.3833	0.468114	2	2065.97	By MS/MS	3;4	3.72e-19	2	48.025	41.117	12407	030317_Q_jrc_GGIP_M6132_Elution_R
VIPGAAEKIER	GlyGly (K)	2017-09-02	Q15019;Q15019-2;B5MCX3;C9JZI2;C9IZU3;C9J938;C9JB25;C9J2Q4;B5MD47;C9IY94;C9JQJ4	Septin-2	1.3815	0.466236	1	1295.72	By MS/MS	3	0.00092294	1	55.344	45.176	13675	030317_Q_jrc_GGIP_M6132_Elution_F
AAPVDLELKK	Acetyl (Protein N-term);GlyGly (K)	PFDN1	D6RGG5;E5RGS4;O60925	Prefoldin subunit 1	1.3789	0.463518	1	1238.69	By MS/MS	2	0.0024303	1	125.5	121.12	42446	030317_Q_jrc_GGIP_M6132_Elution_R
WAGIAKGVGTQK	GlyGly (K)	DDI2	Q5TDH0;Q5TDH0-3	Protein DDI1 homolog 2	1.3707	0.454913	1	1328.72	By MS/MS	2;3	1.59e-08	2	56.309	43.996	18858	033016_Q_jrc_GlyGlyIP
QLFYLPAKK	GlyGly (K)	MORF4L1	H0YMJ0;B3KTM8;Q9UBU8-2;Q9UBU8;H0YNE0;H0YM21;H0YLJ3;Q9UBU8-3;H0YLV1;H0YMT8	Mortality factor 4-like protein 1	1.3682	0.452279	1	1220.69	By MS/MS	2;3	0.0019708	2	97.914	87.996	33928	033016_Q_jrc_GlyGlyIP
KVLGSSTSATNSTSVSSR	GlyGly (K)	KIAA0101	A0A0U1RQC1;H0YMA4;A0A0U1RQM0;Q15004-2;Q15004	PCNA-associated factor	1.367	0.451013	1	1881.94	By MS/MS	2;3	6.43e-58	1	24.638	18.466	4937	030317_Q_jrc_GGIP_M6132_Elution_F
SIRPDNMSEYSKQMQR	Oxidation (M);GlyGly (K)	HDAC2	Q92769-3;Q92769;E5RJ04;E5RGV4;E5RHE7;E5RH52;E5RG37;E5RFP9;H3BM24;Q13547;Q5TEE2	Histone deacetylase 2;Histone deacetylase 1	1.3669	0.450908	2	2098.95	By MS/MS	3;4	4.81e-05	9	63.384	48.42	20172	033016_Q_jrc_GlyGlyIP
AQIALEEASQQLAGKER	GlyGly (K)	MAPK6	Q16659	Mitogen-activated protein kinase 6	1.3664	0.45038	1	1955.01	By MS/MS	3	2.31e-07	1	115.55	104.4	39648	033016_Q_jrc_GlyGlyIP
GKLEAIITPPPAK	GlyGly (K)	H2AFY	O75367-2;O75367-3;O75367;D6RCF2	Core histone macro-H2A.1;Histone H2A	1.3656	0.449535	1	1447.84	By MS/MS	2;3	9.04e-05	2	99.069	89.22	32226	040816_Q_jrc_SILAC_GG_IP2
KASKTAENATSGETLEENEAGD	GlyGly (K)	PA2G4	Q9UQ80-2;Q9UQ80	Proliferation-associated protein 2G4	1.3652	0.449112	2	2365.05	By MS/MS	3	9.35e-07	1	49.095	34.143	15296	033016_Q_jrc_GlyGlyIP
VEENFLKLTHVQR	GlyGly (K)	CCDC47	Q96A33-2;Q96A33;A0A087WYW6;J3QR89	Coiled-coil domain-containing protein 47	1.3551	0.438399	1	1725.92	By MS/MS	4	6.79e-05	1	104.8	92.652	35457	033016_Q_jrc_GlyGlyIP
VAVEAKNPADLPK	GlyGly (K)	EEF2	P13639	Elongation factor 2	1.3543	0.437547	1	1464.79	By MS/MS	3	0.00019369	1	65.188	57.898	18165	030317_Q_jrc_GGIP_M6132_Elution_F
LLQSQLQVKK	GlyGly (K)	RBM17	Q5W011;Q5W010;Q96I25	Splicing factor 45	1.3534	0.436588	1	1297.77	By MS/MS	3	0.0038585	1	54.898	39.595	17130	033016_Q_jrc_GlyGlyIP
LVIGDHKSTSHFR	GlyGly (K)	C11orf58	E9PRZ9;E9PM92;O00193	Small acidic protein	1.3508	0.433814	1	1609.83	By MS/MS	4	0.00010048	2	29.876	21	10398	033016_Q_jrc_GlyGlyIP
ITNQVHGLKGLNSK	GlyGly (K)	PSMD7	P51665	26S proteasome non-ATPase regulatory subunit 7	1.3485	0.431356	1	1621.89	By MS/MS	3;4	0.00036876	1	33.416	26.277	12249	033016_Q_jrc_GlyGlyIP
FYPVVKEGR	GlyGly (K)	LARP1	Q6PKG0-3;Q6PKG0;E5RH50;A0A0B4J210;H0YC33	La-related protein 1	1.3473	0.430071	1	1207.63	By MS/MS	2;3	0.00061621	1	61.353	45.957	19505	033016_Q_jrc_GlyGlyIP
TYEEGLKHEANNPQLK	GlyGly (K)	STIP1	P31948;P31948-2;F5H783;F5GXD8	Stress-induced-phosphoprotein 1	1.3471	0.429857	1	1983.96	By MS/MS	3;4	7.25e-05	2	63.762	48.653	20397	033016_Q_jrc_GlyGlyIP
QYGLDNSGGYKQQQLR	GlyGly (K)	ZUFSP	Q96AP4	Zinc finger with UFM1-specific peptidase domain protein	1.3446	0.427177	1	1967.94	By MS/MS	3	1.63e-09	1	72.735	65.596	26324	033016_Q_jrc_GlyGlyIP
EALPDGVNISKEAR	GlyGly (K)	POLE3	Q9NRF9	DNA polymerase epsilon subunit 3	1.3444	0.426962	1	1611.82	By MS/MS	3	0.00010381	1	91.746	83.181	29867	040816_Q_jrc_SILAC_GG_IP2
VTIAKAGIHAR	GlyGly (K)	MCM3	P25205;P25205-2;J3KQ69	DNA replication licensing factor MCM3	1.3411	0.423417	1	1249.73	By MS/MS	2;3	0.00011163	3	28.742	15.533	8385	033016_Q_jrc_GlyGlyIP
DMLLANPHELSLLKER	Oxidation (M);GlyGly (K)	DDI2	Q5TDH0;Q5TDH0-3;Q5TDH0-2;H0YII4;H0YI90	Protein DDI1 homolog 2	1.3344	0.416191	1	2008.04	By MS/MS	3;4	3.25e-05	22	151.55	144.65	48998	033016_Q_jrc_GlyGlyIP
STTKVGNIEIK	GlyGly (K)	ACTR2	P61160;P61160-2	Actin-related protein 2	1.333	0.414677	1	1302.71	By MS/MS	2;3	0.00028582	2	55.16	39.984	17515	033016_Q_jrc_GlyGlyIP
CESAFLSKR	GlyGly (K)	RPL24	P83731;C9JXB8;C9JNW5	60S ribosomal protein L24	1.3236	0.404467	1	1211.56	By MS/MS	2;3	1.69e-05	2	59.136	51.697	21575	033016_Q_jrc_GlyGlyIP
TAEAGGVTGKGQDGIGSK	GlyGly (K)	PARP1	P09874	Poly [ADP-ribose] polymerase 1	1.3221	0.402831	1	1745.85	By MS/MS	3	2.08e-11	1	29.947	19.879	10370	033016_Q_jrc_GlyGlyIP
SAPELKTGISDVFAK	GlyGly (K)	NCL	P19338	Nucleolin	1.3214	0.402067	1	1675.88	By MS/MS	3	0.00076901	1	133.81	125.07	46560	033016_Q_jrc_GlyGlyIP
IESLSSQLSNLQKESR	GlyGly (K)	LMNB1	P20700;E9PBF6	Lamin-B1	1.3204	0.400975	1	1931.99	By MS/MS	3	1.68e-26	1	116.35	109.3	41435	033016_Q_jrc_GlyGlyIP
QKEVEQLIK	GlyGly (K)	PSMA4	P25789;H0YN18;P25789-2	Proteasome subunit alpha type-4	1.3202	0.400757	1	1227.68	By MS/MS	2;3	1.94e-05	1	49.683	42.983	18477	033016_Q_jrc_GlyGlyIP
QKIDPEVAAFLQK	GlyGly (K)	PMM1	Q92871	Phosphomannomutase 1	1.3178	0.398131	1	1599.86	By matching	3	0.00013151	1	132.21	127.98	44824	030317_Q_jrc_GGIP_M6132_Elution_F
ELENANDLLSATKR	GlyGly (K)	TPR	P12270;P12270-2	Nucleoprotein TPR	1.3142	0.394185	1	1686.85	By MS/MS	2;3	0.0005164	1	116.68	105.89	37181	040816_Q_jrc_SILAC_GG_IP2
KQLADETLLK	GlyGly (K)	LMNB1	P20700;E9PBF6;A0A0D9SFE5	Lamin-B1	1.3133	0.393197	1	1271.71	By MS/MS	2;3	0.00037768	2	66.391	59.169	18372	030317_Q_jrc_GGIP_M6132_Elution_R
HLLPVTTADLSSKER	GlyGly (K)	SLC35E1	H7C1I0;Q96K37;Q96K37-2;A0A0C4DGZ3;C9JK45	Solute carrier family 35 member E1	1.3125	0.392317	1	1779.95	By MS/MS	3	2.13e-22	1	101.09	88.734	34048	033016_Q_jrc_GlyGlyIP
TDGKVFQFLNAK	GlyGly (K)	RPL24	P83731;C9JXB8;C9JNW5	60S ribosomal protein L24	1.305	0.38405	1	1480.77	By MS/MS	2;3	3.02e-09	3	125.61	121.75	45602	033016_Q_jrc_GlyGlyIP
DSGLYKELLHK	GlyGly (K)	SLC20A1	Q8WUM9;H7BZK4	Sodium-dependent phosphate transporter 1	1.2999	0.378401	1	1415.74	By MS/MS	2;3	7.87e-05	2	90.157	83.754	30346	040816_Q_jrc_SILAC_GG_IP2
VFDHKQGTYGGYFR	GlyGly (K)	EIF3C	Q99613-2;Q99613;B5ME19	Eukaryotic translation initiation factor 3 subunit C;Eukaryotic translation initiation factor 3 subunit C-like protein	1.2987	0.377068	1	1787.84	By MS/MS	3;4	3.5e-09	3	74.161	66.347	20618	030317_Q_jrc_GGIP_M6132_Elution_R
MFAPTKTWR	Oxidation (M);GlyGly (K)	RPL4	P36578;H3BM89;H3BU31;H3BTP7	60S ribosomal protein L4	1.2984	0.376735	1	1266.62	By matching	2;3	0.0012777	1	72.08	57.529	21586	040816_Q_jrc_SILAC_GG_IP2
LPDLKDAEAVQK	GlyGly (K)	TOMM20	Q15388	Mitochondrial import receptor subunit TOM20 homolog	1.2967	0.374845	1	1439.76	By MS/MS	2;3	4.69e-05	1	90.053	82.347	32069	033016_Q_jrc_GlyGlyIP
DGLCSKTVEYHR	GlyGly (K)	KCT2	Q8NC54	Keratinocyte-associated transmembrane protein 2	1.2956	0.37362	1	1578.71	By MS/MS	3	4.41e-05	1	59.382	51.892	15960	030317_Q_jrc_GGIP_M6132_Elution_R
LKDSAVLDQSAK	GlyGly (K)	RAB11FIP5	Q9BXF6	Rab11 family-interacting protein 5	1.2926	0.370276	1	1387.73	By MS/MS	2;3	1.96e-08	2	43.901	32.349	14485	033016_Q_jrc_GlyGlyIP
QDLGFFQETKTGELNSR	GlyGly (K)	TAP2	A0A0G2JLV0;A0A087WYD6;X5CMH5;E7ENX8;Q03519-2;Q03519	Antigen peptide transporter 2	1.2916	0.369159	1	2083	By MS/MS	3	3.69e-06	1	133.57	129.41	45735	030317_Q_jrc_GGIP_M6132_Elution_R
NWVKELQR	GlyGly (K)	RAB5C	P51148;P51148-2;K7ERI8;K7ERQ8;K7ENY4;F8VVK3;P20339-2;P20339	Ras-related protein Rab-5C;Ras-related protein Rab-5A	1.29	0.367371	1	1185.63	By MS/MS	2	0.0028996	1	72.486	57.934	23665	033016_Q_jrc_GlyGlyIP
LLPAELPAKR	GlyGly (K)	PRKDC	P78527;P78527-2	DNA-dependent protein kinase catalytic subunit	1.2895	0.366812	1	1220.72	By MS/MS	3	0.00038284	1	83.177	69.327	27387	033016_Q_jrc_GlyGlyIP
SLYPSSEIQLNNKVAR	GlyGly (K)	STAM2	O75886-2;O75886	Signal transducing adapter molecule 2	1.2887	0.365916	1	1932.01	By MS/MS	3	2.03e-14	1	112.16	100.86	38406	033016_Q_jrc_GlyGlyIP
LAVDEEENADNNTKANVTKPK	GlyGly (K)	TFRC	P02786;F8WBE5	Transferrin receptor protein 1;Transferrin receptor protein 1, serum form	1.2882	0.365357	2	2413.17	By MS/MS	3;4	5.45e-44	2	57.067	41.825	18100	033016_Q_jrc_GlyGlyIP
AKEILTKESNVQEVR	GlyGly (K)	PPP2CA	P67775;P67775-2;P62714	Serine/threonine-protein phosphatase 2A catalytic subunit alpha isoform;Serine/threonine-protein phosphatase 2A catalytic subunit beta isoform	1.2879	0.365021	2	1857	By MS/MS	3;4	3.8e-16	2	45.389	35.228	15697	033016_Q_jrc_GlyGlyIP
FIIPNVVKYSPNCK	GlyGly (K)	LDHA	P00338;P00338-3;P00338-5;P00338-2;F5GXY2;F5GYU2	L-lactate dehydrogenase A chain	1.2861	0.363003	1	1792.92	By MS/MS	3	2.93e-06	1	153.58	151.18	55073	033016_Q_jrc_GlyGlyIP
FGQGFGKTNIYTQK	GlyGly (K)	CXorf56	Q9H5V9-2;Q9H5V9-3;Q9H5V9	UPF0428 protein CXorf56	1.2842	0.36087	1	1701.85	By MS/MS	3	0.00039477	1	86.885	73.286	26854	040816_Q_jrc_SILAC_GG_IP2
GKLEAIITPPPAKK	GlyGly (K)	H2AFY	O75367-2;O75367-3;O75367;D6RCF2	Core histone macro-H2A.1;Histone H2A	1.2828	0.359296	2	1575.93	By MS/MS	2;3	0.00015884	2	76.437	62.163	24741	033016_Q_jrc_GlyGlyIP
ADGIVSKNF	GlyGly (K)	RPS21	P63220	40S ribosomal protein S21	1.2792	0.355242	1	1063.53	By MS/MS	2	8.8e-05	1	86.805	78.121	25352	030317_Q_jrc_GGIP_M6132_Elution_R
VAVEYLDPSPEVQKK	GlyGly (K)	BUB3	J3QT28;O43684-2;O43684	Mitotic checkpoint protein BUB3	1.2763	0.351967	1	1814.94	By MS/MS	3	4.57e-09	2	102.68	94.618	36302	033016_Q_jrc_GlyGlyIP
AVPVESPVQKV	GlyGly (K)	SLC35B2	Q8TB61-5;Q8TB61-4;Q8TB61-3;Q8TB61-2;Q8TB61	Adenosine 3'-phospho 5'-phosphosulfate transporter 1	1.2728	0.348006	1	1265.7	By MS/MS	2	0.0011401	1	90.525	81.893	31835	033016_Q_jrc_GlyGlyIP
KESDLNGAQIKLR	GlyGly (K)	LMNB1	P20700;E9PBF6;A0A0D9SFE5;A0A0D9SFY5	Lamin-B1	1.2691	0.343806	2	1584.86	By MS/MS	3	8.58e-14	1	55.169	39.866	15637	040816_Q_jrc_SILAC_GG_IP2
QITLKTTPASGER	GlyGly (K)	TPR	P12270	Nucleoprotein TPR	1.2684	0.34301	1	1514.81	By MS/MS	3	0.00023579	1	50.381	35.329	14084	040816_Q_jrc_SILAC_GG_IP2
EKYIDQEELNK	GlyGly (K)	HSP90AA1	P07900;P07900-2;Q14568;P08238;Q58FF8	Heat shock protein HSP 90-alpha;Putative heat shock protein HSP 90-alpha A2;Heat shock protein HSP 90-beta;Putative heat shock protein HSP 90-beta 2	1.2662	0.340505	1	1521.73	By MS/MS	3	0.00019775	1	57.359	49.769	15368	030317_Q_jrc_GGIP_M6132_Elution_R
AAPGAEFAPNKR	GlyGly (K)	NONO	Q15233;Q15233-2	Non-POU domain-containing octamer-binding protein	1.2656	0.339822	1	1341.68	By MS/MS	3	0.00048793	1	39.118	29.584	13446	033016_Q_jrc_GlyGlyIP
DVETTSSVSVKR	GlyGly (K)	UIMC1	Q96RL1;Q96RL1-2;D6RDZ5;D6RC40;D6RCQ3;Q96RL1-5	BRCA1-A complex subunit RAP80	1.2651	0.339251	1	1420.72	By MS/MS	2;3	3.09e-14	2	40.83	30.431	13764	033016_Q_jrc_GlyGlyIP
TKATIELKALR	2 GlyGly (K)	SMARCA4	Q9HBD4;A0A0A0MT49;P51532-5;P51532-2;P51532-3;P51532-4;P51532	Transcription activator BRG1	1.264	0.337996	2	1470.85	By MS/MS	3	0.0013746	1	61.73	46.478	19610	033016_Q_jrc_GlyGlyIP
ESDLNGAQIKLR	GlyGly (K)	LMNB1	P20700;E9PBF6;A0A0D9SFE5;A0A0D9SFY5	Lamin-B1	1.2633	0.337197	1	1456.76	By MS/MS	2;3	4.29e-05	2	78.151	66.84	26670	033016_Q_jrc_GlyGlyIP
AQYKGAASEAGR	Acetyl (Protein N-term);GlyGly (K)	FAM50A	Q14320	Protein FAM50A	1.2623	0.336055	1	1363.65	By MS/MS	2	7.26e-06	1	49.688	39.401	17223	033016_Q_jrc_GlyGlyIP
ASGSGTKNLDFR	Acetyl (Protein N-term);GlyGly (K)	ZMAT2	R4GNG8;Q96NC0	Zinc finger matrin-type protein 2	1.2607	0.334225	1	1407.67	By MS/MS	2	4.4e-06	1	87.488	74.039	26875	040816_Q_jrc_SILAC_GG_IP2
YAQAGFEGFKTLNR	GlyGly (K)	SNRNP200	O75643;O75643-2	U5 small nuclear ribonucleoprotein 200 kDa helicase	1.2542	0.326767	1	1714.84	By matching	3	0.00018155	1	112.66	101.36	35900	040816_Q_jrc_SILAC_GG_IP2
AFAKGFLAEEK	GlyGly (K)	RDH11	Q8TC12;Q8TC12-2;H0YJ46;Q8TC12-3	Retinol dehydrogenase 11	1.2541	0.326652	1	1323.68	By MS/MS	2;3	0.00037756	2	83.223	72.343	28468	033016_Q_jrc_GlyGlyIP
YYKVDENGKISR	GlyGly (K)	RPS27A	P62979	Ubiquitin-40S ribosomal protein S27a;Ubiquitin;40S ribosomal protein S27a	1.2524	0.324695	2	1584.79	By MS/MS	2;3	3.06e-21	7	42.253	31.162	13850	033016_Q_jrc_GlyGlyIP
EILTKESNVQEVR	GlyGly (K)	PPP2CA	P67775;P67775-2;P62714;E7ESG8	Serine/threonine-protein phosphatase 2A catalytic subunit alpha isoform;Serine/threonine-protein phosphatase 2A catalytic subunit beta isoform;Serine/threonine-protein phosphatase	1.252	0.324235	1	1657.86	By MS/MS	2;3	2.3e-09	2	66.082	56.238	23119	033016_Q_jrc_GlyGlyIP
SAFAPFGKISDAR	GlyGly (K)	TIAL1	Q01085;Q01085-2;E7ETJ9	Nucleolysin TIAR	1.2512	0.323312	1	1479.75	By MS/MS	2;3	8.64e-05	2	117.26	106.47	40363	033016_Q_jrc_GlyGlyIP
GEVSGLTKDFR	GlyGly (K)	CDKAL1	Q5VV42-2;Q5VV42	Threonylcarbamoyladenosine tRNA methylthiotransferase	1.2468	0.31823	1	1321.66	By MS/MS	3	0.0003256	1	78.9	64.599	26022	033016_Q_jrc_GlyGlyIP
EHALAQAELLKR	GlyGly (K)	SCAMP1	A0A087WXB0;O15126;A0A087WTX8;A0A087WZA6;O15126-2	Secretory carrier-associated membrane protein 1	1.2427	0.313478	1	1491.82	By MS/MS	3	2.78e-15	1	66.943	52.041	21486	033016_Q_jrc_GlyGlyIP
AQIDPVLLKNSSQQDNSSR	GlyGly (K)	RSF1	H0YER1;Q96T23-2;Q96T23;H7C306;H0YCN2	Remodeling and spacing factor 1	1.2409	0.311387	1	2213.1	By MS/MS	3	1.46e-07	1	99.381	86.833	33545	033016_Q_jrc_GlyGlyIP
DVKGSYVSIHSSGFR	GlyGly (K)	DDX39B	F6R6M7;A0A0G2JHN7;F6U6E2;F6S2B7;F6SXL5;Q13838;Q13838-2;Q5STU3;F6WLT2;A0A0A0MT12;F6TRA5;F6S4E6;F6QYI9;A0A0G2JJL7	Spliceosome RNA helicase DDX39B	1.2406	0.311038	1	1751.86	By MS/MS	3;4	9.88e-12	2	75.976	67.989	27043	033016_Q_jrc_GlyGlyIP
EKVVPLYGR	GlyGly (K)	RNF5	Q99942	E3 ubiquitin-protein ligase RNF5	1.2365	0.306262	1	1173.65	By MS/MS	2	0.002103	1	61.513	54.01	22362	033016_Q_jrc_GlyGlyIP
VNVDKVLER	GlyGly (K)	VAMP2	K7ENK9;K7EKX0;J3QRU4;F8WCA0;L7N2F9;Q15836;P63027;F5GZV7;P23763-2;P23763-3;P23763	Vesicle-associated membrane protein 3;Vesicle-associated membrane protein 2;Vesicle-associated membrane protein 1	1.2349	0.304394	1	1184.65	By MS/MS	2	6.34e-05	1	66.49	59.226	21981	040816_Q_jrc_SILAC_GG_IP2
FELYFQGPSSNKPR	GlyGly (K)	MCM7	P33993;P33993-2;C9J8M6	DNA replication licensing factor MCM7	1.2349	0.304394	1	1782.87	By MS/MS	2;3	6.2e-06	1	116.18	111.07	41866	033016_Q_jrc_GlyGlyIP
MLELVAQKQR	Oxidation (M);GlyGly (K)	UBXN1	E9PJ81;E9PRQ7;Q04323;Q04323-2	UBX domain-containing protein 1	1.2344	0.30381	1	1344.72	By MS/MS	2;3	3.04e-11	30	63.636	48.686	18076	040816_Q_jrc_SILAC_GG_IP2
PSVPPLVKTSLFSSK	GlyGly (K)	NDC1	Q9BTX1-6;Q9BTX1-5;Q9BTX1-2;Q9BTX1;Q9BTX1-4	Nucleoporin NDC1	1.2325	0.301588	1	1699.95	By MS/MS	3	2.61e-12	2	144.08	137.02	50293	033016_Q_jrc_GlyGlyIP
VLIGENEKAER	GlyGly (K)	ADAR	P55265-5;P55265;P55265-4;H0YCK3;P55265-3;P55265-2	Double-stranded RNA-specific adenosine deaminase	1.231	0.299831	1	1370.72	By MS/MS	3	9.49e-05	1	41.273	27.173	12490	033016_Q_jrc_GlyGlyIP
AASAAAASAAAASAASGSPGPGEGSAGGEKR	Acetyl (Protein N-term);GlyGly (K)	TRIM28	Q13263-2;Q13263	Transcription intermediary factor 1-beta	1.2296	0.298189	1	2698.25	By MS/MS	3	4.35e-55	1	130.37	121.53	45523	033016_Q_jrc_GlyGlyIP
KEVKYEAPQATDGLAGALDAR	GlyGly (K)	TOM1	O60784-3;O60784-4;O60784;O60784-2	Target of Myb protein 1	1.224	0.291604	2	2316.17	By MS/MS	3;4	1.45e-12	2	113.38	101.94	38829	033016_Q_jrc_GlyGlyIP
EASGTDVKQLDQGNK	GlyGly (K)	SPG20	Q8N0X7	Spartin	1.2234	0.290896	1	1702.81	By MS/MS	2;3	5.34e-05	1	33.49	28.638	8384	030317_Q_jrc_GGIP_M6132_Elution_R
IHKELNDLAR	GlyGly (K)	UBE2D2	P62837	Ubiquitin-conjugating enzyme E2 D2	1.2223	0.289598	1	1321.71	By MS/MS	3	0.00041125	2	34.912	27.748	7724	030317_Q_jrc_GGIP_M6132_Elution_F
VDENGKISR	GlyGly (K)	RPS27A	P62979	Ubiquitin-40S ribosomal protein S27a;Ubiquitin;40S ribosomal protein S27a	1.2217	0.28889	1	1130.57	By MS/MS	2	6.04e-05	1	11.841	-0.055377	3981	033016_Q_jrc_GlyGlyIP
VFEVNASNLEKQTSK	GlyGly (K)	LARS	Q9P2J5;A0A087WXY1	Leucine--tRNA ligase, cytoplasmic	1.221	0.288063	1	1806.91	By MS/MS	3	7.64e-09	1	91.451	82.886	32293	033016_Q_jrc_GlyGlyIP
LTDLKSLCSR	GlyGly (K)	MINA	Q8IUF8-4;Q8IUF8;Q8IUF8-2;D6RCB6	Bifunctional lysine-specific demethylase and histidyl-hydroxylase MINA	1.2196	0.286408	1	1306.66	By MS/MS	2;3	0.0016228	1	92.015	79.017	30958	033016_Q_jrc_GlyGlyIP
ATYINLKPAR	GlyGly (K)	CUEDC2	Q9H467	CUE domain-containing protein 2	1.2185	0.285106	1	1259.7	By MS/MS	2;3	8.81e-05	1	61.108	52.14	21580	033016_Q_jrc_GlyGlyIP
AFSQSSDLIKHQR	GlyGly (K)	ZNF768	H3BS42;Q9H5H4	Zinc finger protein 768	1.218	0.284514	1	1629.82	By MS/MS	3;4	0.00015965	1	47.28	32.786	14524	033016_Q_jrc_GlyGlyIP
KLEDGPKFLK	GlyGly (K)	EEF1A1	P68104;A0A087WVQ9;P68104-2;Q5VTE0;A0A087WV01	Elongation factor 1-alpha 1;Putative elongation factor 1-alpha-like 3	1.2146	0.280481	2	1287.72	By MS/MS	2;3	3.81e-05	1	48.387	43.184	12957	030317_Q_jrc_GGIP_M6132_Elution_R
TRPSSDQLKEASGTDVK	GlyGly (K)	SPG20	Q8N0X7	Spartin	1.2137	0.279412	2	1931.95	By MS/MS	3;4	1.08e-19	2	33.152	26.733	12275	033016_Q_jrc_GlyGlyIP
FVTLSATNAKTNDVR	GlyGly (K)	WRNIP1	Q96S55-2;Q96S55;Q96S55-3	ATPase WRNIP1	1.2131	0.278698	1	1749.9	By MS/MS	3	3.92e-16	1	74.387	67.398	26815	033016_Q_jrc_GlyGlyIP
ATVTATTKVPEIR	Acetyl (Protein N-term);GlyGly (K)	RUVBL2	Q9Y230;X6R2L4;M0R0Z0;M0QXZ7	RuvB-like 2	1.2125	0.277985	1	1541.84	By MS/MS	2;3	9.75e-23	2	119.17	111.33	41885	033016_Q_jrc_GlyGlyIP
ATAEVLNIGKK	Acetyl (Protein N-term);GlyGly (K)	PAICS	P22234;E9PBS1;P22234-2	Multifunctional protein ADE2;Phosphoribosylaminoimidazole-succinocarboxamide synthase;Phosphoribosylaminoimidazole carboxylase	1.2124	0.277866	1	1298.72	By MS/MS	2;3	9.47e-16	2	117.94	111.67	42122	033016_Q_jrc_GlyGlyIP
TASAEEIKAFEK	GlyGly (K)	PLAA	E5RIM3;Q9Y263	Phospholipase A-2-activating protein	1.2112	0.276437	1	1436.71	By MS/MS	3	0.00014816	1	71.966	62.399	25370	033016_Q_jrc_GlyGlyIP
SDAAVDTSSEITTKDLK	Acetyl (Protein N-term);GlyGly (K)	PTMA	B8ZZQ6;P06454-2;P06454	Prothymosin alpha;Prothymosin alpha, N-terminally processed;Thymosin alpha-1	1.2099	0.274888	1	1935.93	By MS/MS	2;3	1.6e-60	7	125.65	120	44787	033016_Q_jrc_GlyGlyIP
CVEENNGVAKHISR	GlyGly (K)	SLC1A5	Q15758;M0QXM4;Q15758-3;Q15758-2;M0QX44	Neutral amino acid transporter B(0)	1.2095	0.274411	1	1726.81	By MS/MS	3;4	8.33e-07	1	28.446	23.595	6616	030317_Q_jrc_GGIP_M6132_Elution_R
DDREQFYKIAK	GlyGly (K)	UBE2G2	P60604-2;P60604	Ubiquitin-conjugating enzyme E2 G2	1.2082	0.272859	2	1525.75	By MS/MS	3	0.00073113	1	65.228	57.939	17972	030317_Q_jrc_GGIP_M6132_Elution_R
LDSQKHIDFSLR	GlyGly (K)	RPS9	A0A024R4M0;P46781	40S ribosomal protein S9	1.2077	0.272262	1	1571.81	By MS/MS	3	9.31e-05	1	93.744	80.795	29124	040816_Q_jrc_SILAC_GG_IP2
GVTFNVTTVDTKR	GlyGly (K)	CLIC1	O00299	Chloride intracellular channel protein 1	1.2042	0.268075	1	1550.81	By MS/MS	2;3	8.9e-05	1	92.742	79.784	28802	040816_Q_jrc_SILAC_GG_IP2
ELTSLVKEVYPEAR	GlyGly (K)	SAP18	U3KPY7;X6RAL5;O00422;H7BZW6	Histone deacetylase complex subunit SAP18	1.2026	0.266157	1	1746.92	By MS/MS	2;3	0.00026372	2	151.29	147.49	53988	033016_Q_jrc_GlyGlyIP
EGVKTENNDHINLK	GlyGly (K)	SUMO2	P61956-2;P61956	Small ubiquitin-related modifier 2	1.2015	0.264837	1	1723.85	By MS/MS	3;4	2.21e-06	2	28.855	21.165	10666	033016_Q_jrc_GlyGlyIP
LKSQEIIPFPSTK	GlyGly (K)	TDP2	O95551;O95551-2;O95551-3;X6R5A3	Tyrosyl-DNA phosphodiesterase 2	1.2014	0.264717	1	1600.88	By MS/MS	2;3	3.87e-05	2	114.11	107.56	40735	033016_Q_jrc_GlyGlyIP
DAVAITKQFLK	GlyGly (K)	VPS45	A0A087WU65;Q9NRW7;Q9NRW7-2	Vacuolar protein sorting-associated protein 45	1.1995	0.262433	1	1346.76	By MS/MS	2;3	0.0001089	2	140.27	133.44	49068	033016_Q_jrc_GlyGlyIP
ASGAGGVGGGGGGKIR	Acetyl (Protein N-term);GlyGly (K)	NUP153	P49790;P49790-3;P49790-2	Nuclear pore complex protein Nup153	1.198	0.260628	1	1412.71	By MS/MS	2	2.26e-26	1	41.116	31.464	14008	033016_Q_jrc_GlyGlyIP
TLLIKTVETR	GlyGly (K)	VIM	P08670	Vimentin	1.1978	0.260387	1	1286.76	By MS/MS	2;3	6.56e-06	2	80.053	70.827	28103	033016_Q_jrc_GlyGlyIP
NITINCVKGINAR	GlyGly (K)	MYCBP2	O75592-2;O75592;H7C3U4	E3 ubiquitin-protein ligase MYCBP2	1.1977	0.260267	1	1586.82	By MS/MS	3	0.00030838	1	105.92	93.669	35977	033016_Q_jrc_GlyGlyIP
IKSEHPGLSIGDTAK	GlyGly (K)	HMGB2	D6R9A6;P26583	High mobility group protein B2	1.1954	0.257493	1	1665.87	By MS/MS	3;4	0.00012717	2	49.411	34.603	15394	033016_Q_jrc_GlyGlyIP
ICLDVLKLPPK	GlyGly (K)	UBE2T	Q9NPD8	Ubiquitin-conjugating enzyme E2 T	1.1953	0.257373	1	1409.8	By MS/MS	2;3	0.0001089	47	174.69	171.35	59960	033016_Q_jrc_GlyGlyIP
DQKLSELDDR	GlyGly (K)	VAMP2	K7ENK9;K7EKX0;J3QRU4;F8WCA0;L7N2F9;Q15836;P63027;F5GZV7;P23763-2;P23763-3;P23763	Vesicle-associated membrane protein 3;Vesicle-associated membrane protein 2;Vesicle-associated membrane protein 1	1.1928	0.254352	1	1331.63	By MS/MS	2;3	0.00058246	2	57.281	49.742	15312	030317_Q_jrc_GGIP_M6132_Elution_R
VKPAPDETSFSEALLK	GlyGly (K)	ILF2	B4DY09;Q12905;X6R6Z1;A0A0A0MRL0	Interleukin enhancer-binding factor 2	1.1924	0.253868	1	1844.95	By MS/MS	3	2.21e-05	1	132.78	124.09	46239	033016_Q_jrc_GlyGlyIP
LVPVLSAKAAQASDLEK	GlyGly (K)	TALDO1	P37837	Transaldolase	1.1908	0.251931	1	1853.03	By MS/MS	2;3	2.62e-14	2	119.21	112.98	42302	033016_Q_jrc_GlyGlyIP
ILNEKVNTPTTTVYR	GlyGly (K)	TARS	P26639;P26639-2	Threonine--tRNA ligase, cytoplasmic	1.1904	0.251446	1	1861.99	By MS/MS	3	3.36e-05	1	83.75	77.187	24976	030317_Q_jrc_GGIP_M6132_Elution_R
LYLPVQNKAK	GlyGly (K)	CFAP20	Q9Y6A4	Cilia- and flagella-associated protein 20	1.1884	0.249021	1	1286.73	By MS/MS	3	8.45e-05	1	63.158	53.257	21963	033016_Q_jrc_GlyGlyIP
ELNGKQIYVGR	GlyGly (K)	PABPC1	P11940;E7EQV3;A0A087WTT1;P11940-2;E7ERJ7;H0YAR2;Q9H361;H0YAP2	Polyadenylate-binding protein 1;Polyadenylate-binding protein 3	1.1877	0.24817	1	1389.74	By MS/MS	3	0.0001723	1	67.668	52.816	21944	033016_Q_jrc_GlyGlyIP
IFGTDSQYNAYNEKR	GlyGly (K)	MSMO1	Q15800-2;Q15800	Methylsterol monooxygenase 1	1.1869	0.247198	1	1918.88	By MS/MS	3	2.18e-06	1	87.2	78.516	30837	033016_Q_jrc_GlyGlyIP
LVLYPSAQEKVLQR	GlyGly (K)	PDE12	Q6L8Q7-2;Q6L8Q7;F6T1Q0	2',5'-phosphodiesterase 12	1.1848	0.244644	1	1756.98	By MS/MS	3	0.00012564	1	119.57	108.93	41143	033016_Q_jrc_GlyGlyIP
EKFYEAKLQQQQR	GlyGly (K)	PCM1	A6NNN6;E7ETA6;Q15154-2;Q15154	Pericentriolar material 1 protein	1.1845	0.244278	2	1808.92	By MS/MS	3;4	0.00015982	2	55.668	40.492	15923	040816_Q_jrc_SILAC_GG_IP2
GFFEGTIASKGK	GlyGly (K)	COPA	P53621;P53621-2	Coatomer subunit alpha;Xenin;Proxenin	1.1837	0.243303	1	1354.69	By MS/MS	2;3	1.37e-05	2	91.157	78.119	30576	033016_Q_jrc_GlyGlyIP
GPFADENFKLR	GlyGly (K)	PPIH	H0YEL5;C9JQD4;O43447-2;O43447	Peptidyl-prolyl cis-trans isomerase;Peptidyl-prolyl cis-trans isomerase H	1.1835	0.24306	1	1406.69	By MS/MS	3	0.00010131	1	106.52	98.874	33070	030317_Q_jrc_GGIP_M6132_Elution_R
VLEAKELALQPK	GlyGly (K)	GARS	P41250	Glycine--tRNA ligase	1.1824	0.241718	1	1451.83	By MS/MS	2;3	0.00029505	2	98.391	85.694	33229	033016_Q_jrc_GlyGlyIP
YIDNQVVSTKGER	GlyGly (K)	CUEDC2	Q9H467	CUE domain-containing protein 2	1.1824	0.241718	1	1621.81	By MS/MS	2;3	2.01e-09	1	47.065	39.307	15432	040816_Q_jrc_SILAC_GG_IP2
LNHVAAGLVSPSLKSDTSSK	GlyGly (K)	SRSF11	Q5T760;Q05519-2;Q05519;Q5T757	Serine/arginine-rich splicing factor 11	1.1819	0.241108	1	2124.12	By MS/MS	4	3.61e-05	1	81.57	67.57	26665	033016_Q_jrc_GlyGlyIP
AQGETEVLKVIR	GlyGly (K)	NSA2	O95478;A0A0A0MQZ6;H0YAI9	Ribosome biogenesis protein NSA2 homolog	1.1813	0.240375	1	1455.8	By MS/MS	3	0.00047865	1	89.729	81.097	29395	040816_Q_jrc_SILAC_GG_IP2
INALKQLQVR	GlyGly (K)	NAP1L4	A8MXH2;C9J6D1;Q99733;Q99733-2;C9JZI7;E9PNW0;E9PJJ2;E9PS34;E9PNJ7;E9PKT8;E9PKI2;C9J1B1	Nucleosome assembly protein 1-like 4	1.1803	0.239154	1	1295.77	By MS/MS	3	0.0019625	1	82.941	69.041	25369	040816_Q_jrc_SILAC_GG_IP2
NAMGSLASQATKDGKK	GlyGly (K)	PSMD4	Q5VWC4;P55036;H0Y561;H0Y3Y9	26S proteasome non-ATPase regulatory subunit 4	1.1798	0.238542	2	1719.86	By MS/MS	3;4	4.4e-14	2	31.578	23.163	11188	033016_Q_jrc_GlyGlyIP
AITGASLADIMAKR	GlyGly (K)	RPL24	P83731;C9JXB8;C9JNW5	60S ribosomal protein L24	1.1789	0.237441	1	1530.82	By MS/MS	2;3	2.28e-23	2	132.63	128.99	48081	033016_Q_jrc_GlyGlyIP
SAKLIQQQLEK	GlyGly (K)	SRPRB	Q9Y5M8;H7C4H2	Signal recognition particle receptor subunit beta	1.1785	0.236952	1	1398.78	By MS/MS	3	9.87e-05	1	46.5	38.785	11571	030317_Q_jrc_GGIP_M6132_Elution_R
IELGDVTPHNIKQLK	GlyGly (K)	NAA50	E7EQ69;Q9GZZ1;F8WCK0;C9JZU6;C9J5J3;A0A0D9SF32;A0A087WWJ2;C9J5D1;Q9GZZ1-2	N-alpha-acetyltransferase 50	1.1758	0.233643	1	1818	By MS/MS	3;4	4.07e-05	2	114.74	103.44	39295	033016_Q_jrc_GlyGlyIP
EHIAASVSIPSEKQR	GlyGly (K)	BAT3	A0A024RCR6;A0A0G2JK23;P46379-2;P46379;P46379-3;A0A0G2JL47;P46379-4;P46379-5;X6REW1;A0A0G2JJM1;F6S6P2;F6TC96;F6UR09;F6U1F2;F6XTU0;A0A0G2JJR8;F6WML8;F6VEM6;F6X9W3;F6U341	Large proline-rich protein BAG6	1.1753	0.233029	1	1764.91	By MS/MS	3;4	1.79e-22	2	55.953	47.222	19917	033016_Q_jrc_GlyGlyIP
SKSFQQSSLSR	Acetyl (Protein N-term);GlyGly (K)	MATR3	A0A0R4J2E8;A8MXP9;P43243;D6REM6;D6R991;D6R8Z5;Q68E03;D6RB45;D6R9F3;D6RBS2;D6RCM3;D6REK4	Matrin-3	1.1744	0.231924	1	1409.69	By MS/MS	2	2.67e-14	1	62.431	52.478	21801	033016_Q_jrc_GlyGlyIP
HAFSLKQLDNPAR	GlyGly (K)	USP5	P45974-2;P45974	Ubiquitin carboxyl-terminal hydrolase 5	1.1736	0.230941	1	1609.83	By MS/MS	2;3;4	3.48e-14	2	74.023	67.069	21022	030317_Q_jrc_GGIP_M6132_Elution_R
VAGQDGSVVQFKIKR	GlyGly (K)	SUMO2	P61956-2;P61956;A8MUA9;A8MU27;Q6EEV6;P55854;P55854-2	Small ubiquitin-related modifier 2;Small ubiquitin-related modifier 4;Small ubiquitin-related modifier 3	1.1735	0.230818	2	1744.96	By MS/MS	3;4	2.4e-06	2	75.711	61.37	24780	033016_Q_jrc_GlyGlyIP
YSTIPKFGIEK	GlyGly (K)	HGS	O14964-2;O14964;I3L1P5	Hepatocyte growth factor-regulated tyrosine kinase substrate	1.173	0.230203	1	1395.74	By MS/MS	3	0.0014973	1	97.384	89.153	29634	030317_Q_jrc_GGIP_M6132_Elution_F
SLFSNVVTKNK	GlyGly (K)	ATIC	P31939;P31939-2;H7C1S2	Bifunctional purine biosynthesis protein PURH;Phosphoribosylaminoimidazolecarboxamide formyltransferase;IMP cyclohydrolase	1.1727	0.229834	1	1349.73	By MS/MS	2;3	0.00010066	2	82.208	68.267	27168	033016_Q_jrc_GlyGlyIP
DYSNFDQEFLNEKAR	GlyGly (K)	PRKCD	Q05655;Q05655-2	Protein kinase C delta type;Protein kinase C delta type regulatory subunit;Protein kinase C delta type catalytic subunit	1.1718	0.228726	1	1988.89	By MS/MS	3	8.13e-05	2	151.73	145.34	53638	033016_Q_jrc_GlyGlyIP
DIEDVFYKYGAIR	GlyGly (K)	SRSF1	J3KTL2;Q07955-3;Q07955;Q07955-2;J3QQV5;J3KSW7	Serine/arginine-rich splicing factor 1	1.1717	0.228603	1	1701.84	By MS/MS	2;3	0.00011193	2	197.91	198.68	70147	033016_Q_jrc_GlyGlyIP
SAVPPGADKKAEAGAGSATEFQFR	GlyGly (K)	RPS10	P46783	40S ribosomal protein S10	1.1707	0.227371	2	2505.22	By MS/MS	3;4	3.45e-26	4	99.805	87.215	33887	033016_Q_jrc_GlyGlyIP
HSENSLLLTKTEPK	GlyGly (K)	PIBF1	Q8WXW3-2;Q8WXW3-4;Q8WXW3	Progesterone-induced-blocking factor 1	1.1704	0.227002	1	1709.89	By MS/MS	3	0.0017609	1	58.151	42.799	16744	040816_Q_jrc_SILAC_GG_IP2
KALAAAGYDVEK	GlyGly (K)	HIST1H1E	P10412;Q02539;P22492;P16403;P16402	Histone H1.4;Histone H1.1;Histone H1t;Histone H1.2;Histone H1.3	1.1687	0.224905	1	1348.7	By MS/MS	2;3	4.47e-05	2	45.92	39.344	17151	033016_Q_jrc_GlyGlyIP
AFSQFGKLER	GlyGly (K)	SYNCRIP	O60506-4;O60506-3;O60506-2;O60506;B7Z645;O60506-5	Heterogeneous nuclear ribonucleoprotein Q	1.1669	0.222681	1	1295.66	By MS/MS	2;3	4.06e-09	2	74.527	66.533	26638	033016_Q_jrc_GlyGlyIP
TTEVGSVSEVKK	Acetyl (Protein N-term);GlyGly (K)	EPB41L2	E9PHY5;O43491-3;O43491-4;O43491;E9PII3;E9PK52;O43491-2;I6L9B1;E9PJP4;E9PQN0;E9PRG1;E9PIG0;E9PQD2	Band 4.1-like protein 2	1.1658	0.22132	1	1418.73	By MS/MS	2	0.00064436	1	80.245	65.944	26505	033016_Q_jrc_GlyGlyIP
VLKQVHPDTGISSK	GlyGly (K)	HIST1H2BL	Q99880;U3KQK0;Q99879;Q99877;Q93079;Q5QNW6;P58876;Q5QNW6-2;Q96A08;Q16778;P33778;P23527;Q8N257;P06899	Histone H2B type 1-L;Histone H2B;Histone H2B type 1-M;Histone H2B type 1-N;Histone H2B type 1-H;Histone H2B type 2-F;Histone H2B type 1-D;Histone H2B type 1-A;Histone H2B type 2-E;Histone H2B type 1-B;Histone H2B type 1-O;Histone H2B type 3-B;Histone H2B type 1-J	1.1657	0.221197	1	1621.88	By MS/MS	3;4	0.00012151	2	33.606	25.04	11776	033016_Q_jrc_GlyGlyIP
GAIQLGITHTVGSLSTKPER	GlyGly (K)	PIP5K1A	A6PW57;Q99755-2;Q99755-4;Q99755-3;Q99755;A6PW58;A2A5X0	Phosphatidylinositol 4-phosphate 5-kinase type-1 alpha	1.1651	0.220454	1	2178.18	By MS/MS	2;3;4	2.6e-55	4	108.39	102.91	38940	033016_Q_jrc_GlyGlyIP
VDFNVPMKNNQITNNQR	GlyGly (K)	PGK1	P00558	Phosphoglycerate kinase 1	1.1631	0.217975	1	2145.04	By MS/MS	3	9.55e-11	1	110.02	104.48	39674	033016_Q_jrc_GlyGlyIP
YISAAPGAEAKYR	GlyGly (K)	PUM1	E9PR38;Q5T1Z4;Q5T1Z8;Q14671-4;Q14671-2;Q14671;Q14671-3;H0YDK8;H0YEH2;A0A0C4DG68;A0A0A0MR59;Q8TB72-2;Q8TB72-4;Q8TB72-3;Q8TB72	Pumilio homolog 1;Pumilio homolog 2	1.1624	0.217107	1	1509.76	By MS/MS	3	2e-05	1	55.992	40.69	17607	033016_Q_jrc_GlyGlyIP
ESPLLFKFR	GlyGly (K)	MSN	P26038;V9GZ54	Moesin	1.1623	0.216982	1	1249.68	By MS/MS	3	0.00097924	2	135.94	127.35	47348	033016_Q_jrc_GlyGlyIP
EASGTDVKQLDQGNKDVR	GlyGly (K)	SPG20	Q8N0X7	Spartin	1.1608	0.215119	2	2073.01	By MS/MS	3;4	1.71e-07	2	40.384	33.12	14768	033016_Q_jrc_GlyGlyIP
LGNLKQQAEQER	GlyGly (K)	ZWINT	O95229;A6NH27	ZW10 interactor	1.1606	0.214871	1	1526.78	By MS/MS	3	1.68e-05	1	35.068	27.905	7666	030317_Q_jrc_GGIP_M6132_Elution_R
AAILPTSIFLTNKK	GlyGly (K)	PRMT5	O14744-2;O14744;O14744-3;O14744-5;H0YJX6	Protein arginine N-methyltransferase 5;Protein arginine N-methyltransferase 5, N-terminally processed	1.1543	0.207018	1	1629.95	By MS/MS	3	1.8e-08	1	149.55	145.41	53189	033016_Q_jrc_GlyGlyIP
CQFQTKFPAELENR	GlyGly (K)	GOLGA7	Q7Z5G4-3;Q7Z5G4	Golgin subfamily A member 7	1.1542	0.206893	1	1881.87	By MS/MS	3	8.02e-05	1	140.09	133.25	49114	033016_Q_jrc_GlyGlyIP
WLEKNHIPITEQGDAPR	GlyGly (K)	GEMIN6	Q8WXD5	Gem-associated protein 6	1.1534	0.205893	1	2117.07	By MS/MS	4	8.34e-06	1	100.2	87.8	33993	033016_Q_jrc_GlyGlyIP
LSSLGTGSSSGNGKVATAPTR	GlyGly (K)	EAPP	G3V2W9;A0A087X060;Q56P03	E2F-associated phosphoprotein	1.153	0.205393	1	2061.05	By MS/MS	3	9.8e-22	1	55.951	40.649	17664	033016_Q_jrc_GlyGlyIP
QSDENNLKDPGGSEFDSISK	GlyGly (K)	C6orf106	Q5TH58;Q9H6K1-2;Q9H6K1	Uncharacterized protein C6orf106	1.1526	0.204892	1	2280.01	By MS/MS	3	2.64e-07	1	106.61	94.463	36416	033016_Q_jrc_GlyGlyIP
RPDQQLQGEGKIIDR	GlyGly (K)	SERBP1	Q8NC51;Q8NC51-2;Q8NC51-3;Q8NC51-4	Plasminogen activator inhibitor 1 RNA-binding protein	1.1511	0.203013	2	1865.97	By MS/MS	3;4	1.91e-08	3	66.475	51.567	21433	033016_Q_jrc_GlyGlyIP
AEFPSKVSTR	Acetyl (Protein N-term);GlyGly (K)	PLLP	H3BN27;A0A087WYE0;Q9Y342	Plasmolipin	1.1494	0.200881	1	1276.64	By MS/MS	2	0.00015399	1	93.552	80.604	31389	033016_Q_jrc_GlyGlyIP
LLFSSEKSSWR	GlyGly (K)	FAM188A	Q9H8M7-2;Q9H8M7	Protein FAM188A	1.1485	0.199751	1	1452.74	By MS/MS	3	0.00067317	1	106.85	94.905	36131	033016_Q_jrc_GlyGlyIP
SAVPPGADKKAEAGAGSATEFQFR	2 GlyGly (K)	RPS10	P46783	40S ribosomal protein S10	1.1483	0.1995	2	2619.27	By MS/MS	3;4	1.09e-27	6	103.53	91.308	34629	033016_Q_jrc_GlyGlyIP
FSTWEPTKR	GlyGly (K)	USP22	Q9UPT9-2;Q9UPT9;K7ESK0;K7ERX6	Ubiquitin carboxyl-terminal hydrolase 22	1.1477	0.198746	1	1264.62	By MS/MS	3	0.00099964	2	58.958	48.823	20671	033016_Q_jrc_GlyGlyIP
ISTVVSSKEVNK	GlyGly (K)	SRP14	P37108;H0YLA2	Signal recognition particle 14 kDa protein	1.1473	0.198243	1	1403.76	By MS/MS	3	4.67e-05	1	39.133	25.082	11882	033016_Q_jrc_GlyGlyIP
LNIWDVGGQKSLR	GlyGly (K)	ARL2	P36404;V9GYD0;P36404-2	ADP-ribosylation factor-like protein 2	1.1469	0.19774	1	1598.85	By MS/MS	2;3	1.41e-06	2	137.86	129.44	48105	033016_Q_jrc_GlyGlyIP
ESILADKSLATR	GlyGly (K)	PSMD10	B1AJY7;O75832;B1AJY5;O75832-2;B1AJY6	26S proteasome non-ATPase regulatory subunit 10	1.1463	0.196985	1	1416.76	By MS/MS	2;3	0.00013895	2	91.419	78.38	30652	033016_Q_jrc_GlyGlyIP
ITLSKHQNVQLPR	GlyGly (K)	PTBP1	A0A0U1RRM4;P26599;P26599-2;P26599-3;A6NLN1;A0A0D9SF20;K7EK45;A0A087WUW5	Polypyrimidine tract-binding protein 1	1.1457	0.196229	1	1646.92	By MS/MS	3;4	6.64e-06	2	64.774	49.865	20722	033016_Q_jrc_GlyGlyIP
ASLSLAPVNIFKAGADEER	Acetyl (Protein N-term);GlyGly (K)	CCT2	P78371;F5GWF6;F8VQ14	T-complex protein 1 subunit beta	1.1454	0.195852	1	2143.09	By MS/MS	2;3	3.12e-12	2	204.55	205.87	72429	033016_Q_jrc_GlyGlyIP
KIYTNVKID	GlyGly (K)	TM9SF3	Q9HD45	Transmembrane 9 superfamily member 3	1.1445	0.194717	2	1206.66	By MS/MS	2;3	0.00079268	2	55.883	40.58	17627	033016_Q_jrc_GlyGlyIP
TTLAHIIASNSKK	GlyGly (K)	WRNIP1	Q96S55-2;Q96S55;Q96S55-3	ATPase WRNIP1	1.1433	0.193204	1	1496.83	By MS/MS	3	4.56e-05	1	48.993	34.041	14931	033016_Q_jrc_GlyGlyIP
VTAVPTLLKYGTPQK	GlyGly (K)	TXNDC17	Q9BRA2;I3L2R6	Thioredoxin domain-containing protein 17	1.1424	0.192068	1	1728.98	By MS/MS	3	1.33e-06	1	113.4	108.12	40657	033016_Q_jrc_GlyGlyIP
SIEVAKTQALAQAR	GlyGly (K)	TRIM65	H0YGS7;H0YG27;Q6PJ69	Tripartite motif-containing protein 65	1.1422	0.191815	1	1598.87	By MS/MS	3	0.00013985	1	79.446	65.145	26146	033016_Q_jrc_GlyGlyIP
ATFIKVPQNQNGK	GlyGly (K)	NCL	P19338;H7BY16	Nucleolin	1.1421	0.191689	1	1557.83	By MS/MS	3	9.53e-05	1	52.234	44.544	17241	040816_Q_jrc_SILAC_GG_IP2
INAKLNYVPLEK	GlyGly (K)	DDX46	A0A0C4DG89;Q7L014	Probable ATP-dependent RNA helicase DDX46	1.1411	0.190425	1	1514.85	By MS/MS	3	0.00012333	1	96.54	88.324	33950	033016_Q_jrc_GlyGlyIP
SKTEDHEEAGPLPTKVNLAHSEI	2 GlyGly (K)	TMEM59	Q5T6Z8;Q9BXS4	Transmembrane protein 59	1.1395	0.188401	2	2729.33	By MS/MS	4;5	2.54e-15	2	100.7	88.298	34054	033016_Q_jrc_GlyGlyIP
VFSANSTAACTELAKR	GlyGly (K)	PRPSAP1	Q14558-2;Q14558	Phosphoribosyl pyrophosphate synthase-associated protein 1	1.1393	0.188148	1	1839.88	By MS/MS	3	0.00010878	1	92.198	79.149	28600	040816_Q_jrc_SILAC_GG_IP2
VEVTEFEDIKSGYR	GlyGly (K)	SET	A0A0C4DFV9;Q01105-3;Q01105-4;Q01105-2;Q01105;A0A087X027;P0DME0	Protein SET;Protein SETSIP	1.1382	0.186754	1	1784.86	By MS/MS	3	6.85e-05	1	128.61	124.32	43367	030317_Q_jrc_GGIP_M6132_Elution_F
ALGQNPTNAEVLKVLGNPK	GlyGly (K)	PDE6H	F8W1R7;J3KND3;G8JLA2;G3V1V0;B7Z6Z4;P60660-2;P60660;F8VPF3;F8W1I5;P14649	Myosin light polypeptide 6;Myosin light chain 6B	1.1376	0.185993	1	2076.13	By MS/MS	3	4.76e-23	2	134.77	131.01	45936	030317_Q_jrc_GGIP_M6132_Elution_F
DPGTVANKKEEEDLAK	GlyGly (K)	STAM	A6NMU3;Q92783-2;Q92783	Signal transducing adapter molecule 1	1.1358	0.183709	2	1856.91	By MS/MS	3	0.00014854	1	39.535	30.001	8486	030317_Q_jrc_GGIP_M6132_Elution_F
ALIGKGHPEFSTNR	GlyGly (K)	USP5	P45974-2;P45974	Ubiquitin carboxyl-terminal hydrolase 5	1.1349	0.182565	1	1639.84	By MS/MS	3;4	4.71e-11	1	48.025	41.833	18368	033016_Q_jrc_GlyGlyIP
FTLPTDHALAEKTSHV	GlyGly (K)	STEAP3	Q658P3-3;Q658P3;Q658P3-2	Metalloreductase STEAP3	1.1345	0.182057	1	1879.94	By MS/MS	3;4	1.6e-06	2	113.78	102.41	38934	033016_Q_jrc_GlyGlyIP
FIVNTLKDGR	GlyGly (K)	RPA1	P27694;I3L2M5;I3L524	Replication protein A 70 kDa DNA-binding subunit;Replication protein A 70 kDa DNA-binding subunit, N-terminally processed	1.1332	0.180403	1	1275.69	By matching	3	0.0013497	1	86.604	73.005	26573	040816_Q_jrc_SILAC_GG_IP2
LQEYLGKFR	GlyGly (K)	LARP1	Q6PKG0-3;Q6PKG0	La-related protein 1	1.1317	0.178492	1	1266.67	By MS/MS	3	0.00039248	1	92.538	79.589	30946	033016_Q_jrc_GlyGlyIP
TASVFLLEKDR	GlyGly (K)	THOC3	D6RGZ2;Q96J01-2;Q96J01	THO complex subunit 3	1.1315	0.178237	1	1391.74	By MS/MS	2;3	5.76e-05	2	106.54	94.301	36027	033016_Q_jrc_GlyGlyIP
ILNDDTALKEYK	GlyGly (K)	RAD23B	P54727;Q5W0S4;Q5W0S5	UV excision repair protein RAD23 homolog B	1.1313	0.177982	1	1535.78	By MS/MS	2;3	7.76e-05	1	85.174	76.342	29876	033016_Q_jrc_GlyGlyIP
TKDIEDVFYKYGAIR	GlyGly (K)	SRSF1	J3KTL2;Q07955-3;Q07955;Q07955-2;J3QQV5;J3KSW7	Serine/arginine-rich splicing factor 1	1.1296	0.175812	2	1930.98	By MS/MS	3;4	1.02e-08	3	144.68	139.85	51138	033016_Q_jrc_GlyGlyIP
GTGAASFDEFGNSKYQNR	GlyGly (K)	GTF2B	B1APE1;B1APE2;Q00403	Transcription initiation factor IIB	1.1285	0.174406	1	2061.91	By MS/MS	3	1.13e-06	1	92.914	79.966	28804	040816_Q_jrc_SILAC_GG_IP2
KESPLLNDYR	GlyGly (K)	FAM127B	Q9BWD3;A6ZKI3	Protein FAM127B;Protein FAM127A	1.1278	0.173511	1	1347.68	By matching	2;3	1.58e-08	1	54.201	49.849	15323	030317_Q_jrc_GGIP_M6132_Elution_R
YVECSALTQKGLK	GlyGly (K)	CDC42	P60953	Cell division control protein 42 homolog	1.1277	0.173383	1	1610.8	By MS/MS	2;3	9.71e-05	1	88.657	80.892	31546	033016_Q_jrc_GlyGlyIP
IAPPETPDSKVR	GlyGly (K)	IGF2BP1	Q9NZI8;Q9NZI8-2	Insulin-like growth factor 2 mRNA-binding protein 1	1.1276	0.173255	1	1422.75	By MS/MS	2;3	3.98e-06	2	54.394	44.133	18912	033016_Q_jrc_GlyGlyIP
AFQQLEHKFGR	GlyGly (K)	TSPYL1	Q9H0U9	Testis-specific Y-encoded-like protein 1	1.127	0.172488	1	1473.75	By MS/MS	3	0.00027861	1	70.635	61.034	24507	033016_Q_jrc_GlyGlyIP
KDEKTDTLEDLFPTTK	GlyGly (K)	XRCC5	P13010	X-ray repair cross-complementing protein 5	1.1255	0.170566	2	1993.98	By MS/MS	3;4	0.00011146	2	140.89	133.76	49097	033016_Q_jrc_GlyGlyIP
VSFANQKAFR	GlyGly (K)	SPRTN	Q9H040	SprT-like domain-containing protein Spartan	1.1249	0.169797	1	1280.66	By MS/MS	2;3	0.00015843	2	56.24	44.68	19143	033016_Q_jrc_GlyGlyIP
IYLSKGPNVK	GlyGly (K)	FAM115A	Q9Y4C2-2;Q9Y4C2	Protein FAM115A	1.1225	0.166715	1	1231.69	By MS/MS	2;3	0.00022294	1	41.187	35.959	10827	030317_Q_jrc_GGIP_M6132_Elution_R
YEAANWKYK	GlyGly (K)	PSMA6	G3V295;G3V5Z7;P60900;G3V3I1;P60900-2;P60900-3	Proteasome subunit alpha type;Proteasome subunit alpha type-6	1.1223	0.166458	1	1285.61	By MS/MS	2;3	0.00012319	2	46.401	39.515	17500	033016_Q_jrc_GlyGlyIP
GLLLATKNSHLR	GlyGly (K)	RNF40	H3BP71;O75150-3;O75150	E3 ubiquitin-protein ligase BRE1B	1.1212	0.165044	1	1435.83	By MS/MS	3	0.00014385	2	60.696	45.393	18952	033016_Q_jrc_GlyGlyIP
YGGSVGSQPPPVAPEPGPVPSSPSQEPPTKR	GlyGly (K)	UBXN1	E9PJ81;E9PRQ7;Q04323;Q04323-2;A0A087WTZ5;E9PS08	UBX domain-containing protein 1	1.12	0.163499	1	3196.58	By MS/MS	3;4	4.48e-23	2	113.51	102.14	38854	033016_Q_jrc_GlyGlyIP
LKTFANFPSGSPVSASTLAR	GlyGly (K)	XIAP	P98170;B1AKU2	E3 ubiquitin-protein ligase XIAP	1.12	0.163499	1	2164.13	By MS/MS	3	1.92e-20	1	145.42	138.73	50479	033016_Q_jrc_GlyGlyIP
TLTGKTITLEVEPSDTIENVK	GlyGly (K)	UBC	F5H265;J3QS39;F5H6Q2;F5GYU3;F5H2Z3;B4DV12;F5H388;F5H747;F5GXK7;J3QKN0;Q5PY61;Q96C32;P0CG47;P0CG48;J3QTR3;P62987;M0R1V7;F5GZ39;J3QSA3;P62979	Polyubiquitin-B;Ubiquitin;Polyubiquitin-C;Ubiquitin;Ubiquitin-60S ribosomal protein L40;Ubiquitin;60S ribosomal protein L40;Ubiquitin-40S ribosomal protein S27a;Ubiquitin;40S ribosomal protein S27a	1.1196	0.162983	1	2401.26	By MS/MS	2;3;4	3.45e-147	32	152.98	149.11	51838	030317_Q_jrc_GGIP_M6132_Elution_R
VVSPKYLGDR	GlyGly (K)	GGA3	J3KSS7;Q9NZ52-4;Q9NZ52;A0A087WYN2;J3QRP3;B7Z1E9	ADP-ribosylation factor-binding protein GGA3	1.1195	0.162855	1	1246.67	By MS/MS	3	0.00055619	1	46.7	38.985	11606	030317_Q_jrc_GGIP_M6132_Elution_F
IQPEEKPVEVSPAVTKGLYIAK	GlyGly (K)	SPG20	Q8N0X7	Spartin	1.1187	0.161823	2	2509.38	By MS/MS	3;4	7.13e-06	2	121.15	116.03	43380	033016_Q_jrc_GlyGlyIP
NNCPFSADENYRPLAKTR	GlyGly (K)	PCM1	A6NNN6;E7ETA6;Q15154-2;Q15154	Pericentriolar material 1 protein	1.118	0.16092	2	2267.04	By MS/MS	4	4.41e-12	1	100.69	88.247	34272	033016_Q_jrc_GlyGlyIP
DIKDTTVGTLSQR	GlyGly (K)	PSMD7	P51665	26S proteasome non-ATPase regulatory subunit 7	1.118	0.16092	1	1546.8	By MS/MS	2;3	7.51e-07	2	96.95	88.652	34461	033016_Q_jrc_GlyGlyIP
TFNTSTGGLLLPSDTKR	GlyGly (K)	XRCC6	B1AHC9;P12956;P12956-2	X-ray repair cross-complementing protein 6	1.1167	0.159242	1	1920.99	By MS/MS	3	9.42e-20	2	122.03	111.73	42159	033016_Q_jrc_GlyGlyIP
AGYNVKQLFR	GlyGly (K)	RAB6A	P20340-4;P20340-2;P20340;Q9H0N0	Ras-related protein Rab-6A;Ras-related protein Rab-6C	1.1149	0.156914	1	1308.69	By MS/MS	3	0.0004386	1	100.32	87.921	33921	033016_Q_jrc_GlyGlyIP
LLDLVQQSCNYKQLR	GlyGly (K)	NHP2L1	P55769;B1AHD1	NHP2-like protein 1;NHP2-like protein 1, N-terminally processed	1.1127	0.154065	1	1992.01	By MS/MS	3	4.65e-05	1	146.25	141.76	52023	033016_Q_jrc_GlyGlyIP
SSGPYGGGGQYFAKPR	GlyGly (K)	HNRNPA1	P09651;F8W6I7;P09651-3;P09651-2;H0YH80	Heterogeneous nuclear ribonucleoprotein A1;Heterogeneous nuclear ribonucleoprotein A1, N-terminally processed	1.1118	0.152897	1	1741.82	By MS/MS	3	6.35e-14	1	69.005	59.353	24101	033016_Q_jrc_GlyGlyIP
YIGIVKQAGLER	GlyGly (K)	HNRNPF	P52597	Heterogeneous nuclear ribonucleoprotein F;Heterogeneous nuclear ribonucleoprotein F, N-terminally processed	1.1106	0.151339	1	1459.81	By MS/MS	2;3	4.44e-05	4	91.153	82.595	32103	033016_Q_jrc_GlyGlyIP
TFVNITPAEVGVLVGKDR	GlyGly (K)	PFN1	P07737;I3L3D5	Profilin-1	1.1077	0.147567	1	2028.1	By MS/MS	3	5.38e-39	6	186.9	185.01	65912	033016_Q_jrc_GlyGlyIP
YDEPLGKNDGSVNGK	GlyGly (K)	TBCB	Q99426;K7EP07;Q99426-2	Tubulin-folding cofactor B	1.1053	0.144438	1	1705.79	By MS/MS	3	8.61e-05	1	55.04	39.738	17438	033016_Q_jrc_GlyGlyIP
YFDPANGKFSK	GlyGly (K)	EEF2	P13639	Elongation factor 2	1.1052	0.144307	1	1386.66	By MS/MS	2;3	6.19e-05	2	78.403	71.54	22832	030317_Q_jrc_GGIP_M6132_Elution_R
INAQLPLTDKAR	GlyGly (K)	DCAKD	K7ESP4;Q8WVC6	Dephospho-CoA kinase domain-containing protein	1.1049	0.143916	1	1452.8	By MS/MS	3	2.49e-06	1	81.516	74.903	24103	030317_Q_jrc_GGIP_M6132_Elution_R
LEGPGEQETKLDLISKGEEPR	GlyGly (K)	SLC29A1	Q99808;Q99808-2	Equilibrative nucleoside transporter 1	1.1045	0.143393	2	2438.23	By MS/MS	4	7.18e-13	1	119.39	108.75	41190	033016_Q_jrc_GlyGlyIP
SKSQNILSTEEER	GlyGly (K)	SLC18B1	Q6NT16	MFS-type transporter SLC18B1	1.1038	0.142479	1	1633.79	By MS/MS	3	1.6e-05	1	38.57	31.281	14198	033016_Q_jrc_GlyGlyIP
AATKIQASFR	GlyGly (K)	GAP43	P17677;P17677-2	Neuromodulin	1.1034	0.141956	1	1205.65	By MS/MS	3	0.00037817	1	41.993	27.892	12719	033016_Q_jrc_GlyGlyIP
LVSLIGSKTQIPTQR	GlyGly (K)	PSMA1	F5GX11;P25786;P25786-2	Proteasome subunit alpha type-1	1.1033	0.141825	1	1754.01	By MS/MS	2;3	1.61e-11	2	107.85	102.29	38863	033016_Q_jrc_GlyGlyIP
AVSTGVKVPR	Acetyl (Protein N-term);GlyGly (K)	UBE2V2	Q15819	Ubiquitin-conjugating enzyme E2 variant 2	1.1024	0.140648	1	1168.66	By MS/MS	2	3.9e-05	1	82.824	68.823	25188	040816_Q_jrc_SILAC_GG_IP2
DGSLASNPYSGDLTKFGR	GlyGly (K)	UBAP2L	F8W726;Q14157-4;Q14157-1;Q14157-3;Q14157;Q14157-5;H0Y5H6;H7C2T8	Ubiquitin-associated protein 2-like	1.102	0.140124	1	1997.94	By MS/MS	3	7.29e-16	1	149.35	142.72	52585	033016_Q_jrc_GlyGlyIP
IRVDYSITKR	GlyGly (K)	TRA2A	Q13595-2;Q13595-4;Q13595-3;Q13595	Transformer-2 protein homolog alpha	1.1004	0.138028	2	1363.76	By MS/MS	3	0.00012633	1	60.822	45.52	19373	033016_Q_jrc_GlyGlyIP
GKITFCTGIR	GlyGly (K)	PSMD4	Q5VWC4;P55036;A6PVX3;P55036-2	26S proteasome non-ATPase regulatory subunit 4	1.1003	0.137897	1	1266.64	By MS/MS	3	0.0004413	1	89.947	81.33	26460	030317_Q_jrc_GGIP_M6132_Elution_R
GSIQNAKQALR	GlyGly (K)	PCNXL3	Q9H6A9-3;Q9H6A9;H0YJ91;Q96RV3-4;Q96RV3-3;Q96RV3	Pecanex-like protein 3;Pecanex-like protein 1	1.1	0.137504	1	1298.71	By MS/MS	3	0.00010342	1	38.747	24.696	11687	033016_Q_jrc_GlyGlyIP
ETFYVGAAKTK	GlyGly (K)	FAIM	C9JDZ2;Q9NVQ4;Q9NVQ4-3;Q9NVQ4-2	Fas apoptotic inhibitory molecule 1	1.0998	0.137241	1	1327.68	By MS/MS	2;3	0.00082259	2	54.764	39.588	17388	033016_Q_jrc_GlyGlyIP
GTEVQVDDIKR	GlyGly (K)	RUVBL2	Q9Y230;Q9Y230-2	RuvB-like 2	1.0996	0.136979	1	1372.69	By MS/MS	2;3	0.00018752	2	55.748	44.278	18853	033016_Q_jrc_GlyGlyIP
DISLSDYKGK	GlyGly (K)	PRDX1	Q06830;A0A0A0MSI0	Peroxiredoxin-1	1.0973	0.133958	1	1238.61	By MS/MS	2;3	0.0015931	1	87.24	73.714	26677	040816_Q_jrc_SILAC_GG_IP2
VIIEKYYTR	GlyGly (K)	RPS17	H0YN88;A0A075B716;P08708;H0YN73;H3BNC9	40S ribosomal protein S17	1.097	0.133564	1	1297.7	By MS/MS	2;3	1.73e-05	2	75.282	68.293	21498	030317_Q_jrc_GGIP_M6132_Elution_R
LFNLSKEDDVR	GlyGly (K)	RPS6	P62753;A2A3R5	40S ribosomal protein S6	1.0945	0.130272	1	1448.73	By MS/MS	2;3	0.00028248	1	92.064	87.164	31266	040816_Q_jrc_SILAC_GG_IP2
ATIKDASLQPR	GlyGly (K)	RNF114	A0A096LP02;A0A096LNV3;Q9Y508-2;Q9Y508	E3 ubiquitin-protein ligase RNF114	1.0926	0.127765	1	1312.71	By MS/MS	2;3	2.25e-09	2	43.702	36.037	10732	030317_Q_jrc_GGIP_M6132_Elution_F
AGITTIEAVKR	Acetyl (Protein N-term);GlyGly (K)	DKFZp686J1372	A0A087WWU8;Q5HYB6;P06753-5;P06753-2;Q5VU61;P06753-4;P06753-3;P06753-6;D6R904;D6RFM2	Tropomyosin alpha-3 chain	1.0899	0.124196	1	1313.73	By MS/MS	2	3.25e-15	1	123.42	116.77	43834	033016_Q_jrc_GlyGlyIP
SSDTNIFDSNVPSNKSNFSR	GlyGly (K)	ZC3H14	Q6PJT7-5;Q6PJT7-9;Q6PJT7-2;Q6PJT7;G3V256;Q6PJT7-4;Q6PJT7-3;Q6PJT7-10;G3V3Y4;G3V3R9;G3V572;G3V473;G3V240	Zinc finger CCCH domain-containing protein 14	1.0898	0.124063	1	2329.06	By MS/MS	3	7.07e-08	1	118.65	108	41079	033016_Q_jrc_GlyGlyIP
SHTILLVQPTKRPEGR	Acetyl (Protein N-term);GlyGly (K)	ERH	P84090;G3V279	Enhancer of rudimentary homolog	1.0889	0.122871	2	1987.1	By MS/MS	2;3;4	1.47e-26	3	76.159	68.411	27194	033016_Q_jrc_GlyGlyIP
AALAVLKSGNPR	GlyGly (K)	CCNA2	P20248	Cyclin-A2	1.0887	0.122606	1	1309.75	By MS/MS	2;3	4.11e-05	2	51.562	44.934	13682	030317_Q_jrc_GGIP_M6132_Elution_R
GNTQTSKVSSLQAEPLPR	GlyGly (K)	RAB3GAP2	Q9H2M9	Rab3 GTPase-activating protein non-catalytic subunit	1.0886	0.122474	1	2026.04	By MS/MS	3	0.00037038	1	83.349	69.499	25491	040816_Q_jrc_SILAC_GG_IP2
ASGNYATVISHNPETKK	GlyGly (K)	RPL8	P62917;E9PKZ0;G3V1A1	60S ribosomal protein L8	1.0877	0.121281	1	1929.95	By MS/MS	3;4	3.24e-06	2	36.601	30.26	13808	033016_Q_jrc_GlyGlyIP
VYVGNLGTGAGKGELER	GlyGly (K)	SRSF7	A0A0B4J1Z1;C9JAB2;Q16629-3;Q16629-2;Q16629-4;Q16629	Serine/arginine-rich splicing factor 7	1.0876	0.121148	1	1832.94	By MS/MS	3	2.04e-14	1	85.965	79.477	30895	033016_Q_jrc_GlyGlyIP
GKPLALVEEIR	GlyGly (K)	NTPCR	Q9BSD7;Q5TDF0	Cancer-related nucleoside-triphosphatase	1.0865	0.119688	1	1337.77	By MS/MS	2	0.0028222	1	113.53	102.33	38509	033016_Q_jrc_GlyGlyIP
AFKDTGKTPVEPEVAIHR	Acetyl (Protein N-term);2 GlyGly (K)	RPS20	P60866;P60866-2;E5RIP1;E5RJX2	40S ribosomal protein S20	1.086	0.119024	2	2264.15	By MS/MS	2;3;4;5	2.83e-09	5	104.19	95.505	36359	033016_Q_jrc_GlyGlyIP
LEADQSPKNSAILQNR	GlyGly (K)	CENPF	P49454	Centromere protein F	1.0845	0.11703	1	1896.97	By MS/MS	3	9.5e-05	1	75.439	60.988	22529	040816_Q_jrc_SILAC_GG_IP2
IITEGFEAAKEK	GlyGly (K)	CCT6A	P40227;P40227-2	T-complex protein 1 subunit zeta	1.0824	0.114234	1	1448.75	By MS/MS	2;3	4.1e-05	1	70.961	63.797	20107	030317_Q_jrc_GGIP_M6132_Elution_R
NNASLSKSVGVSNR	GlyGly (K)	GIGYF2	I1E4Y6;Q6Y7W6-4;Q6Y7W6-5;Q6Y7W6;Q6Y7W6-3;C9JH18	PERQ amino acid-rich with GYF domain-containing protein 2	1.0821	0.113834	1	1545.79	By MS/MS	3	0.0001562	1	35.613	20.51	10621	033016_Q_jrc_GlyGlyIP
SAAEEKAAQALSVQDK	GlyGly (K)	SLC19A1	P41440-2;P41440	Folate transporter 1	1.082	0.1137	1	1758.87	By MS/MS	2;3	1.86e-09	2	79.311	72.54	28662	033016_Q_jrc_GlyGlyIP
IIEDQQESLNKWK	GlyGly (K)	SSB	P05455	Lupus La protein	1.0812	0.112633	1	1743.88	By MS/MS	3	8.22e-05	1	87.44	80.977	31534	033016_Q_jrc_GlyGlyIP
TFIAIKPDGVQR	GlyGly (K)	NME1	P15531;P15531-2;E7ERL0;E5RHP0;C9K028;Q32Q12;P22392-2;J3KPD9;P22392;F6XY72	Nucleoside diphosphate kinase A;Nucleoside diphosphate kinase;Nucleoside diphosphate kinase B	1.0809	0.112233	1	1457.8	By MS/MS	2;3	5.21e-07	2	93.925	87.763	33904	033016_Q_jrc_GlyGlyIP
TGDVEDSTVLKSLHLPK	GlyGly (K)	FAF1	Q9UNN5;B1ANM7;Q9UNN5-2	FAS-associated factor 1	1.0808	0.1121	1	1952.02	By MS/MS	3;4	5.59e-10	2	134.44	129.29	47965	033016_Q_jrc_GlyGlyIP
AQADIYKADFQAER	GlyGly (K)	IKBKG	A0A087X0G7;A0A087WUW6;A0A087X1B1;Q9Y6K9;Q9Y6K9-2	NF-kappa-B essential modulator	1.0802	0.111298	1	1738.83	By MS/MS	3	0.00039088	1	93.349	80.4	28965	040816_Q_jrc_SILAC_GG_IP2
STGGAPTFNVTVTKTDK	GlyGly (K)	PFN1	P07737;K7EJ44	Profilin-1	1.0798	0.110764	1	1836.92	By MS/MS	2;3	6.25e-27	2	81.435	74.822	29277	033016_Q_jrc_GlyGlyIP
LQELEEFKER	GlyGly (K)	DNAJB11	F5GXK8		1.0783	0.108759	1	1433.72	By MS/MS	3	0.0017704	1	77.819	70.905	28068	033016_Q_jrc_GlyGlyIP
LQAQQDAVNIVCHSKTR	GlyGly (K)	PSMD4	Q5VWC4;P55036;A6PVX3;P55036-2	26S proteasome non-ATPase regulatory subunit 4	1.0779	0.108223	1	2082.03	By MS/MS	3;4	1.53e-14	2	79.06	72.272	23255	030317_Q_jrc_GGIP_M6132_Elution_F
NFNETFLKR	GlyGly (K)	NAA15	A0A0B4J1W3;Q9BXJ9	N-alpha-acetyltransferase 15, NatA auxiliary subunit	1.0769	0.106884	1	1281.65	By MS/MS	2;3	7.26e-05	2	83.768	69.918	27634	033016_Q_jrc_GlyGlyIP
VVKPPGQDLVVESLKSR	GlyGly (K)	CCDC138	Q96M89-2;Q96M89;H7BZ08;F8WF51	Coiled-coil domain-containing protein 138	1.0769	0.106884	2	1964.11	By MS/MS	4	5.1e-05	1	112.16	104.92	39615	033016_Q_jrc_GlyGlyIP
LTSLNVKYNNDK	GlyGly (K)	PTBP1	A0A0U1RRM4;P26599;P26599-2;P26599-3;A6NLN1;K7EK45;A0A087WU68;O95758-1;O95758-6;O95758;O95758-5;O95758-4;O95758-7;O95758-2	Polypyrimidine tract-binding protein 1;Polypyrimidine tract-binding protein 3	1.0768	0.10675	1	1521.78	By MS/MS	3	5.39e-07	1	59.502	44.15	19039	033016_Q_jrc_GlyGlyIP
EQFYHSCKQYGITGENVR	GlyGly (K)	CDK5RAP3	Q96JB5;Q96JB5-4;J3QQY1;Q96JB5-2;J3QL86	CDK5 regulatory subunit-associated protein 3	1.0763	0.10608	1	2330.04	By MS/MS	3;4	3.4e-39	2	88.69	82.277	32257	033016_Q_jrc_GlyGlyIP
VLTVINQTQKENLR	GlyGly (K)	RPL35	F2Z388;P42766	60S ribosomal protein L35	1.0761	0.105812	1	1768.98	By MS/MS	2;3	3.56e-16	1	76.68	69.766	27500	033016_Q_jrc_GlyGlyIP
FIAEVQKR	GlyGly (K)	MAGED1	Q9Y5V3;Q9Y5V3-2	Melanoma-associated antigen D1	1.0761	0.105812	1	1103.61	By MS/MS	2	0.001864	1	35.811	28.648	8381	030317_Q_jrc_GGIP_M6132_Elution_R
VISSIEQKTER	GlyGly (K)	YWHAB	P31946;Q4VY20;Q4VY19;A0A0J9YWE8;A0A0J9YWZ2;P31946-2	14-3-3 protein beta/alpha;14-3-3 protein beta/alpha, N-terminally processed	1.0758	0.10541	1	1402.74	By MS/MS	3	1.81e-05	1	38.019	30.78	13901	033016_Q_jrc_GlyGlyIP
EAQDIKFTEEIPLK	GlyGly (K)	IGF2BP3	O00425	Insulin-like growth factor 2 mRNA-binding protein 3	1.0743	0.103397	1	1773.91	By MS/MS	2;3	6.3e-06	2	145.16	138.17	50914	033016_Q_jrc_GlyGlyIP
DVWQVIVKPR	GlyGly (K)	IRS4	O14654	Insulin receptor substrate 4	1.0738	0.102725	1	1352.76	By MS/MS	2;3	9.88e-05	2	143.49	139.36	51311	033016_Q_jrc_GlyGlyIP
LSAKFGGQA	GlyGly (K)	ST13P5	A0A087X1H6;Q8NFI4;P50502	Putative protein FAM10A5;Hsc70-interacting protein	1.0717	0.0999011	1	991.509	By MS/MS	2	0.00034217	1	44.777	38.645	16740	033016_Q_jrc_GlyGlyIP
TILPKNNPPTIVHDK	GlyGly (K)	TOM1	O60784-3;O60784-4;O60784;O60784-2;V9GZ68;H7BYN7;V9GYF4;B0QY02;Q6UW50;B0QY01	Target of Myb protein 1	1.0715	0.0996319	1	1799.99	By MS/MS	3;4	4.05e-06	2	63.66	56.271	23007	033016_Q_jrc_GlyGlyIP
DTDWVVVKEPVIK	GlyGly (K)	PI4K2A	Q9BTU6;E9PAM4	Phosphatidylinositol 4-kinase type 2-alpha	1.0713	0.0993625	1	1640.88	By MS/MS	2;3	6.25e-05	2	155.64	149.24	54858	033016_Q_jrc_GlyGlyIP
EAAQEAVKLYNNHEIR	GlyGly (K)	SYNCRIP	O60506-4;O60506-3;O60506-2;O60506;B7Z645;O60506-5	Heterogeneous nuclear ribonucleoprotein Q	1.0712	0.0992279	1	1997.99	By MS/MS	4	1.01e-05	1	89.406	76.157	29899	033016_Q_jrc_GlyGlyIP
ISFQPAVAGIKGDKADK	GlyGly (K)	ITM2C	C9JG41;Q9NQX7-2;Q9NQX7-3;Q9NQX7	Integral membrane protein 2C;CT-BRI3	1.0706	0.0984196	2	1857.99	By MS/MS	4	4e-05	1	87.613	78.914	30672	033016_Q_jrc_GlyGlyIP
YFDSVQAKEQR	GlyGly (K)	UBR2	Q8IWV8-4;Q8IWV8	E3 ubiquitin-protein ligase UBR2	1.0703	0.0980152	1	1483.71	By MS/MS	3	0.00031328	1	50.997	43.257	18672	033016_Q_jrc_GlyGlyIP
ISPPIKEEETKGDSVEK	2 GlyGly (K)	ZC3H14	Q6PJT7-5;Q6PJT7-9;Q6PJT7-2;Q6PJT7;G3V256;H0YJA2;Q6PJT7-4;Q6PJT7-3;Q6PJT7-10;Q6PJT7-11;G3V5I6;A0A087WTC9	Zinc finger CCCH domain-containing protein 14	1.0691	0.0963968	2	2113.05	By MS/MS	3;4	2.65e-06	1	54.842	43.182	16760	040816_Q_jrc_SILAC_GG_IP2
SQHSGNAQVTQTKFLPNAPK	GlyGly (K)	DDX1	Q92499;Q92499-2;F1T0B3;A0A087X2G1;Q92499-3	ATP-dependent RNA helicase DDX1	1.0691	0.0963968	1	2266.15	By MS/MS	4	2.21e-09	1	64.104	49.002	20429	033016_Q_jrc_GlyGlyIP
YQENAQLSVKQVR	GlyGly (K)	HAUS6	Q7Z4H7-2;Q7Z4H7-3;Q7Z4H7;Q5VY60	HAUS augmin-like complex subunit 6	1.0689	0.0961269	1	1675.86	By MS/MS	3	0.00017025	1	62.113	46.899	18001	040816_Q_jrc_SILAC_GG_IP2
QTNFMTKLGSISCK	Oxidation (M);GlyGly (K)	YARS	P54577	Tyrosine--tRNA ligase, cytoplasmic;Tyrosine--tRNA ligase, cytoplasmic, N-terminally processed	1.0681	0.0950467	1	1744.81	By MS/MS	3	5.24e-05	10	120.18	109.61	38525	040816_Q_jrc_SILAC_GG_IP2
IAPAEAPDAKVR	GlyGly (K)	IGF2BP3	O00425;O00425-2	Insulin-like growth factor 2 mRNA-binding protein 3	1.0679	0.0947766	1	1350.73	By MS/MS	3	9.97e-05	1	39.503	32.239	14398	033016_Q_jrc_GlyGlyIP
LDLISKGEEPR	GlyGly (K)	SLC29A1	Q99808;Q99808-2	Equilibrative nucleoside transporter 1	1.0678	0.0946415	1	1369.72	By MS/MS	2;3	0.00012445	2	84.415	75.59	29734	033016_Q_jrc_GlyGlyIP
FEPYANPTKR	GlyGly (K)	HNRNPM	A0A087X0X3;P52272-2;P52272;M0R019;M0R2T0;M0QYQ7;M0R0N3;M0R0Y6	Heterogeneous nuclear ribonucleoprotein M	1.0671	0.0936954	1	1335.66	By matching	3	0.00031875	1	46.495	36.275	14286	040816_Q_jrc_SILAC_GG_IP2
LTDCVVMRDPASKR	GlyGly (K)	HNRNPA2B1	P22626;P22626-2;A0A087WUI2	Heterogeneous nuclear ribonucleoproteins A2/B1	1.0666	0.0930192	2	1761.85	By MS/MS	3;4	0.00040395	2	74.097	59.646	24091	033016_Q_jrc_GlyGlyIP
LIFAGKQLEDGR	GlyGly (K)	UBC	F5H265;J3QS39;F5H6Q2;F5GYU3;F5H2Z3;B4DV12;F5H388;F5H747;F5GXK7;J3QKN0;Q5PY61;Q96C32;P0CG47;P0CG48;J3QTR3;P62987;M0R1V7;F5GZ39;M0R1M6;M0R2S1;P62979	Polyubiquitin-B;Ubiquitin;Polyubiquitin-C;Ubiquitin;Ubiquitin-60S ribosomal protein L40;Ubiquitin;60S ribosomal protein L40;Ubiquitin-40S ribosomal protein S27a;Ubiquitin;40S ribosomal protein S27a	1.065	0.0908534	1	1459.78	By MS/MS	2;3	1.83e-28	190	144.31	141.78	31343	030317_Q_jrc_GGIP_M6132_Elution_F
VLEQLTGQTPVFSKAR	GlyGly (K)	RPL11	P62913;P62913-2;Q5VVC8;Q5VVC9	60S ribosomal protein L11	1.0649	0.090718	1	1887.02	By MS/MS	2;3	2.33e-09	2	130.29	124.98	43491	040816_Q_jrc_SILAC_GG_IP2
ATGANATPLDFPSKK	Acetyl (Protein N-term);GlyGly (K)	SF1	Q15637-6;Q15637-2;Q15637-4;Q15637-3;Q15637;F8WEV5	Splicing factor 1	1.0648	0.0905825	1	1672.84	By MS/MS	2	0.00074429	1	127.43	117.39	44195	033016_Q_jrc_GlyGlyIP
GPAVLATKAAAGTK	GlyGly (K)	MYO6	A0A0A0MRM8;Q9UM54-5;Q9UM54-2;Q9UM54-6;A0A0D9SGC1;E7EW20;Q9UM54-4;Q9UM54-1;Q9UM54	Unconventional myosin-VI	1.0639	0.0893626	1	1368.77	By MS/MS	2;3	1.65e-06	3	40.891	32.389	13155	040816_Q_jrc_SILAC_GG_IP2
CAQAKQWGWTQGR	GlyGly (K)	RPL17	A0A087WXM6;J3QQT2;J3KRX5;A0A0A6YYL6;P18621;P18621-3;A0A087WY81;J3KRB3;A0A087WWH0;J3QS96;J3QLC8;A0A0A0MRF8;P18621-2	60S ribosomal protein L17	1.0637	0.0890913	1	1690.76	By MS/MS	3	0.00038928	1	94.061	81.112	31746	033016_Q_jrc_GlyGlyIP
LIEDSTLSKSVK	GlyGly (K)	USP24	Q9UPU5	Ubiquitin carboxyl-terminal hydrolase 24	1.0634	0.0886844	1	1432.78	By MS/MS	2;3	0.0016634	2	73.488	59.08	23983	033016_Q_jrc_GlyGlyIP
FDVQLKDLEK	GlyGly (K)	RPS15A	P62244;I3L3P7;H3BVC7	40S ribosomal protein S15a	1.0629	0.0880059	1	1347.7	By MS/MS	3	0.00025432	1	125.45	115.36	43625	033016_Q_jrc_GlyGlyIP
ATIELKALR	GlyGly (K)	SMARCA4	Q9HBD4;A0A0A0MT49;P51532-5;P51532-2;P51532-3;P51532-4;P51532	Transcription activator BRG1	1.0628	0.0878701	1	1127.67	By MS/MS	2	0.00040071	1	82.301	68.301	27150	033016_Q_jrc_GlyGlyIP
AAINQKLIETGER	GlyGly (K)	ENY2	J3KNT2;E5RI00;E5RHT9;E5RJ84;E5RHX8;Q9NPA8-2;Q9NPA8	Transcription and mRNA export factor ENY2	1.0618	0.086512	1	1555.83	By MS/MS	3	0.00014578	1	74.721	60.27	24374	033016_Q_jrc_GlyGlyIP
LEQDQLWIGTKER	GlyGly (K)	UBFD1	H3BRL3;O14562	Ubiquitin domain-containing protein UBFD1	1.061	0.0854247	1	1728.88	By MS/MS	3	0.00011008	1	113.22	101.92	38853	033016_Q_jrc_GlyGlyIP
DAFALAKEK	GlyGly (K)	PSMC3	P17980;E9PM69;R4GNH3;E9PMD8;E9PKD5;E9PN50	26S protease regulatory subunit 6A	1.061	0.0854247	1	1105.58	By MS/MS	2	0.0033287	1	62.544	52.643	21816	033016_Q_jrc_GlyGlyIP
HKLDVTSVEDYKALQK	GlyGly (K)	CCT5	P48643;E7ENZ3;B7ZAR1;E9PCA1;P48643-2	T-complex protein 1 subunit epsilon	1.0608	0.0851527	2	1987.04	By MS/MS	4	3.64e-05	1	88.915	80.298	31528	033016_Q_jrc_GlyGlyIP
VLITENDVKEGLQR	GlyGly (K)	WRNIP1	Q96S55-2;Q96S55;Q96S55-3;Q96S55-4	ATPase WRNIP1	1.0608	0.0851527	1	1726.92	By MS/MS	2;3	3.21e-17	1	111.2	103.77	39491	033016_Q_jrc_GlyGlyIP
NFGIGQDIQPKR	GlyGly (K)	RPL7A	P62424;Q5T8U3	60S ribosomal protein L7a	1.0606	0.0848807	1	1485.77	By MS/MS	2;3	4.47e-05	1	79.357	73.916	29050	033016_Q_jrc_GlyGlyIP
SNFSNSADDIKSK	GlyGly (K)	CBX5	P45973	Chromobox protein homolog 5	1.0599	0.0839282	1	1525.7	By MS/MS	3	8.95e-05	1	41.116	27.016	12610	033016_Q_jrc_GlyGlyIP
YQKSTELLIR	GlyGly (K)	H3F3B	K7EMV3;B4DEB1;K7EK07;K7ES00;Q71DI3;Q16695;P84243;P68431;K7EP01;Q5TEC6;Q6NXT2	Histone H3;Histone H3.2;Histone H3.1t;Histone H3.3;Histone H3.1;Histone H3.3C	1.0591	0.0828388	1	1363.75	By MS/MS	2;3	1.84e-08	1	63.781	58.93	18390	030317_Q_jrc_GGIP_M6132_Elution_R
TNSTFNQVVLKR	GlyGly (K)	RPL18	H0YHA7;J3QQ67;Q07020-2;Q07020;G3V203;F8VYV2;A0A075B7A0	60S ribosomal protein L18	1.0583	0.0817487	1	1519.81	By MS/MS	2;3	1.05e-17	1	64.859	60.024	18724	030317_Q_jrc_GGIP_M6132_Elution_F
GVTIASGGVLPNIHPELLAKK	GlyGly (K)	H2AFY	O75367-2;O75367-3;O75367;D6RCF2	Core histone macro-H2A.1;Histone H2A	1.0579	0.0812033	1	2227.27	By MS/MS	2;3;4;5	6.37e-73	7	151.92	148.77	53167	030317_Q_jrc_GGIP_M6132_Elution_R
SSFYVNGLTLGGQKCSVIR	GlyGly (K)	PFN1	P07737;K7EJ44;I3L3D5	Profilin-1	1.0579	0.0812033	1	2200.09	By MS/MS	2;3;4	3.12e-30	3	159.88	156.14	56806	033016_Q_jrc_GlyGlyIP
VGLVAKGLLLK	GlyGly (K)	ILF3	Q12906;Q12906-7;Q12906-5;Q12906-4;Q12906-2;Q12906-6;Q12906-3;K7EKJ9;K7EKY0;K7EJ09;K7ER69	Interleukin enhancer-binding factor 3	1.0577	0.0809305	1	1223.8	By MS/MS	2;3	0.00028322	3	119.7	111.49	42049	033016_Q_jrc_GlyGlyIP
QIILEKEETEELKR	GlyGly (K)	XRCC6	B1AHC9;P12956;P12956-2	X-ray repair cross-complementing protein 6	1.0571	0.0801119	2	1871	By MS/MS	3;4	0.00014473	2	80.872	66.932	26570	033016_Q_jrc_GlyGlyIP
AKEFTNVYIK	GlyGly (K)	PABPC4	B1ANR0;Q13310-2;Q13310;Q13310-3;H0Y5F5;H0YCC8;P11940;E7EQV3;A0A087WTT1;P11940-2;E7ERJ7;H0YAR2;H0YBN4	Polyadenylate-binding protein 4;Polyadenylate-binding protein 1	1.0566	0.0794293	1	1325.7	By MS/MS	2;3	6.95e-05	2	65.506	59.715	24358	033016_Q_jrc_GlyGlyIP
EIALKELEK	GlyGly (K)	BTN2A1	Q7KYR7;Q7KYR7-5;Q7KYR7-1;Q7KYR7-6;Q7KYR7-4;Q7KYR7-3;H7C542	Butyrophilin subfamily 2 member A1	1.0562	0.078883	1	1185.66	By MS/MS	2	0.0018735	1	88.059	74.81	26998	040816_Q_jrc_SILAC_GG_IP2
FGNDVQHFKVLR	GlyGly (K)	GRB2	P62993	Growth factor receptor-bound protein 2	1.0553	0.0776532	1	1572.82	By MS/MS	3	7.21e-09	1	88.298	75.049	29205	033016_Q_jrc_GlyGlyIP
CKAEHDQLLLNYAK	GlyGly (K)	LMNB1	P20700;E9PBF6;A0A0D9SFE5;A0A0D9SFY5	Lamin-B1	1.0547	0.0768327	1	1816.88	By MS/MS	3;4	1.85e-08	2	90.829	83.135	32356	033016_Q_jrc_GlyGlyIP
EMLQQSKILK	Oxidation (M);GlyGly (K)	HSP90AA1	P07900;P07900-2;P08238;Q58FF7	Heat shock protein HSP 90-alpha;Heat shock protein HSP 90-beta;Putative heat shock protein HSP 90-beta-3	1.0545	0.0765591	1	1346.72	By MS/MS	3	0.00041488	6	52.819	40.077	18696	033016_Q_jrc_GlyGlyIP
YTYLEKAIK	GlyGly (K)	USP7	Q93009-3;Q93009	Ubiquitin carboxyl-terminal hydrolase 7	1.0544	0.0764223	1	1241.67	By MS/MS	2;3	0.002103	1	74.453	63.619	19901	030317_Q_jrc_GGIP_M6132_Elution_R
QEKPAEKPAETPVATSPTATDSTSGDSSR	GlyGly (K)	RAD23B	P54727;P54727-2;H0Y579	UV excision repair protein RAD23 homolog B	1.054	0.0758749	2	3058.43	By MS/MS	3;4	3.86e-55	2	48.869	43.235	18725	033016_Q_jrc_GlyGlyIP
ADPTVESEEAFKNR	GlyGly (K)	MORF4L2	Q5JXX1;Q5JXX2;A0A0U1RVL1;A0A0A0MT59;Q15014	Mortality factor 4-like protein 2	1.0536	0.0753273	1	1705.79	By MS/MS	3	0.00019336	1	75.222	65.704	26377	033016_Q_jrc_GlyGlyIP
YLSQLKDAHR	GlyGly (K)	COPE	A0A087X0I4;M0QXB4;O14579-3;O14579;O14579-2	Coatomer subunit epsilon	1.0526	0.0739573	1	1343.69	By MS/MS	3	0.0013233	1	36.938	22.938	9674	040816_Q_jrc_SILAC_GG_IP2
NQVALNPQNTVFDAKR	GlyGly (K)		P0DMV9;P0DMV8;A0A0G2JIW1;P0DMV8-2		1.0523	0.0735461	1	1927.99	By MS/MS	3	1.71e-25	1	106.36	94.115	36138	033016_Q_jrc_GlyGlyIP
TYVSKLNAETSR	GlyGly (K)	DZIP3	Q86Y13	E3 ubiquitin-protein ligase DZIP3	1.052	0.0731347	1	1481.75	By MS/MS	2;3	1.71e-05	2	56.074	40.771	17631	033016_Q_jrc_GlyGlyIP
IFVGGLSPDTPEEKIR	GlyGly (K)	HNRNPD	H0YA96;H0Y8G5;Q14103-4;Q14103-3;Q14103-2;Q14103;D6RF44;D6RAF8	Heterogeneous nuclear ribonucleoprotein D0	1.0512	0.0720372	1	1870.98	By MS/MS	3	9.3e-07	1	130.64	126.38	43979	040816_Q_jrc_SILAC_GG_IP2
EHVEAIKIGLTK	GlyGly (K)	ZWINT	O95229;O95229-2	ZW10 interactor	1.0506	0.0712135	1	1450.81	By MS/MS	3	4.86e-05	1	67.276	61.513	24792	033016_Q_jrc_GlyGlyIP
TGYTPDEKLR	Acetyl (Protein N-term);GlyGly (K)	NDUFB6	A0A087WZX2;O95139-2;O95139	NADH dehydrogenase [ubiquinone] 1 beta subcomplex subunit 6	1.0502	0.0706641	1	1334.65	By MS/MS	2	8.26e-06	1	86.451	79.963	26127	030317_Q_jrc_GGIP_M6132_Elution_R
ETNLDSLPLVDTHSKR	GlyGly (K)	VIM	P08670	Vimentin	1.0497	0.0699771	1	1937.98	By MS/MS	3;4	3.72e-07	1	103.42	97.722	37362	033016_Q_jrc_GlyGlyIP
NSKNQGIEEALK	GlyGly (K)	VCL	P18206-2;P18206;P18206-3	Vinculin	1.0492	0.0692897	1	1443.73	By MS/MS	3	0.0021685	1	42.237	28.137	12837	033016_Q_jrc_GlyGlyIP
MQIFVKTLTGK	Oxidation (M);GlyGly (K)	UBC	F5H265;J3QS39;F5H6Q2;F5GYU3;F5H2Z3;B4DV12;F5H388;F5H747;F5GXK7;J3QKN0;Q5PY61;Q96C32;P0CG47;P0CG48;J3QTR3;P62987;M0R1V7;F5GZ39;J3QSA3;P62979	Polyubiquitin-B;Ubiquitin;Polyubiquitin-C;Ubiquitin;Ubiquitin-60S ribosomal protein L40;Ubiquitin;60S ribosomal protein L40;Ubiquitin-40S ribosomal protein S27a;Ubiquitin;40S ribosomal protein S27a	1.0488	0.0687396	1	1394.76	By MS/MS	2;3	0.00010396	22	100.87	90.917	37195	033016_Q_jrc_GlyGlyIP
DISPVLKDPASFR	GlyGly (K)	APRT	P07741;H3BQB1;P07741-2;H3BQF1;H3BQZ9;H3BSW3	Adenine phosphoribosyltransferase	1.0484	0.0681893	1	1557.82	By MS/MS	2;3	0.00015091	2	137.14	133.78	49160	033016_Q_jrc_GlyGlyIP
ALELDPDNETYKSNLK	GlyGly (K)	SGTA	O43765	Small glutamine-rich tetratricopeptide repeat-containing protein alpha	1.0463	0.0652966	1	1962.95	By MS/MS	3	7.25e-05	1	110.12	102.67	38966	033016_Q_jrc_GlyGlyIP
CELIKESEVKALCAK	GlyGly (K)	PPP4C	H3BV22;H3BTA2;P60510;H3BPN5;H3BVE3;I3L4X0	Serine/threonine-protein phosphatase;Serine/threonine-protein phosphatase 4 catalytic subunit	1.0457	0.064469	2	1892.92	By MS/MS	3;4	2.79e-06	2	123.99	120.15	41824	030317_Q_jrc_GGIP_M6132_Elution_R
AKAAAMAAAAAETSQR	GlyGly (K)	NDFIP2	H7C5F7;B4DGY6;A0A0C4DGW0;Q9NV92	NEDD4 family-interacting protein 2	1.0455	0.0641931	1	1631.81	By MS/MS	2;3;4	2.55e-19	4	49.684	40.969	12053	030317_Q_jrc_GGIP_M6132_Elution_R
TINKAWVESR	GlyGly (K)	CACYBP	Q9HB71;Q9HB71-3	Calcyclin-binding protein	1.0444	0.0626744	1	1316.68	By MS/MS	2;3	0.0003487	3	60.198	44.991	19034	033016_Q_jrc_GlyGlyIP
IYTNVKID	GlyGly (K)	TM9SF3	Q9HD45	Transmembrane 9 superfamily member 3	1.0442	0.0623981	1	1078.57	By MS/MS	2	0.0061605	1	78.937	72.073	28465	033016_Q_jrc_GlyGlyIP
VPAINVNDSVTKSK	GlyGly (K)	AHCY	P23526;P23526-2	Adenosylhomocysteinase	1.0419	0.0592168	1	1584.85	By MS/MS	3	2.68e-06	1	67.599	57.898	23606	033016_Q_jrc_GlyGlyIP
LLESLEEQEVKGFNR	GlyGly (K)	LETM2	J3KP26;Q86W74-2;Q86W74	Ankyrin repeat domain-containing protein 46	1.0418	0.0590783	1	1903.96	By MS/MS	3	1.09e-08	1	139.39	136.09	50166	033016_Q_jrc_GlyGlyIP
SLKAYGELPEHAK	GlyGly (K)	EIF1AX	X6RAC9;P47813;O14602;A6NJH9	Eukaryotic translation initiation factor 1A, X-chromosomal;Eukaryotic translation initiation factor 1A, Y-chromosomal	1.0403	0.0569996	1	1555.8	By MS/MS	3	7.87e-05	1	54.686	39.384	17097	033016_Q_jrc_GlyGlyIP
MFAPTKTWR	GlyGly (K)	RPL4	P36578;H3BM89;H3BU31;H3BTP7	60S ribosomal protein L4	1.039	0.0551957	1	1250.62	By matching	3	0.00073344	1	74.162	67.173	21018	030317_Q_jrc_GGIP_M6132_Elution_R
TQIQSQESDLKSQEDDLNR	GlyGly (K)	SPATA22	M0R165;Q9UBC2-3;Q9UBC2;Q9UBC2-2;Q9UBC2-4;M0R2S2	Epidermal growth factor receptor substrate 15-like 1	1.0388	0.0549179	1	2347.09	By MS/MS	3	3.13e-08	1	89.715	76.567	30189	033016_Q_jrc_GlyGlyIP
AASSLEQKLSR	Acetyl (Protein N-term);GlyGly (K)	MAP2K7	O14733;O14733-4;O14733-3;O14733-2	Dual specificity mitogen-activated protein kinase kinase 7	1.0385	0.0545012	1	1344.7	By MS/MS	2	1.14e-14	1	118.59	107.95	40885	033016_Q_jrc_GlyGlyIP
AFKDTGKTPVEPEVAIHR	Acetyl (Protein N-term);GlyGly (K)	RPS20	P60866;P60866-2;E5RIP1;E5RJX2	40S ribosomal protein S20	1.038	0.0538064	2	2150.11	By MS/MS	2;3;4;5	3.34e-48	4	101.25	94.448	36018	033016_Q_jrc_GlyGlyIP
RLIVNKNAGETLLQR	GlyGly (K)	BCOR	H7BZ37;H7C2V9;A6NE70;Q6W2J9-4;Q6W2J9-2;Q6W2J9;H7C231;A0A075B6Q3;Q5H9F3-3	BCL-6 corepressor	1.0379	0.0536674	2	1838.05	By MS/MS	3;4	9.17e-16	2	86.065	72.492	28000	033016_Q_jrc_GlyGlyIP
STLEPVEKALR	GlyGly (K)	HSPA1A	P0DMV9;P0DMV8;A0A0G2JIW1;P0DMV8-2;V9GZ37;P17066;P48741	Heat shock 70 kDa protein 6;Putative heat shock 70 kDa protein 7	1.0357	0.0506062	1	1355.74	By MS/MS	2;3	0.00023824	2	87.24	73.634	29008	033016_Q_jrc_GlyGlyIP
YYDDTYPSVKEQK	GlyGly (K)	COPZ1	F8VVA7;P61923;P61923-4;P61923-5;F8VXB1;F8VUC5;F8W156;F8VXR1;F8VYZ4	Coatomer subunit zeta-1	1.0347	0.0492125	1	1748.79	By MS/MS	3	9.33e-05	1	63.509	56.12	20908	040816_Q_jrc_SILAC_GG_IP2
AAAYSKLGNYAGAVQDCER	GlyGly (K)	SGTA	O43765;K7EMD6	Small glutamine-rich tetratricopeptide repeat-containing protein alpha	1.0347	0.0492125	1	2157.97	By MS/MS	3	6.25e-12	1	106.38	100.77	38421	033016_Q_jrc_GlyGlyIP
GASNKYLVEFR	GlyGly (K)	ADRM1	Q16186;A0A087WUX6;A0A087WX59	Proteasomal ubiquitin receptor ADRM1	1.0344	0.0487942	1	1396.71	By MS/MS	2;3	2.8e-16	2	80.904	74.291	23779	030317_Q_jrc_GGIP_M6132_Elution_F
EIALKELEKER	GlyGly (K)	BTN2A1	Q7KYR7;Q7KYR7-5;Q7KYR7-1;Q7KYR7-6;Q7KYR7-4;Q7KYR7-3;H7C542	Butyrophilin subfamily 2 member A1	1.0344	0.0487942	2	1470.8	By MS/MS	3	0.000194	1	79.91	65.609	26214	033016_Q_jrc_GlyGlyIP
QETKEAQLYAAQAHLK	GlyGly (K)	NASP	P49321-2;P49321;P49321-3;Q5T624;P49321-4;E9PRH9;H0YF33;E9PI86	Nuclear autoantigenic sperm protein	1.0338	0.0479571	1	1941.99	By MS/MS	3;4	1.58e-06	1	73.207	58.58	23752	033016_Q_jrc_GlyGlyIP
EGVHGGLINKK	GlyGly (K)	PFN1	P07737;K7EJ44	Profilin-1	1.0335	0.0475384	1	1264.69	By MS/MS	3	1.08e-05	1	17.716	5.8197	5092	033016_Q_jrc_GlyGlyIP
TLSDYNIQKESTLHLVLR	GlyGly (K)	UBC	F5H265;J3QS39;F5H6Q2;F5GYU3;F5H2Z3;B4DV12;F5H388;F5H747;F5GXK7;J3QKN0;Q5PY61;Q96C32;P0CG47;P0CG48;J3QTR3;P62987;M0R1M6;M0R2S1;P62979	Polyubiquitin-B;Ubiquitin;Polyubiquitin-C;Ubiquitin;Ubiquitin-60S ribosomal protein L40;Ubiquitin;60S ribosomal protein L40;Ubiquitin-40S ribosomal protein S27a;Ubiquitin;40S ribosomal protein S27a	1.0329	0.0467006	1	2243.19	By MS/MS	2;3;4;5	7.25e-240	34	147.84	144.23	49685	030317_Q_jrc_GGIP_M6132_Elution_F
EGLELPEDEEEKKK	GlyGly (K)	HSP90AA1	P07900;P07900-2;Q58FG0;P08238;Q58FF7	Heat shock protein HSP 90-alpha;Putative heat shock protein HSP 90-alpha A5;Heat shock protein HSP 90-beta;Putative heat shock protein HSP 90-beta-3	1.0324	0.046002	2	1785.86	By MS/MS	3	0.00054305	1	58.888	51.398	15711	030317_Q_jrc_GGIP_M6132_Elution_F
ITTPYMTKYER	Oxidation (M);GlyGly (K)	POLR2F	U3KQS8;F8WC47;U3KPY1;U3KQB0;B0QYL8;B0QYL9;P61218	DNA-directed RNA polymerases I, II, and III subunit RPABC2	1.0311	0.0441843	1	1531.73	By MS/MS	3	0.00028975	3	69.07	54.352	20614	040816_Q_jrc_SILAC_GG_IP2
RQETKEAQLYAAQAHLK	GlyGly (K)	NASP	P49321-2;P49321;P49321-3;Q5T624;P49321-4;E9PRH9;H0YF33;E9PI86	Nuclear autoantigenic sperm protein	1.0304	0.0432045	2	2098.09	By MS/MS	4;5	7.73e-06	2	59.233	44.024	18690	033016_Q_jrc_GlyGlyIP
VQVEYKGETK	GlyGly (K)	HSPA8	P11142;E9PKE3;P11142-2;E9PN89;E9PLF4;E9PQQ4;E9PQK7;E9PK54;E9PPY6;E9PN25;P54652	Heat shock cognate 71 kDa protein;Heat shock-related 70 kDa protein 2	1.0279	0.0396999	1	1293.66	By MS/MS	2;3	8.49e-05	2	26.475	14.405	7876	033016_Q_jrc_GlyGlyIP
DLAGSIIGKGGQR	GlyGly (K)	HNRNPK	P61978-3;P61978;P61978-2;S4R359	Heterogeneous nuclear ribonucleoprotein K	1.0274	0.038998	1	1384.74	By MS/MS	2;3	2.74e-22	2	96.807	89.851	34705	033016_Q_jrc_GlyGlyIP
GIYAYGFEKPSAIQQR	GlyGly (K)	EIF4A1	P60842;J3KT12;P60842-2;J3KTB5;J3QS69;J3QL43;J3QR64;J3QLN6;J3KS25;J3QKZ9;J3KS93;J3KT04;E7EMV8;J3KSN7;J3QQP0;E9PBH4;F8WE11;E7EQG2;Q14240;Q14240-2;P38919;I3L3H2	Eukaryotic initiation factor 4A-I;Eukaryotic initiation factor 4A-II;Eukaryotic initiation factor 4A-III;Eukaryotic initiation factor 4A-III, N-terminally processed	1.0265	0.0377336	1	1940.97	By MS/MS	2;3	9.3e-07	1	117.25	113.27	39167	030317_Q_jrc_GGIP_M6132_Elution_F
MQIFVKTLTGK	GlyGly (K)	UBC	F5H265;J3QS39;F5H6Q2;F5GYU3;F5H2Z3;B4DV12;F5H388;F5H747;F5GXK7;J3QKN0;Q5PY61;Q96C32;P0CG47;P0CG48;J3QTR3;P62987;M0R1V7;F5GZ39;J3QSA3;P62979	Polyubiquitin-B;Ubiquitin;Polyubiquitin-C;Ubiquitin;Ubiquitin-60S ribosomal protein L40;Ubiquitin;60S ribosomal protein L40;Ubiquitin-40S ribosomal protein S27a;Ubiquitin;40S ribosomal protein S27a	1.0257	0.0366088	1	1378.76	By MS/MS	2;3	6.28e-13	7	112.09	105.66	39642	033016_Q_jrc_GlyGlyIP
IDLKFIDTTSK	GlyGly (K)	RPL3	P39023;G5E9G0	60S ribosomal protein L3	1.0253	0.0360461	1	1393.75	By MS/MS	3	0.00027871	1	135.46	126.87	47437	033016_Q_jrc_GlyGlyIP
SLVSKGTLVQTK	GlyGly (K)	HIST1H1E	P10412;Q02539;P16401;P16403;P16402	Histone H1.4;Histone H1.1;Histone H1.5;Histone H1.2;Histone H1.3	1.0249	0.0354832	1	1373.79	By MS/MS	2;3	7.74e-06	2	57.795	49.144	20610	033016_Q_jrc_GlyGlyIP
RGPAVLATKAAAGTK	GlyGly (K)	MYO6	A0A0A0MRM8;Q9UM54-5;Q9UM54-2	Unconventional myosin-VI	1.0247	0.0352016	2	1524.87	By MS/MS	3	1.9e-08	1	25.088	17.217	9359	033016_Q_jrc_GlyGlyIP
SKTEDHEEAGPLPTKVNLAHSEI	GlyGly (K)	TMEM59	Q5T6Z8;Q9BXS4	Transmembrane protein 59	1.0246	0.0350608	2	2615.28	By MS/MS	3;4;5	1.22e-20	3	94.328	88.704	34060	033016_Q_jrc_GlyGlyIP
ASSDIQVKELEKR	Acetyl (Protein N-term);GlyGly (K)	STMN1	P16949;P16949-2;A2A2D0	Stathmin	1.0241	0.0343566	2	1657.86	By MS/MS	3	1.31e-05	1	85.43	76.613	29911	033016_Q_jrc_GlyGlyIP
TKAEATIPLVPGR	GlyGly (K)	NDFIP1	Q9BT67	NEDD4 family-interacting protein 1	1.0234	0.0333701	1	1465.83	By MS/MS	2;3	4.95e-05	2	87.133	80.671	31333	033016_Q_jrc_GlyGlyIP
CVQDAKGGSFYR	GlyGly (K)	MIB1	Q86YT6	E3 ubiquitin-protein ligase MIB1	1.0229	0.0326651	1	1501.66	By MS/MS	3	0.00031521	1	60.089	52.625	19578	040816_Q_jrc_SILAC_GG_IP2
LIVNKNAGETLLQR	GlyGly (K)	BCOR	H7BZ37;H7C2V9;A6NE70;Q6W2J9-4;Q6W2J9-2;Q6W2J9;H7C231;A0A075B6Q3;Q5H9F3-3	BCL-6 corepressor	1.0222	0.0316775	1	1681.95	By MS/MS	2;3;4	4.74e-30	3	101.02	95.063	36386	033016_Q_jrc_GlyGlyIP
ALAAAGYDVEKNNSR	GlyGly (K)	HIST1H1E	P10412;Q02539;P22492;P16403;P16402	Histone H1.4;Histone H1.1;Histone H1t;Histone H1.2;Histone H1.3	1.0213	0.0304067	1	1691.82	By MS/MS	2;3	2.24e-22	3	53.079	45.389	17433	040816_Q_jrc_SILAC_GG_IP2
STNICSFKDR	Acetyl (Protein N-term);GlyGly (K)	FAM72A	U3KQ03;A0A087WZP4;A0A087WSW5;Q86X60;Q6L9T8;Q5TYM5;H0Y354	Protein FAM72B;Protein FAM72D;Protein FAM72A;Protein FAM72C	1.0204	0.0291348	1	1383.61	By MS/MS	2	0.00027398	1	108.57	101.04	35429	040816_Q_jrc_SILAC_GG_IP2
DAKHTNFVEFR	GlyGly (K)	AP2S1	M0R0N4;M0QYZ2;P53680;M0QZ21	AP-2 complex subunit sigma	1.0193	0.0275787	1	1476.71	By MS/MS	2;3	1.19e-05	1	57.979	52.977	16385	030317_Q_jrc_GGIP_M6132_Elution_R
DILAQVKQQHQK	GlyGly (K)	IGF2BP1	Q9NZI8;Q9NZI8-2	Insulin-like growth factor 2 mRNA-binding protein 1	1.018	0.0257376	1	1548.84	By MS/MS	3	4.23e-05	1	66.681	51.779	19634	040816_Q_jrc_SILAC_GG_IP2
VYALPEDLVEVKPK	GlyGly (K)	PLS3	A0A0A0MSQ0;P13797-3;P13797-2;P13797	Plastin-3	1.0179	0.0255958	1	1712.93	By MS/MS	3	0.00010466	1	147.49	144.26	51180	030317_Q_jrc_GGIP_M6132_Elution_F
ARYEAANWKYK	GlyGly (K)	PSMA6	G3V295;G3V5Z7;P60900;G3V3I1;P60900-2;P60900-3	Proteasome subunit alpha type;Proteasome subunit alpha type-6	1.0179	0.0255958	2	1512.75	By MS/MS	3	0.00064622	1	41.624	27.523	12571	033016_Q_jrc_GlyGlyIP
LVVPATQCGSLIGKGGCK	GlyGly (K)	PCBP1	Q15365	Poly(rC)-binding protein 1	1.0178	0.0254541	1	1959.98	By MS/MS	3	2.41e-16	1	126	121.64	45231	033016_Q_jrc_GlyGlyIP
QATKDAGVIAGLNVLR	GlyGly (K)		P0DMV9;P0DMV8;A0A0G2JIW1;P0DMV8-2		1.0172	0.0246034	1	1738.97	By matching	3	2.68e-05	1	132.73	127.12	44623	030317_Q_jrc_GGIP_M6132_Elution_R
AGLNSLEAVKR	Acetyl (Protein N-term);GlyGly (K)	TPM4	P67936	Tropomyosin alpha-4 chain	1.0165	0.0236102	1	1312.71	By MS/MS	2	0.0010572	1	122.57	112.27	42286	033016_Q_jrc_GlyGlyIP
AEVEETLKR	Acetyl (Protein N-term);GlyGly (K)	DYNLRB1	Q9NP97;H3BNG9;H3BPA0;Q7Z4M1;Q9NP97-2;Q8TF09	Dynein light chain roadblock-type 1;Dynein light chain roadblock-type 2	1.0157	0.0224743	1	1229.63	By MS/MS	2	0.00014919	1	93.285	87.047	28830	030317_Q_jrc_GGIP_M6132_Elution_R
NFLGEKYIR	GlyGly (K)	RPL9	P32969;E7ESE0;D6RAN4;H0Y9V9	60S ribosomal protein L9	1.014	0.0200577	1	1252.66	By MS/MS	2;3	6.57e-05	2	89.339	81.605	31900	033016_Q_jrc_GlyGlyIP
SSLLTEKLLR	GlyGly (K)	HUWE1	Q7Z6Z7-2;Q7Z6Z7-3;Q7Z6Z7;H0Y659	E3 ubiquitin-protein ligase HUWE1	1.0121	0.0173518	1	1272.74	By MS/MS	2;3	9.16e-05	2	111.09	102.16	38818	033016_Q_jrc_GlyGlyIP
SETAPAAPAAAPPAEKAPVKK	Acetyl (Protein N-term);2 GlyGly (K)	HIST1H1C	P16403	Histone H1.2	1.0103	0.0147838	2	2271.19	By MS/MS	3	3.23e-05	1	71.614	61.962	22725	040816_Q_jrc_SILAC_GG_IP2
ASSVGNVADSTEPTKR	Acetyl (Protein N-term);GlyGly (K)	OGT	O15294	UDP-N-acetylglucosamine--peptide N-acetylglucosaminyltransferase 110 kDa subunit	1.0082	0.0117819	1	1773.85	By MS/MS	2;3	4.06e-05	2	79.339	71.437	23053	030317_Q_jrc_GGIP_M6132_Elution_R
TTNYSTVPQKQTLPVAPR	GlyGly (K)	ZC3H14	Q6PJT7-5;Q6PJT7-9;Q6PJT7-2;Q6PJT7;G3V256;H0YJA2;Q6PJT7-4;Q6PJT7-3;Q6PJT7-10;Q6PJT7-11;G3V5I6;A0A087WTC9	Zinc finger CCCH domain-containing protein 14	1.0074	0.0106366	1	2114.11	By MS/MS	3	5.25e-09	1	94.539	81.591	31792	033016_Q_jrc_GlyGlyIP
SVSLTGAPESVQKAK	GlyGly (K)	KHSRP	A0A087WTP3;Q92945;M0R0I5;M0QYH3;M0QXW7	Far upstream element-binding protein 2	1.0062	0.00891709	1	1614.86	By MS/MS	3	5.76e-05	1	63.79	48.587	20377	033016_Q_jrc_GlyGlyIP
LQEKLSPPYSSPQEFAQDVGR	GlyGly (K)	TRIM28	Q13263-2;Q13263;M0R0K9	Transcription intermediary factor 1-beta	1.0061	0.00877371	1	2489.22	By MS/MS	3	3.86e-20	2	148.3	144.2	52972	033016_Q_jrc_GlyGlyIP
VAGQDGSVVQFKIK	GlyGly (K)	SUMO2	P61956-2;P61956;A8MUA9;A8MU27;Q6EEV6;P55854;P55854-2	Small ubiquitin-related modifier 2;Small ubiquitin-related modifier 4;Small ubiquitin-related modifier 3	1.006	0.00863031	1	1588.86	By MS/MS	2;3	2.27e-08	2	98.594	85.896	33296	033016_Q_jrc_GlyGlyIP
ASNPDLKLWEIGK	GlyGly (K)	SMARCE1	J3QKS7;B4DGM3;Q969G3-6;Q969G3-5;Q969G3-3;Q969G3-2;Q969G3-4;Q969G3;J3KT85;J3QR61;J3QKX6	SWI/SNF-related matrix-associated actin-dependent regulator of chromatin subfamily E member 1	1.0043	0.00619029	1	1583.83	By MS/MS	2;3	0.0002561	2	136.97	128.11	47841	033016_Q_jrc_GlyGlyIP
DVPLLPSDVKLK	GlyGly (K)	MOV10	Q5JR04;Q9HCE1;Q9HCE1-2	Putative helicase MOV-10	1.0042	0.00604663	1	1436.82	By MS/MS	2;3	0.00037638	2	152.27	145.54	53422	033016_Q_jrc_GlyGlyIP
DDVFGYPQQFEDKPALSKTEDR	GlyGly (K)	USP9X	Q93008-1;Q93008	Probable ubiquitin carboxyl-terminal hydrolase FAF-X	1.0035	0.00504062	2	2698.25	By MS/MS	3;4	2.51e-20	2	148.39	144.29	52921	033016_Q_jrc_GlyGlyIP
GAEAANVTGPGGVPVQGSKYAADR	GlyGly (K)	YBX1	P67809;A0A087X1S2;H0Y449	Nuclease-sensitive element-binding protein 1	1.0028	0.0040339	1	2385.17	By MS/MS	3;4	1.45e-25	2	87.949	80.195	31229	033016_Q_jrc_GlyGlyIP
ALQEKLLASQK	GlyGly (K)	USP25	Q9UHP3;Q9UHP3-1;Q9UHP3-3	Ubiquitin carboxyl-terminal hydrolase 25	1.0018	0.00259452	1	1341.76	By MS/MS	2;3	0.00028475	2	64.773	52.892	21951	033016_Q_jrc_GlyGlyIP
DAFPVAGQKLIYAGK	GlyGly (K)	RAD23B	P54727;Q5W0S4;Q5W0S5;P54725-2;P54725-3;P54725;K7ENJ0;K7ELW1	UV excision repair protein RAD23 homolog B;UV excision repair protein RAD23 homolog A	1.001	0.00144197	1	1690.9	By MS/MS	2;3	1.99e-05	2	141.02	137.64	50552	033016_Q_jrc_GlyGlyIP
QGAIVAVTGDGVNDSPALKK	GlyGly (K)	ATP1A1	P05023-3;P05023-4;P05023;M0R116;A0A0A0MT26;P13637;P13637-2;P13637-3;B1AKY9;P50993;H0Y7C1	Sodium/potassium-transporting ATPase subunit alpha-1;Sodium/potassium-transporting ATPase subunit alpha-3;Sodium/potassium-transporting ATPase subunit alpha-2	1.0007	0.00100953	1	2053.08	By MS/MS	3	3.57e-15	2	100.81	94.722	33592	040816_Q_jrc_SILAC_GG_IP2
QLALKALNER	GlyGly (K)	TMEM115	Q12893	Transmembrane protein 115	1.0005	0.000721167	1	1268.72	By MS/MS	2;3	7.48e-08	2	68.921	60.655	24626	033016_Q_jrc_GlyGlyIP
ADEEKLPPGWEKR	Acetyl (Protein N-term);GlyGly (K)	PIN1	Q13526;K7EMU7;O15428	Peptidyl-prolyl cis-trans isomerase NIMA-interacting 1;Putative PIN1-like protein	0.99889	-0.00160228	2	1709.84	By MS/MS	3	4.79e-05	3	100.07	87.668	30751	040816_Q_jrc_SILAC_GG_IP2
KQLAEEETKITDK	GlyGly (K)	HUWE1	Q7Z6Z7-2;Q7Z6Z7-3;Q7Z6Z7	E3 ubiquitin-protein ligase HUWE1	0.99865	-0.00194895	2	1645.85	By MS/MS	3;4	1.93e-06	2	35.117	20.014	10523	033016_Q_jrc_GlyGlyIP
EVKYEAPQATDGLAGALDAR	GlyGly (K)	TOM1	O60784-3;O60784-4;O60784;O60784-2	Target of Myb protein 1	0.99851	-0.00215122	1	2188.08	By MS/MS	3;4	9.37e-56	2	138.85	134.64	49431	033016_Q_jrc_GlyGlyIP
LWGLEAQKR	GlyGly (K)	SAE1	Q9UBE0;B3KNJ4;Q9UBE0-2;Q9UBE0-3;M0QZS6;M0R375	SUMO-activating enzyme subunit 1;SUMO-activating enzyme subunit 1, N-terminally processed	0.99812	-0.00271482	1	1213.66	By MS/MS	3	0.0011137	1	84.946	71.096	28099	033016_Q_jrc_GlyGlyIP
ELTAVVQKR	GlyGly (K)	RPS3	P23396;P23396-2;E9PL09;E9PPU1;F2Z2S8;H0YCJ7;H0YF32;E9PQ96;E9PJH4;E9PK82	40S ribosomal protein S3	0.99726	-0.00395841	1	1156.66	By MS/MS	2	6.68e-07	1	39.115	31.864	14219	033016_Q_jrc_GlyGlyIP
LQGVGALGQAASDNSGPEDAKR	GlyGly (K)	NOMO3	J3KN36;Q5JPE7-2;P69849;Q5JPE7;Q5JPE7-3;A0A087WTD5	Nodal modulator 2;Nodal modulator 3	0.99696	-0.00439247	1	2254.09	By MS/MS	3;4	9.59e-85	2	93.186	80.247	31379	033016_Q_jrc_GlyGlyIP
APIPQKQEILVEPEPLFGAPK	GlyGly (K)	UBXN7	O94888;C9JD50	UBX domain-containing protein 7	0.99691	-0.00446483	1	2414.32	By MS/MS	3;4	9.16e-10	2	170.59	168.76	60694	033016_Q_jrc_GlyGlyIP
ASGADSKGDDLSTAILKQK	Acetyl (Protein N-term);2 GlyGly (K)	VCP	P55072	Transitional endoplasmic reticulum ATPase	0.99682	-0.00459508	2	2174.08	By MS/MS	3	2.08e-09	1	120.31	109.61	41682	033016_Q_jrc_GlyGlyIP
IEGFTNVKELYGK	GlyGly (K)	GIPC1	O14908	PDZ domain-containing protein GIPC1	0.99511	-0.00707208	1	1610.83	By MS/MS	3	1.68e-05	1	126.4	116.36	43867	033016_Q_jrc_GlyGlyIP
AVTKYTSSK	GlyGly (K)	HIST1H2BL	Q99880;U3KQK0;Q99879;Q99877;Q93079;Q5QNW6;P58876;Q5QNW6-2;Q96A08;Q16778;P33778;P23527;Q8N257	Histone H2B type 1-L;Histone H2B;Histone H2B type 1-M;Histone H2B type 1-N;Histone H2B type 1-H;Histone H2B type 2-F;Histone H2B type 1-D;Histone H2B type 1-A;Histone H2B type 2-E;Histone H2B type 1-B;Histone H2B type 1-O;Histone H2B type 3-B	0.995	-0.00723157	1	1097.57	By MS/MS	2	0.00010778	1	11.697	5.6602	2163	040816_Q_jrc_SILAC_GG_IP2
ASLLKVDQEVK	Acetyl (Protein N-term);GlyGly (K)	PSME3	K7ESG5;P61289;P61289-2;K9J957;A0A087WTV2;K7ENH2;K7EJF8;B7Z8D3	Proteasome activator complex subunit 3	0.9949	-0.00737657	1	1384.76	By MS/MS	2	4.52e-14	1	140.79	133.95	49347	033016_Q_jrc_GlyGlyIP
LAELQAKHGDPGDAAQQEAK	GlyGly (K)	PDCD5	O14737;O14737-2;K7ESJ4;Q3HM38;X6R2P6	Programmed cell death protein 5	0.9948	-0.00752159	1	2190.07	By MS/MS	3;4	3.3e-15	2	45.686	38.047	16711	033016_Q_jrc_GlyGlyIP
LRQENIELGEKLK	GlyGly (K)	TXLNG	Q9NUQ3-2;Q9NUQ3	Gamma-taxilin	0.99474	-0.0076086	2	1682.93	By MS/MS	3;4	0.00015446	2	72.773	58.299	23660	033016_Q_jrc_GlyGlyIP
NQNEALLQAIKAR	GlyGly (K)	TTC4	O95801	Tetratricopeptide repeat protein 4	0.99398	-0.00871127	1	1581.86	By MS/MS	3	0.00019539	1	107.5	95.503	34089	040816_Q_jrc_SILAC_GG_IP2
AEIKFSSYR	GlyGly (K)	PTGES2	Q9H7Z7;X6RJ95	Prostaglandin E synthase 2;Prostaglandin E synthase 2 truncated form	0.99331	-0.00968406	1	1213.61	By MS/MS	2;3	5.16e-05	2	63.717	48.608	20491	033016_Q_jrc_GlyGlyIP
SNLKIAELK	GlyGly (K)	SGTA	O43765	Small glutamine-rich tetratricopeptide repeat-containing protein alpha	0.99302	-0.0101053	1	1128.65	By MS/MS	2	0.00038466	1	57.309	47.174	19949	033016_Q_jrc_GlyGlyIP
ALACIPVQELKR	GlyGly (K)	NGLY1	A0A0C4DFP4;Q96IV0-5;Q96IV0-2;Q96IV0;Q96IV0-3;H0Y2P2	Peptide-N(4)-(N-acetyl-beta-glucosaminyl)asparagine amidase	0.99224	-0.011239	1	1511.81	By MS/MS	3	0.00016202	1	128.28	122.41	42533	040816_Q_jrc_SILAC_GG_IP2
LILTGAESKSNGEEGYGR	GlyGly (K)	ANAPC5	F5GY68;H0YFB5;F5H0F9;Q9UJX4-2;Q9UJX4-3;Q9UJX4	Anaphase-promoting complex subunit 5	0.99152	-0.0122862	1	1993.97	By MS/MS	3	6.23e-09	1	76.463	69.55	22042	030317_Q_jrc_GGIP_M6132_Elution_R
TVFDNFFIKK	GlyGly (K)	SPRTN	Q9H040	SprT-like domain-containing protein Spartan	0.99049	-0.0137857	1	1371.72	By MS/MS	2;3	0.00028936	3	156.25	153.42	52617	040816_Q_jrc_SILAC_GG_IP2
WGKQDGGEGHVGTVR	GlyGly (K)	MIB1	Q86YT6	E3 ubiquitin-protein ligase MIB1	0.98935	-0.0154471	1	1695.81	By MS/MS	3;4	6.55e-05	3	31.795	20.468	9068	040816_Q_jrc_SILAC_GG_IP2
VLATVTKPVGGDKNGGTR	GlyGly (K)	RPL6	Q02878;F8VZ45;U3KQR5;F8VZA3;F8VWR1;F8VU16	60S ribosomal protein L6	0.9881	-0.017271	2	1883.02	By MS/MS	3;4	7.2e-09	1	28.906	24.054	6584	030317_Q_jrc_GGIP_M6132_Elution_R
MVVPAALKVVR	GlyGly (K)	RPL13A	M0QYS1;P40429;Q8J015;Q6NVV1	60S ribosomal protein L13a;Putative 60S ribosomal protein L13a protein RPL13AP3	0.98726	-0.018498	1	1295.77	By MS/MS	3	0.0002823	1	107.24	101.68	38491	033016_Q_jrc_GlyGlyIP
QTNFMTKLGSISCK	GlyGly (K)	YARS	P54577	Tyrosine--tRNA ligase, cytoplasmic;Tyrosine--tRNA ligase, cytoplasmic, N-terminally processed	0.98657	-0.0195067	1	1728.82	By MS/MS	2;3	3.82e-21	3	128.46	123.61	46088	033016_Q_jrc_GlyGlyIP
RFELYFQGPSSNKPR	GlyGly (K)	MCM7	P33993;P33993-2;C9J8M6	DNA replication licensing factor MCM7	0.98608	-0.0202234	2	1938.97	By MS/MS	3;4	1.04e-05	2	92.327	85.17	27122	030317_Q_jrc_GGIP_M6132_Elution_R
VYVGNLGNNGNKTELER	GlyGly (K)	SRSF3	P84103-2;P84103;A0A087X2D0	Serine/arginine-rich splicing factor 3	0.98421	-0.0229619	1	1989.99	By MS/MS	3	6.64e-20	1	78.446	69.079	27448	033016_Q_jrc_GlyGlyIP
GQQIGKVVQVYR	GlyGly (K)	RPL26	J3QRI7;J3QQQ9;J3QQV1;E5RIT6;J3QRC4;Q9UNX3;P61254;J3KS10;J3KTJ8	60S ribosomal protein L26-like 1;60S ribosomal protein L26	0.98419	-0.0229912	1	1487.82	By MS/MS	2;3	7.6e-09	1	66.196	58.926	18361	030317_Q_jrc_GGIP_M6132_Elution_R
EKDLEDLFYKYGR	GlyGly (K)	SRSF9	S4R3G0;Q13242;H0YIB4	Serine/arginine-rich splicing factor 9	0.98402	-0.0232405	2	1788.87	By MS/MS	3;4	1.65e-09	3	150.1	144.59	53097	033016_Q_jrc_GlyGlyIP
LTLDKLDVKGK	GlyGly (K)	PGK1	P00558	Phosphoglycerate kinase 1	0.98322	-0.0244138	2	1342.78	By MS/MS	3	0.00041667	1	74.42	59.969	24225	033016_Q_jrc_GlyGlyIP
NIGKTLVTR	GlyGly (K)	RPS3A	D6RG13;P61247;H0Y8L7;D6RB09;E9PFI5;H0Y9Y4;D6RAT0;D6RAS7;D6RED7;D6RGE0;D6RI02	40S ribosomal protein S3a	0.98309	-0.0246046	1	1114.65	By MS/MS	2	0.00032606	1	42.825	28.725	12987	033016_Q_jrc_GlyGlyIP
AADFIDQALAQKNGR	GlyGly (K)	DUSP3	P51452-2;P51452	Dual specificity protein phosphatase 3	0.98309	-0.0246046	1	1730.87	By MS/MS	2;3	3.09e-06	2	137.29	128.9	48052	033016_Q_jrc_GlyGlyIP
KALAAAGYDVEKNNSR	2 GlyGly (K)	HIST1H1E	P10412;Q02539;P22492;P16403;P16402	Histone H1.4;Histone H1.1;Histone H1t;Histone H1.2;Histone H1.3	0.98269	-0.0251917	2	1933.96	By MS/MS	3;4	2.45e-09	2	44.293	30.119	13500	033016_Q_jrc_GlyGlyIP
EWTQKYAM	Oxidation (M);GlyGly (K)	UBE2D2	P62837;D6RAH7;H9KV45;A0A0A0MQU3;A0A087WY85;P62837-2;P61077-3;A0A087WW00;Q9Y2X8;P51668;P61077	Ubiquitin-conjugating enzyme E2 D2;Ubiquitin-conjugating enzyme E2 D3;Ubiquitin-conjugating enzyme E2 D4;Ubiquitin-conjugating enzyme E2 D1	0.97958	-0.0297648	1	1185.51	By MS/MS	2	0.0053733	13	77.667	63.515	22653	033016_Q_jrc_GlyGlyIP
DTGKTPVEPEVAIHR	GlyGly (K)	RPS20	P60866;P60866-2;E5RIP1;E5RJX2	40S ribosomal protein S20	0.97952	-0.0298531	1	1761.9	By MS/MS	3;4	5.63e-16	2	66.457	60.655	24429	033016_Q_jrc_GlyGlyIP
LEIEPEWAYGKK	GlyGly (K)	FKBP3	Q00688	Peptidyl-prolyl cis-trans isomerase FKBP3	0.97845	-0.03143	1	1575.79	By MS/MS	3	0.00014364	1	125.21	115.07	43402	033016_Q_jrc_GlyGlyIP
AKAYDHLFK	Acetyl (Protein N-term);GlyGly (K)	RAB13	P51153	Ras-related protein Rab-13	0.9784	-0.0315037	1	1247.63	By MS/MS	3	0.0047486	1	91.31	84.972	32992	033016_Q_jrc_GlyGlyIP
AICIDPAYSKAYGR	GlyGly (K)	SGTA	O43765	Small glutamine-rich tetratricopeptide repeat-containing protein alpha	0.97775	-0.0324625	1	1698.8	By MS/MS	2;3	2.34e-11	2	117.32	110.35	41691	033016_Q_jrc_GlyGlyIP
GPSVEDGKWYGVR	GlyGly (K)	NRSN2	A0A087WVS5;V9GYY0;V9GYV8;V9GZ28;V9GYN1;Q9GZP1	Neurensin-2	0.97703	-0.0335252	1	1562.75	By MS/MS	2;3	0.00012395	2	92.439	79.491	31097	033016_Q_jrc_GlyGlyIP
AVTKYTSAK	GlyGly (K)	HIST1H2BJ	P06899	Histone H2B type 1-J	0.97616	-0.0348105	1	1081.58	By MS/MS	2	0.00079564	2	12.407	5.1742	2166	040816_Q_jrc_SILAC_GG_IP2
RPAEDMEEEQAFKR	GlyGly (K)	HNRNPK	P61978-3;P61978;P61978-2;Q5T6W2;S4R457	Heterogeneous nuclear ribonucleoprotein K	0.97593	-0.0351504	2	1848.84	By MS/MS	3;4	4.2e-08	2	48.604	39.448	17398	033016_Q_jrc_GlyGlyIP
SHYADVDPENQNFLLESNLGKK	GlyGly (K)	SLC38A2	F8VUY8;Q96QD8	Sodium-coupled neutral amino acid transporter 2	0.97456	-0.0371771	1	2631.26	By MS/MS	3;4	9.99e-35	2	133.26	128.03	47471	033016_Q_jrc_GlyGlyIP
GILAADESTGSIAKR	GlyGly (K)	ALDOA	J3KPS3;P04075;H3BQN4;P04075-2;H3BUH7;H3BPS8	Fructose-bisphosphate aldolase A	0.97427	-0.0376065	1	1601.84	By MS/MS	2;3	1.41e-11	2	75.525	68.536	27141	033016_Q_jrc_GlyGlyIP
KAEAGAGSATEFQFR	GlyGly (K)	RPS10	P46783;Q9NQ39	40S ribosomal protein S10;Putative 40S ribosomal protein S10-like	0.97408	-0.0378878	1	1682.8	By MS/MS	2;3	1.88e-30	2	72.527	63.991	25843	033016_Q_jrc_GlyGlyIP
YNKPAFLKNAR	GlyGly (K)	UBE2T	Q9NPD8	Ubiquitin-conjugating enzyme E2 T	0.97361	-0.0385841	2	1434.77	By MS/MS	3	0.0014718	1	44.562	30.261	13420	033016_Q_jrc_GlyGlyIP
ELDTIEVFPTKSAR	GlyGly (K)	ABHD17A	K7EQ25;Q96GS6-4;Q96GS6-3;Q96GS6;Q96GS6-2	Alpha/beta hydrolase domain-containing protein 17A	0.97319	-0.0392066	1	1718.88	By MS/MS	3	6.39e-05	1	129.94	125.63	46734	033016_Q_jrc_GlyGlyIP
GVDFFKQR	GlyGly (K)	WRNIP1	Q96S55-2;Q96S55;Q96S55-3;Q96S55-4	ATPase WRNIP1	0.97226	-0.0405859	1	1109.56	By MS/MS	2	0.0034681	1	77.873	63.522	25655	033016_Q_jrc_GlyGlyIP
ACAAQTKATFLK	GlyGly (K)	PSMC3	P17980;E9PM69;R4GNH3;E9PMD8;E9PKD5;E9PN50	26S protease regulatory subunit 6A	0.97189	-0.0411351	1	1423.71	By MS/MS	2;3	4.22e-05	2	72.298	60.737	22455	040816_Q_jrc_SILAC_GG_IP2
SDLIPTIKFR	GlyGly (K)	GINS1	Q14691	DNA replication complex GINS protein PSF1	0.97092	-0.0425757	1	1302.73	By MS/MS	3	0.0003144	1	140.08	135.67	49848	033016_Q_jrc_GlyGlyIP
FADEGTVVKR	GlyGly (K)	UBR7	H0YJY4;H0YJM2;Q8N806;E9PCJ7	Putative E3 ubiquitin-protein ligase UBR7	0.96981	-0.044226	1	1234.63	By MS/MS	2;3	0.001055	2	40.066	30.532	13737	033016_Q_jrc_GlyGlyIP
IISPKNNPPTIVQDK	GlyGly (K)	TOM1L2	B7Z2U2;Q6ZVM7-3;Q6ZVM7-5;Q6ZVM7;K7ENB0	TOM1-like protein 2	0.96958	-0.0445682	1	1776.97	By MS/MS	3	1.34e-11	1	72.825	65.686	26200	033016_Q_jrc_GlyGlyIP
KELSGVFR	GlyGly (K)	IRS4	O14654	Insulin receptor substrate 4	0.96918	-0.0451635	1	1048.57	By matching	2	0.006855	1	52.576	42.256	16459	040816_Q_jrc_SILAC_GG_IP2
ASSDIQVKELEK	Acetyl (Protein N-term);GlyGly (K)	STMN1	P16949;P16949-2;A2A2D0	Stathmin	0.9679	-0.0470701	1	1501.76	By MS/MS	2	9.46e-16	1	105.47	99.737	37994	033016_Q_jrc_GlyGlyIP
NDEELNKLLGK	GlyGly (K)	HIST1H2AJ	A0A0U1RR32;A0A0U1RRH7;Q99878;Q96KK5;P20671;P0C0S8;Q9BTM1;H0YFX9;Q9BTM1-2;Q6FI13;Q16777	Histone H2A type 1-J;Histone H2A type 1-H;Histone H2A type 1-D;Histone H2A type 1;Histone H2A.J;Histone H2A;Histone H2A type 2-A;Histone H2A type 2-C	0.96676	-0.0487703	1	1385.72	By MS/MS	2;3	1.67e-13	2	105.93	101.07	34222	030317_Q_jrc_GGIP_M6132_Elution_R
TLGDFAAEYAKSNR	GlyGly (K)	PARP1	P09874	Poly [ADP-ribose] polymerase 1	0.96604	-0.0498452	1	1655.79	By MS/MS	2;3	4.57e-15	2	118.48	107.87	40896	033016_Q_jrc_GlyGlyIP
LTFDTTFSPNTGKK	GlyGly (K)	VDAC2	A0A0A0MR02;P45880-2;P45880;P45880-1;Q5JSD2;Q5JSD1	Voltage-dependent anion-selective channel protein 2	0.96513	-0.0512048	1	1669.83	By MS/MS	2;3	3.89e-05	2	105.69	98.713	37732	033016_Q_jrc_GlyGlyIP
TLQQQTFKIR	GlyGly (K)	RAD23A	P54725-2;P54725-3;P54725;K7ENJ0;K7ELW1	UV excision repair protein RAD23 homolog A	0.96513	-0.0512048	1	1375.76	By MS/MS	3	6.29e-05	1	64.51	49.508	20833	033016_Q_jrc_GlyGlyIP
LAEEKAQASSIPVGSR	GlyGly (K)	TBCB	Q99426;K7EP07;Q99426-2;K7EK42	Tubulin-folding cofactor B	0.96485	-0.0516234	1	1755.91	By MS/MS	3	4.06e-11	1	69.011	54.209	22302	033016_Q_jrc_GlyGlyIP
SLTINGKEQLLR	GlyGly (K)	DNAJB6	O75190-2	DnaJ homolog subfamily B member 6	0.96454	-0.052087	1	1484.83	By MS/MS	2;3	1.61e-08	2	92.491	86.962	33415	033016_Q_jrc_GlyGlyIP
LELLLQKR	GlyGly (K)	STAG2	Q8N3U4;Q8N3U4-2;B1AMT4;Q68DW7;Q8WVM7-2;Q8WVM7	Cohesin subunit SA-2;Cohesin subunit SA-1	0.96216	-0.0556513	1	1125.69	By MS/MS	2	0.0060349	1	95.658	82.81	32150	033016_Q_jrc_GlyGlyIP
IVNQPSSLFGSKSASSK	GlyGly (K)	HUWE1	Q7Z6Z7-2;Q7Z6Z7-3;Q7Z6Z7	E3 ubiquitin-protein ligase HUWE1	0.96184	-0.0561312	1	1849.95	By MS/MS	3	9.96e-06	1	79.397	65.096	25974	033016_Q_jrc_GlyGlyIP
VTFNSALAQKEAK	GlyGly (K)	ITM2B	Q9Y287-2;Q9Y287	Integral membrane protein 2B;BRI2, membrane form;BRI2 intracellular domain;BRI2C, soluble form;Bri23 peptide	0.96153	-0.0565962	1	1519.8	By MS/MS	2;3	9.59e-08	2	63.824	56.435	23132	033016_Q_jrc_GlyGlyIP
SPYQEFTDHLVKTHTR	GlyGly (K)	RPS2	P15880;H0YEN5;E9PQD7	40S ribosomal protein S2	0.96122	-0.0570614	1	2072.01	By MS/MS	3;4;5	3.38e-19	3	96.607	83.823	32366	033016_Q_jrc_GlyGlyIP
ADGGAEYATYQTKSTTPAEQR	GlyGly (K)	CD46	R4GN18;P15529-16;P15529-7;P15529-4;P15529-6;P15529-3;P15529-5;P15529-2		0.96105	-0.0573166	1	2358.07	By MS/MS	3;4	2.72e-15	2	69.995	55.32	22819	033016_Q_jrc_GlyGlyIP
YASENVNKLLVGNK	GlyGly (K)	RAB1B	Q9H0U4;E9PLD0;E7END7;P62820;P62820-2	Ras-related protein Rab-1B;Ras-related protein Rab-1A	0.95915	-0.0601716	1	1661.87	By MS/MS	2;3	0.00031504	1	85.718	79.23	25568	030317_Q_jrc_GGIP_M6132_Elution_R
EADSSSDYVNMDFTKR	Oxidation (M);GlyGly (K)	IRS4	O14654	Insulin receptor substrate 4	0.95837	-0.0613453	1	1993.83	By MS/MS	3	6.82e-05	5	105.5	93.258	30575	033016_Q_jrc_GlyGlyIP
GTLVQTKGTGASGSFK	GlyGly (K)	HIST1H1E	P10412;Q02539;P16401;P16403;P16402	Histone H1.4;Histone H1.1;Histone H1.5;Histone H1.2;Histone H1.3	0.95794	-0.0619928	1	1651.85	By MS/MS	2;3	1.49e-09	2	45.967	37.235	16379	033016_Q_jrc_GlyGlyIP
ASKEMFEDTVEER	Acetyl (Protein N-term);Oxidation (M);GlyGly (K)	RBBP7	E9PC52;Q16576	Histone-binding protein RBBP7	0.95728	-0.0629871	1	1741.75	By MS/MS	2	0.00011552	20	124.51	113.99	39379	033016_Q_jrc_GlyGlyIP
LSQVPDNPPDYQKYYR	GlyGly (K)	LSS	A0A0G2JQD0;P48449-2;P48449-3;P48449	Lanosterol synthase	0.95705	-0.0633338	1	2096	By MS/MS	3;4	4.9e-11	2	109.69	102.9	39091	033016_Q_jrc_GlyGlyIP
YALYDATYETKESK	GlyGly (K)	CFL1	P23528;G3V1A4;E9PP50;E9PK25;E9PQB7;E9PLJ3;Q9Y281-3;Q9Y281	Cofilin-1;Cofilin-2	0.95672	-0.0638313	1	1794.83	By MS/MS	2;3	1.2e-08	2	86.952	80.489	31485	033016_Q_jrc_GlyGlyIP
STAAVPELKQISR	Acetyl (Protein N-term);GlyGly (K)	NUDT16L1	K7ENA3;W4VSQ8;Q9BRJ7;Q9BRJ7-2	Protein syndesmos	0.9566	-0.0640123	1	1554.84	By MS/MS	2	3.49e-06	1	132.48	123.79	46209	033016_Q_jrc_GlyGlyIP
FLVEYKSAVEKK	GlyGly (K)	HAT1	O14929;F8WEW1;F8W9G7	Histone acetyltransferase type B catalytic subunit	0.95608	-0.0647968	2	1553.85	By MS/MS	3	0.00075162	1	80.706	66.705	26504	033016_Q_jrc_GlyGlyIP
KINNLNVEENSSGDQR	GlyGly (K)	MAGED1	Q9Y5V3;Q9Y5V3-2	Melanoma-associated antigen D1	0.9554	-0.0658232	1	1929.91	By MS/MS	3	1.44e-33	1	40.71	33.296	9836	030317_Q_jrc_GGIP_M6132_Elution_R
LPDEKVELFSK	GlyGly (K)	PCM1	A6NNN6;E7ETA6;Q15154-2;Q15154;E7EV93;E5RGQ4;E9PGW9;Q15154-3	Pericentriolar material 1 protein	0.95537	-0.0658685	1	1417.75	By MS/MS	2;3	1.86e-12	2	115.34	106.71	40525	033016_Q_jrc_GlyGlyIP
ITSDEPLTKDDIPVFLR	GlyGly (K)	ATXN10	Q9UBB4-2;Q9UBB4;B1AHE4	Ataxin-10	0.95472	-0.0668504	1	2072.08	By MS/MS	2;3;4	2.34e-14	13	187.38	184.93	68207	030317_Q_jrc_GGIP_M6132_Elution_R
DYQDNKADVILK	GlyGly (K)	EIF1AX	X6RAC9;P47813;O14602	Eukaryotic translation initiation factor 1A, X-chromosomal;Eukaryotic translation initiation factor 1A, Y-chromosomal	0.95368	-0.0684228	1	1534.76	By MS/MS	2;3	0.00015507	2	96.005	86.602	33661	033016_Q_jrc_GlyGlyIP
VKVTFNSALAQKEAK	GlyGly (K)	ITM2B	Q9Y287-2;Q9Y287	Integral membrane protein 2B;BRI2, membrane form;BRI2 intracellular domain;BRI2C, soluble form;Bri23 peptide	0.95338	-0.0688767	2	1746.96	By MS/MS	3;4	5.06e-09	2	61.096	52.24	21651	033016_Q_jrc_GlyGlyIP
MSLKGTTVTPDK	Oxidation (M);GlyGly (K)	ADRM1	Q16186;A0A087WUX6;A0A087WX59	Proteasomal ubiquitin receptor ADRM1	0.9531	-0.0693005	1	1406.71	By MS/MS	2;3	4.3e-05	22	44.529	32.527	11976	040816_Q_jrc_SILAC_GG_IP2
LKFLNDSEQVAR	GlyGly (K)	TMUB1	C9JE12;C9JCW7;Q9BVT8	Transmembrane and ubiquitin-like domain-containing protein 1	0.95221	-0.0706483	1	1532.79	By MS/MS	2;3	2.74e-15	2	89.681	81.056	31604	033016_Q_jrc_GlyGlyIP
LVLSKLYEEGSNKR	GlyGly (K)	PSMA3	P25788-2;P25788	Proteasome subunit alpha type-3	0.95193	-0.0710726	2	1748.94	By MS/MS	3;4	2.36e-11	2	80.984	73.391	28520	033016_Q_jrc_GlyGlyIP
VMLGETNPADSKPGTIR	Oxidation (M);GlyGly (K)	NME1	P15531;P15531-2;E7ERL0;Q32Q12;P22392-2;J3KPD9;P22392;O60361	Nucleoside diphosphate kinase A;Nucleoside diphosphate kinase;Nucleoside diphosphate kinase B;Putative nucleoside diphosphate kinase	0.95122	-0.072149	1	1914.95	By MS/MS	3	6.79e-06	5	86.064	72.492	28527	033016_Q_jrc_GlyGlyIP
AKIQDKEGIPPDQQR	GlyGly (K)	UBC	F5H265;J3QS39;F5H6Q2;F5GYU3;F5H2Z3;B4DV12;F5H388;F5H747;F5GXK7;J3QKN0;Q5PY61;Q96C32;P0CG47;P0CG48;J3QTR3;P62987;M0R1V7;F5GZ39;J3QSA3;M0R1M6;M0R2S1;P62979	Polyubiquitin-B;Ubiquitin;Polyubiquitin-C;Ubiquitin;Ubiquitin-60S ribosomal protein L40;Ubiquitin;60S ribosomal protein L40;Ubiquitin-40S ribosomal protein S27a;Ubiquitin;40S ribosomal protein S27a	0.95083	-0.0727407	2	1835.95	By MS/MS	2;3;4	2.22e-16	12	22.903	19.674	5283	030317_Q_jrc_GGIP_M6132_Elution_R
FFSDCKIQNGAQGIR	GlyGly (K)	HNRNPH1	G8JLB6;P31943;E9PCY7;D6RBM0;D6RIT2;E7EN40;D6RAM1;D6R9T0;D6RFM3;D6RIU0;D6RDU3;D6RJ04;D6RIH9;D6RF17;D6RDL0;E7EQJ0	Heterogeneous nuclear ribonucleoprotein H;Heterogeneous nuclear ribonucleoprotein H, N-terminally processed	0.95051	-0.0732263	1	1854.87	By MS/MS	3	2.52e-06	1	112.45	107.09	40677	033016_Q_jrc_GlyGlyIP
NSQFAGGPLGNPNTTAKVQQR	GlyGly (K)	NUP155	E9PF10;O75694-2;O75694	Nuclear pore complex protein Nup155	0.95007	-0.0738943	1	2298.15	By MS/MS	3;4	6.1e-55	3	79.028	71.164	28013	033016_Q_jrc_GlyGlyIP
VVIFQQEQENKIQSHSR	GlyGly (K)	PPP2R2A	P63151;P63151-2;E5RIY1	Serine/threonine-protein phosphatase 2A 55 kDa regulatory subunit B alpha isoform	0.94931	-0.0750488	1	2183.11	By MS/MS	3;4	6.19e-27	3	72.907	58.433	23768	033016_Q_jrc_GlyGlyIP
QGSPVAAGAPAKQQQVDIPLR	GlyGly (K)	IGF2BP1	Q9NZI8	Insulin-like growth factor 2 mRNA-binding protein 1	0.94866	-0.076037	1	2244.2	By MS/MS	3	1.57e-15	2	106.68	94.733	36191	033016_Q_jrc_GlyGlyIP
CSELKGQLGEAEGENLR	GlyGly (K)	CEP131	I3L2J8;Q9UPN4-3;Q9UPN4-2;Q9UPN4;I3L2X7;I3L316;I3L4M5	Centrosomal protein of 131 kDa	0.94855	-0.0762043	1	2003.92	By MS/MS	3	5.98e-26	1	105.51	99.85	38085	033016_Q_jrc_GlyGlyIP
SDILKDPPSEANSIQSANATTK	GlyGly (K)	RYBP	Q8N488	RING1 and YY1-binding protein	0.94661	-0.0791579	1	2400.18	By MS/MS	3	6.65e-14	1	105.46	93.209	35993	033016_Q_jrc_GlyGlyIP
TSALSDETKNNWEVSALSR	GlyGly (K)	PRKDC	P78527;P78527-2	DNA-dependent protein kinase catalytic subunit	0.94571	-0.0805302	1	2221.06	By MS/MS	3	6.36e-05	1	130.41	121.62	45478	033016_Q_jrc_GlyGlyIP
DFCVKFPEEIR	GlyGly (K)	ZFYVE28	D6RID3;Q9HCC9-8;Q9HCC9-7;Q9HCC9-6;Q9HCC9-4;Q9HCC9-3;Q9HCC9-2;Q9HCC9	Lateral signaling target protein 2 homolog	0.94554	-0.0807896	1	1553.72	By MS/MS	2;3	6.67e-08	2	174.04	172.56	63233	030317_Q_jrc_GGIP_M6132_Elution_R
GSATDDFFKK	GlyGly (K)	SPATA22	M0R165;Q9UBC2-3;Q9UBC2;Q9UBC2-2;M0R3I1	Epidermal growth factor receptor substrate 15-like 1	0.94533	-0.0811101	1	1228.57	By MS/MS	2	0.0029038	1	62.49	52.538	16201	030317_Q_jrc_GGIP_M6132_Elution_R
HESGASIKIDEPLEGSEDR	GlyGly (K)	HNRNPK	P61978-3;P61978;P61978-2;S4R359	Heterogeneous nuclear ribonucleoprotein K	0.94439	-0.0825453	1	2182.01	By MS/MS	3;4	7.23e-23	2	89.791	76.552	30091	033016_Q_jrc_GlyGlyIP
LLTYEFVKQK	GlyGly (K)	MAGED1	Q9Y5V3;Q9Y5V3-2	Melanoma-associated antigen D1	0.94338	-0.0840891	1	1381.76	By matching	2;3	0.00041208	1	92.744	87.843	28999	030317_Q_jrc_GGIP_M6132_Elution_R
GCEVVVSGKLR	GlyGly (K)	RPS3	P23396;P23396-2;E9PL09;H0YEU2;E9PSF4;E9PJN9	40S ribosomal protein S3	0.94315	-0.0844409	1	1317.67	By MS/MS	2;3	0.0001058	2	70.404	63.215	25291	033016_Q_jrc_GlyGlyIP
TPKEKEEFAVPENSSVQQFK	GlyGly (K)	UBQLN1	Q9UMX0-2;Q9UMX0;Q9UMX0-4;Q9UHD9	Ubiquilin-1;Ubiquilin-2	0.9417	-0.0866606	2	2435.2	By MS/MS	3;4	1.29e-19	2	86.876	80.414	31463	033016_Q_jrc_GlyGlyIP
AAAAAAALQAKSDEK	GlyGly (K)	RPL4	P36578;H3BM89;H3BU31	60S ribosomal protein L4	0.94069	-0.0882087	1	1528.78	By MS/MS	2;3	6.02e-16	2	37.356	30.092	13663	033016_Q_jrc_GlyGlyIP
GKSETILSPPPEKR	GlyGly (K)	H2AFY2	Q9P0M6	Core histone macro-H2A.2	0.93843	-0.091679	2	1651.89	By MS/MS	3;4	9.67e-05	2	38.036	26.664	12125	033016_Q_jrc_GlyGlyIP
GDVTAEEAAGASPAKANGQENGHVK	GlyGly (K);Deamidation (NQ)	MARCKSL1	P49006	MARCKS-related protein	0.93736	-0.0933249	1	2522.16	By MS/MS	3;4	1.86e-21	3	46.308	37.657	16638	033016_Q_jrc_GlyGlyIP
SGEGTLLDLHQQKEAAR	GlyGly (K)	CEP131	I3L2J8;Q9UPN4-3;Q9UPN4-2;Q9UPN4	Centrosomal protein of 131 kDa	0.9366	-0.0944951	1	1965.99	By MS/MS	3;4	6.66e-06	2	73.378	62.659	25166	033016_Q_jrc_GlyGlyIP
GGAAVDPDSGLEHSAHVLEKGGK	GlyGly (K)	PARP1	P09874	Poly [ADP-ribose] polymerase 1	0.9352	-0.0966532	1	2344.14	By MS/MS	4;5	1.41e-16	2	81.122	74.51	29287	033016_Q_jrc_GlyGlyIP
IAELESKTNTLR	GlyGly (K)	CEP55	Q53EZ4-2;Q53EZ4	Centrosomal protein of 55 kDa	0.93487	-0.0971623	1	1487.79	By MS/MS	3	0.00014816	1	71.076	56.324	23139	033016_Q_jrc_GlyGlyIP
ILNDDTALKEYKIDEK	GlyGly (K)	RAD23B	P54727;Q5W0S4;Q5W0S5	UV excision repair protein RAD23 homolog B	0.93445	-0.0978106	2	2021.03	By MS/MS	3;4	1.73e-06	3	104.58	96.027	36510	033016_Q_jrc_GlyGlyIP
LSNKVEAIDVEEAKR	GlyGly (K)	MCM4	P33991	DNA replication licensing factor MCM4	0.93409	-0.0983665	2	1813.95	By MS/MS	3;4	0.00012886	2	63.275	54.44	22358	033016_Q_jrc_GlyGlyIP
IKAIPQLQGYLR	GlyGly (K)	RPL6	Q02878	60S ribosomal protein L6	0.93391	-0.0986446	1	1512.88	By MS/MS	2;3	1.37e-09	3	128.53	122.48	42455	030317_Q_jrc_GGIP_M6132_Elution_R
LVVPASQCGSLIGKGGCK	GlyGly (K)	PCBP2	Q15366-6;Q15366-3;Q15366;Q15366-2;H3BRU6;F8VZX2;Q15366-7;Q15366-8;Q15366-4;Q15366-5;F8VXH9;F8W0G4;F8W1G6;H3BND9	Poly(rC)-binding protein 2	0.93389	-0.0986755	1	1945.96	By MS/MS	3	4.11e-09	1	120.38	115.35	43366	033016_Q_jrc_GlyGlyIP
DYTQYYDHISKQK	GlyGly (K)	CDC123	O75794;X6RF82;H7BZW7	Cell division cycle protein 123 homolog	0.9335	-0.0992781	1	1801.83	By MS/MS	3	0.00034985	1	85.134	71.284	28156	033016_Q_jrc_GlyGlyIP
TNEKVELQELNDR	GlyGly (K)	VIM	P08670;B0YJC4;P17661	Vimentin;Desmin	0.9333	-0.0995872	1	1700.83	By MS/MS	3	5.51e-07	1	73.824	66.816	26725	033016_Q_jrc_GlyGlyIP
IYKIGQGYLIK	GlyGly (K)	RPL3	P39023;G5E9G0;B5MCW2	60S ribosomal protein L3	0.93093	-0.103255	1	1408.81	By MS/MS	2;3	2.32e-05	2	105.94	97.157	37147	033016_Q_jrc_GlyGlyIP
ISPPIKEEETKGDSVEK	GlyGly (K)	ZC3H14	Q6PJT7-5;Q6PJT7-9;Q6PJT7-2;Q6PJT7;G3V256;H0YJA2;Q6PJT7-4;Q6PJT7-3;Q6PJT7-10;Q6PJT7-11;G3V5I6;A0A087WTC9	Zinc finger CCCH domain-containing protein 14	0.93027	-0.104279	2	1999.01	By MS/MS	3;4	2.28e-11	4	50.782	40.5	17913	033016_Q_jrc_GlyGlyIP
LKNITLDDASAPR	GlyGly (K)	CSDE1	O75534-2;O75534;O75534-3;O75534-4;E9PLT0	Cold shock domain-containing protein E1	0.93024	-0.104325	1	1526.81	By MS/MS	2;3	1.31e-06	1	79.547	72.758	28679	033016_Q_jrc_GlyGlyIP
GSSYKLLVEQAK	GlyGly (K)	BIRC6	Q9NR09	Baculoviral IAP repeat-containing protein 6	0.92837	-0.107228	1	1435.77	By MS/MS	2;3	2.56e-08	2	70.224	63.856	25608	033016_Q_jrc_GlyGlyIP
GGTLKDDDWGNIKIK	GlyGly (K)	USP14	P54578-2;P54578	Ubiquitin carboxyl-terminal hydrolase 14	0.92668	-0.109857	2	1772.91	By MS/MS	3;4	0.00021044	1	97.805	85.114	32990	033016_Q_jrc_GlyGlyIP
GELVESLKR	GlyGly (K)	AUP1	Q9Y679-2;Q9Y679;Q9Y679-3	Ancient ubiquitous protein 1	0.92648	-0.110168	1	1143.62	By MS/MS	2	7.47e-05	1	57.26	47.074	14291	030317_Q_jrc_GGIP_M6132_Elution_R
ASGPPVSELITKAVAASK	GlyGly (K)	HIST1H1E	P10412;P16403;P16402	Histone H1.4;Histone H1.2;Histone H1.3	0.92532	-0.111976	1	1839.01	By MS/MS	3	1.73e-11	1	160.46	158.13	57034	033016_Q_jrc_GlyGlyIP
INKELSDLAR	GlyGly (K)	UBE2D3	P61077;P61077-2;D6R9F6;D6R933;D6RGD0;D6R980;D6RIZ3;D6RA11	Ubiquitin-conjugating enzyme E2 D3	0.92505	-0.112397	1	1271.68	By MS/MS	2;3	0.00028893	2	66.193	57.863	18098	030317_Q_jrc_GGIP_M6132_Elution_R
VLTFDLTKYPDANPNPNEQ	GlyGly (K)	SMC1A	Q14683;G8JLG1	Structural maintenance of chromosomes protein 1A	0.92268	-0.116098	1	2289.09	By MS/MS	2;3	1.36e-06	2	185.78	183.03	66188	033016_Q_jrc_GlyGlyIP
DLDSYLKTR	GlyGly (K)	CNOT1	A5YKK6-2;A5YKK6;B5MDN3	CCR4-NOT transcription complex subunit 1	0.92242	-0.116504	1	1223.61	By MS/MS	2;3	0.0019108	1	105.23	92.985	35741	033016_Q_jrc_GlyGlyIP
SASSLLEQRPKGQGNK	Acetyl (Protein N-term);GlyGly (K)	YTHDF2	S4R3J8;S4R3V3;A0A087WXZ3;Q9Y5A9	YTH domain-containing family protein 2	0.92192	-0.117287	2	1854.95	By MS/MS	3	1.69e-05	1	65.316	58.027	23700	033016_Q_jrc_GlyGlyIP
FAAKGEGQLGPAER	GlyGly (K)	EEF2	P13639	Elongation factor 2	0.9206	-0.119354	1	1543.77	By MS/MS	2;3	8.4e-22	2	45.155	38.607	11522	030317_Q_jrc_GGIP_M6132_Elution_F
VSEQGLIEILKK	GlyGly (K)	PDCD5	O14737;K7EQA1	Programmed cell death protein 5	0.92054	-0.119448	1	1469.85	By MS/MS	2;3	0.00012744	3	140.93	133.8	49026	033016_Q_jrc_GlyGlyIP
HGAGAEISTVNPEQYSKR	GlyGly (K)	PIP4K2A	H7BXS3;P48426-2;P48426;P78356	Phosphatidylinositol 5-phosphate 4-kinase type-2 alpha;Phosphatidylinositol 5-phosphate 4-kinase type-2 beta	0.91959	-0.120937	1	2056.99	By MS/MS	3;4	1.06e-07	2	67.395	52.594	21545	033016_Q_jrc_GlyGlyIP
SPVAKDVDLEFLAK	GlyGly (K)	VCP	P55072	Transitional endoplasmic reticulum ATPase	0.91859	-0.122507	1	1644.87	By MS/MS	3	4.04e-07	1	146.84	140.11	51627	033016_Q_jrc_GlyGlyIP
AVAVVVDPIQSVKGK	GlyGly (K)	PSMD14	O00487	26S proteasome non-ATPase regulatory subunit 14	0.91793	-0.123544	1	1622.94	By MS/MS	3	5.05e-05	2	112.92	107.56	40458	033016_Q_jrc_GlyGlyIP
FVEEQNLKDLR	GlyGly (K)	PFKFB3	F2Z2I2;Q5W015;Q5VX20;Q16875-3;Q16875-2;Q16875;Q16875-4	6-phosphofructo-2-kinase/fructose-2,6-bisphosphatase 3;6-phosphofructo-2-kinase;Fructose-2,6-bisphosphatase	0.91707	-0.124896	1	1503.77	By MS/MS	3	0.00010131	1	93.128	80.179	28953	040816_Q_jrc_SILAC_GG_IP2
LALLNEKQAASPLEPK	GlyGly (K)	NUMA1	A0A087WY61;Q14980-2;Q14980;Q14980-4;Q14980-3;Q14980-5;F5H6Y5;F5H4J1	Nuclear mitotic apparatus protein 1	0.91593	-0.126691	1	1835.02	By MS/MS	3	0.00010329	2	123.25	113.15	42442	033016_Q_jrc_GlyGlyIP
ATAGAYIASQTVKK	GlyGly (K)	PSMB5	P28074;P28074-2;H0YJM8	Proteasome subunit beta type-5	0.91577	-0.126943	1	1521.82	By MS/MS	2;3	1.1e-31	2	53.06	37.808	16512	033016_Q_jrc_GlyGlyIP
QLAEEETKITDK	GlyGly (K)	HUWE1	Q7Z6Z7-2;Q7Z6Z7-3;Q7Z6Z7	E3 ubiquitin-protein ligase HUWE1	0.91562	-0.127179	1	1517.76	By MS/MS	2;3	0.002132	2	55.627	40.451	15828	040816_Q_jrc_SILAC_GG_IP2
VLVNDAQKVTEGQQER	GlyGly (K)	TRIM28	Q13263-2;Q13263	Transcription intermediary factor 1-beta	0.91442	-0.129071	1	1926.98	By MS/MS	3;4	2.13e-09	2	64.759	55.943	22848	033016_Q_jrc_GlyGlyIP
EAAGKSSGPTSLFAVTVAPPGAR	GlyGly (K)	HNRNPU	Q00839-2;Q00839	Heterogeneous nuclear ribonucleoprotein U	0.91182	-0.133179	1	2284.18	By MS/MS	3;4	8.33e-21	2	149.92	145.95	53559	033016_Q_jrc_GlyGlyIP
ERDAVNQNTKLLQSAK	GlyGly (K)	EEF2K	O00418;H3BRH4	Eukaryotic elongation factor 2 kinase	0.91125	-0.134081	2	1928.01	By MS/MS	3;4	3.65e-05	2	51.149	35.997	15830	033016_Q_jrc_GlyGlyIP
VLDGKTIETSPSLSR	GlyGly (K)	FANCI	Q9NVI1;F8W7R3;Q9NVI1-2;Q9NVI1-1;H3BP78	Fanconi anemia group I protein	0.9095	-0.136854	1	1715.91	By MS/MS	3	6.31e-05	1	93.231	84.754	32942	033016_Q_jrc_GlyGlyIP
FAGASIKIAPAEGPDVSER	GlyGly (K)	IGF2BP2	F8W930;Q9Y6M1-5;Q9Y6M1-6;Q9Y6M1-3;Q9Y6M1-4;Q9Y6M1-1;Q9Y6M1	Insulin-like growth factor 2 mRNA-binding protein 2	0.90839	-0.138616	1	2028.03	By MS/MS	3	3.6e-09	1	122.13	111.84	42160	033016_Q_jrc_GlyGlyIP
IEDLSQQAQLAAAEKFK	GlyGly (K)	NACA	F8VZJ2;H0YHX9;Q13765;E9PAV3-2;E9PAV3;F8W1N5;F8VNW4;F8W0W4	Nascent polypeptide-associated complex subunit alpha;Nascent polypeptide-associated complex subunit alpha, muscle-specific form	0.90826	-0.138823	1	2003.03	By MS/MS	3	7.27e-20	2	141.03	136.86	50204	033016_Q_jrc_GlyGlyIP
FLESTDSFNNELKR	GlyGly (K)	SMARCE1	J3QKS7;B4DGM3;Q969G3-6;Q969G3-5;Q969G3-3;Q969G3-2;Q969G3-4;Q969G3;H7C048;K7EMQ8	SWI/SNF-related matrix-associated actin-dependent regulator of chromatin subfamily E member 1	0.90684	-0.14108	1	1812.86	By MS/MS	3	8.01e-05	1	120.5	110	41639	033016_Q_jrc_GlyGlyIP
AKTVDLDPGTLYVHSV	GlyGly (K)	SLC7A3	Q8WY07	Cationic amino acid transporter 3	0.90661	-0.141446	1	1827.94	By MS/MS	3	1.36e-09	2	146.66	139.67	51448	033016_Q_jrc_GlyGlyIP
GKADGGAEYATYQTK	GlyGly (K)	CD46	R4GN18;P15529-16;P15529-7;P15529-4;P15529-6;P15529-3;P15529-5;P15529-2		0.90622	-0.142067	1	1672.77	By MS/MS	3	5.75e-05	1	36.326	26.926	12573	033016_Q_jrc_GlyGlyIP
ALYKAISVPR	GlyGly (K)	DSP	P15924-2;P15924-3;P15924	Desmoplakin	0.90535	-0.143452	1	1230.71	By MS/MS	2;3	0.00024851	2	83.861	70.054	25703	040816_Q_jrc_SILAC_GG_IP2
LSFITKGYK	GlyGly (K)	IRS4	O14654	Insulin receptor substrate 4	0.90531	-0.143516	1	1169.64	By MS/MS	2	0.00027833	1	79.143	64.842	24079	040816_Q_jrc_SILAC_GG_IP2
NKSTESLQANVQR	GlyGly (K)	RPL13	P26373;J3QSB4	60S ribosomal protein L13	0.90337	-0.146611	1	1587.8	By MS/MS	3	8.21e-11	1	26.487	18.772	9907	033016_Q_jrc_GlyGlyIP
QQQLLKLQQQK	GlyGly (K)	BIRC6	Q9NR09	Baculoviral IAP repeat-containing protein 6	0.90316	-0.146947	1	1495.85	By MS/MS	3	0.00013471	1	48.847	38.593	16875	033016_Q_jrc_GlyGlyIP
LIGEELAQLKEQR	GlyGly (K)	ATXN3	G3V3T6;G3V328;C9JQV6;G3V3R7;P54252-3;P54252-4;P54252-2;P54252;G3V2G2;S4R399;G3V2G1;G3V4U9;A0A087WXY4;D3VVH9;A0A0A0MS38;A0A087X1A8;F5H211;P54252-5;G3V526;E9PJN5	Ataxin-3	0.89986	-0.152228	1	1639.89	By MS/MS	2;3	2.98e-38	7	134.15	127.27	47046	033016_Q_jrc_GlyGlyIP
NDTKEDVFVHQTAIKK	GlyGly (K)	YBX1	P67809;A0A087X1S2;P16989-2;P16989-3;P16989	Nuclease-sensitive element-binding protein 1;Y-box-binding protein 3	0.89648	-0.157657	2	1986.02	By MS/MS	3;4	1.26e-33	2	45.044	38.18	11409	030317_Q_jrc_GGIP_M6132_Elution_F
YEYGIFNQKIR	GlyGly (K)	PYGL	E9PK47;P06737-2;P06737	Phosphorylase;Glycogen phosphorylase, liver form	0.89641	-0.157769	1	1543.78	By MS/MS	2;3	8.05e-09	1	105.71	102.05	34594	030317_Q_jrc_GGIP_M6132_Elution_F
KASGPPVSELITKAVAASK	GlyGly (K)	HIST1H1E	P10412;P16403;P16402	Histone H1.4;Histone H1.2;Histone H1.3	0.89409	-0.161508	2	1967.11	By MS/MS	3;4	9.97e-24	3	131.48	124.5	45404	033016_Q_jrc_GlyGlyIP
ASKEMFEDTVEER	Acetyl (Protein N-term);GlyGly (K)	RBBP7	E9PC52;Q16576	Histone-binding protein RBBP7	0.89195	-0.164965	1	1725.75	By MS/MS	2;3	4.87e-21	2	135.84	132.05	48851	033016_Q_jrc_GlyGlyIP
SPGDTAKDALFASQEK	GlyGly (K)	PEX19	Q5QNY5;P40855;E9PS71;B7Z8B3	Peroxisomal biogenesis factor 19	0.8893	-0.169258	1	1777.85	By MS/MS	2;3	6.89e-14	2	100.55	94.514	36398	033016_Q_jrc_GlyGlyIP
ICLDILKDK	GlyGly (K)	UBE2N	P61088;F8VQQ8	Ubiquitin-conjugating enzyme E2 N	0.88925	-0.169339	1	1231.65	By MS/MS	2;3	5.93e-05	13	145.6	141.94	49909	030317_Q_jrc_GGIP_M6132_Elution_R
NHYLKDIER	GlyGly (K)	ACSL4	O60488-2;O60488	Long-chain-fatty-acid--CoA ligase 4	0.88803	-0.17132	1	1300.65	By MS/MS	3	0.00077238	1	40.36	26.31	10754	040816_Q_jrc_SILAC_GG_IP2
MSLKGTTVTPDK	GlyGly (K)	ADRM1	Q16186;A0A087WUX6;A0A087WX59	Proteasomal ubiquitin receptor ADRM1	0.88589	-0.174801	1	1390.71	By MS/MS	2;3	4.47e-14	2	51.887	44.172	13559	030317_Q_jrc_GGIP_M6132_Elution_R
MSLKGTTVTPDKR	GlyGly (K)	ADRM1	Q16186;A0A087WUX6;A0A087WX59	Proteasomal ubiquitin receptor ADRM1	0.8857	-0.17511	2	1546.81	By MS/MS	2;3	1.02e-21	1	31.616	27.921	12805	033016_Q_jrc_GlyGlyIP
DAVNQNTKLLQSAK	GlyGly (K)	EEF2K	O00418;H3BRH4	Eukaryotic elongation factor 2 kinase	0.88489	-0.17643	1	1642.86	By MS/MS	3	6.31e-06	1	71.593	57.041	23345	033016_Q_jrc_GlyGlyIP
ITTPYMTKYER	GlyGly (K)	POLR2F	U3KQS8;F8WC47;U3KPY1;U3KQB0;B0QYL8;B0QYL9;P61218	DNA-directed RNA polymerases I, II, and III subunit RPABC2	0.88471	-0.176723	1	1515.74	By MS/MS	3	0.00010621	1	73.234	66.095	20913	030317_Q_jrc_GGIP_M6132_Elution_R
LAITKEELYR	GlyGly (K)	ARL5B	Q96KC2	ADP-ribosylation factor-like protein 5B	0.88403	-0.177833	1	1348.74	By MS/MS	3	0.0014884	1	94.365	81.416	31666	033016_Q_jrc_GlyGlyIP
VSSVFKDEATVR	GlyGly (K)	RANGAP1	P46060	Ran GTPase-activating protein 1	0.88135	-0.182213	1	1450.74	By MS/MS	3	0.0013623	1	63.276	53.375	22011	033016_Q_jrc_GlyGlyIP
SLYPSLEDLKVDK	Acetyl (Protein N-term);GlyGly (K)	SDCBP	O00560-2;B4DHN5;E9PBU7;O00560	Syntenin-1	0.88053	-0.183556	1	1661.85	By MS/MS	2	7.19e-06	1	195.47	196.99	69791	033016_Q_jrc_GlyGlyIP
SETAPAAPAAAPPAEKAPVKK	Acetyl (Protein N-term);GlyGly (K)	HIST1H1C	P16403	Histone H1.2	0.87385	-0.194542	2	2157.14	By MS/MS	3	4.44e-06	1	67.192	59.902	24061	033016_Q_jrc_GlyGlyIP
DISQDSLQDIKQK	GlyGly (K)	ARIH1	Q9Y4X5;A0A087WT96	E3 ubiquitin-protein ligase ARIH1	0.87294	-0.196046	1	1630.82	By MS/MS	3	0.00013264	1	100.5	88.056	34200	033016_Q_jrc_GlyGlyIP
NVLCSACSGQGGKSGAVQK	GlyGly (K)	DNAJA2	O60884;A0A087WT48	DnaJ homolog subfamily A member 2	0.87194	-0.197699	1	2022.91	By MS/MS	3	3.27e-05	1	66.367	51.365	21514	033016_Q_jrc_GlyGlyIP
NLQVKCAQIEAK	GlyGly (K)	NAP1L1	H0YHC3;F8W118;F8VY35;F8VV59;B7Z9C2;F8W0J6;F5H4R6;H0YIV4;P55209-2;P55209;H0YH88;F8W020;F8W543;F8VRJ2;F8VUX1;P55209-3;F8VVB5;F8VXI6	Nucleosome assembly protein 1-like 1	0.87093	-0.199371	1	1515.77	By MS/MS	3	0.0023991	1	74.146	59.695	22051	040816_Q_jrc_SILAC_GG_IP2
LDPFSSFSKR	GlyGly (K)	CUX1	P39880-9;Q13948-9;Q13948-10;Q13948-2;Q13948	Homeobox protein cut-like 1;Protein CASP	0.86907	-0.202456	1	1296.65	By MS/MS	3	8.81e-05	1	119.5	108.86	41282	033016_Q_jrc_GlyGlyIP
GDDLSTAILKQK	GlyGly (K)	VCP	P55072	Transitional endoplasmic reticulum ATPase	0.86867	-0.20312	1	1401.75	By MS/MS	2;3	9.42e-05	2	93.753	87.59	28972	030317_Q_jrc_GGIP_M6132_Elution_R
LGAAPEEESAYVAGEKR	GlyGly (K)	NSFL1C	Q9UNZ2;Q9UNZ2-5;F2Z2K0;Q9UNZ2-6	NSFL1 cofactor p47	0.86785	-0.204482	1	1889.91	By MS/MS	2;3	2.95e-14	2	74.5	65.965	26347	033016_Q_jrc_GlyGlyIP
SLETKTGADVCR	GlyGly (K)	NCAPG2	Q86XI2;Q86XI2-2;F8WE06	Condensin-2 complex subunit G2	0.86701	-0.205879	1	1450.67	By MS/MS	3	0.00013943	1	45.301	35.267	15734	033016_Q_jrc_GlyGlyIP
LLQSAKTILR	GlyGly (K)	EEF2K	O00418;H3BRH4	Eukaryotic elongation factor 2 kinase	0.86624	-0.207161	1	1255.76	By MS/MS	2;3	0.0012495	2	79.528	65.287	26170	033016_Q_jrc_GlyGlyIP
SGKLGEQCEAVVR	GlyGly (K)	INTS7	Q9NVH2-3;Q9NVH2-2;Q9NVH2;Q9NVH2-4;A0A087WYC2	Integrator complex subunit 7	0.86589	-0.207744	1	1546.74	By MS/MS	3	0.00014997	1	61.787	46.485	19761	033016_Q_jrc_GlyGlyIP
FASASIKIAPPETPDSK	GlyGly (K)	IGF2BP1	Q9NZI8;Q9NZI8-2	Insulin-like growth factor 2 mRNA-binding protein 1	0.86497	-0.209278	1	1871.96	By MS/MS	3	1.59e-05	1	114.07	102.92	39214	033016_Q_jrc_GlyGlyIP
NLVVIPKSVTPER	GlyGly (K)	AKR1B1	P15121	Aldose reductase	0.86379	-0.211247	1	1564.89	By MS/MS	2;3	0.00012789	1	103.23	99.455	37767	033016_Q_jrc_GlyGlyIP
QLALLKTNSAVR	GlyGly (K)	EIF3I	Q13347;Q5TFK1	Eukaryotic translation initiation factor 3 subunit I	0.86256	-0.213303	1	1426.83	By MS/MS	2;3	0.00014565	1	76.208	65.449	24213	040816_Q_jrc_SILAC_GG_IP2
ALPEFFNGKNK	GlyGly (K)	SMARCC1	Q92922;F8VXC8;Q8TAQ2-2;Q8TAQ2-3;Q8TAQ2	SWI/SNF complex subunit SMARCC1;SWI/SNF complex subunit SMARCC2	0.86174	-0.214675	1	1377.7	By MS/MS	3	0.00028203	1	96.372	83.474	32448	033016_Q_jrc_GlyGlyIP
LLNLKNDSLR	GlyGly (K)	TSN	E9PGT1;Q15631	Translin	0.86124	-0.215513	1	1298.73	By MS/MS	3	8.57e-05	1	87.233	73.634	26812	040816_Q_jrc_SILAC_GG_IP2
QTKNDPFTSDPFTK	GlyGly (K)	SPATA22	M0R165;Q9UBC2-3;Q9UBC2;Q9UBC2-2;M0R3I1	Epidermal growth factor receptor substrate 15-like 1	0.86101	-0.215898	1	1738.82	By MS/MS	3	0.00027679	1	106.95	94.957	36518	033016_Q_jrc_GlyGlyIP
SYFGKLTQSK	GlyGly (K)	IRS4	O14654	Insulin receptor substrate 4	0.86081	-0.216233	1	1271.65	By MS/MS	2;3	8.9e-05	2	68.876	54.134	22295	033016_Q_jrc_GlyGlyIP
IADMGHLKYYLAPK	GlyGly (K)	PCNA	P12004	Proliferating cell nuclear antigen	0.86025	-0.217172	1	1732.9	By MS/MS	3;4	9.99e-05	2	119.35	114.97	43333	033016_Q_jrc_GlyGlyIP
YALYDASFETKESR	GlyGly (K)	DSTN	F6RFD5;P60981-2;P60981	Destrin	0.85941	-0.218582	1	1792.83	By MS/MS	3	0.00010046	1	114.27	103.13	39387	033016_Q_jrc_GlyGlyIP
IPFIRPADQYKDPQSK	GlyGly (K)	MYO6	A0A0A0MRM8;Q9UM54-5;Q9UM54-2;Q9UM54-6;A0A0D9SGC1;E7EW20;Q9UM54-4;Q9UM54-1;Q9UM54	Unconventional myosin-VI	0.859	-0.21927	2	2016.04	By MS/MS	4	3.23e-05	1	97.181	84.483	32758	033016_Q_jrc_GlyGlyIP
VENACYALKVR	GlyGly (K)	TSNAX	Q99598	Translin-associated protein X	0.85831	-0.220429	1	1436.71	By MS/MS	2;3	9.49e-05	2	79.894	68.694	27417	033016_Q_jrc_GlyGlyIP
ATGFDGGNKADQLDYENFR	GlyGly (K)	THOC2	Q8NI27;A0A0C4DG98;H0Y815	THO complex subunit 2	0.85653	-0.223424	1	2230.99	By MS/MS	3	0.00013669	1	127.33	121.44	45336	033016_Q_jrc_GlyGlyIP
LPPVLAIQLKR	GlyGly (K)	USP9X	Q93008-1;Q93008	Probable ubiquitin carboxyl-terminal hydrolase FAF-X	0.85475	-0.226426	1	1360.86	By MS/MS	3	7.02e-06	2	136.01	127.46	47285	033016_Q_jrc_GlyGlyIP
SLKSTQDEINQAR	GlyGly (K)	SPATA22	M0R165;Q9UBC2-3;Q9UBC2;Q9UBC2-2;Q9UBC2-4;M0R2S2	Epidermal growth factor receptor substrate 15-like 1	0.85424	-0.227287	1	1602.8	By MS/MS	3	0.0003143	1	46.21	31.859	14147	033016_Q_jrc_GlyGlyIP
IHPELLAKKR	GlyGly (K)	H2AFY2	Q9P0M6	Core histone macro-H2A.2	0.85392	-0.227827	2	1317.79	By MS/MS	3	0.00053552	1	27.231	14.283	7577	033016_Q_jrc_GlyGlyIP
KAMFANQLDAR	Oxidation (M);GlyGly (K)	FANCI	Q9NVI1;F8W7R3;Q9NVI1-2;Q9NVI1-1;H3BP78	Fanconi anemia group I protein	0.85192	-0.23121	1	1393.68	By MS/MS	3	9.42e-05	10	58.26	43.258	18409	033016_Q_jrc_GlyGlyIP
VLFSSNGGVVKGFK	GlyGly (K)	PTBP1	A0A0U1RRM4;P26599;P26599-2;P26599-3;A6NLN1;A0A0D9SF20	Polypyrimidine tract-binding protein 1	0.85167	-0.231634	1	1551.84	By MS/MS	3	2.99e-08	1	109.74	98.198	37378	033016_Q_jrc_GlyGlyIP
VIADNVKDWSK	GlyGly (K)	TPI1	P60174-1;P60174;P60174-4;U3KPZ0;U3KQF3	Triosephosphate isomerase	0.85079	-0.233125	1	1387.71	By MS/MS	3	0.00027789	1	78.403	71.539	28504	033016_Q_jrc_GlyGlyIP
YLQDNPASGEKFAYVPFGAGR	GlyGly (K)	CYP51A1	A0A0C4DFL7;Q16850;Q16850-2	Lanosterol 14-alpha demethylase	0.85054	-0.233549	1	2400.15	By MS/MS	3	1.19e-12	1	160.01	157.53	57339	033016_Q_jrc_GlyGlyIP
DLSTVEALQNLKNLK	GlyGly (K)	ANP32E	E9PPH5;Q9BTT0-3;Q9BTT0	Acidic leucine-rich nuclear phosphoprotein 32 family member E	0.84946	-0.235382	1	1798.98	By MS/MS	2;3	3.51e-11	4	180.9	177.73	63942	033016_Q_jrc_GlyGlyIP
SVEEIAPDPSEAKRPEPPSTSTLK	GlyGly (K)	RAD18	Q9NS91;F8WE49	E3 ubiquitin-protein ligase RAD18	0.84906	-0.236062	2	2678.34	By MS/MS	3;4	2.18e-31	2	100.67	94.579	36120	033016_Q_jrc_GlyGlyIP
EKPVDLQNFGLR	GlyGly (K)	SMARCC1	Q92922	SWI/SNF complex subunit SMARCC1	0.84862	-0.236809	1	1528.8	By MS/MS	3	3.12e-06	1	132.6	126.99	47396	033016_Q_jrc_GlyGlyIP
IINADSEDPKYIINVKQFAK	GlyGly (K)	PSMC2	P35998;C9JLS9	26S protease regulatory subunit 7	0.84657	-0.240299	2	2419.27	By MS/MS	4	8.01e-07	1	143.14	139.88	51282	033016_Q_jrc_GlyGlyIP
IDISNVKIPK	GlyGly (K)	RPL6	Q02878	60S ribosomal protein L6	0.84609	-0.241117	1	1239.72	By MS/MS	2;3	7.62e-05	2	102.1	96.797	36843	033016_Q_jrc_GlyGlyIP
FTGLSKEELLK	GlyGly (K)	SLC3A2	F5GZS6;J3KPF3;P08195-2;P08195-3;P08195;P08195-4;H0YFS2;F5H0E2;F5H867;F5GZR9	4F2 cell-surface antigen heavy chain	0.84513	-0.242755	1	1377.75	By MS/MS	2;3	3.83e-05	2	108.22	100.74	35647	040816_Q_jrc_SILAC_GG_IP2
SETAPAAPAAPAPAEKTPVK	Acetyl (Protein N-term);GlyGly (K)	HIST1H1E	P10412	Histone H1.4	0.84465	-0.243574	1	2059.06	By MS/MS	2;3	1.53e-13	2	92.75	87.347	29327	030317_Q_jrc_GGIP_M6132_Elution_R
APKSVTDYAQQNPAAQIPAR	GlyGly (K)	MYO6	A0A0A0MRM8;Q9UM54-6	Unconventional myosin-VI	0.84419	-0.24436	1	2239.13	By MS/MS	3;4	7.45e-34	2	104.53	97.826	33315	030317_Q_jrc_GGIP_M6132_Elution_F
QQQQIEAQQQLLATKEQR	GlyGly (K)	TP53BP2	Q13625-2;Q13625;Q13625-3;H7C5L8	Apoptosis-stimulating of p53 protein 2	0.84387	-0.244907	1	2281.18	By MS/MS	3;4	7.16e-23	2	88.343	75.094	29454	033016_Q_jrc_GlyGlyIP
EISLLKELR	GlyGly (K)	CDK1	P06493;A0A024QZP7;A0A087WZZ9;P06493-2;E5RIU6	Cyclin-dependent kinase 1	0.84289	-0.246584	1	1213.7	By MS/MS	2;3	6.6e-05	2	127.69	120.87	45164	033016_Q_jrc_GlyGlyIP
TITLEVEPSDTIENVKAK	GlyGly (K)	UBC	F5H265;J3QS39;F5H6Q2;F5GYU3;F5H2Z3;B4DV12;F5H388;F5H747;F5GXK7;J3QKN0;Q5PY61;Q96C32;P0CG47;P0CG48;J3QTR3;P62987;M0R1V7;F5GZ39;J3QSA3;P62979	Polyubiquitin-B;Ubiquitin;Polyubiquitin-C;Ubiquitin;Ubiquitin-60S ribosomal protein L40;Ubiquitin;60S ribosomal protein L40;Ubiquitin-40S ribosomal protein S27a;Ubiquitin;40S ribosomal protein S27a	0.83994	-0.251642	1	2100.09	By MS/MS	2;3;4	8.43e-55	6	136.06	131.99	46399	030317_Q_jrc_GGIP_M6132_Elution_R
NLQQELETQNQKLQR	GlyGly (K)	KIF23	H7BYN4;Q02241-2;Q02241;Q02241-3	Kinesin-like protein KIF23	0.8355	-0.259288	1	1983.01	By MS/MS	3	6.2e-12	1	96.436	83.537	32516	033016_Q_jrc_GlyGlyIP
FNLKEELER	GlyGly (K)	NIN	H0YDJ4;H9KV85;E9PN67;C9J066;Q8N4C6-6;Q8N4C6-11;Q8N4C6-4;Q8N4C6-9;Q8N4C6-2;Q8N4C6;Q8N4C6-5;Q8N4C6-10;Q8N4C6-7	Ninein	0.83519	-0.259824	1	1290.66	By MS/MS	3	0.0017638	1	109.72	98.17	37465	033016_Q_jrc_GlyGlyIP
NDPFTSDPFTKNPSLPSK	GlyGly (K)	SPATA22	M0R165;Q9UBC2-3;Q9UBC2;Q9UBC2-2;M0R3I1	Epidermal growth factor receptor substrate 15-like 1	0.83141	-0.266368	1	2105.01	By MS/MS	3	1.03e-06	1	141.56	138.31	50907	033016_Q_jrc_GlyGlyIP
IREIELKNR	GlyGly (K)	SRSF9	S4R3G0;Q13242;H0YIB4	Serine/arginine-rich splicing factor 9	0.82978	-0.269199	2	1283.73	By MS/MS	3	0.0010643	1	33.284	18.182	9971	033016_Q_jrc_GlyGlyIP
NGGKNFPAIFR	GlyGly (K)	METTL1	Q9UBP6;H0YIH0	tRNA (guanine-N(7)-)-methyltransferase	0.82973	-0.269286	1	1333.69	By MS/MS	2;3	0.00010759	2	91.835	84.141	30524	040816_Q_jrc_SILAC_GG_IP2
GALQNIIPASTGAAKAVGK	GlyGly (K)	GAPDH	P04406;E7EUT5;P04406-2	Glyceraldehyde-3-phosphate dehydrogenase	0.82844	-0.271531	1	1880.05	By MS/MS	3	5.59e-08	1	115.97	110.76	41486	033016_Q_jrc_GlyGlyIP
FSILNAKGEETK	GlyGly (K)	SPOP	H0Y977;D6RFL7;D6RBH6;D6RGZ4;D6RDG8;D6RDV6;O43791	Speckle-type POZ protein	0.82545	-0.276747	1	1449.75	By MS/MS	3	0.00010978	1	84.048	70.198	27795	033016_Q_jrc_GlyGlyIP
LGDVISIQPCPDVKYGKR	GlyGly (K)	VCP	P55072;C9JUP7;C9IZA5	Transitional endoplasmic reticulum ATPase	0.82404	-0.279214	2	2159.1	By MS/MS	3;4	4.56e-08	2	125.48	115.15	43398	033016_Q_jrc_GlyGlyIP
NLAVKVYTPVASR	GlyGly (K)	RAD18	Q9NS91;F8WE49	E3 ubiquitin-protein ligase RAD18	0.82175	-0.283229	1	1530.85	By MS/MS	2;3	8.07e-05	1	90.254	83.841	32327	033016_Q_jrc_GlyGlyIP
ASGADSKGDDLSTAILK	Acetyl (Protein N-term);GlyGly (K)	VCP	P55072	Transitional endoplasmic reticulum ATPase	0.81865	-0.288681	1	1803.88	By MS/MS	2;3	9.82e-48	4	142.52	138.78	49813	030317_Q_jrc_GGIP_M6132_Elution_R
GAFNSKQLLYLEK	GlyGly (K)	PTP4A2	Q12974-4;Q12974;A0A0D9SGK2;Q12974-3;Q93096	Protein tyrosine phosphatase type IVA 2;Protein tyrosine phosphatase type IVA 1	0.81729	-0.29108	1	1623.86	By MS/MS	2;3	7.63e-05	2	122.34	112.05	42094	033016_Q_jrc_GlyGlyIP
SPNELVDDLFKGAK	GlyGly (K)	NSFL1C	Q9UNZ2;Q9UNZ2-5;F2Z2K0;Q9UNZ2-4	NSFL1 cofactor p47	0.81594	-0.293465	1	1645.83	By MS/MS	2;3	1.68e-11	5	165.72	161.74	58789	033016_Q_jrc_GlyGlyIP
LGGHGPSFPLKGITEQQK	GlyGly (K)	XRCC5	P13010	X-ray repair cross-complementing protein 5	0.81593	-0.293483	1	2007.05	By MS/MS	3;4	4.74e-09	2	93.05	83.558	32396	033016_Q_jrc_GlyGlyIP
ADFLKGLPVYNK	Acetyl (Protein N-term);GlyGly (K)	DDA1	Q9BW61	DET1- and DDB1-associated protein 1	0.81573	-0.293836	1	1519.8	By MS/MS	2	1.81e-05	1	202.01	203.88	71480	033016_Q_jrc_GlyGlyIP
RGEIIAKQGGGGGGGSVPGIER	GlyGly (K)	HNRNPM	A0A087X0X3;P52272-2;P52272;M0R019;M0R2T0	Heterogeneous nuclear ribonucleoprotein M	0.81559	-0.294084	2	2165.13	By MS/MS	3;4	1.7e-10	2	66.492	54.66	22425	033016_Q_jrc_GlyGlyIP
AWPHDTIGSLKR	GlyGly (K)	TMUB1	C9JE12;C9JCW7;Q9BVT8	Transmembrane and ubiquitin-like domain-containing protein 1	0.81519	-0.294792	1	1493.77	By matching	3	7.87e-05	1	79.641	65.34	24299	040816_Q_jrc_SILAC_GG_IP2
KSPVAKDVDLEFLAK	GlyGly (K)	VCP	P55072	Transitional endoplasmic reticulum ATPase	0.81485	-0.295394	2	1772.97	By MS/MS	3;4	4e-12	2	113.61	109.06	41207	033016_Q_jrc_GlyGlyIP
CGEALGLKQAVK	GlyGly (K)	GTF2I	P78347-2;P78347-4;P78347-3;P78347	General transcription factor II-I	0.8147	-0.295659	1	1387.71	By MS/MS	2	0.00041324	1	88.152	74.903	29506	033016_Q_jrc_GlyGlyIP
QEILVEPEPLFGAPKR	GlyGly (K)	UBXN7	O94888;C9JD50	UBX domain-containing protein 7	0.81103	-0.302173	1	1936.04	By MS/MS	3	4.25e-14	1	152.37	150.23	54088	030317_Q_jrc_GGIP_M6132_Elution_R
QADVNLVNAKLLVK	GlyGly (K)	PHGDH	O43175;Q5SZU1	D-3-phosphoglycerate dehydrogenase	0.81081	-0.302564	1	1637.95	By MS/MS	3	5.12e-05	1	131.84	123.05	45924	033016_Q_jrc_GlyGlyIP
DLKPQNLLIDDKGTIK	GlyGly (K)	CDK1	P06493;A0A024QZP7;A0A087WZZ9;E5RIU6	Cyclin-dependent kinase 1	0.81024	-0.303579	2	1924.06	By MS/MS	3;4	3.77e-05	1	122.2	119.33	44436	033016_Q_jrc_GlyGlyIP
TSFEIAELKER	GlyGly (K)	YEATS4	F8W0J4;O95619	YEATS domain-containing protein 4	0.80907	-0.305664	1	1435.73	By MS/MS	2;3	1.43e-08	2	110.09	98.671	37763	033016_Q_jrc_GlyGlyIP
FLQEFYQDDELGKK	GlyGly (K)	MCM7	P33993;P33993-2	DNA replication licensing factor MCM7	0.80882	-0.306109	1	1872.89	By MS/MS	3	5.15e-06	1	136.48	133.12	49155	033016_Q_jrc_GlyGlyIP
DLSHIGDAVVISCAKDGVK	GlyGly (K)	PCNA	P12004	Proliferating cell nuclear antigen	0.80793	-0.307698	1	2098.04	By MS/MS	2;3;4;5	1.04e-29	31	150.72	145.67	52402	033016_Q_jrc_GlyGlyIP
VITEYLNAQESAKSAR	GlyGly (K)	SND1	Q7KZF4	Staphylococcal nuclease domain-containing protein 1	0.80712	-0.309145	1	1892.96	By MS/MS	3	2.48e-05	1	95.634	82.785	32294	033016_Q_jrc_GlyGlyIP
ADLINNLGTIAKSGTK	GlyGly (K)	HSP90AA1	P07900;P07900-2;Q14568;P08238	Heat shock protein HSP 90-alpha;Putative heat shock protein HSP 90-alpha A2;Heat shock protein HSP 90-beta	0.80698	-0.309395	1	1728.94	By MS/MS	2;3	3.48e-06	2	132.46	125.77	46798	033016_Q_jrc_GlyGlyIP
DKWSPALQIR	GlyGly (K)	UBE2N	P61088;F8VQQ8;Q5JXB2	Ubiquitin-conjugating enzyme E2 N;Putative ubiquitin-conjugating enzyme E2 N-like	0.80598	-0.311184	1	1326.7	By MS/MS	3	0.0036184	1	116.05	105.26	39953	033016_Q_jrc_GlyGlyIP
GAVDGGLSIPHSTKR	GlyGly (K)	RPL5	P46777;Q5T7N0	60S ribosomal protein L5	0.80538	-0.312258	1	1607.84	By matching	3;4	0.00022589	1	50.465	44.283	13398	030317_Q_jrc_GGIP_M6132_Elution_R
VQIKQETIESR	GlyGly (K)	HSF2	Q03933-2;Q03933	Heat shock factor protein 2	0.8023	-0.317786	1	1443.77	By MS/MS	3	0.00012582	1	48.562	33.61	15044	033016_Q_jrc_GlyGlyIP
FSAYIKNSNPALNDNLEK	GlyGly (K)	CLIC1	O00299	Chloride intracellular channel protein 1	0.80066	-0.320738	1	2151.06	By MS/MS	3	6.24e-16	2	113.36	101.99	38726	033016_Q_jrc_GlyGlyIP
EVPNYKLITPAVVSER	GlyGly (K)	RPS25	P62851	40S ribosomal protein S25	0.79953	-0.322776	1	1928.04	By MS/MS	3	4.63e-05	1	143.94	137.2	50447	033016_Q_jrc_GlyGlyIP
LYLKAEQER	GlyGly (K)	PRPF8	Q6P2Q9;I3L0J9	Pre-mRNA-processing-splicing factor 8	0.79899	-0.323751	1	1262.66	By MS/MS	2;3	0.00059544	1	37.538	28.138	12972	033016_Q_jrc_GlyGlyIP
FLVEYKSAVEK	GlyGly (K)	HAT1	O14929;F8WEW1;F8W9G7	Histone acetyltransferase type B catalytic subunit	0.79897	-0.323787	1	1425.75	By MS/MS	2;3	0.00015378	3	102.81	90.459	34914	033016_Q_jrc_GlyGlyIP
TAAKGEAAAERPGEAAVASSPSK	GlyGly (K)	MARCKS	A0A087WZH7;P29966	Myristoylated alanine-rich C-kinase substrate	0.7989	-0.323913	2	2269.13	By MS/MS	4	3.2e-11	1	29.263	21.848	10863	033016_Q_jrc_GlyGlyIP
LGDVISIQPCPDVKYGK	GlyGly (K)	VCP	P55072;C9JUP7;C9IZA5	Transitional endoplasmic reticulum ATPase	0.79734	-0.326733	1	2003	By MS/MS	3	3.44e-05	1	146.14	142.89	52366	033016_Q_jrc_GlyGlyIP
HPALFKAIGVKPPR	GlyGly (K)	VCP	P55072	Transitional endoplasmic reticulum ATPase	0.79643	-0.328381	2	1643.96	By MS/MS	4	6.68e-05	1	85.891	72.291	26399	033016_Q_jrc_GlyGlyIP
TMDKSELVQKAK	Acetyl (Protein N-term);GlyGly (K)	YWHAB	P31946;Q4VY20;Q4VY19;A0A0J9YWE8	14-3-3 protein beta/alpha;14-3-3 protein beta/alpha, N-terminally processed	0.7956	-0.329885	2	1532.79	By MS/MS	3	0.00013744	1	61.845	54.406	22314	033016_Q_jrc_GlyGlyIP
ALAQALKEGR	GlyGly (K)	CTBP2	Q5SQP8;P56545;P56545-2;H0Y9M9;H0Y8U5;H0Y8W7;Q13363-2;Q13363	C-terminal-binding protein 2;C-terminal-binding protein 1	0.79459	-0.331717	1	1169.65	By MS/MS	2	0.0011748	1	41.522	27.422	11055	040816_Q_jrc_SILAC_GG_IP2
FYEQFSKNIK	GlyGly (K)	HSP90AA1	P07900;P07900-2	Heat shock protein HSP 90-alpha	0.79344	-0.333807	1	1416.7	By MS/MS	2;3	0.00033138	2	82.497	73.446	29040	033016_Q_jrc_GlyGlyIP
HELQANCYEEVKDR	GlyGly (K)	CFL1	P23528;G3V1A4;E9PP50;E9PK25	Cofilin-1	0.78634	-0.346775	1	1904.83	By MS/MS	3;4	1.22e-06	2	63.559	52.439	21710	033016_Q_jrc_GlyGlyIP
VQILKDYVR	GlyGly (K)	ACLY	P53396;P53396-2;P53396-3	ATP-citrate synthase	0.78612	-0.347179	1	1246.7	By MS/MS	2;3	1.96e-05	2	85.935	77.244	30273	033016_Q_jrc_GlyGlyIP
DFLKEFNNK	GlyGly (K)	JAK1	P23458	Tyrosine-protein kinase JAK1	0.78544	-0.348427	1	1267.62	By MS/MS	2;3	0.00018998	2	101.98	96.014	34266	040816_Q_jrc_SILAC_GG_IP2
AEAIKALVKPK	GlyGly (K)	RPL29	P47914	60S ribosomal protein L29	0.78417	-0.350762	2	1280.78	By MS/MS	3	0.00042065	1	37.269	30.004	13432	033016_Q_jrc_GlyGlyIP
TETPIVSKSLSSSLDDTEVKK	GlyGly (K)	VAPB	O95292	Vesicle-associated membrane protein-associated protein B/C	0.78155	-0.35559	2	2377.22	By MS/MS	4	4.55e-05	1	109.72	98.171	37382	033016_Q_jrc_GlyGlyIP
TSRPPGPGLLSSEGPSGKWSLGGR	GlyGly (K)	PCNXL3	Q9H6A9-3;Q9H6A9	Pecanex-like protein 3	0.78119	-0.356255	2	2493.27	By MS/MS	3;4	3.12e-49	3	123.84	113.54	42214	033016_Q_jrc_GlyGlyIP
AVDDGVNTFKVLTR	GlyGly (K)	CCT8	P50990-2;P50990;P50990-3	T-complex protein 1 subunit theta	0.78016	-0.358158	1	1647.86	By MS/MS	3	3.97e-05	1	128.38	124.1	46339	033016_Q_jrc_GlyGlyIP
GVFTKELPSGK	GlyGly (K)	PRDX6	P30041	Peroxiredoxin-6	0.77687	-0.364255	1	1275.68	By MS/MS	2;3	0.00043061	2	75.022	60.647	24513	033016_Q_jrc_GlyGlyIP
QGQETAVAPSLVAPALNKPK	GlyGly (K)	MAPRE1	Q15691	Microtubule-associated protein RP/EB family member 1	0.77491	-0.367899	1	2132.16	By MS/MS	3	2.34e-09	1	119.07	108.42	41059	033016_Q_jrc_GlyGlyIP
NTLPTKETIEQEKR	GlyGly (K)	TMSB10	P63313	Thymosin beta-10	0.77278	-0.37187	2	1799.94	By MS/MS	3	0.00059228	3	53.7	38.59	16942	033016_Q_jrc_GlyGlyIP
LLLPGELAKHAVSEGTK	GlyGly (K)	HIST1H2BL	Q99880;U3KQK0;Q99879;Q99877;Q93079;Q5QNW6;P58876;Q5QNW6-2;Q96A08;Q16778;P33778;P23527;Q8N257;P06899	Histone H2B type 1-L;Histone H2B;Histone H2B type 1-M;Histone H2B type 1-N;Histone H2B type 1-H;Histone H2B type 2-F;Histone H2B type 1-D;Histone H2B type 1-A;Histone H2B type 2-E;Histone H2B type 1-B;Histone H2B type 1-O;Histone H2B type 3-B;Histone H2B type 1-J	0.77176	-0.373776	1	1876.04	By MS/MS	2;3;4	5.63e-10	12	125.18	117.49	42322	033016_Q_jrc_GlyGlyIP
DNIQGITKPAIR	GlyGly (K)	HIST1H4A	P62805	Histone H4	0.76603	-0.384527	1	1438.79	By MS/MS	2;3	8.62e-05	2	83.913	78.338	25515	030317_Q_jrc_GGIP_M6132_Elution_F
DELRETLKSLK	GlyGly (K)	AARS	P49588;P49588-2	Alanine--tRNA ligase, cytoplasmic	0.76478	-0.386883	2	1444.79	By MS/MS	3	0.00021051	1	95.381	82.533	31993	033016_Q_jrc_GlyGlyIP
GEIIAKQGGGGGGGSVPGIER	GlyGly (K)	HNRNPM	A0A087X0X3;P52272-2;P52272;M0R019;M0R2T0	Heterogeneous nuclear ribonucleoprotein M	0.7631	-0.390056	1	2009.03	By MS/MS	3	2.38e-15	1	78.994	72.206	28395	033016_Q_jrc_GlyGlyIP
YKQEIGFGNWGH	GlyGly (K)	MID1IP1	Q9NPA3	Mid1-interacting protein 1	0.76159	-0.392914	1	1548.71	By MS/MS	3	0.00042454	1	115.51	104.36	39593	033016_Q_jrc_GlyGlyIP
EASKQADVNLVNAK	GlyGly (K)	PHGDH	O43175;Q5SZU1	D-3-phosphoglycerate dehydrogenase	0.76158	-0.392933	1	1599.82	By MS/MS	3	0.00021167	1	50.92	40.633	12520	030317_Q_jrc_GGIP_M6132_Elution_R
LDQLIYIPLPDEKSR	GlyGly (K)	VCP	P55072	Transitional endoplasmic reticulum ATPase	0.76157	-0.392951	1	1913.03	By MS/MS	3;4	3.4e-06	3	186.15	184.59	66725	030317_Q_jrc_GGIP_M6132_Elution_F
ASGADSKGDDLSTAILKQK	Acetyl (Protein N-term);GlyGly (K)	VCP	P55072	Transitional endoplasmic reticulum ATPase	0.758	-0.39973	2	2060.04	By MS/MS	2;3	2.18e-30	2	112.53	107.09	36748	030317_Q_jrc_GGIP_M6132_Elution_F
FGDKLNFR	GlyGly (K)	PMAIP1	Q13794	Phorbol-12-myristate-13-acetate-induced protein 1	0.75374	-0.407861	1	1109.56	By matching	2	0.0069323	1	82.578	68.578	25114	040816_Q_jrc_SILAC_GG_IP2
YDPYSKVLSR	GlyGly (K)	DPH1	I3L1H5;Q9BZG8-3;Q9BZG8-2;Q9BZG8	Diphthamide biosynthesis protein 1	0.75096	-0.413192	1	1340.67	By matching	2;3	0.00082365	1	82.071	77.737	25030	030317_Q_jrc_GGIP_M6132_Elution_R
FAQIVQKGGQ	GlyGly (K)	TIMM8B	G3XAN8;Q9Y5J9	Mitochondrial import inner membrane translocase subunit Tim8 B	0.75066	-0.413768	1	1188.63	By MS/MS	2	0.0015179	1	59.21	51.671	16016	030317_Q_jrc_GGIP_M6132_Elution_R
KQLSSTVFK	GlyGly (K)	FANCD2	Q9BXW9;Q9BXW9-1;H7BZJ7;Q9BXW9-3	Fanconi anemia group D2 protein	0.74386	-0.426897	1	1150.63	By MS/MS	2	0.0021952	1	35.228	28.064	11124	040816_Q_jrc_SILAC_GG_IP2
FHGTVKAENGK	GlyGly (K)	GAPDH	P04406;P04406-2	Glyceraldehyde-3-phosphate dehydrogenase	0.74355	-0.427498	1	1300.65	By MS/MS	3	0.00028346	1	10.134	-1.7626	2822	033016_Q_jrc_GlyGlyIP
DLPNALDEKQLIEK	GlyGly (K)	ARL8B	Q9NVJ2	ADP-ribosylation factor-like protein 8B	0.74011	-0.434188	1	1738.91	By MS/MS	2;3	1.14e-11	2	145.3	140.87	51863	033016_Q_jrc_GlyGlyIP
LQEEITKQSPTLQR	GlyGly (K)	USP14	P54578-2;P54578;A6NJA2;P54578-3	Ubiquitin carboxyl-terminal hydrolase 14;Ubiquitin carboxyl-terminal hydrolase	0.73757	-0.439148	1	1783.94	By MS/MS	3	5.1e-05	1	72.957	63.372	23283	040816_Q_jrc_SILAC_GG_IP2
DQLIYNLLKEEQTPQNK	GlyGly (K)	LDHA	P00338;P00338-3;P00338-5;P00338-4;P00338-2;F5GXY2;F5GYU2;F5GXH2;F5H5J4;F5H6W8;F5H8H6;F5GXC7;F5GWW2;F5GZQ4;F5GXU1	L-lactate dehydrogenase A chain	0.73698	-0.440303	1	2187.12	By MS/MS	3	4.34e-20	3	171.57	168.9	61063	033016_Q_jrc_GlyGlyIP
ILLQSKNAGAVIGK	GlyGly (K)	HNRNPK	P61978-3;P61978;P61978-2;Q5T6W2;S4R457	Heterogeneous nuclear ribonucleoprotein K	0.73682	-0.440616	1	1524.9	By MS/MS	2;3	0.00010944	2	84.428	73.557	28985	033016_Q_jrc_GlyGlyIP
TGRDCIQYIKEQR	GlyGly (K)	SMC1A	Q14683;G8JLG1	Structural maintenance of chromosomes protein 1A	0.73609	-0.442046	2	1780.85	By MS/MS	3;4	6.66e-05	2	72.652	58.101	23692	033016_Q_jrc_GlyGlyIP
IHPELLAKK	GlyGly (K)	H2AFY2	Q9P0M6	Core histone macro-H2A.2	0.73491	-0.444361	1	1161.69	By MS/MS	2	0.00053691	3	38.242	24.241	10030	040816_Q_jrc_SILAC_GG_IP2
YITNLEVKELR	GlyGly (K)	TSPYL1	Q9H0U9	Testis-specific Y-encoded-like protein 1	0.73349	-0.447151	1	1490.81	By MS/MS	3	0.0048329	1	109	97.502	34576	040816_Q_jrc_SILAC_GG_IP2
ALIDQEVKNGIPSNR	GlyGly (K)	LYPLA1	A0A087X1K9;B4DP64;O75608-2;O75608;E5RGR0;E5RJ48;E5RI35	Acyl-protein thioesterase 1	0.7297	-0.454625	1	1766.93	By MS/MS	2;3	2.47e-06	2	108.26	96.155	34186	040816_Q_jrc_SILAC_GG_IP2
ENPLQFKFR	GlyGly (K)	EZR	E7EQR4;P15311;P35241-5;P35241;P35241-3;E9PQ82;E9PNV3	Ezrin;Radixin	0.72777	-0.458446	1	1291.67	By MS/MS	2;3	0.0011241	2	114.51	103.37	39176	033016_Q_jrc_GlyGlyIP
INEILSNALKR	GlyGly (K)	HNRNPM	A0A087X0X3;P52272-2;P52272;M0R019	Heterogeneous nuclear ribonucleoprotein M	0.72415	-0.46564	1	1383.78	By MS/MS	2;3	2.91e-20	2	100.19	87.788	33847	033016_Q_jrc_GlyGlyIP
FVNVVPTFGKK	GlyGly (K)	FAU	E9PR30;P62861	40S ribosomal protein S30	0.72329	-0.467354	1	1348.75	By MS/MS	3	0.00028365	2	111.55	100.05	38035	033016_Q_jrc_GlyGlyIP
AVEILKDAFK	GlyGly (K)	USP25	Q9UHP3;Q9UHP3-1;Q9UHP3-3;Q96B65	Ubiquitin carboxyl-terminal hydrolase 25	0.72327	-0.467394	1	1246.69	By MS/MS	2;3	0.00091902	2	118.82	108.18	40991	033016_Q_jrc_GlyGlyIP
HAVSEGTKAVTK	GlyGly (K)	HIST1H2BL	Q99880;U3KQK0;Q99879;Q99877;Q93079;Q5QNW6;P58876;Q5QNW6-2;Q96A08;Q16778;P33778;P23527;Q8N257;P06899	Histone H2B type 1-L;Histone H2B;Histone H2B type 1-M;Histone H2B type 1-N;Histone H2B type 1-H;Histone H2B type 2-F;Histone H2B type 1-D;Histone H2B type 1-A;Histone H2B type 2-E;Histone H2B type 1-B;Histone H2B type 1-O;Histone H2B type 3-B;Histone H2B type 1-J	0.72288	-0.468172	1	1340.7	By MS/MS	2;3	2.12e-19	2	11.612	2.5708	3143	033016_Q_jrc_GlyGlyIP
GTLDPVEKALR	GlyGly (K)	HSPA8	P11142;E9PKE3;P11142-2;E9PN89;E9PNE6;A8K7Q2	Heat shock cognate 71 kDa protein	0.72102	-0.471889	1	1311.71	By MS/MS	2;3	0.00028714	2	105.97	93.723	33528	040816_Q_jrc_SILAC_GG_IP2
KPLPDHVSIVEPKDEILPTTPISEQK	GlyGly (K)	RPS3	P23396;P23396-2;E9PL09;E9PPU1;H0YEU2;E9PSF4	40S ribosomal protein S3	0.71824	-0.477462	2	3023.62	By MS/MS	4;5	5.14e-46	3	142.33	138.9	50477	033016_Q_jrc_GlyGlyIP
EKEEFAVPENSSVQQFK	GlyGly (K)	UBQLN1	Q9UMX0-2;Q9UMX0;Q9UMX0-4;Q9UHD9	Ubiquilin-1;Ubiquilin-2	0.71468	-0.484631	1	2109	By MS/MS	3	5.33e-26	2	111.9	105.19	39894	033016_Q_jrc_GlyGlyIP
LLAEPVPGIKAEPDESNAR	GlyGly (K)	UBE2N	P61088;Q5JXB2;F8VSD4;F8VV71;F8VZ29	Ubiquitin-conjugating enzyme E2 N;Putative ubiquitin-conjugating enzyme E2 N-like	0.71468	-0.484631	1	2119.09	By MS/MS	3	1.37e-08	1	119.42	108.77	41231	033016_Q_jrc_GlyGlyIP
VGINYQPPTVVPGGDLAKVQR	GlyGly (K)	TUBA1A	Q71U36-2;Q71U36;Q13748;Q13748-2;Q6PEY2;V9GZ17;P68363;P68363-2;P68366-2;P68366;F5H5D3;Q9BQE3;C9J2C0;Q9NY65-2;Q9NY65	Tubulin alpha-1A chain;Tubulin alpha-3C/D chain;Tubulin alpha-3E chain;Tubulin alpha-1B chain;Tubulin alpha-4A chain;Tubulin alpha-1C chain;Tubulin alpha-8 chain	0.71358	-0.486853	1	2321.25	By MS/MS	3;4	2.56e-26	3	148.21	144.73	52703	033016_Q_jrc_GlyGlyIP
SGNIVAGIANESKK	GlyGly (K)	GMPS	P49915-2;P49915	GMP synthase [glutamine-hydrolyzing]	0.70915	-0.495837	1	1500.79	By MS/MS	2;3	0.00010216	2	58.98	46.778	19845	033016_Q_jrc_GlyGlyIP
AQITEEEAKLLAQK	GlyGly (K)	NF2	P35240-4;P35240-6;P35240-5;P35240-8;P35240-3;P35240;P35240-2	Merlin	0.70471	-0.504898	1	1684.9	By MS/MS	2;3	9.78e-05	2	103.39	96.157	32441	030317_Q_jrc_GGIP_M6132_Elution_F
YHSDDYIKFLR	GlyGly (K)	HDAC1	Q13547;Q5TEE2	Histone deacetylase 1	0.69774	-0.519239	1	1569.76	By matching	3	0.00074345	1	113.61	102.42	36326	040816_Q_jrc_SILAC_GG_IP2
SEFIELRK	GlyGly (K)	SETD4	C9J256;C9JPA1;C9JYV0;C9JIU9;C9JWV5;A8MTS1;Q9NVD3-2;Q9NVD3-4;Q9NVD3-3;Q9NVD3	SET domain-containing protein 4	0.69596	-0.522924	1	1134.6	By MS/MS	2	0.0098494	1	70.474	60.822	22716	040816_Q_jrc_SILAC_GG_IP2
TQQQVEAEVTNIKK	GlyGly (K)	COPS7B	J3KQ34;Q9H9Q2;J3QT73;A0A087X1P5;Q9H9Q2-2	COP9 signalosome complex subunit 7b	0.69237	-0.530385	1	1728.9	By MS/MS	3	0.0014286	1	71.283	56.531	23228	033016_Q_jrc_GlyGlyIP
YIINVKQFAK	GlyGly (K)	PSMC2	P35998;C9JLS9	26S protease regulatory subunit 7	0.68922	-0.536964	1	1336.75	By MS/MS	3	0.00016177	1	107.47	101.91	36357	040816_Q_jrc_SILAC_GG_IP2
NILKQGIETPEDQNDLRK	GlyGly (K)	SF1	Q15637-6;Q15637-2;Q15637-4;Q15637-3;Q15637;Q15637-7;Q15637-5	Splicing factor 1	0.68875	-0.537948	2	2224.14	By MS/MS	4	8.69e-08	1	92.547	79.598	30980	033016_Q_jrc_GlyGlyIP
RGGFEEPVLLKNIR	GlyGly (K)	SAMHD1	Q9Y3Z3-4;Q9Y3Z3-2;Q9Y3Z3;Q9Y3Z3-3	Deoxynucleoside triphosphate triphosphohydrolase SAMHD1	0.68874	-0.537969	2	1740.96	By MS/MS	3;4	3.28e-05	3	115.41	104.24	39245	033016_Q_jrc_GlyGlyIP
SAADSISESVPVGPKVR	GlyGly (K)	USP5	P45974-2;P45974	Ubiquitin carboxyl-terminal hydrolase 5	0.68526	-0.545277	1	1811.94	By MS/MS	3	8.43e-06	1	101.71	95.748	36637	033016_Q_jrc_GlyGlyIP
SGVISGGASDLKAK	GlyGly (K)	SMC1A	Q14683;G8JLG1	Structural maintenance of chromosomes protein 1A	0.67714	-0.562474	1	1402.74	By MS/MS	3	0.00035564	1	50.502	35.349	15610	033016_Q_jrc_GlyGlyIP
GLTSVINQKLK	GlyGly (K)	LDHB	P07195	L-lactate dehydrogenase B chain	0.67672	-0.563369	1	1313.77	By MS/MS	2;3	0.00028767	2	89.828	79.43	28844	040816_Q_jrc_SILAC_GG_IP2
YIEIFKSSR	GlyGly (K)	HNRNPH1	G8JLB6;P31943;E9PCY7;H0YB39;D6RBM0;E5RGV0;E7EN40;P55795	Heterogeneous nuclear ribonucleoprotein H;Heterogeneous nuclear ribonucleoprotein H, N-terminally processed;Heterogeneous nuclear ribonucleoprotein H2;Heterogeneous nuclear ribonucleoprotein H2, N-terminally processed	0.67274	-0.571879	1	1255.66	By MS/MS	2;3	0.00088571	1	90.163	77.104	30178	033016_Q_jrc_GlyGlyIP
FVGNIYTLKCR	GlyGly (K)	WIZ	M0QXA7;O95785-3;B9EGQ5;O95785-2;O95785-4;O95785	Protein Wiz	0.66589	-0.586644	1	1484.74	By MS/MS	2;3	6.68e-14	2	113.05	104.17	39682	033016_Q_jrc_GlyGlyIP
LPEASQSPLVLKQAVR	GlyGly (K)	MTA1	H0Y4T7;E7ESY4;Q13330-3;Q13330;F8W9Y9	Metastasis-associated protein MTA1	0.66521	-0.588118	1	1849.04	By MS/MS	3	3.4e-05	1	120.19	109.54	38707	040816_Q_jrc_SILAC_GG_IP2
SILKIHAR	Acetyl (Protein N-term);GlyGly (K)	ENO1	P06733;K7EM90;K7ERS8	Alpha-enolase;Enolase	0.66303	-0.592854	1	1092.64	By MS/MS	2	3.42e-05	1	70.699	61.047	22876	040816_Q_jrc_SILAC_GG_IP2
QLGSILKTNVR	GlyGly (K)	XPO1	O14980	Exportin-1	0.65593	-0.608386	1	1341.77	By MS/MS	3	0.00019664	1	78.702	64.452	25784	033016_Q_jrc_GlyGlyIP
MDKNELVQKAK	Acetyl (Protein N-term);Oxidation (M);GlyGly (K)	YWHAZ	P63104;E7EX29;E7ESK7;E5RIR4;E9PD24;E7EVZ2;E5RGE1	14-3-3 protein zeta/delta	0.64999	-0.621511	2	1474.74	By MS/MS	3	0.00010868	9	50.212	37.333	11908	033016_Q_jrc_GlyGlyIP
GLEILAKR	GlyGly (K)	NUB1	H3BM14;H3BM74;Q9Y5A7-2;Q9Y5A7;C9JRT6;F8WDB6	NEDD8 ultimate buster 1	0.64865	-0.624488	1	1012.6	By MS/MS	2	0.0024871	1	77.099	62.748	25258	033016_Q_jrc_GlyGlyIP
LNITVVQAKLAK	GlyGly (K)	TOLLIP	Q9H0E2;E7EN89	Toll-interacting protein	0.64858	-0.624644	1	1410.86	By MS/MS	2;3	1.41e-07	2	106.16	100.57	34026	030317_Q_jrc_GGIP_M6132_Elution_R
WYHPGCFVKNR	GlyGly (K)	PARP1	P09874	Poly [ADP-ribose] polymerase 1	0.64702	-0.628118	1	1577.72	By MS/MS	3	0.00010666	1	85.397	71.697	28158	033016_Q_jrc_GlyGlyIP
TVDGPSGKLWR	GlyGly (K)	GAPDH	P04406;E7EUT5;P04406-2	Glyceraldehyde-3-phosphate dehydrogenase	0.64659	-0.629077	1	1328.68	By MS/MS	2;3	0.00028663	1	67.947	61.748	19270	030317_Q_jrc_GGIP_M6132_Elution_F
ALSTGEKGFGYK	GlyGly (K)	PPIA	P62937;F8WE65;C9J5S7	Peptidyl-prolyl cis-trans isomerase A;Peptidyl-prolyl cis-trans isomerase A, N-terminally processed;Peptidyl-prolyl cis-trans isomerase	0.64515	-0.632293	1	1370.68	By MS/MS	3	0.00029611	1	58.548	43.195	18671	033016_Q_jrc_GlyGlyIP
FANYIDKVR	GlyGly (K)	VIM	P08670;B0YJC4	Vimentin	0.63967	-0.6446	1	1238.64	By MS/MS	3	0.0015014	1	80.691	71.539	26106	040816_Q_jrc_SILAC_GG_IP2
MDKSELVQKAK	Acetyl (Protein N-term);Oxidation (M);GlyGly (K)	YWHAB	P31946-2	14-3-3 protein beta/alpha;14-3-3 protein beta/alpha, N-terminally processed	0.63804	-0.648281	2	1447.73	By MS/MS	3	0.0001115	15	53.389	38.518	19236	033016_Q_jrc_GlyGlyIP
SPTTTQSPKSSFLASLNPK	GlyGly (K)	TRIP12	Q14669-4;Q14669;Q14669-2;Q14669-3	E3 ubiquitin-protein ligase TRIP12	0.63714	-0.650318	1	2104.08	By MS/MS	3	8.57e-12	1	117.59	106.97	40306	033016_Q_jrc_GlyGlyIP
GGFEEPVLLKNIR	GlyGly (K)	SAMHD1	Q9Y3Z3-4;Q9Y3Z3-2;Q9Y3Z3;Q9Y3Z3-3	Deoxynucleoside triphosphate triphosphohydrolase SAMHD1	0.63558	-0.653854	1	1584.86	By MS/MS	2;3	3.39e-05	2	143.04	136.26	50012	033016_Q_jrc_GlyGlyIP
DVNAAIATIKTK	GlyGly (K)	TUBA1A	Q71U36-2;Q71U36;Q13748;Q13748-2;Q6PEY2;P68363;P68363-2;F5H5D3;Q9BQE3	Tubulin alpha-1A chain;Tubulin alpha-3C/D chain;Tubulin alpha-3E chain;Tubulin alpha-1B chain;Tubulin alpha-1C chain	0.63502	-0.655126	1	1357.76	By MS/MS	2;3	2.25e-08	4	94.552	87.489	33820	033016_Q_jrc_GlyGlyIP
MDKNELVQKAK	Acetyl (Protein N-term);GlyGly (K)	YWHAZ	P63104;E7EX29;E7ESK7;E5RIR4;E9PD24;E7EVZ2;E5RGE1	14-3-3 protein zeta/delta	0.63194	-0.662141	2	1458.75	By MS/MS	2;3	0.00011631	1	60.907	55.972	17320	030317_Q_jrc_GGIP_M6132_Elution_F
SSEPPPPYPGGPTAPLLEEKSGAPPTPGR	Acetyl (Protein N-term);GlyGly (K)	CDIP1	K7ESA8;H3BTN7;K7ELR4;Q9H305-3;Q9H305-2;Q9H305	Cell death-inducing p53-target protein 1	0.63116	-0.663922	1	3038.5	By MS/MS	3;4	1.15e-22	2	174.37	172.17	61912	033016_Q_jrc_GlyGlyIP
MDKSELVQKAK	Acetyl (Protein N-term);GlyGly (K)	YWHAB	P31946-2	14-3-3 protein beta/alpha;14-3-3 protein beta/alpha, N-terminally processed	0.62572	-0.676411	2	1431.74	By MS/MS	2;3	0.00011631	2	61.921	56.397	17598	030317_Q_jrc_GGIP_M6132_Elution_F
EFHLNESGDPSSKSTEIK	GlyGly (K)	SET	A0A0C4DFV9;Q01105-3;Q01105-4;Q01105-2;Q01105	Protein SET	0.62362	-0.681261	1	2117.99	By MS/MS	3;4	2.36e-12	2	72.498	64.304	25925	033016_Q_jrc_GlyGlyIP
LVLNYKPPSNAQDLPR	GlyGly (K)	USP25	Q9UHP3;Q9UHP3-1;Q9UHP3-3;Q96B65	Ubiquitin carboxyl-terminal hydrolase 25	0.61617	-0.6986	1	1938.03	By MS/MS	3	5.16e-06	1	121.06	110.76	41665	033016_Q_jrc_GlyGlyIP
TVDTKQAQDLAR	GlyGly (K)	KRAS	P01116-2;P01116	GTPase KRas;GTPase KRas, N-terminally processed	0.6067	-0.720945	1	1458.74	By MS/MS	3	5.51e-05	1	40.584	31.084	13938	033016_Q_jrc_GlyGlyIP
LFSKSIETLR	GlyGly (K)	UBA2	Q9UBT2;Q9UBT2-2;K7ESK7	SUMO-activating enzyme subunit 2	0.6035	-0.728574	1	1306.72	By MS/MS	3	0.00038123	1	94.447	81.549	31700	033016_Q_jrc_GlyGlyIP
ADDYIEITGAGGKK	GlyGly (K)	SAMHD1	Q9Y3Z3-4;Q9Y3Z3-2;Q9Y3Z3;Q9Y3Z3-3	Deoxynucleoside triphosphate triphosphohydrolase SAMHD1	0.59863	-0.740264	1	1550.76	By MS/MS	3	0.00013251	1	86.017	72.418	28652	033016_Q_jrc_GlyGlyIP
TMDKSELVQKAK	Acetyl (Protein N-term);Oxidation (M);GlyGly (K)	YWHAB	P31946;Q4VY20;Q4VY19;A0A0J9YWE8	14-3-3 protein beta/alpha;14-3-3 protein beta/alpha, N-terminally processed	0.59662	-0.745116	2	1548.78	By MS/MS	3	7.34e-05	2	53.497	38.319	13497	033016_Q_jrc_GlyGlyIP
QSVYEEKLKQFEER	GlyGly (K)	EIF3A	Q14152;Q14152-2	Eukaryotic translation initiation factor 3 subunit A	0.59273	-0.754553	2	1925.95	By MS/MS	3;4	1.59e-08	4	117.08	105.97	40173	033016_Q_jrc_GlyGlyIP
ISVYYNEATGGKYVPR	GlyGly (K)	TUBB	Q5JP53;P07437	Tubulin beta chain	0.59077	-0.759332	1	1929.96	By MS/MS	3	3.35e-10	2	101.3	95.339	36542	033016_Q_jrc_GlyGlyIP
TGTINCGTKSSFR	GlyGly (K)	ZNF451	E9PH99;Q9Y4E5-2;Q9Y4E5;D6RAV4;D6RIA1	Zinc finger protein 451	0.58813	-0.765793	1	1542.71	By MS/MS	3	0.00021364	1	49.84	34.888	13765	040816_Q_jrc_SILAC_GG_IP2
AAYKLVLIR	Acetyl (Protein N-term);GlyGly (K)	PGAM1	P18669;Q8N0Y7	Phosphoglycerate mutase 1;Probable phosphoglycerate mutase 4	0.57978	-0.786423	1	1201.72	By MS/MS	2;3	1.93e-06	8	167.24	163.85	58450	030317_Q_jrc_GGIP_M6132_Elution_F
ATVVESSEKAYSEAHEISK	GlyGly (K)	YWHAG	P61981	14-3-3 protein gamma;14-3-3 protein gamma, N-terminally processed	0.57868	-0.789162	1	2178.04	By MS/MS	4	0.00028564	1	94.411	81.463	31836	033016_Q_jrc_GlyGlyIP
VNIFGVESGKK	GlyGly (K)	WDR61	H0YMF9;H0YL19;H0YN81;Q9GZS3	WD repeat-containing protein 61;WD repeat-containing protein 61, N-terminally processed	0.56991	-0.811194	1	1290.69	By matching	2;3	0.00016839	2	81.246	70.166	25742	040816_Q_jrc_SILAC_GG_IP2
NIYVLQELDNPGAKR	GlyGly (K)	XRCC6	B1AHC9;P12956	X-ray repair cross-complementing protein 6	0.56567	-0.821967	1	1842.96	By MS/MS	2;3	6.43e-16	3	132.26	127.01	47167	033016_Q_jrc_GlyGlyIP
SHEAEVLKQLAEK	GlyGly (K)	STMN1	P16949;P16949-2;A2A2D0	Stathmin	0.55372	-0.852771	1	1594.83	By MS/MS	3	0.00088981	1	87.279	73.88	28830	033016_Q_jrc_GlyGlyIP
AAASKLGEFAK	GlyGly (K)	PPP2R1A	P30153;B3KQV6;C9J9C1;P30154;P30154-2;P30154-4;P30154-3	Serine/threonine-protein phosphatase 2A 65 kDa regulatory subunit A alpha isoform;Serine/threonine-protein phosphatase 2A 65 kDa regulatory subunit A beta isoform	0.55052	-0.861133	1	1205.64	By MS/MS	2;3	0.00028663	2	46.752	37.963	11435	030317_Q_jrc_GGIP_M6132_Elution_R
LASLGLKFNK	GlyGly (K)	PGAM5	Q96HS1;Q96HS1-2	Serine/threonine-protein phosphatase PGAM5, mitochondrial	0.52163	-0.938901	1	1203.7	By MS/MS	2;3	0.00011976	2	93.632	80.694	31445	033016_Q_jrc_GlyGlyIP
NLVPGESVYGEKR	GlyGly (K)	FBL	P22087;M0R0P1;M0R299;M0QXL5;M0R2Q4;M0R2U2;M0R1H0;M0R2B0	rRNA 2'-O-methyltransferase fibrillarin	0.52073	-0.941393	1	1560.79	By MS/MS	3	0.00039001	1	74.469	64.951	20485	030317_Q_jrc_GGIP_M6132_Elution_R
VDREQLVQKAR	Acetyl (Protein N-term);GlyGly (K)	YWHAG	P61981	14-3-3 protein gamma;14-3-3 protein gamma, N-terminally processed	0.50643	-0.981565	2	1496.81	By MS/MS	3	8.62e-05	1	69.499	59.865	24310	033016_Q_jrc_GlyGlyIP
QSVYEEKLK	GlyGly (K)	EIF3A	Q14152;Q14152-2	Eukaryotic translation initiation factor 3 subunit A	0.46997	-1.08936	1	1236.63	By MS/MS	2;3	0.00011319	2	35.609	28.445	13097	033016_Q_jrc_GlyGlyIP
STQESLTAGGTDLKR	GlyGly (K)	LRRC41	A0A087X0S7;A0A0C4DH00;A0A087WTU1;A0A0B4J2G4;Q15345-3;Q15345	Leucine-rich repeat-containing protein 41	0.45923	-1.12271	1	1676.83	By MS/MS	2;3	3.18e-09	2	59.461	44.218	18976	033016_Q_jrc_GlyGlyIP
QLNDVKTTVVYPATEK	GlyGly (K)	DCPS	Q96C86	m7GpppX diphosphatase	0.43589	-1.19796	1	1919	By MS/MS	3	5.01e-05	1	97.426	84.728	33041	033016_Q_jrc_GlyGlyIP
LRQPFFQKR	GlyGly (K)	SET	A0A0C4DFV9;Q01105-3;Q01105-4;Q01105-2;Q01105;A0A087X027;P0DME0	Protein SET;Protein SETSIP	0.41359	-1.27373	2	1332.74	By MS/MS	3	0.00014993	1	48.328	33.677	14765	033016_Q_jrc_GlyGlyIP
SATKVTADVINAAEK	GlyGly (K)	PHGDH	O43175;Q5SZU1	D-3-phosphoglycerate dehydrogenase	0.41102	-1.28272	1	1630.85	By MS/MS	2;3	1.56e-11	2	82.933	69.059	27357	033016_Q_jrc_GlyGlyIP
LQKVETEIQR	GlyGly (K)	AMOT	Q4VCS5;E7ERM3;A6NP16;Q4VCS5-2	Angiomotin	0.40441	-1.30611	1	1356.74	By MS/MS	2;3	7.32e-05	2	38.526	31.272	9056	030317_Q_jrc_GGIP_M6132_Elution_F
ESNGPVKVWGSIK	GlyGly (K)	SOD1	P00441	Superoxide dismutase [Cu-Zn]	0.39226	-1.35012	1	1513.79	By MS/MS	2;3	0.00042598	2	90.617	80.914	31651	033016_Q_jrc_GlyGlyIP
SPSAPAATSSASSSTSSYKR	GlyGly (K)	LRRC41	A0A087X0S7;A0A0C4DH00;A0A087WTU1;A0A0B4J2G4;Q15345-3;Q15345	Leucine-rich repeat-containing protein 41	0.38797	-1.36598	1	2042.95	By MS/MS	3	5.84e-34	1	37.981	23.981	11317	033016_Q_jrc_GlyGlyIP
SQIPLSKIK	GlyGly (K)	XRCC5	P13010	X-ray repair cross-complementing protein 5	0.35115	-1.50984	1	1126.67	By matching	2	0.0060513	1	58.195	42.842	16765	040816_Q_jrc_SILAC_GG_IP2
PGLVTVTSSQSTPAKAPR	GlyGly (K)	DTL	F5GZ90;Q9NZJ0	Denticleless protein homolog	0.32798	-1.60832	1	1910.02	By MS/MS	3;4	1.76e-07	2	74.131	59.756	24088	033016_Q_jrc_GlyGlyIP
ENLKAAQEEYVKR	2 GlyGly (K)	ALDOA	J3KPS3;P04075;H3BQN4;P04075-2;H3BR68	Fructose-bisphosphate aldolase A	0.32016	-1.64314	2	1804.91	By MS/MS	3;4	0.00059128	1	47.173	32.679	12892	040816_Q_jrc_SILAC_GG_IP2
VVANSKESYELR	GlyGly (K)	RPL22	K7EMH1;K7ERI7;P35268	60S ribosomal protein L22	0.2784	-1.84477	1	1507.76	By MS/MS	3	4.12e-05	1	48.52	33.568	15151	033016_Q_jrc_GlyGlyIP
TQEAIIQIMKMR	Oxidation (M);GlyGly (K)	CUL5	Q93034	Cullin-5	0.24999	-2.00006	1	1590.82	By MS/MS	2;3	2.02e-07	32	125.34	115.85	44097	033016_Q_jrc_GlyGlyIP
ENLKAAQEEYVKR	GlyGly (K)	ALDOA	J3KPS3;P04075;H3BQN4;P04075-2;H3BR68	Fructose-bisphosphate aldolase A	0.23471	-2.09105	2	1690.86	By MS/MS	2;3;4	1.21e-13	4	39.543	32.259	14535	033016_Q_jrc_GlyGlyIP
KENLKAAQEEYVK	2 GlyGly (K)	ALDOA	J3KPS3;P04075;H3BQN4;P04075-2;H3BR68	Fructose-bisphosphate aldolase A	0.23442	-2.09283	2	1776.9	By MS/MS	3	0.0014821	1	39.226	25.175	11802	033016_Q_jrc_GlyGlyIP
ENLKAAQEEYVK	GlyGly (K)	ALDOA	J3KPS3;P04075;H3BQN4;P04075-2;H3BR68	Fructose-bisphosphate aldolase A	0.22706	-2.13885	1	1534.76	By MS/MS	2;3	2.56e-08	2	53.337	44.571	19144	033016_Q_jrc_GlyGlyIP
VAILKANLR	GlyGly (K)	VCP	P55072	Transitional endoplasmic reticulum ATPase	0.22132	-2.17579	1	1110.69	By MS/MS	2	0.00032831	1	70.112	55.36	20913	040816_Q_jrc_SILAC_GG_IP2
ALAAPAAEEKEEAR	GlyGly (K)	SLC7A5	Q01650	Large neutral amino acids transporter small subunit 1	0.21765	-2.19992	1	1568.78	By MS/MS	3	0.00012564	1	40.485	30.833	9056	030317_Q_jrc_GGIP_M6132_Elution_R
KENLKAAQEEYVK	GlyGly (K)	ALDOA	J3KPS3;P04075;H3BQN4;P04075-2;H3BR68	Fructose-bisphosphate aldolase A	0.2114	-2.24195	2	1662.86	By MS/MS	3;4	0.00014441	2	35.461	20.518	10662	033016_Q_jrc_GlyGlyIP

## Sheet: Peptides_GlyGly_Untreated_Rep2
Sequence	Modifications	Gene Names	Proteins	Protein Names	Ratio SENP8KO/WT Normalized Untreated Rep Rep2	Log2 Ratio SENP8/WT Normalized Untreated Rep 2	Missed cleavages	Mass	Identification type WT_2	Charges	PEP	Experiment WT_2	Retention time	Calibrated retention time	MS/MS scan number	Raw file
AQLGKLLK	Acetyl (Protein N-term);GlyGly (K)	NAE1	Q13564;Q13564-4;H3BMR3;H3BMN8;H3BQ16;H3BS69;H3BSS8;H3BQW6	NEDD8-activating enzyme E1 regulatory subunit	37.2523	5.21926	1	1025.62	By MS/MS	2	3.23e-05	1	125.46	121.1	42298	030317_Q_jrc_GGIP_M6132_Elution_R
LIYSGKQMNDEK	Oxidation (M);GlyGly (K)	NEDD8	Q15843;S4R3E9	NEDD8	20.7585	4.37563	1	1554.73	By MS/MS	2;3	1.52e-13	10	29.986	25.279	6037	030317_Q_jrc_GGIP_M6132_Elution_F
MIKLFSLK	Acetyl (Protein N-term);Oxidation (M);GlyGly (K)	UBE2M	P61081	NEDD8-conjugating enzyme Ubc12	16.4058	4.03614	1	1150.64	By MS/MS	2	0.003019	2	180.16	177.48	68010	033016_Q_jrc_GlyGlyIP
IQGKDLLTPVSR	GlyGly (K)	FTO	Q9C0B1	Alpha-ketoglutarate-dependent dioxygenase FTO	12.1886	3.60746	1	1439.81	By MS/MS	3	3.96e-05	1	92.571	83.972	27746	030317_Q_jrc_GGIP_M6132_Elution_F
LIYSGKQMNDEK	GlyGly (K)	NEDD8	Q15843;S4R3E9	NEDD8	11.139	3.47754	1	1538.74	By MS/MS	2;3	1.26e-13	3	41.987	38.037	10157	030317_Q_jrc_GGIP_M6132_Elution_R
SPAITATLEGKNR	GlyGly (K)	UBA3	Q8TBC4-2;Q8TBC4;F8W8D4	NEDD8-activating enzyme E1 catalytic subunit	7.28597	2.86512	1	1470.78	By MS/MS	2;3	1.72e-49	3	62.411	50.378	21029	033016_Q_jrc_GlyGlyIP
VNIFGVESGKK	GlyGly (K)	WDR61	H0YMF9;H0YL19;H0YN81;Q9GZS3	WD repeat-containing protein 61;WD repeat-containing protein 61, N-terminally processed	5.83328	2.54431	1	1290.69	By MS/MS	2;3	0.00016839	2	81.246	70.166	25742	040816_Q_jrc_SILAC_GG_IP2
SQIPLSKIK	GlyGly (K)	XRCC5	P13010	X-ray repair cross-complementing protein 5	5.40628	2.43464	1	1126.67	By MS/MS	2	0.0060513	1	58.195	42.842	16765	040816_Q_jrc_SILAC_GG_IP2
LLSISGKR	GlyGly (K)	NPM1	P06748-2;P06748;P06748-3;E5RI98	Nucleophosmin	4.70721	2.23487	1	986.587	By MS/MS	2	0.0016956	1	40.995	26.894	12382	033016_Q_jrc_GlyGlyIP
AIRPQIDLKR	GlyGly (K)	PRKDC	P78527;P78527-2	DNA-dependent protein kinase catalytic subunit	3.92049	1.97103	2	1322.78	By MS/MS	3	0.00011746	1	46.743	39.029	17027	033016_Q_jrc_GlyGlyIP
EVSDSLLTSSKGQLQK	GlyGly (K)	PLIN2	Q99541	Perilipin-2	3.56735	1.83485	1	1832.95	By MS/MS	3	0.00026358	1	101.87	89.527	31862	040816_Q_jrc_SILAC_GG_IP2
AYIFDAKQCGR	GlyGly (K)	ZFYVE20	Q9H1K0	Rabenosyn-5	3.20154	1.67876	1	1442.66	By MS/MS	3	0.0078324	1	88.68	75.431	27254	040816_Q_jrc_SILAC_GG_IP2
DTALETALNAKAYK	GlyGly (K)	SMARCA4	Q9HBD4;A0A0A0MT49;P51532-5;P51532-2;P51532-3;P51532-4;P51532	Transcription activator BRG1	2.91886	1.5454	1	1621.83	By matching	3	0.00014603	1	125.52	115.43	43546	033016_Q_jrc_GlyGlyIP
ILLQSKNAGAVIGK	GlyGly (K)	HNRNPK	P61978-3;P61978;P61978-2;Q5T6W2;S4R457	Heterogeneous nuclear ribonucleoprotein K	2.9152	1.54359	1	1524.9	By matching	2;3	0.00010944	2	84.428	73.557	28985	033016_Q_jrc_GlyGlyIP
TLTGKEIEIDIEPTDKVER	GlyGly (K)	NEDD8	Q15843;S4R3E9;F8VSA6;E9PS38;E9PL57	NEDD8	2.78854	1.47951	2	2299.19	By MS/MS	3;4	1.74e-09	1	124.5	121.04	42190	030317_Q_jrc_GGIP_M6132_Elution_F
GKATISNDGATILK	GlyGly (K)	CCT7	Q99832;Q99832-3;F8WAM2	T-complex protein 1 subunit eta	2.65358	1.40794	1	1501.81	By MS/MS	2;3	8.33e-07	1	57.856	50.376	21028	033016_Q_jrc_GlyGlyIP
LVSEKLASYQAAR	GlyGly (K)	MYC	H0YBT0;A0A087WUS5;P01106;P01106-2;H0YBG3;A0A0B4J1R1	Myc proto-oncogene protein	2.62764	1.39377	1	1548.83	By MS/MS	2;3	0.00011815	1	83.007	69.2	27521	033016_Q_jrc_GlyGlyIP
LTDLKSLCSR	GlyGly (K)	MINA	Q8IUF8-4;Q8IUF8;Q8IUF8-2;D6RCB6	Bifunctional lysine-specific demethylase and histidyl-hydroxylase MINA	2.57354	1.36375	1	1306.66	By MS/MS	2;3	0.0016228	1	92.015	79.017	30958	033016_Q_jrc_GlyGlyIP
ASGSGTKNLDFR	Acetyl (Protein N-term);GlyGly (K)	ZMAT2	R4GNG8;Q96NC0	Zinc finger matrin-type protein 2	2.38135	1.25178	1	1407.67	By MS/MS	2	4.4e-06	1	87.488	74.039	26875	040816_Q_jrc_SILAC_GG_IP2
ALAENSGVKANEVISK	GlyGly (K)	CCT8	P50990-2;P50990;P50990-3;H7C2U0	T-complex protein 1 subunit theta	2.32802	1.2191	1	1742.92	By MS/MS	3	6.48e-07	1	60.313	52.848	21882	033016_Q_jrc_GlyGlyIP
ISQGNISKACLILR	GlyGly (K)	SRP72	O76094;O76094-2;D6RDY6	Signal recognition particle subunit SRP72	2.30197	1.20287	1	1686.91	By MS/MS	3	0.00013566	1	120.55	113.87	39327	030317_Q_jrc_GGIP_M6132_Elution_R
MFAPTKTWR	GlyGly (K)	RPL4	P36578;H3BM89;H3BU31;H3BTP7	60S ribosomal protein L4	2.20129	1.13835	1	1250.62	By matching	3	0.00073344	1	74.162	67.173	21018	030317_Q_jrc_GGIP_M6132_Elution_R
EIQVQHPAAKSMIEISR	GlyGly (K)	CCT3	P49368;B4DUR8;E9PRC8;Q5SZX6;Q5SZX9	T-complex protein 1 subunit gamma	2.19496	1.13419	1	2050.06	By matching	3;4	9.12e-06	1	90.292	85.231	27904	030317_Q_jrc_GGIP_M6132_Elution_R
ELNEALELKDAQAGKEPGGSR	GlyGly (K)	TP53	A0A0U1RQC9;P04637-4;P04637;A0A087WZU8;P04637-7;A0A087X1Q1	Cellular tumor antigen p53	2.1716	1.11876	2	2325.16	By MS/MS	3;4	9.47e-13	1	92.528	79.556	30985	033016_Q_jrc_GlyGlyIP
KDSSSVVEWTQAPK	GlyGly (K)	TBC1D15	Q8TC07-2;Q8TC07-3;Q8TC07;F8WCB5	TBC1 domain family member 15	2.1139	1.0799	1	1674.82	By MS/MS	3	0.00017763	1	81.693	75.08	24042	030317_Q_jrc_GGIP_M6132_Elution_R
NAVLEADFAKR	GlyGly (K)	PSMB7	Q99436;Q5TBG5;Q99436-2	Proteasome subunit beta type-7;Proteasome subunit beta type	2.06971	1.04943	1	1346.69	By MS/MS	3	0.00040981	1	84.489	70.639	27954	033016_Q_jrc_GlyGlyIP
GGPNQPGQGFKEDTPVR	GlyGly (K)	TCEAL8	Q8IYN2	Transcription elongation factor A protein-like 8	2.06007	1.04269	1	1896.91	By MS/MS	3	5.61e-06	1	58.119	50.579	15528	030317_Q_jrc_GGIP_M6132_Elution_F
GKQLIVANAGDSR	GlyGly (K)	PPM1G	O15355	Protein phosphatase 1G	2.05723	1.0407	1	1441.76	By MS/MS	3	7.45e-10	1	41.824	32.105	14334	033016_Q_jrc_GlyGlyIP
TSEESWIEQQMLEDKKR	GlyGly (K)	OTUD5	H7BZQ3;A0A087WXV6;Q96G74-2;Q96G74-3;Q96G74-5;Q96G74;Q96G74-4	OTU domain-containing protein 5	2.02877	1.0206	2	2250.06	By MS/MS	3;4	8.35e-34	1	118.51	113.35	38993	030317_Q_jrc_GGIP_M6132_Elution_F
TDGKVFQFLNAK	GlyGly (K)	RPL24	P83731;C9JXB8;C9JNW5	60S ribosomal protein L24	2.02253	1.01616	1	1480.77	By MS/MS	2;3	3.02e-09	2	125.61	121.75	45602	033016_Q_jrc_GlyGlyIP
VKPAPDETSFSEALLK	GlyGly (K)	ILF2	B4DY09;Q12905;X6R6Z1;A0A0A0MRL0	Interleukin enhancer-binding factor 2	2.00084	1.00061	1	1844.95	By MS/MS	3	2.21e-05	1	132.78	124.09	46239	033016_Q_jrc_GlyGlyIP
AVFQANQENLPILKR	GlyGly (K)	ATP1A1	P05023-3;P05023-4;P05023;P05023-2	Sodium/potassium-transporting ATPase subunit alpha-1	1.99291	0.994873	1	1854.01	By MS/MS	3;4	2.97e-22	1	127.08	120.32	41898	030317_Q_jrc_GGIP_M6132_Elution_R
CAADLGLNKGYR	GlyGly (K)	HINT1	P49773	Histidine triad nucleotide-binding protein 1	1.97316	0.980512	1	1451.68	By MS/MS	2;3	5.64e-05	2	87.368	78.676	30926	033016_Q_jrc_GlyGlyIP
LQELEEFKER	GlyGly (K)	DNAJB11	F5GXK8		1.9694	0.977753	1	1433.72	By MS/MS	3	0.0017704	1	77.819	70.905	28068	033016_Q_jrc_GlyGlyIP
AITGASLADIMAKR	GlyGly (K)	RPL24	P83731;C9JXB8;C9JNW5	60S ribosomal protein L24	1.95046	0.963813	1	1530.82	By MS/MS	2;3	2.28e-23	2	132.63	128.99	48081	033016_Q_jrc_GlyGlyIP
VAVEAKNPADLPK	GlyGly (K)	EEF2	P13639	Elongation factor 2	1.92697	0.946333	1	1464.79	By MS/MS	3	0.00019369	1	65.188	57.898	18165	030317_Q_jrc_GGIP_M6132_Elution_F
LLKQDIEASSLK	GlyGly (K)	ZUFSP	Q96AP4;Q96AP4-2	Zinc finger with UFM1-specific peptidase domain protein	1.90107	0.92681	1	1457.81	By MS/MS	2;3	5.65e-05	1	80.308	72.173	28566	033016_Q_jrc_GlyGlyIP
GQQIGKVVQVYR	GlyGly (K)	RPL26	J3QRI7;J3QQQ9;J3QQV1;E5RIT6;J3QRC4;Q9UNX3;P61254;J3KS10;J3KTJ8	60S ribosomal protein L26-like 1;60S ribosomal protein L26	1.89491	0.922128	1	1487.82	By matching	2;3	7.6e-09	1	66.196	58.926	18361	030317_Q_jrc_GGIP_M6132_Elution_R
VLIPVKQYPK	GlyGly (K)	KHDRBS1	Q07666;Q07666-2;Q07666-3;Q5VWX1	KH domain-containing, RNA-binding, signal transduction-associated protein 1;KH domain-containing, RNA-binding, signal transduction-associated protein 2	1.88569	0.915092	1	1297.78	By MS/MS	3	0.00095544	1	83.537	69.687	27362	033016_Q_jrc_GlyGlyIP
IFANTESYLKR	GlyGly (K)	NCBP1	Q09161	Nuclear cap-binding protein subunit 1	1.88253	0.912673	1	1454.75	By MS/MS	3	0.00010272	1	90.86	77.812	30203	033016_Q_jrc_GlyGlyIP
LKDSAVLDQSAK	GlyGly (K)	RAB11FIP5	Q9BXF6	Rab11 family-interacting protein 5	1.86227	0.89706	1	1387.73	By MS/MS	2;3	1.96e-08	2	43.901	32.349	14485	033016_Q_jrc_GlyGlyIP
VTIAKAGIHAR	GlyGly (K)	MCM3	P25205;P25205-2;J3KQ69	DNA replication licensing factor MCM3	1.85298	0.889851	1	1249.73	By MS/MS	2;3	0.00011163	1	28.742	15.533	8385	033016_Q_jrc_GlyGlyIP
QKIDPEVAAFLQK	GlyGly (K)	PMM1	Q92871	Phosphomannomutase 1	1.85185	0.888969	1	1599.86	By matching	3	0.00013151	1	132.21	127.98	44824	030317_Q_jrc_GGIP_M6132_Elution_F
LNLYELKEGR	GlyGly (K)	PSMB3	P49720;A0A087WXQ8;A0A087WY10;A0A087WUL2	Proteasome subunit beta type-3	1.84064	0.880206	1	1347.71	By MS/MS	2;3	6.61e-08	3	103.83	97.519	32564	030317_Q_jrc_GGIP_M6132_Elution_R
LDVTSVEDYKALQK	GlyGly (K)	CCT5	P48643;E7ENZ3;B7ZAR1;E9PCA1;P48643-2	T-complex protein 1 subunit epsilon	1.83952	0.87933	1	1721.88	By MS/MS	3	0.00011048	1	130.88	126.62	43786	040816_Q_jrc_SILAC_GG_IP2
QYGLDNSGGYKQQQLR	GlyGly (K)	ZUFSP	Q96AP4	Zinc finger with UFM1-specific peptidase domain protein	1.82562	0.868384	1	1967.94	By MS/MS	3	1.63e-09	1	72.735	65.596	26324	033016_Q_jrc_GlyGlyIP
DSLINLKIQK	GlyGly (K)	CISD2	Q8N5K1;D6RCF4	CDGSH iron-sulfur domain-containing protein 2	1.821	0.864728	1	1284.74	By matching	3	0.0015957	1	115.38	104.24	39525	033016_Q_jrc_GlyGlyIP
YYVSKGLENID	GlyGly (K)	NDUFA1	O15239	NADH dehydrogenase [ubiquinone] 1 alpha subcomplex subunit 1	1.8167	0.861317	1	1413.68	By MS/MS	2	0.00097828	1	116.61	109.56	41547	033016_Q_jrc_GlyGlyIP
HSENSLLLTKTEPK	GlyGly (K)	PIBF1	Q8WXW3-2;Q8WXW3-4;Q8WXW3	Progesterone-induced-blocking factor 1	1.81156	0.857234	1	1709.89	By MS/MS	3	0.0017609	1	58.151	42.799	16744	040816_Q_jrc_SILAC_GG_IP2
IKSEHPGLSIGDTAK	GlyGly (K)	HMGB2	D6R9A6;P26583	High mobility group protein B2	1.8075	0.853997	1	1665.87	By matching	3;4	0.00012717	1	49.411	34.603	15394	033016_Q_jrc_GlyGlyIP
TGYTPDEKLR	Acetyl (Protein N-term);GlyGly (K)	NDUFB6	A0A087WZX2;O95139-2;O95139	NADH dehydrogenase [ubiquinone] 1 beta subcomplex subunit 6	1.79453	0.843603	1	1334.65	By MS/MS	2	8.26e-06	1	86.451	79.963	26127	030317_Q_jrc_GGIP_M6132_Elution_R
STTKVGNIEIK	GlyGly (K)	ACTR2	P61160;P61160-2	Actin-related protein 2	1.78012	0.831974	1	1302.71	By MS/MS	2;3	0.00028582	1	55.16	39.984	17515	033016_Q_jrc_GlyGlyIP
NFLGEKYIR	GlyGly (K)	RPL9	P32969;E7ESE0;D6RAN4;H0Y9V9	60S ribosomal protein L9	1.77421	0.82718	1	1252.66	By MS/MS	2;3	6.57e-05	1	89.339	81.605	31900	033016_Q_jrc_GlyGlyIP
VLEQLTGQTPVFSKAR	GlyGly (K)	RPL11	P62913;P62913-2;Q5VVC8;Q5VVC9	60S ribosomal protein L11	1.77321	0.826361	1	1887.02	By MS/MS	2;3	2.33e-09	1	130.29	124.98	43491	040816_Q_jrc_SILAC_GG_IP2
CAQAKQWGWTQGR	GlyGly (K)	RPL17	A0A087WXM6;J3QQT2;J3KRX5;A0A0A6YYL6;P18621;P18621-3;A0A087WY81;J3KRB3;A0A087WWH0;J3QS96;J3QLC8;A0A0A0MRF8;P18621-2	60S ribosomal protein L17	1.77123	0.82475	1	1690.76	By MS/MS	3	0.00038928	1	94.061	81.112	31746	033016_Q_jrc_GlyGlyIP
MFAPTKTWR	Oxidation (M);GlyGly (K)	RPL4	P36578;H3BM89;H3BU31;H3BTP7	60S ribosomal protein L4	1.76825	0.822325	1	1266.62	By MS/MS	2;3	0.0012777	2	72.08	57.529	21586	040816_Q_jrc_SILAC_GG_IP2
AQIDPVLLKNSSQQDNSSR	GlyGly (K)	RSF1	H0YER1;Q96T23-2;Q96T23;H7C306;H0YCN2	Remodeling and spacing factor 1	1.76069	0.816139	1	2213.1	By MS/MS	3	1.46e-07	1	99.381	86.833	33545	033016_Q_jrc_GlyGlyIP
DDVFGYPQQFEDKPALSKTEDR	GlyGly (K)	USP9X	Q93008-1;Q93008	Probable ubiquitin carboxyl-terminal hydrolase FAF-X	1.75682	0.812967	2	2698.25	By MS/MS	3;4	2.51e-20	1	148.39	144.29	52921	033016_Q_jrc_GlyGlyIP
VDDFLANEAKGTK	GlyGly (K)	PGD	P52209-2;P52209;K7EMN2;K7EM49;K7EPF6	6-phosphogluconate dehydrogenase, decarboxylating	1.75334	0.810106	1	1520.75	By MS/MS	3	0.0012755	1	83.205	69.255	25243	040816_Q_jrc_SILAC_GG_IP2
WAGIAKGVGTQK	GlyGly (K)	DDI2	Q5TDH0;Q5TDH0-3	Protein DDI1 homolog 2	1.74216	0.800877	1	1328.72	By MS/MS	2;3	1.59e-08	2	56.309	43.996	18858	033016_Q_jrc_GlyGlyIP
QITLKTTPASGER	GlyGly (K)	TPR	P12270	Nucleoprotein TPR	1.73337	0.793582	1	1514.81	By MS/MS	3	0.00023579	1	50.381	35.329	14084	040816_Q_jrc_SILAC_GG_IP2
YLSQLKDAHR	GlyGly (K)	COPE	A0A087X0I4;M0QXB4;O14579-3;O14579;O14579-2	Coatomer subunit epsilon	1.73298	0.793257	1	1343.69	By MS/MS	3	0.0013233	1	36.938	22.938	9674	040816_Q_jrc_SILAC_GG_IP2
KATVNLLGEEKK	GlyGly (K)	REEP5	Q00765	Receptor expression-enhancing protein 5	1.72301	0.78493	2	1442.81	By MS/MS	3	0.00032679	1	32.905	23.387	11148	033016_Q_jrc_GlyGlyIP
ALAAPAAEEKEEAR	GlyGly (K)	SLC7A5	Q01650	Large neutral amino acids transporter small subunit 1	1.7228	0.784756	1	1568.78	By MS/MS	3	0.00012564	1	40.485	30.833	9056	030317_Q_jrc_GGIP_M6132_Elution_R
GELVESLKR	GlyGly (K)	AUP1	Q9Y679-2;Q9Y679;Q9Y679-3	Ancient ubiquitous protein 1	1.71562	0.778729	1	1143.62	By MS/MS	2	7.47e-05	1	57.26	47.074	14291	030317_Q_jrc_GGIP_M6132_Elution_R
LKDGVLAYAR	GlyGly (K)	PDCD11	Q14690	Protein RRP5 homolog	1.71312	0.776627	1	1218.67	By MS/MS	3	0.00075351	1	79.007	64.706	26010	033016_Q_jrc_GlyGlyIP
DIKDTTVGTLSQR	GlyGly (K)	PSMD7	P51665	26S proteasome non-ATPase regulatory subunit 7	1.70788	0.77221	1	1546.8	By MS/MS	2;3	7.51e-07	1	96.95	88.652	34461	033016_Q_jrc_GlyGlyIP
HLLPVTTADLSSKER	GlyGly (K)	SLC35E1	H7C1I0;Q96K37;Q96K37-2;A0A0C4DGZ3;C9JK45	Solute carrier family 35 member E1	1.70777	0.772111	1	1779.95	By MS/MS	3	2.13e-22	1	101.09	88.734	34048	033016_Q_jrc_GlyGlyIP
AQGETEVLKVIR	GlyGly (K)	NSA2	O95478;A0A0A0MQZ6;H0YAI9	Ribosome biogenesis protein NSA2 homolog	1.70248	0.767634	1	1455.8	By MS/MS	3	0.00047865	1	89.729	81.097	29395	040816_Q_jrc_SILAC_GG_IP2
QIILEKEETEELKR	GlyGly (K)	XRCC6	B1AHC9;P12956;P12956-2	X-ray repair cross-complementing protein 6	1.68645	0.753993	2	1871	By MS/MS	3;4	0.00014473	1	80.872	66.932	26570	033016_Q_jrc_GlyGlyIP
DDREQFYKIAK	GlyGly (K)	UBE2G2	P60604-2;P60604	Ubiquitin-conjugating enzyme E2 G2	1.67782	0.746592	2	1525.75	By MS/MS	3	0.00073113	1	65.228	57.939	17972	030317_Q_jrc_GGIP_M6132_Elution_R
ALQASALKAWGGK	GlyGly (K)	ALDOA	J3KPS3;P04075;H3BQN4;P04075-2;H3BR68	Fructose-bisphosphate aldolase A	1.67659	0.745527	1	1413.77	By MS/MS	2;3	0.0002202	2	94.782	81.891	31699	033016_Q_jrc_GlyGlyIP
FSILNAKGEETK	GlyGly (K)	SPOP	H0Y977;D6RFL7;D6RBH6;D6RGZ4;D6RDG8;D6RDV6;O43791	Speckle-type POZ protein	1.67608	0.745092	1	1449.75	By MS/MS	3	0.00010978	1	84.048	70.198	27795	033016_Q_jrc_GlyGlyIP
ELNNSTNGIVIEPSEKAK	GlyGly (K)	KCTD2	J3QSC8;Q14681	BTB/POZ domain-containing protein KCTD2	1.67093	0.740649	1	2056.04	By MS/MS	3	0.00015048	1	91.089	78.04	28144	040816_Q_jrc_SILAC_GG_IP2
LTFDSSFSPNTGKK	GlyGly (K)	VDAC1	P21796;C9JI87	Voltage-dependent anion-selective channel protein 1	1.66681	0.737086	1	1641.8	By MS/MS	2;3	8.77e-09	1	92.26	86.943	33645	033016_Q_jrc_GlyGlyIP
TGTINCGTKSSFR	GlyGly (K)	ZNF451	E9PH99;Q9Y4E5-2;Q9Y4E5;D6RAV4;D6RIA1	Zinc finger protein 451	1.66528	0.735764	1	1542.71	By MS/MS	3	0.00021364	1	49.84	34.888	13765	040816_Q_jrc_SILAC_GG_IP2
LIEDSTLSKSVK	GlyGly (K)	USP24	Q9UPU5	Ubiquitin carboxyl-terminal hydrolase 24	1.65802	0.729459	1	1432.78	By matching	2;3	0.0016634	1	73.488	59.08	23983	033016_Q_jrc_GlyGlyIP
MVQEAEKYKAEDEVQR	GlyGly (K)	HSPA1A	P0DMV9;P0DMV8;A0A0G2JIW1;P0DMV8-2;V9GZ37		1.65369	0.725685	2	2065.97	By MS/MS	3;4	3.72e-19	2	48.025	41.117	12407	030317_Q_jrc_GGIP_M6132_Elution_R
IELGDVTPHNIKQLK	GlyGly (K)	NAA50	E7EQ69;Q9GZZ1;F8WCK0;C9JZU6;C9J5J3;A0A0D9SF32;A0A087WWJ2;C9J5D1;Q9GZZ1-2	N-alpha-acetyltransferase 50	1.65216	0.724349	1	1818	By MS/MS	3;4	4.07e-05	1	114.74	103.44	39295	033016_Q_jrc_GlyGlyIP
VYALPEDLVEVKPK	GlyGly (K)	PLS3	A0A0A0MSQ0;P13797-3;P13797-2;P13797	Plastin-3	1.65068	0.723063	1	1712.93	By MS/MS	3	0.00010466	1	147.49	144.26	51180	030317_Q_jrc_GGIP_M6132_Elution_F
NLVPGESVYGEKR	GlyGly (K)	FBL	P22087;M0R0P1;M0R299;M0QXL5;M0R2Q4;M0R2U2;M0R1H0;M0R2B0	rRNA 2'-O-methyltransferase fibrillarin	1.64671	0.71959	1	1560.79	By MS/MS	3	0.00039001	1	74.469	64.951	20485	030317_Q_jrc_GGIP_M6132_Elution_R
FIAEVQKR	GlyGly (K)	MAGED1	Q9Y5V3;Q9Y5V3-2	Melanoma-associated antigen D1	1.64474	0.717857	1	1103.61	By MS/MS	2	0.001864	1	35.811	28.648	8381	030317_Q_jrc_GGIP_M6132_Elution_R
AVAVVVDPIQSVKGK	GlyGly (K)	PSMD14	O00487	26S proteasome non-ATPase regulatory subunit 14	1.64376	0.717003	1	1622.94	By MS/MS	3	5.05e-05	1	112.92	107.56	40458	033016_Q_jrc_GlyGlyIP
LLPAELPAKR	GlyGly (K)	PRKDC	P78527;P78527-2	DNA-dependent protein kinase catalytic subunit	1.64163	0.715131	1	1220.72	By MS/MS	3	0.00038284	1	83.177	69.327	27387	033016_Q_jrc_GlyGlyIP
IIFKLPNDSR	GlyGly (K)	FAF2	Q96CS3	FAS-associated factor 2	1.63661	0.710708	1	1315.72	By MS/MS	3	7.32e-05	1	106.92	99.374	37905	033016_Q_jrc_GlyGlyIP
INAQLPLTDKAR	GlyGly (K)	DCAKD	K7ESP4;Q8WVC6	Dephospho-CoA kinase domain-containing protein	1.63572	0.70993	1	1452.8	By MS/MS	3	2.49e-06	1	81.516	74.903	24103	030317_Q_jrc_GGIP_M6132_Elution_R
CESAFLSKR	GlyGly (K)	RPL24	P83731;C9JXB8;C9JNW5	60S ribosomal protein L24	1.63145	0.706159	1	1211.56	By MS/MS	2;3	1.69e-05	1	59.136	51.697	21575	033016_Q_jrc_GlyGlyIP
QLFYLPAKK	GlyGly (K)	MORF4L1	H0YMJ0;B3KTM8;Q9UBU8-2;Q9UBU8;H0YNE0;H0YM21;H0YLJ3;Q9UBU8-3;H0YLV1;H0YMT8	Mortality factor 4-like protein 1	1.62396	0.699513	1	1220.69	By MS/MS	2;3	0.0019708	2	97.914	87.996	33928	033016_Q_jrc_GlyGlyIP
SETAPAAPAAAPPAEKAPVKK	Acetyl (Protein N-term);2 GlyGly (K)	HIST1H1C	P16403	Histone H1.2	1.62369	0.699279	2	2271.19	By MS/MS	3	3.23e-05	1	71.614	61.962	22725	040816_Q_jrc_SILAC_GG_IP2
ATYINLKPAR	GlyGly (K)	CUEDC2	Q9H467	CUE domain-containing protein 2	1.62159	0.697406	1	1259.7	By MS/MS	2;3	8.81e-05	2	61.108	52.14	21580	033016_Q_jrc_GlyGlyIP
ICLDVLKLPPK	GlyGly (K)	UBE2T	Q9NPD8	Ubiquitin-conjugating enzyme E2 T	1.62151	0.697336	1	1409.8	By MS/MS	2;3	0.0001089	3	174.69	171.35	59960	033016_Q_jrc_GlyGlyIP
DGLCSKTVEYHR	GlyGly (K)	KCT2	Q8NC54	Keratinocyte-associated transmembrane protein 2	1.6094	0.686522	1	1578.71	By MS/MS	3	4.41e-05	1	59.382	51.892	15960	030317_Q_jrc_GGIP_M6132_Elution_R
YIDNQVVSTKGER	GlyGly (K)	CUEDC2	Q9H467	CUE domain-containing protein 2	1.60442	0.682048	1	1621.81	By MS/MS	2;3	2.01e-09	2	47.065	39.307	15432	040816_Q_jrc_SILAC_GG_IP2
ESNGPVKVWGSIK	GlyGly (K)	SOD1	P00441	Superoxide dismutase [Cu-Zn]	1.60308	0.680845	1	1513.79	By matching	2;3	0.00042598	1	90.617	80.914	31651	033016_Q_jrc_GlyGlyIP
TNSTFNQVVLKR	GlyGly (K)	RPL18	H0YHA7;J3QQ67;Q07020-2;Q07020;G3V203;F8VYV2;A0A075B7A0	60S ribosomal protein L18	1.60141	0.679342	1	1519.81	By MS/MS	2;3	1.05e-17	1	64.859	60.024	18724	030317_Q_jrc_GGIP_M6132_Elution_F
LLTDDGNKWLYK	GlyGly (K)	PSMD2	Q13200;Q13200-3;Q13200-2	26S proteasome non-ATPase regulatory subunit 2	1.60026	0.678303	1	1578.8	By MS/MS	3	0.0019078	1	128.5	122.64	42517	030317_Q_jrc_GGIP_M6132_Elution_F
ESDLNGAQIKLR	GlyGly (K)	LMNB1	P20700;E9PBF6;A0A0D9SFE5;A0A0D9SFY5	Lamin-B1	1.59144	0.670337	1	1456.76	By MS/MS	2;3	4.29e-05	2	78.151	66.84	26670	033016_Q_jrc_GlyGlyIP
EGVKTENNDHINLK	GlyGly (K)	SUMO2	P61956-2;P61956	Small ubiquitin-related modifier 2	1.5874	0.666668	1	1723.85	By MS/MS	3;4	2.21e-06	2	28.855	21.165	10666	033016_Q_jrc_GlyGlyIP
GAIQLGITHTVGSLSTKPER	GlyGly (K)	PIP5K1A	A6PW57;Q99755-2;Q99755-4;Q99755-3;Q99755;A6PW58;A2A5X0	Phosphatidylinositol 4-phosphate 5-kinase type-1 alpha	1.58559	0.66502	1	2178.18	By MS/MS	2;3;4	2.6e-55	3	108.39	102.91	38940	033016_Q_jrc_GlyGlyIP
VLTVINQTQKENLR	GlyGly (K)	RPL35	F2Z388;P42766	60S ribosomal protein L35	1.58539	0.664837	1	1768.98	By MS/MS	2;3	3.56e-16	1	76.68	69.766	27500	033016_Q_jrc_GlyGlyIP
YYDDTYPSVKEQK	GlyGly (K)	COPZ1	F8VVA7;P61923;P61923-4;P61923-5;F8VXB1;F8VUC5;F8W156;F8VXR1;F8VYZ4	Coatomer subunit zeta-1	1.5752	0.655535	1	1748.79	By MS/MS	3	9.33e-05	1	63.509	56.12	20908	040816_Q_jrc_SILAC_GG_IP2
LKSQEIIPFPSTK	GlyGly (K)	TDP2	O95551;O95551-2;O95551-3;X6R5A3	Tyrosyl-DNA phosphodiesterase 2	1.57057	0.651292	1	1600.88	By MS/MS	2;3	3.87e-05	1	114.11	107.56	40735	033016_Q_jrc_GlyGlyIP
SEKENNFPPLPK	Acetyl (Protein N-term);GlyGly (K)	SCAMP4	K7EJJ4;C9JWM2;Q969E2-3;Q969E2-2;Q969E2	Secretory carrier-associated membrane protein 4	1.55727	0.639018	1	1554.77	By MS/MS	2;3	1.21e-07	1	121.32	110.43	41316	033016_Q_jrc_GlyGlyIP
KVLGSSTSATNSTSVSSR	GlyGly (K)	KIAA0101	A0A0U1RQC1;H0YMA4;A0A0U1RQM0;Q15004-2;Q15004	PCNA-associated factor	1.55581	0.63767	1	1881.94	By MS/MS	2;3	6.43e-58	1	24.638	18.466	4937	030317_Q_jrc_GGIP_M6132_Elution_F
GFFEGTIASKGK	GlyGly (K)	COPA	P53621;P53621-2	Coatomer subunit alpha;Xenin;Proxenin	1.55519	0.637087	1	1354.69	By MS/MS	2;3	1.37e-05	1	91.157	78.119	30576	033016_Q_jrc_GlyGlyIP
EGVHGGLINKK	GlyGly (K)	PFN1	P07737;K7EJ44	Profilin-1	1.55149	0.633658	1	1264.69	By matching	3	1.08e-05	1	17.716	5.8197	5092	033016_Q_jrc_GlyGlyIP
KALAAAGYDVEKNNSR	2 GlyGly (K)	HIST1H1E	P10412;Q02539;P22492;P16403;P16402	Histone H1.4;Histone H1.1;Histone H1t;Histone H1.2;Histone H1.3	1.54863	0.630997	2	1933.96	By MS/MS	3;4	2.45e-09	1	44.293	30.119	13500	033016_Q_jrc_GlyGlyIP
GCEVVVSGKLR	GlyGly (K)	RPS3	P23396;P23396-2;E9PL09;H0YEU2;E9PSF4;E9PJN9	40S ribosomal protein S3	1.54562	0.628185	1	1317.67	By MS/MS	2;3	0.0001058	2	70.404	63.215	25291	033016_Q_jrc_GlyGlyIP
LLDLVQQSCNYKQLR	GlyGly (K)	NHP2L1	P55769;B1AHD1	NHP2-like protein 1;NHP2-like protein 1, N-terminally processed	1.54154	0.624377	1	1992.01	By MS/MS	3	4.65e-05	1	146.25	141.76	52023	033016_Q_jrc_GlyGlyIP
YSTIPKFGIEK	GlyGly (K)	HGS	O14964-2;O14964;I3L1P5	Hepatocyte growth factor-regulated tyrosine kinase substrate	1.53749	0.620579	1	1395.74	By matching	3	0.0014973	1	97.384	89.153	29634	030317_Q_jrc_GGIP_M6132_Elution_F
MVQEAEKYKAEDEVQR	Oxidation (M);GlyGly (K)	HSPA1A	P0DMV9;P0DMV8;A0A0G2JIW1;P0DMV8-2;V9GZ37		1.53398	0.617277	2	2081.97	By MS/MS	3;4	2.86e-07	6	45.275	36.471	16790	033016_Q_jrc_GlyGlyIP
SAKLIQQQLEK	GlyGly (K)	SRPRB	Q9Y5M8;H7C4H2	Signal recognition particle receptor subunit beta	1.5324	0.615795	1	1398.78	By MS/MS	3	9.87e-05	1	46.5	38.785	11571	030317_Q_jrc_GGIP_M6132_Elution_R
NAMGSLASQATKDGKK	GlyGly (K)	PSMD4	Q5VWC4;P55036;H0Y561;H0Y3Y9	26S proteasome non-ATPase regulatory subunit 4	1.52707	0.610764	2	1719.86	By MS/MS	3;4	4.4e-14	1	31.578	23.163	11188	033016_Q_jrc_GlyGlyIP
IKAIPQLQGYLR	GlyGly (K)	RPL6	Q02878	60S ribosomal protein L6	1.52686	0.610565	1	1512.88	By MS/MS	2;3	1.37e-09	1	128.53	122.48	42455	030317_Q_jrc_GGIP_M6132_Elution_R
TNEVKSGGAVEPLGTR	GlyGly (K)	ZPR1	H7C0E5;O75312;H7BZM7	Zinc finger protein ZPR1	1.52674	0.610455	1	1727.88	By MS/MS	2;3	7.61e-14	1	51.056	41.859	16338	040816_Q_jrc_SILAC_GG_IP2
RFELYFQGPSSNKPR	GlyGly (K)	MCM7	P33993;P33993-2;C9J8M6	DNA replication licensing factor MCM7	1.52658	0.610301	2	1938.97	By MS/MS	3;4	1.04e-05	2	92.327	85.17	27122	030317_Q_jrc_GGIP_M6132_Elution_R
SLYPSSEIQLNNKVAR	GlyGly (K)	STAM2	O75886-2;O75886	Signal transducing adapter molecule 2	1.52541	0.6092	1	1932.01	By MS/MS	3	2.03e-14	1	112.16	100.86	38406	033016_Q_jrc_GlyGlyIP
KESDLNGAQIKLR	GlyGly (K)	LMNB1	P20700;E9PBF6;A0A0D9SFE5;A0A0D9SFY5	Lamin-B1	1.52209	0.606057	2	1584.86	By MS/MS	3	8.58e-14	1	55.169	39.866	15637	040816_Q_jrc_SILAC_GG_IP2
HKLDVTSVEDYKALQK	GlyGly (K)	CCT5	P48643;E7ENZ3;B7ZAR1;E9PCA1;P48643-2	T-complex protein 1 subunit epsilon	1.51704	0.601256	2	1987.04	By MS/MS	4	3.64e-05	1	88.915	80.298	31528	033016_Q_jrc_GlyGlyIP
AASSLEQKLSR	Acetyl (Protein N-term);GlyGly (K)	MAP2K7	O14733;O14733-4;O14733-3;O14733-2	Dual specificity mitogen-activated protein kinase kinase 7	1.51589	0.600162	1	1344.7	By MS/MS	2	1.14e-14	1	118.59	107.95	40885	033016_Q_jrc_GlyGlyIP
GKPLALVEEIR	GlyGly (K)	NTPCR	Q9BSD7;Q5TDF0	Cancer-related nucleoside-triphosphatase	1.51286	0.597278	1	1337.77	By MS/MS	2	0.0028222	1	113.53	102.33	38509	033016_Q_jrc_GlyGlyIP
YNKPAFLKNAR	GlyGly (K)	UBE2T	Q9NPD8	Ubiquitin-conjugating enzyme E2 T	1.50789	0.592528	2	1434.77	By MS/MS	3	0.0014718	1	44.562	30.261	13420	033016_Q_jrc_GlyGlyIP
ADGIVSKNF	GlyGly (K)	RPS21	P63220	40S ribosomal protein S21	1.50695	0.591636	1	1063.53	By MS/MS	2	8.8e-05	1	86.805	78.121	25352	030317_Q_jrc_GGIP_M6132_Elution_R
LPDLKDAEAVQK	GlyGly (K)	TOMM20	Q15388	Mitochondrial import receptor subunit TOM20 homolog	1.50525	0.590006	1	1439.76	By MS/MS	2;3	4.69e-05	2	90.053	82.347	32069	033016_Q_jrc_GlyGlyIP
FIIPNVVKYSPNCK	GlyGly (K)	LDHA	P00338;P00338-3;P00338-5;P00338-2;F5GXY2;F5GYU2	L-lactate dehydrogenase A chain	1.50351	0.588335	1	1792.92	By MS/MS	3	2.93e-06	1	153.58	151.18	55073	033016_Q_jrc_GlyGlyIP
YVECSALTQKGLK	GlyGly (K)	CDC42	P60953	Cell division control protein 42 homolog	1.50243	0.587294	1	1610.8	By MS/MS	2;3	9.71e-05	2	88.657	80.892	31546	033016_Q_jrc_GlyGlyIP
LVSLIGSKTQIPTQR	GlyGly (K)	PSMA1	F5GX11;P25786;P25786-2	Proteasome subunit alpha type-1	1.49936	0.584349	1	1754.01	By MS/MS	2;3	1.61e-11	1	107.85	102.29	38863	033016_Q_jrc_GlyGlyIP
TNLATGIPSSKVK	GlyGly (K)	TMEM230	Q5JWB9;A0A087WTT2;Q96A57;Q96A57-2	Transmembrane protein 230	1.49802	0.583052	1	1428.79	By MS/MS	2;3	0.00028561	2	57.526	45.979	19565	033016_Q_jrc_GlyGlyIP
LQAQQDAVNIVCHSKTR	GlyGly (K)	PSMD4	Q5VWC4;P55036;A6PVX3;P55036-2	26S proteasome non-ATPase regulatory subunit 4	1.49786	0.582901	1	2082.03	By MS/MS	3;4	1.53e-14	2	79.06	72.272	23255	030317_Q_jrc_GGIP_M6132_Elution_F
LNIWDVGGQKSLR	GlyGly (K)	ARL2	P36404;V9GYD0;P36404-2	ADP-ribosylation factor-like protein 2	1.49687	0.58195	1	1598.85	By MS/MS	2;3	1.41e-06	2	137.86	129.44	48105	033016_Q_jrc_GlyGlyIP
LEDLNFPEIKR	GlyGly (K)	NOC2L	Q9Y3T9	Nucleolar complex protein 2 homolog	1.49014	0.575443	1	1486.78	By MS/MS	3	0.00012725	1	129.27	124.96	46628	033016_Q_jrc_GlyGlyIP
NDTKEDVFVHQTAIKK	GlyGly (K)	YBX1	P67809;A0A087X1S2;P16989-2;P16989-3;P16989	Nuclease-sensitive element-binding protein 1;Y-box-binding protein 3	1.4856	0.571043	2	1986.02	By MS/MS	3;4	1.26e-33	2	45.044	38.18	11409	030317_Q_jrc_GGIP_M6132_Elution_F
QDLGFFQETKTGELNSR	GlyGly (K)	TAP2	A0A0G2JLV0;A0A087WYD6;X5CMH5;E7ENX8;Q03519-2;Q03519	Antigen peptide transporter 2	1.4843	0.569779	1	2083	By matching	3	3.69e-06	1	133.57	129.41	45735	030317_Q_jrc_GGIP_M6132_Elution_R
TYEEGLKHEANNPQLK	GlyGly (K)	STIP1	P31948;P31948-2;F5H783;F5GXD8	Stress-induced-phosphoprotein 1	1.48331	0.568816	1	1983.96	By MS/MS	3;4	7.25e-05	1	63.762	48.653	20397	033016_Q_jrc_GlyGlyIP
SETAPAAPAAAPPAEKAPVKK	Acetyl (Protein N-term);GlyGly (K)	HIST1H1C	P16403	Histone H1.2	1.48309	0.568602	2	2157.14	By MS/MS	3	4.44e-06	1	67.192	59.902	24061	033016_Q_jrc_GlyGlyIP
QLDDLKVELSQLR	GlyGly (K)	RPL35	F2Z388;P42766	60S ribosomal protein L35	1.48142	0.566976	1	1669.9	By matching	2;3	8.5e-05	1	164.65	162.72	57909	030317_Q_jrc_GGIP_M6132_Elution_F
SIRPDNMSEYSKQMQR	Oxidation (M);GlyGly (K)	HDAC2	Q92769-3;Q92769;E5RJ04;E5RGV4;E5RHE7;E5RH52;E5RG37;E5RFP9;H3BM24;Q13547;Q5TEE2	Histone deacetylase 2;Histone deacetylase 1	1.47741	0.563071	2	2098.95	By MS/MS	3;4	4.81e-05	4	63.384	48.42	20172	033016_Q_jrc_GlyGlyIP
AALAVLKSGNPR	GlyGly (K)	CCNA2	P20248	Cyclin-A2	1.47388	0.559622	1	1309.75	By MS/MS	2;3	4.11e-05	2	51.562	44.934	13682	030317_Q_jrc_GGIP_M6132_Elution_R
EHVEAIKIGLTK	GlyGly (K)	ZWINT	O95229;O95229-2	ZW10 interactor	1.47167	0.557455	1	1450.81	By MS/MS	3	4.86e-05	1	67.276	61.513	24792	033016_Q_jrc_GlyGlyIP
EALPDGVNISKEAR	GlyGly (K)	POLE3	Q9NRF9	DNA polymerase epsilon subunit 3	1.4694	0.555227	1	1611.82	By MS/MS	3	0.00010381	1	91.746	83.181	29867	040816_Q_jrc_SILAC_GG_IP2
ASGNYATVISHNPETKK	GlyGly (K)	RPL8	P62917;E9PKZ0;G3V1A1	60S ribosomal protein L8	1.46808	0.553934	1	1929.95	By MS/MS	3;4	3.24e-06	2	36.601	30.26	13808	033016_Q_jrc_GlyGlyIP
SKSESPKEPEQLR	Acetyl (Protein N-term);GlyGly (K)	HNRNPA1	P09651;F8W6I7;P09651-3;P09651-2;F8VTQ5;F8W646	Heterogeneous nuclear ribonucleoprotein A1;Heterogeneous nuclear ribonucleoprotein A1, N-terminally processed	1.46791	0.553765	2	1669.83	By MS/MS	3	5.86e-05	1	34.983	27.819	12815	033016_Q_jrc_GlyGlyIP
TGISDVFAKNDLAVVDVR	GlyGly (K)	NCL	P19338	Nucleolin	1.46066	0.546625	1	2032.06	By matching	3	8.36e-09	1	190.02	190.51	67580	033016_Q_jrc_GlyGlyIP
GAVDGGLSIPHSTKR	GlyGly (K)	RPL5	P46777;Q5T7N0	60S ribosomal protein L5	1.45298	0.539016	1	1607.84	By matching	3;4	0.00022589	1	50.465	44.283	13398	030317_Q_jrc_GGIP_M6132_Elution_R
YDPYSKVLSR	GlyGly (K)	DPH1	I3L1H5;Q9BZG8-3;Q9BZG8-2;Q9BZG8	Diphthamide biosynthesis protein 1	1.45134	0.537382	1	1340.67	By matching	2;3	0.00082365	1	82.071	77.737	25030	030317_Q_jrc_GGIP_M6132_Elution_R
AFAKGFLAEEK	GlyGly (K)	RDH11	Q8TC12;Q8TC12-2;H0YJ46;Q8TC12-3	Retinol dehydrogenase 11	1.45033	0.536378	1	1323.68	By MS/MS	2;3	0.00037756	2	83.223	72.343	28468	033016_Q_jrc_GlyGlyIP
AFSQSSDLIKHQR	GlyGly (K)	ZNF768	H3BS42;Q9H5H4	Zinc finger protein 768	1.45016	0.53621	1	1629.82	By MS/MS	3;4	0.00015965	2	47.28	32.786	14524	033016_Q_jrc_GlyGlyIP
AGLNSLEAVKR	Acetyl (Protein N-term);GlyGly (K)	TPM4	P67936	Tropomyosin alpha-4 chain	1.44653	0.532595	1	1312.71	By MS/MS	2	0.0010572	1	122.57	112.27	42286	033016_Q_jrc_GlyGlyIP
TAEAGGVTGKGQDGIGSK	GlyGly (K)	PARP1	P09874	Poly [ADP-ribose] polymerase 1	1.44523	0.531302	1	1745.85	By MS/MS	3	2.08e-11	1	29.947	19.879	10370	033016_Q_jrc_GlyGlyIP
IDISNVKIPK	GlyGly (K)	RPL6	Q02878	60S ribosomal protein L6	1.44325	0.529323	1	1239.72	By MS/MS	2;3	7.62e-05	2	102.1	96.797	36843	033016_Q_jrc_GlyGlyIP
LLTYEFVKQK	GlyGly (K)	MAGED1	Q9Y5V3;Q9Y5V3-2	Melanoma-associated antigen D1	1.443	0.529073	1	1381.76	By matching	2;3	0.00041208	1	92.744	87.843	28999	030317_Q_jrc_GGIP_M6132_Elution_R
ADPTVESEEAFKNR	GlyGly (K)	MORF4L2	Q5JXX1;Q5JXX2;A0A0U1RVL1;A0A0A0MT59;Q15014	Mortality factor 4-like protein 2	1.44169	0.527762	1	1705.79	By MS/MS	3	0.00019336	1	75.222	65.704	26377	033016_Q_jrc_GlyGlyIP
AAPVDLELKK	Acetyl (Protein N-term);GlyGly (K)	PFDN1	D6RGG5;E5RGS4;O60925	Prefoldin subunit 1	1.43831	0.524376	1	1238.69	By MS/MS	2	0.0024303	1	125.5	121.12	42446	030317_Q_jrc_GGIP_M6132_Elution_R
WEQELNAKR	GlyGly (K)	SUV39H1	O43463;O43463-2	Histone-lysine N-methyltransferase SUV39H1	1.4368	0.522862	1	1286.64	By MS/MS	3	0.0015448	1	45.742	31.441	14114	033016_Q_jrc_GlyGlyIP
SHTILLVQPTKRPEGR	Acetyl (Protein N-term);GlyGly (K)	ERH	P84090;G3V279	Enhancer of rudimentary homolog	1.4316	0.517627	2	1987.1	By MS/MS	2;3;4	1.47e-26	2	76.159	68.411	27194	033016_Q_jrc_GlyGlyIP
VAVEYLDPSPEVQKK	GlyGly (K)	BUB3	J3QT28;O43684-2;O43684	Mitotic checkpoint protein BUB3	1.43082	0.516842	1	1814.94	By MS/MS	3	4.57e-09	1	102.68	94.618	36302	033016_Q_jrc_GlyGlyIP
ATAEVLNIGKK	Acetyl (Protein N-term);GlyGly (K)	PAICS	P22234;E9PBS1;P22234-2	Multifunctional protein ADE2;Phosphoribosylaminoimidazole-succinocarboxamide synthase;Phosphoribosylaminoimidazole carboxylase	1.42951	0.515522	1	1298.72	By MS/MS	2;3	9.47e-16	1	117.94	111.67	42122	033016_Q_jrc_GlyGlyIP
QDLYPALKGVNTVFHCASPPPSSNNK	GlyGly (K)	NSDHL	Q15738;C9JDR0	Sterol-4-alpha-carboxylate 3-dehydrogenase, decarboxylating	1.42871	0.514717	1	2955.42	By MS/MS	4	3.98e-39	1	158.57	155.36	56287	033016_Q_jrc_GlyGlyIP
VFDHKQGTYGGYFR	GlyGly (K)	EIF3C	Q99613-2;Q99613;B5ME19	Eukaryotic translation initiation factor 3 subunit C;Eukaryotic translation initiation factor 3 subunit C-like protein	1.41963	0.505513	1	1787.84	By MS/MS	3;4	3.5e-09	2	74.161	66.347	20618	030317_Q_jrc_GGIP_M6132_Elution_R
DQLIYNLLKEEQTPQNK	GlyGly (K)	LDHA	P00338;P00338-3;P00338-5;P00338-4;P00338-2;F5GXY2;F5GYU2;F5GXH2;F5H5J4;F5H6W8;F5H8H6;F5GXC7;F5GWW2;F5GZQ4;F5GXU1	L-lactate dehydrogenase A chain	1.41808	0.503937	1	2187.12	By MS/MS	3	4.34e-20	1	171.57	168.9	61063	033016_Q_jrc_GlyGlyIP
ATGANATPLDFPSKK	Acetyl (Protein N-term);GlyGly (K)	SF1	Q15637-6;Q15637-2;Q15637-4;Q15637-3;Q15637;F8WEV5	Splicing factor 1	1.41802	0.503875	1	1672.84	By MS/MS	2	0.00074429	1	127.43	117.39	44195	033016_Q_jrc_GlyGlyIP
AAAAAAALQAKSDEK	GlyGly (K)	RPL4	P36578;H3BM89;H3BU31	60S ribosomal protein L4	1.41778	0.50363	1	1528.78	By MS/MS	2;3	6.02e-16	2	37.356	30.092	13663	033016_Q_jrc_GlyGlyIP
AFQQLEHKFGR	GlyGly (K)	TSPYL1	Q9H0U9	Testis-specific Y-encoded-like protein 1	1.41481	0.500606	1	1473.75	By MS/MS	3	0.00027861	1	70.635	61.034	24507	033016_Q_jrc_GlyGlyIP
ISTVVSSKEVNK	GlyGly (K)	SRP14	P37108;H0YLA2	Signal recognition particle 14 kDa protein	1.41219	0.497934	1	1403.76	By MS/MS	3	4.67e-05	1	39.133	25.082	11882	033016_Q_jrc_GlyGlyIP
AEVEETLKR	Acetyl (Protein N-term);GlyGly (K)	DYNLRB1	Q9NP97;H3BNG9;H3BPA0;Q7Z4M1;Q9NP97-2;Q8TF09	Dynein light chain roadblock-type 1;Dynein light chain roadblock-type 2	1.41207	0.497812	1	1229.63	By MS/MS	2	0.00014919	1	93.285	87.047	28830	030317_Q_jrc_GGIP_M6132_Elution_R
VVKPPGQDLVVESLKSR	GlyGly (K)	CCDC138	Q96M89-2;Q96M89;H7BZ08;F8WF51	Coiled-coil domain-containing protein 138	1.41119	0.496916	2	1964.11	By MS/MS	4	5.1e-05	1	112.16	104.92	39615	033016_Q_jrc_GlyGlyIP
SIEVAKTQALAQAR	GlyGly (K)	TRIM65	H0YGS7;H0YG27;Q6PJ69	Tripartite motif-containing protein 65	1.40928	0.494963	1	1598.87	By matching	3	0.00013985	1	79.446	65.145	26146	033016_Q_jrc_GlyGlyIP
KEVKYEAPQATDGLAGALDAR	GlyGly (K)	TOM1	O60784-3;O60784-4;O60784;O60784-2	Target of Myb protein 1	1.40863	0.494292	2	2316.17	By MS/MS	3;4	1.45e-12	1	113.38	101.94	38829	033016_Q_jrc_GlyGlyIP
TFNTSTGGLLLPSDTKR	GlyGly (K)	XRCC6	B1AHC9;P12956;P12956-2	X-ray repair cross-complementing protein 6	1.40855	0.494211	1	1920.99	By MS/MS	3	9.42e-20	1	122.03	111.73	42159	033016_Q_jrc_GlyGlyIP
KESPLLNDYR	GlyGly (K)	FAM127B	Q9BWD3;A6ZKI3	Protein FAM127B;Protein FAM127A	1.40831	0.493967	1	1347.68	By MS/MS	2;3	1.58e-08	1	54.201	49.849	15323	030317_Q_jrc_GGIP_M6132_Elution_R
ISPPIKEEETKGDSVEK	2 GlyGly (K)	ZC3H14	Q6PJT7-5;Q6PJT7-9;Q6PJT7-2;Q6PJT7;G3V256;H0YJA2;Q6PJT7-4;Q6PJT7-3;Q6PJT7-10;Q6PJT7-11;G3V5I6;A0A087WTC9	Zinc finger CCCH domain-containing protein 14	1.40762	0.493256	2	2113.05	By MS/MS	3;4	2.65e-06	2	54.842	43.182	16760	040816_Q_jrc_SILAC_GG_IP2
ELAAQLNEEAKR	GlyGly (K)	SUPT16H	Q9Y5B9	FACT complex subunit SPT16	1.4055	0.491085	1	1484.76	By MS/MS	3	0.00029394	1	62.302	47.1	20012	033016_Q_jrc_GlyGlyIP
ALELDHKNAQAQQEFK	GlyGly (K)	DNAJC7	Q99615-2;Q99615;K7EPP7;K7EIH8;K7EJL5;K7EN19;K7EJV7;K7ER44	DnaJ homolog subfamily C member 7	1.40449	0.490051	1	1982.98	By MS/MS	3;4	3.38e-05	2	62.046	50.686	21129	033016_Q_jrc_GlyGlyIP
LFNLSKEDDVR	GlyGly (K)	RPS6	P62753;A2A3R5	40S ribosomal protein S6	1.40327	0.488795	1	1448.73	By MS/MS	2;3	0.00028248	1	92.064	87.164	31266	040816_Q_jrc_SILAC_GG_IP2
ARYEAANWKYK	GlyGly (K)	PSMA6	G3V295;G3V5Z7;P60900;G3V3I1;P60900-2;P60900-3	Proteasome subunit alpha type;Proteasome subunit alpha type-6	1.40254	0.488046	2	1512.75	By MS/MS	3	0.00064622	1	41.624	27.523	12571	033016_Q_jrc_GlyGlyIP
INALKQLQVR	GlyGly (K)	NAP1L4	A8MXH2;C9J6D1;Q99733;Q99733-2;C9JZI7;E9PNW0;E9PJJ2;E9PS34;E9PNJ7;E9PKT8;E9PKI2;C9J1B1	Nucleosome assembly protein 1-like 4	1.40182	0.487298	1	1295.77	By MS/MS	3	0.0019625	1	82.941	69.041	25369	040816_Q_jrc_SILAC_GG_IP2
FVTLSATNAKTNDVR	GlyGly (K)	WRNIP1	Q96S55-2;Q96S55;Q96S55-3	ATPase WRNIP1	1.4004	0.485842	1	1749.9	By MS/MS	3	3.92e-16	1	74.387	67.398	26815	033016_Q_jrc_GlyGlyIP
MLELVAQKQR	Oxidation (M);GlyGly (K)	UBXN1	E9PJ81;E9PRQ7;Q04323;Q04323-2	UBX domain-containing protein 1	1.39827	0.483642	1	1344.72	By MS/MS	2;3	3.04e-11	25	63.636	48.686	18076	040816_Q_jrc_SILAC_GG_IP2
GEALSALDSKANNLSSLSK	GlyGly (K)	SEC22B	O75396	Vesicle-trafficking protein SEC22b	1.39597	0.481263	1	2018.03	By MS/MS	2;3	8.78e-17	1	134.37	125.73	46654	033016_Q_jrc_GlyGlyIP
TSSAFVGKTPEASPEPK	GlyGly (K)	PSMD1	A0A087WW66;Q99460-2;Q99460	26S proteasome non-ATPase regulatory subunit 1	1.39519	0.480458	1	1845.91	By MS/MS	2;3	6.15e-10	1	56.477	50.445	20934	033016_Q_jrc_GlyGlyIP
QSDENNLKDPGGSEFDSISK	GlyGly (K)	C6orf106	Q5TH58;Q9H6K1-2;Q9H6K1	Uncharacterized protein C6orf106	1.39305	0.478246	1	2280.01	By MS/MS	3	2.64e-07	1	106.61	94.463	36416	033016_Q_jrc_GlyGlyIP
IFGSNKWTTEQQQR	GlyGly (K)	ARL6IP1	H3BN98;H3BPJ2;Q15041-3;Q15041-2;Q15041	ADP-ribosylation factor-like protein 6-interacting protein 1	1.39148	0.476619	1	1835.89	By MS/MS	3	5.97e-06	1	77.577	68.259	27139	033016_Q_jrc_GlyGlyIP
FSTWEPTKR	GlyGly (K)	USP22	Q9UPT9-2;Q9UPT9;K7ESK0;K7ERX6	Ubiquitin carboxyl-terminal hydrolase 22	1.38848	0.47351	1	1264.62	By MS/MS	3	0.00099964	1	58.958	48.823	20671	033016_Q_jrc_GlyGlyIP
LTFDTTFSPNTGKK	GlyGly (K)	VDAC2	A0A0A0MR02;P45880-2;P45880;P45880-1;Q5JSD2;Q5JSD1	Voltage-dependent anion-selective channel protein 2	1.38841	0.47343	1	1669.83	By MS/MS	2;3	3.89e-05	1	105.69	98.713	37732	033016_Q_jrc_GlyGlyIP
RQETKEAQLYAAQAHLK	GlyGly (K)	NASP	P49321-2;P49321;P49321-3;Q5T624;P49321-4;E9PRH9;H0YF33;E9PI86	Nuclear autoantigenic sperm protein	1.38619	0.471129	2	2098.09	By MS/MS	4;5	7.73e-06	1	59.233	44.024	18690	033016_Q_jrc_GlyGlyIP
KALAAAGYDVEK	GlyGly (K)	HIST1H1E	P10412;Q02539;P22492;P16403;P16402	Histone H1.4;Histone H1.1;Histone H1t;Histone H1.2;Histone H1.3	1.38608	0.471009	1	1348.7	By MS/MS	2;3	4.47e-05	1	45.92	39.344	17151	033016_Q_jrc_GlyGlyIP
LQEYLGKFR	GlyGly (K)	LARP1	Q6PKG0-3;Q6PKG0	La-related protein 1	1.38514	0.470029	1	1266.67	By MS/MS	3	0.00039248	1	92.538	79.589	30946	033016_Q_jrc_GlyGlyIP
SIRPDNMSEYSKQMQR	GlyGly (K)	HDAC2	Q92769-3;Q92769;E5RJ04;E5RGV4;E5RHE7;E5RH52;E5RG37;E5RFP9;H3BM24;Q13547;Q5TEE2	Histone deacetylase 2;Histone deacetylase 1	1.37741	0.461959	2	2082.96	By MS/MS	3;4	1.08e-14	2	66.3	59.061	24049	033016_Q_jrc_GlyGlyIP
ELTAVVQKR	GlyGly (K)	RPS3	P23396;P23396-2;E9PL09;E9PPU1;F2Z2S8;H0YCJ7;H0YF32;E9PQ96;E9PJH4;E9PK82	40S ribosomal protein S3	1.37665	0.461164	1	1156.66	By MS/MS	2	6.68e-07	1	39.115	31.864	14219	033016_Q_jrc_GlyGlyIP
DVETTSSVSVKR	GlyGly (K)	UIMC1	Q96RL1;Q96RL1-2;D6RDZ5;D6RC40;D6RCQ3;Q96RL1-5	BRCA1-A complex subunit RAP80	1.37495	0.459378	1	1420.72	By MS/MS	2;3	3.09e-14	3	40.83	30.431	13764	033016_Q_jrc_GlyGlyIP
GANLKDYYSR	GlyGly (K)	DHX9	Q08211	ATP-dependent RNA helicase A	1.37495	0.459378	1	1299.62	By MS/MS	2;3	0.00055619	2	58.612	47.14	20154	033016_Q_jrc_GlyGlyIP
KQLADETLLK	GlyGly (K)	LMNB1	P20700;E9PBF6;A0A0D9SFE5	Lamin-B1	1.36973	0.453893	1	1271.71	By MS/MS	2;3	0.00037768	1	66.391	59.169	18372	030317_Q_jrc_GGIP_M6132_Elution_R
VLATVTKPVGGDKNGGTR	GlyGly (K)	RPL6	Q02878;F8VZ45;U3KQR5;F8VZA3;F8VWR1;F8VU16	60S ribosomal protein L6	1.36936	0.453498	2	1883.02	By MS/MS	3;4	7.2e-09	1	28.906	24.054	6584	030317_Q_jrc_GGIP_M6132_Elution_R
AKEFTNVYIK	GlyGly (K)	PABPC4	B1ANR0;Q13310-2;Q13310;Q13310-3;H0Y5F5;H0YCC8;P11940;E7EQV3;A0A087WTT1;P11940-2;E7ERJ7;H0YAR2;H0YBN4	Polyadenylate-binding protein 4;Polyadenylate-binding protein 1	1.36833	0.452412	1	1325.7	By MS/MS	2;3	6.95e-05	1	65.506	59.715	24358	033016_Q_jrc_GlyGlyIP
ATIELKALR	GlyGly (K)	SMARCA4	Q9HBD4;A0A0A0MT49;P51532-5;P51532-2;P51532-3;P51532-4;P51532	Transcription activator BRG1	1.36689	0.450893	1	1127.67	By MS/MS	2	0.00040071	1	82.301	68.301	27150	033016_Q_jrc_GlyGlyIP
TKATIELKALR	2 GlyGly (K)	SMARCA4	Q9HBD4;A0A0A0MT49;P51532-5;P51532-2;P51532-3;P51532-4;P51532	Transcription activator BRG1	1.36169	0.445401	2	1470.85	By MS/MS	3	0.0013746	1	61.73	46.478	19610	033016_Q_jrc_GlyGlyIP
DSGLYKELLHK	GlyGly (K)	SLC20A1	Q8WUM9;H7BZK4	Sodium-dependent phosphate transporter 1	1.36097	0.444635	1	1415.74	By MS/MS	2;3	7.87e-05	1	90.157	83.754	30346	040816_Q_jrc_SILAC_GG_IP2
ALGQNPTNAEVLKVLGNPK	GlyGly (K)	PDE6H	F8W1R7;J3KND3;G8JLA2;G3V1V0;B7Z6Z4;P60660-2;P60660;F8VPF3;F8W1I5;P14649	Myosin light polypeptide 6;Myosin light chain 6B	1.36008	0.443693	1	2076.13	By MS/MS	3	4.76e-23	1	134.77	131.01	45936	030317_Q_jrc_GGIP_M6132_Elution_F
STNICSFKDR	Acetyl (Protein N-term);GlyGly (K)	FAM72A	U3KQ03;A0A087WZP4;A0A087WSW5;Q86X60;Q6L9T8;Q5TYM5;H0Y354	Protein FAM72B;Protein FAM72D;Protein FAM72A;Protein FAM72C	1.35777	0.441243	1	1383.61	By MS/MS	2	0.00027398	1	108.57	101.04	35429	040816_Q_jrc_SILAC_GG_IP2
AEFPSKVSTR	Acetyl (Protein N-term);GlyGly (K)	PLLP	H3BN27;A0A087WYE0;Q9Y342	Plasmolipin	1.35774	0.441203	1	1276.64	By MS/MS	2	0.00015399	1	93.552	80.604	31389	033016_Q_jrc_GlyGlyIP
EILTKESNVQEVR	GlyGly (K)	PPP2CA	P67775;P67775-2;P62714;E7ESG8	Serine/threonine-protein phosphatase 2A catalytic subunit alpha isoform;Serine/threonine-protein phosphatase 2A catalytic subunit beta isoform;Serine/threonine-protein phosphatase	1.35764	0.441105	1	1657.86	By MS/MS	2;3	2.3e-09	2	66.082	56.238	23119	033016_Q_jrc_GlyGlyIP
LLQSQLQVKK	GlyGly (K)	RBM17	Q5W011;Q5W010;Q96I25	Splicing factor 45	1.35685	0.440263	1	1297.77	By matching	3	0.0038585	1	54.898	39.595	17130	033016_Q_jrc_GlyGlyIP
VDENGKISR	GlyGly (K)	RPS27A	P62979	Ubiquitin-40S ribosomal protein S27a;Ubiquitin;40S ribosomal protein S27a	1.35682	0.440224	1	1130.57	By MS/MS	2	6.04e-05	1	11.841	-0.055377	3981	033016_Q_jrc_GlyGlyIP
TFIAIKPDGVQR	GlyGly (K)	NME1	P15531;P15531-2;E7ERL0;E5RHP0;C9K028;Q32Q12;P22392-2;J3KPD9;P22392;F6XY72	Nucleoside diphosphate kinase A;Nucleoside diphosphate kinase;Nucleoside diphosphate kinase B	1.35544	0.438757	1	1457.8	By MS/MS	2;3	5.21e-07	2	93.925	87.763	33904	033016_Q_jrc_GlyGlyIP
VISSIEQKTER	GlyGly (K)	YWHAB	P31946;Q4VY20;Q4VY19;A0A0J9YWE8;A0A0J9YWZ2;P31946-2	14-3-3 protein beta/alpha;14-3-3 protein beta/alpha, N-terminally processed	1.35181	0.43489	1	1402.74	By MS/MS	3	1.81e-05	1	38.019	30.78	13901	033016_Q_jrc_GlyGlyIP
FGQGFGKTNIYTQK	GlyGly (K)	CXorf56	Q9H5V9-2;Q9H5V9-3;Q9H5V9	UPF0428 protein CXorf56	1.34987	0.432825	1	1701.85	By MS/MS	3	0.00039477	1	86.885	73.286	26854	040816_Q_jrc_SILAC_GG_IP2
AQIALEEASQQLAGKER	GlyGly (K)	MAPK6	Q16659	Mitogen-activated protein kinase 6	1.3492	0.432104	1	1955.01	By MS/MS	3	2.31e-07	1	115.55	104.4	39648	033016_Q_jrc_GlyGlyIP
DMLLANPHELSLLKER	Oxidation (M);GlyGly (K)	DDI2	Q5TDH0;Q5TDH0-3;Q5TDH0-2;H0YII4;H0YI90	Protein DDI1 homolog 2	1.34401	0.426548	1	2008.04	By MS/MS	3;4	3.25e-05	4	151.55	144.65	48998	033016_Q_jrc_GlyGlyIP
ASGADSKGDDLSTAILKQK	Acetyl (Protein N-term);2 GlyGly (K)	VCP	P55072	Transitional endoplasmic reticulum ATPase	1.33987	0.422095	2	2174.08	By MS/MS	3	2.08e-09	1	120.31	109.61	41682	033016_Q_jrc_GlyGlyIP
TLTGKTITLEVEPSDTIENVK	GlyGly (K)	UBC	F5H265;J3QS39;F5H6Q2;F5GYU3;F5H2Z3;B4DV12;F5H388;F5H747;F5GXK7;J3QKN0;Q5PY61;Q96C32;P0CG47;P0CG48;J3QTR3;P62987;M0R1V7;F5GZ39;J3QSA3;P62979	Polyubiquitin-B;Ubiquitin;Polyubiquitin-C;Ubiquitin;Ubiquitin-60S ribosomal protein L40;Ubiquitin;60S ribosomal protein L40;Ubiquitin-40S ribosomal protein S27a;Ubiquitin;40S ribosomal protein S27a	1.33865	0.420781	1	2401.26	By MS/MS	2;3;4	3.45e-147	3	152.98	149.11	51838	030317_Q_jrc_GGIP_M6132_Elution_R
VSFANQKAFR	GlyGly (K)	SPRTN	Q9H040	SprT-like domain-containing protein Spartan	1.33756	0.419604	1	1280.66	By MS/MS	2;3	0.00015843	2	56.24	44.68	19143	033016_Q_jrc_GlyGlyIP
IQPEEKPVEVSPAVTKGLYIAK	GlyGly (K)	SPG20	Q8N0X7	Spartin	1.33708	0.419083	2	2509.38	By MS/MS	3;4	7.13e-06	1	121.15	116.03	43380	033016_Q_jrc_GlyGlyIP
TISLDYKK	GlyGly (K)	ASCC3	Q8N3C0;Q8N3C0-4	Activating signal cointegrator 1 complex subunit 3	1.33597	0.417887	1	1080.58	By MS/MS	2	0.016856	1	54.491	39.189	15274	040816_Q_jrc_SILAC_GG_IP2
LVPVLSAKAAQASDLEK	GlyGly (K)	TALDO1	P37837	Transaldolase	1.33271	0.414364	1	1853.03	By MS/MS	2;3	2.62e-14	1	119.21	112.98	42302	033016_Q_jrc_GlyGlyIP
LYLPVQNKAK	GlyGly (K)	CFAP20	Q9Y6A4	Cilia- and flagella-associated protein 20	1.33268	0.414326	1	1286.73	By MS/MS	3	8.45e-05	1	63.158	53.257	21963	033016_Q_jrc_GlyGlyIP
NKSTESLQANVQR	GlyGly (K)	RPL13	P26373;J3QSB4	60S ribosomal protein L13	1.33214	0.413749	1	1587.8	By MS/MS	3	8.21e-11	1	26.487	18.772	9907	033016_Q_jrc_GlyGlyIP
ESILADKSLATR	GlyGly (K)	PSMD10	B1AJY7;O75832;B1AJY5;O75832-2;B1AJY6	26S proteasome non-ATPase regulatory subunit 10	1.32825	0.409527	1	1416.76	By MS/MS	2;3	0.00013895	1	91.419	78.38	30652	033016_Q_jrc_GlyGlyIP
DISPVLKDPASFR	GlyGly (K)	APRT	P07741;H3BQB1;P07741-2;H3BQF1;H3BQZ9;H3BSW3	Adenine phosphoribosyltransferase	1.32753	0.408742	1	1557.82	By matching	2;3	0.00015091	1	137.14	133.78	49160	033016_Q_jrc_GlyGlyIP
TFVNITPAEVGVLVGKDR	GlyGly (K)	PFN1	P07737;I3L3D5	Profilin-1	1.32742	0.408627	1	2028.1	By matching	3	5.38e-39	1	186.9	185.01	65912	033016_Q_jrc_GlyGlyIP
PSVPPLVKTSLFSSK	GlyGly (K)	NDC1	Q9BTX1-6;Q9BTX1-5;Q9BTX1-2;Q9BTX1;Q9BTX1-4	Nucleoporin NDC1	1.32566	0.406713	1	1699.95	By MS/MS	3	2.61e-12	1	144.08	137.02	50293	033016_Q_jrc_GlyGlyIP
TKDIEDVFYKYGAIR	GlyGly (K)	SRSF1	J3KTL2;Q07955-3;Q07955;Q07955-2;J3QQV5;J3KSW7	Serine/arginine-rich splicing factor 1	1.32519	0.406197	2	1930.98	By MS/MS	3;4	1.02e-08	3	144.68	139.85	51138	033016_Q_jrc_GlyGlyIP
TVFDNFFIKK	GlyGly (K)	SPRTN	Q9H040	SprT-like domain-containing protein Spartan	1.32431	0.405241	1	1371.72	By MS/MS	2;3	0.00028936	2	156.25	153.42	52617	040816_Q_jrc_SILAC_GG_IP2
QKEVEQLIK	GlyGly (K)	PSMA4	P25789;H0YN18;P25789-2	Proteasome subunit alpha type-4	1.32422	0.405146	1	1227.68	By MS/MS	2;3	1.94e-05	2	49.683	42.983	18477	033016_Q_jrc_GlyGlyIP
VLIGENEKAER	GlyGly (K)	ADAR	P55265-5;P55265;P55265-4;H0YCK3;P55265-3;P55265-2	Double-stranded RNA-specific adenosine deaminase	1.32412	0.405031	1	1370.72	By MS/MS	3	9.49e-05	1	41.273	27.173	12490	033016_Q_jrc_GlyGlyIP
LAVDEEENADNNTKANVTKPK	GlyGly (K)	TFRC	P02786;F8WBE5	Transferrin receptor protein 1;Transferrin receptor protein 1, serum form	1.32359	0.404458	2	2413.17	By MS/MS	3;4	5.45e-44	1	57.067	41.825	18100	033016_Q_jrc_GlyGlyIP
DAVAITKQFLK	GlyGly (K)	VPS45	A0A087WU65;Q9NRW7;Q9NRW7-2	Vacuolar protein sorting-associated protein 45	1.32326	0.404095	1	1346.76	By MS/MS	2;3	0.0001089	2	140.27	133.44	49068	033016_Q_jrc_GlyGlyIP
FIVNTLKDGR	GlyGly (K)	RPA1	P27694;I3L2M5;I3L524	Replication protein A 70 kDa DNA-binding subunit;Replication protein A 70 kDa DNA-binding subunit, N-terminally processed	1.3224	0.40316	1	1275.69	By MS/MS	3	0.0013497	1	86.604	73.005	26573	040816_Q_jrc_SILAC_GG_IP2
VIIEKYYTR	GlyGly (K)	RPS17	H0YN88;A0A075B716;P08708;H0YN73;H3BNC9	40S ribosomal protein S17	1.32085	0.401463	1	1297.7	By MS/MS	2;3	1.73e-05	2	75.282	68.293	21498	030317_Q_jrc_GGIP_M6132_Elution_R
VLEAKELALQPK	GlyGly (K)	GARS	P41250	Glycine--tRNA ligase	1.32045	0.401025	1	1451.83	By MS/MS	2;3	0.00029505	2	98.391	85.694	33229	033016_Q_jrc_GlyGlyIP
VLKQVHPDTGISSK	GlyGly (K)	HIST1H2BL	Q99880;U3KQK0;Q99879;Q99877;Q93079;Q5QNW6;P58876;Q5QNW6-2;Q96A08;Q16778;P33778;P23527;Q8N257;P06899	Histone H2B type 1-L;Histone H2B;Histone H2B type 1-M;Histone H2B type 1-N;Histone H2B type 1-H;Histone H2B type 2-F;Histone H2B type 1-D;Histone H2B type 1-A;Histone H2B type 2-E;Histone H2B type 1-B;Histone H2B type 1-O;Histone H2B type 3-B;Histone H2B type 1-J	1.31643	0.396631	1	1621.88	By MS/MS	3;4	0.00012151	1	33.606	25.04	11776	033016_Q_jrc_GlyGlyIP
SLFSNVVTKNK	GlyGly (K)	ATIC	P31939;P31939-2;H7C1S2	Bifunctional purine biosynthesis protein PURH;Phosphoribosylaminoimidazolecarboxamide formyltransferase;IMP cyclohydrolase	1.31339	0.393292	1	1349.73	By MS/MS	2;3	0.00010066	1	82.208	68.267	27168	033016_Q_jrc_GlyGlyIP
TILPKNNPPTIVHDK	GlyGly (K)	TOM1	O60784-3;O60784-4;O60784;O60784-2;V9GZ68;H7BYN7;V9GYF4;B0QY02;Q6UW50;B0QY01	Target of Myb protein 1	1.31296	0.392819	1	1799.99	By MS/MS	3;4	4.05e-06	2	63.66	56.271	23007	033016_Q_jrc_GlyGlyIP
AQYKGAASEAGR	Acetyl (Protein N-term);GlyGly (K)	FAM50A	Q14320	Protein FAM50A	1.31296	0.392819	1	1363.65	By MS/MS	2	7.26e-06	1	49.688	39.401	17223	033016_Q_jrc_GlyGlyIP
VKVTFNSALAQKEAK	GlyGly (K)	ITM2B	Q9Y287-2;Q9Y287	Integral membrane protein 2B;BRI2, membrane form;BRI2 intracellular domain;BRI2C, soluble form;Bri23 peptide	1.31294	0.3928	2	1746.96	By MS/MS	3;4	5.06e-09	1	61.096	52.24	21651	033016_Q_jrc_GlyGlyIP
FDVQLKDLEK	GlyGly (K)	RPS15A	P62244;I3L3P7;H3BVC7	40S ribosomal protein S15a	1.31285	0.392705	1	1347.7	By MS/MS	3	0.00025432	1	125.45	115.36	43625	033016_Q_jrc_GlyGlyIP
QGAIVAVTGDGVNDSPALKK	GlyGly (K)	ATP1A1	P05023-3;P05023-4;P05023;M0R116;A0A0A0MT26;P13637;P13637-2;P13637-3;B1AKY9;P50993;H0Y7C1	Sodium/potassium-transporting ATPase subunit alpha-1;Sodium/potassium-transporting ATPase subunit alpha-3;Sodium/potassium-transporting ATPase subunit alpha-2	1.31209	0.391872	1	2053.08	By MS/MS	3	3.57e-15	1	100.81	94.722	33592	040816_Q_jrc_SILAC_GG_IP2
VTAVPTLLKYGTPQK	GlyGly (K)	TXNDC17	Q9BRA2;I3L2R6	Thioredoxin domain-containing protein 17	1.31158	0.391304	1	1728.98	By MS/MS	3	1.33e-06	1	113.4	108.12	40657	033016_Q_jrc_GlyGlyIP
VVIFQQEQENKIQSHSR	GlyGly (K)	PPP2R2A	P63151;P63151-2;E5RIY1	Serine/threonine-protein phosphatase 2A 55 kDa regulatory subunit B alpha isoform	1.31142	0.391134	1	2183.11	By MS/MS	3;4	6.19e-27	1	72.907	58.433	23768	033016_Q_jrc_GlyGlyIP
QEKPAEKPAETPVATSPTATDSTSGDSSR	GlyGly (K)	RAD23B	P54727;P54727-2;H0Y579	UV excision repair protein RAD23 homolog B	1.30964	0.389168	2	3058.43	By MS/MS	3;4	3.86e-55	2	48.869	43.235	18725	033016_Q_jrc_GlyGlyIP
IEGFTNVKELYGK	GlyGly (K)	GIPC1	O14908	PDZ domain-containing protein GIPC1	1.309	0.388469	1	1610.83	By MS/MS	3	1.68e-05	1	126.4	116.36	43867	033016_Q_jrc_GlyGlyIP
TETPIVSKSLSSSLDDTEVKK	GlyGly (K)	VAPB	O95292	Vesicle-associated membrane protein-associated protein B/C	1.30847	0.387883	2	2377.22	By matching	4	4.55e-05	1	109.72	98.171	37382	033016_Q_jrc_GlyGlyIP
AKEILTKESNVQEVR	GlyGly (K)	PPP2CA	P67775;P67775-2;P62714	Serine/threonine-protein phosphatase 2A catalytic subunit alpha isoform;Serine/threonine-protein phosphatase 2A catalytic subunit beta isoform	1.30618	0.385356	2	1857	By MS/MS	3;4	3.8e-16	2	45.389	35.228	15697	033016_Q_jrc_GlyGlyIP
TTLAHIIASNSKK	GlyGly (K)	WRNIP1	Q96S55-2;Q96S55;Q96S55-3	ATPase WRNIP1	1.30521	0.384282	1	1496.83	By MS/MS	3	4.56e-05	1	48.993	34.041	14931	033016_Q_jrc_GlyGlyIP
IYLSKGPNVK	GlyGly (K)	FAM115A	Q9Y4C2-2;Q9Y4C2	Protein FAM115A	1.30414	0.383097	1	1231.69	By MS/MS	2;3	0.00022294	1	41.187	35.959	10827	030317_Q_jrc_GGIP_M6132_Elution_R
SDAAVDTSSEITTKDLK	Acetyl (Protein N-term);GlyGly (K)	PTMA	B8ZZQ6;P06454-2;P06454	Prothymosin alpha;Prothymosin alpha, N-terminally processed;Thymosin alpha-1	1.30254	0.381329	1	1935.93	By MS/MS	2;3	1.6e-60	3	125.65	120	44787	033016_Q_jrc_GlyGlyIP
FELYFQGPSSNKPR	GlyGly (K)	MCM7	P33993;P33993-2;C9J8M6	DNA replication licensing factor MCM7	1.30219	0.380934	1	1782.87	By MS/MS	2;3	6.2e-06	1	116.18	111.07	41866	033016_Q_jrc_GlyGlyIP
LELLLQKR	GlyGly (K)	STAG2	Q8N3U4;Q8N3U4-2;B1AMT4;Q68DW7;Q8WVM7-2;Q8WVM7	Cohesin subunit SA-2;Cohesin subunit SA-1	1.29729	0.375497	1	1125.69	By MS/MS	2	0.0060349	1	95.658	82.81	32150	033016_Q_jrc_GlyGlyIP
ELNGKQIYVGR	GlyGly (K)	PABPC1	P11940;E7EQV3;A0A087WTT1;P11940-2;E7ERJ7;H0YAR2;Q9H361;H0YAP2	Polyadenylate-binding protein 1;Polyadenylate-binding protein 3	1.29477	0.372692	1	1389.74	By MS/MS	3	0.0001723	1	67.668	52.816	21944	033016_Q_jrc_GlyGlyIP
QETKEAQLYAAQAHLK	GlyGly (K)	NASP	P49321-2;P49321;P49321-3;Q5T624;P49321-4;E9PRH9;H0YF33;E9PI86	Nuclear autoantigenic sperm protein	1.29443	0.372318	1	1941.99	By MS/MS	3;4	1.58e-06	2	73.207	58.58	23752	033016_Q_jrc_GlyGlyIP
NYGSYSTQASAAAATAELLKK	GlyGly (K)	SCAMP3	O14828-2;O14828	Secretory carrier-associated membrane protein 3	1.29339	0.371161	1	2258.12	By MS/MS	2;3;4	1.44e-56	1	136.65	131.04	45952	030317_Q_jrc_GGIP_M6132_Elution_F
GPAVLATKAAAGTK	GlyGly (K)	MYO6	A0A0A0MRM8;Q9UM54-5;Q9UM54-2;Q9UM54-6;A0A0D9SGC1;E7EW20;Q9UM54-4;Q9UM54-1;Q9UM54	Unconventional myosin-VI	1.29318	0.370919	1	1368.77	By MS/MS	2;3	1.65e-06	2	40.891	32.389	13155	040816_Q_jrc_SILAC_GG_IP2
VQVEYKGETK	GlyGly (K)	HSPA8	P11142;E9PKE3;P11142-2;E9PN89;E9PLF4;E9PQQ4;E9PQK7;E9PK54;E9PPY6;E9PN25;P54652	Heat shock cognate 71 kDa protein;Heat shock-related 70 kDa protein 2	1.29303	0.370751	1	1293.66	By matching	2;3	8.49e-05	1	26.475	14.405	7876	033016_Q_jrc_GlyGlyIP
KINNLNVEENSSGDQR	GlyGly (K)	MAGED1	Q9Y5V3;Q9Y5V3-2	Melanoma-associated antigen D1	1.29164	0.369203	1	1929.91	By MS/MS	3	1.44e-33	1	40.71	33.296	9836	030317_Q_jrc_GGIP_M6132_Elution_R
DAKHTNFVEFR	GlyGly (K)	AP2S1	M0R0N4;M0QYZ2;P53680;M0QZ21	AP-2 complex subunit sigma	1.29157	0.369129	1	1476.71	By MS/MS	2;3	1.19e-05	1	57.979	52.977	16385	030317_Q_jrc_GGIP_M6132_Elution_R
GPSVEDGKWYGVR	GlyGly (K)	NRSN2	A0A087WVS5;V9GYY0;V9GYV8;V9GZ28;V9GYN1;Q9GZP1	Neurensin-2	1.28819	0.365351	1	1562.75	By MS/MS	2;3	0.00012395	1	92.439	79.491	31097	033016_Q_jrc_GlyGlyIP
APIPQKQEILVEPEPLFGAPK	GlyGly (K)	UBXN7	O94888;C9JD50	UBX domain-containing protein 7	1.28707	0.364088	1	2414.32	By MS/MS	3;4	9.16e-10	2	170.59	168.76	60694	033016_Q_jrc_GlyGlyIP
SAVPPGADKKAEAGAGSATEFQFR	2 GlyGly (K)	RPS10	P46783	40S ribosomal protein S10	1.28657	0.363531	2	2619.27	By MS/MS	3;4	1.09e-27	5	103.53	91.308	34629	033016_Q_jrc_GlyGlyIP
VFEVNASNLEKQTSK	GlyGly (K)	LARS	Q9P2J5;A0A087WXY1	Leucine--tRNA ligase, cytoplasmic	1.28564	0.362492	1	1806.91	By MS/MS	3	7.64e-09	1	91.451	82.886	32293	033016_Q_jrc_GlyGlyIP
AAPGAEFAPNKR	GlyGly (K)	NONO	Q15233;Q15233-2	Non-POU domain-containing octamer-binding protein	1.2833	0.35986	1	1341.68	By MS/MS	3	0.00048793	1	39.118	29.584	13446	033016_Q_jrc_GlyGlyIP
DAVNQNTKLLQSAK	GlyGly (K)	EEF2K	O00418;H3BRH4	Eukaryotic elongation factor 2 kinase	1.28282	0.359324	1	1642.86	By MS/MS	3	6.31e-06	1	71.593	57.041	23345	033016_Q_jrc_GlyGlyIP
AEAIKALVKPK	GlyGly (K)	RPL29	P47914	60S ribosomal protein L29	1.2824	0.358842	2	1280.78	By MS/MS	3	0.00042065	1	37.269	30.004	13432	033016_Q_jrc_GlyGlyIP
EASGTDVKQLDQGNKDVR	GlyGly (K)	SPG20	Q8N0X7	Spartin	1.28115	0.357437	2	2073.01	By MS/MS	3;4	1.71e-07	2	40.384	33.12	14768	033016_Q_jrc_GlyGlyIP
SKSFQQSSLSR	Acetyl (Protein N-term);GlyGly (K)	MATR3	A0A0R4J2E8;A8MXP9;P43243;D6REM6;D6R991;D6R8Z5;Q68E03;D6RB45;D6R9F3;D6RBS2;D6RCM3;D6REK4	Matrin-3	1.28064	0.356864	1	1409.69	By MS/MS	2	2.67e-14	1	62.431	52.478	21801	033016_Q_jrc_GlyGlyIP
LSAKFGGQA	GlyGly (K)	ST13P5	A0A087X1H6;Q8NFI4;P50502	Putative protein FAM10A5;Hsc70-interacting protein	1.28059	0.356809	1	991.509	By MS/MS	2	0.00034217	1	44.777	38.645	16740	033016_Q_jrc_GlyGlyIP
SLVSKGTLVQTK	GlyGly (K)	HIST1H1E	P10412;Q02539;P16401;P16403;P16402	Histone H1.4;Histone H1.1;Histone H1.5;Histone H1.2;Histone H1.3	1.28021	0.356384	1	1373.79	By MS/MS	2;3	7.74e-06	2	57.795	49.144	20610	033016_Q_jrc_GlyGlyIP
LLQSAKTILR	GlyGly (K)	EEF2K	O00418;H3BRH4	Eukaryotic elongation factor 2 kinase	1.27797	0.353856	1	1255.76	By MS/MS	2;3	0.0012495	1	79.528	65.287	26170	033016_Q_jrc_GlyGlyIP
SPGDTAKDALFASQEK	GlyGly (K)	PEX19	Q5QNY5;P40855;E9PS71;B7Z8B3	Peroxisomal biogenesis factor 19	1.27639	0.352068	1	1777.85	By MS/MS	2;3	6.89e-14	1	100.55	94.514	36398	033016_Q_jrc_GlyGlyIP
ATVTATTKVPEIR	Acetyl (Protein N-term);GlyGly (K)	RUVBL2	Q9Y230;X6R2L4;M0R0Z0;M0QXZ7	RuvB-like 2	1.27615	0.351792	1	1541.84	By MS/MS	2;3	9.75e-23	1	119.17	111.33	41885	033016_Q_jrc_GlyGlyIP
DPGTVANKKEEEDLAK	GlyGly (K)	STAM	A6NMU3;Q92783-2;Q92783	Signal transducing adapter molecule 1	1.27561	0.351185	2	1856.91	By MS/MS	3	0.00014854	1	39.535	30.001	8486	030317_Q_jrc_GGIP_M6132_Elution_F
VAGQDGSVVQFKIK	GlyGly (K)	SUMO2	P61956-2;P61956;A8MUA9;A8MU27;Q6EEV6;P55854;P55854-2	Small ubiquitin-related modifier 2;Small ubiquitin-related modifier 4;Small ubiquitin-related modifier 3	1.2745	0.349934	1	1588.86	By MS/MS	2;3	2.27e-08	2	98.594	85.896	33296	033016_Q_jrc_GlyGlyIP
VLITENDVKEGLQR	GlyGly (K)	WRNIP1	Q96S55-2;Q96S55;Q96S55-3;Q96S55-4	ATPase WRNIP1	1.27015	0.344996	1	1726.92	By MS/MS	2;3	3.21e-17	2	111.2	103.77	39491	033016_Q_jrc_GlyGlyIP
QEILVEPEPLFGAPKR	GlyGly (K)	UBXN7	O94888;C9JD50	UBX domain-containing protein 7	1.26738	0.341848	1	1936.04	By MS/MS	3	4.25e-14	1	152.37	150.23	54088	030317_Q_jrc_GGIP_M6132_Elution_R
ASSDIQVKELEK	Acetyl (Protein N-term);GlyGly (K)	STMN1	P16949;P16949-2;A2A2D0	Stathmin	1.26717	0.34161	1	1501.76	By MS/MS	2	9.46e-16	1	105.47	99.737	37994	033016_Q_jrc_GlyGlyIP
ERDAVNQNTKLLQSAK	GlyGly (K)	EEF2K	O00418;H3BRH4	Eukaryotic elongation factor 2 kinase	1.26619	0.340496	2	1928.01	By MS/MS	3;4	3.65e-05	2	51.149	35.997	15830	033016_Q_jrc_GlyGlyIP
GKLEAIITPPPAKK	GlyGly (K)	H2AFY	O75367-2;O75367-3;O75367;D6RCF2	Core histone macro-H2A.1;Histone H2A	1.26613	0.340422	2	1575.93	By MS/MS	2;3	0.00015884	1	76.437	62.163	24741	033016_Q_jrc_GlyGlyIP
IAELESKTNTLR	GlyGly (K)	CEP55	Q53EZ4-2;Q53EZ4	Centrosomal protein of 55 kDa	1.26199	0.335699	1	1487.79	By matching	3	0.00014816	1	71.076	56.324	23139	033016_Q_jrc_GlyGlyIP
HAFSLKQLDNPAR	GlyGly (K)	USP5	P45974-2;P45974	Ubiquitin carboxyl-terminal hydrolase 5	1.2617	0.335372	1	1609.83	By MS/MS	2;3;4	3.48e-14	2	74.023	67.069	21022	030317_Q_jrc_GGIP_M6132_Elution_R
KQLAEEETKITDK	GlyGly (K)	HUWE1	Q7Z6Z7-2;Q7Z6Z7-3;Q7Z6Z7	E3 ubiquitin-protein ligase HUWE1	1.26165	0.335317	2	1645.85	By MS/MS	3;4	1.93e-06	2	35.117	20.014	10523	033016_Q_jrc_GlyGlyIP
VQIKQETIESR	GlyGly (K)	HSF2	Q03933-2;Q03933	Heat shock factor protein 2	1.25957	0.332934	1	1443.77	By MS/MS	3	0.00012582	1	48.562	33.61	15044	033016_Q_jrc_GlyGlyIP
ISPPIKEEETKGDSVEK	GlyGly (K)	ZC3H14	Q6PJT7-5;Q6PJT7-9;Q6PJT7-2;Q6PJT7;G3V256;H0YJA2;Q6PJT7-4;Q6PJT7-3;Q6PJT7-10;Q6PJT7-11;G3V5I6;A0A087WTC9	Zinc finger CCCH domain-containing protein 14	1.25808	0.331227	2	1999.01	By MS/MS	3;4	2.28e-11	4	50.782	40.5	17913	033016_Q_jrc_GlyGlyIP
NNCPFSADENYRPLAKTR	GlyGly (K)	PCM1	A6NNN6;E7ETA6;Q15154-2;Q15154	Pericentriolar material 1 protein	1.25573	0.328525	2	2267.04	By MS/MS	4	4.41e-12	1	100.69	88.247	34272	033016_Q_jrc_GlyGlyIP
LLESLEEQEVKGFNR	GlyGly (K)	LETM2	J3KP26;Q86W74-2;Q86W74	Ankyrin repeat domain-containing protein 46	1.2556	0.328381	1	1903.96	By MS/MS	3	1.09e-08	1	139.39	136.09	50166	033016_Q_jrc_GlyGlyIP
VQQLVAKELGQTGTR	GlyGly (K)	AUP1	Q9Y679-2;Q9Y679;Q9Y679-3	Ancient ubiquitous protein 1	1.25414	0.326697	1	1740.95	By MS/MS	2;3;4	1.33e-06	2	75.928	67.212	26744	033016_Q_jrc_GlyGlyIP
LSNKVEAIDVEEAKR	GlyGly (K)	MCM4	P33991	DNA replication licensing factor MCM4	1.2493	0.321117	2	1813.95	By matching	3;4	0.00012886	1	63.275	54.44	22358	033016_Q_jrc_GlyGlyIP
SKTEDHEEAGPLPTKVNLAHSEI	GlyGly (K)	TMEM59	Q5T6Z8;Q9BXS4	Transmembrane protein 59	1.24923	0.321045	2	2615.28	By MS/MS	3;4;5	1.22e-20	2	94.328	88.704	34060	033016_Q_jrc_GlyGlyIP
LVLSKLYEEGSNKR	GlyGly (K)	PSMA3	P25788-2;P25788	Proteasome subunit alpha type-3	1.24922	0.321027	2	1748.94	By MS/MS	3;4	2.36e-11	2	80.984	73.391	28520	033016_Q_jrc_GlyGlyIP
GPFADENFKLR	GlyGly (K)	PPIH	H0YEL5;C9JQD4;O43447-2;O43447	Peptidyl-prolyl cis-trans isomerase;Peptidyl-prolyl cis-trans isomerase H	1.24713	0.318614	1	1406.69	By MS/MS	3	0.00010131	1	106.52	98.874	33070	030317_Q_jrc_GGIP_M6132_Elution_R
EVKYEAPQATDGLAGALDAR	GlyGly (K)	TOM1	O60784-3;O60784-4;O60784;O60784-2	Target of Myb protein 1	1.24581	0.317085	1	2188.08	By MS/MS	3;4	9.37e-56	1	138.85	134.64	49431	033016_Q_jrc_GlyGlyIP
LILTGAESKSNGEEGYGR	GlyGly (K)	ANAPC5	F5GY68;H0YFB5;F5H0F9;Q9UJX4-2;Q9UJX4-3;Q9UJX4	Anaphase-promoting complex subunit 5	1.24566	0.316905	1	1993.97	By MS/MS	3	6.23e-09	1	76.463	69.55	22042	030317_Q_jrc_GGIP_M6132_Elution_R
ATIKDASLQPR	GlyGly (K)	RNF114	A0A096LP02;A0A096LNV3;Q9Y508-2;Q9Y508	E3 ubiquitin-protein ligase RNF114	1.24432	0.315361	1	1312.71	By MS/MS	2;3	2.25e-09	2	43.702	36.037	10732	030317_Q_jrc_GGIP_M6132_Elution_F
LEADQSPKNSAILQNR	GlyGly (K)	CENPF	P49454	Centromere protein F	1.23808	0.308109	1	1896.97	By MS/MS	3	9.5e-05	1	75.439	60.988	22529	040816_Q_jrc_SILAC_GG_IP2
AASAAAASAAAASAASGSPGPGEGSAGGEKR	Acetyl (Protein N-term);GlyGly (K)	TRIM28	Q13263-2;Q13263	Transcription intermediary factor 1-beta	1.23776	0.307734	1	2698.25	By MS/MS	3	4.35e-55	1	130.37	121.53	45523	033016_Q_jrc_GlyGlyIP
EGLELPEDEEEKKK	GlyGly (K)	HSP90AA1	P07900;P07900-2;Q58FG0;P08238;Q58FF7	Heat shock protein HSP 90-alpha;Putative heat shock protein HSP 90-alpha A5;Heat shock protein HSP 90-beta;Putative heat shock protein HSP 90-beta-3	1.23759	0.307537	2	1785.86	By MS/MS	3	0.00054305	1	58.888	51.398	15711	030317_Q_jrc_GGIP_M6132_Elution_F
NFNETFLKR	GlyGly (K)	NAA15	A0A0B4J1W3;Q9BXJ9	N-alpha-acetyltransferase 15, NatA auxiliary subunit	1.23712	0.306984	1	1281.65	By MS/MS	2;3	7.26e-05	2	83.768	69.918	27634	033016_Q_jrc_GlyGlyIP
SAFAPFGKISDAR	GlyGly (K)	TIAL1	Q01085;Q01085-2;E7ETJ9	Nucleolysin TIAR	1.2351	0.30463	1	1479.75	By MS/MS	2;3	8.64e-05	2	117.26	106.47	40363	033016_Q_jrc_GlyGlyIP
LIFAGKQLEDGR	GlyGly (K)	UBC	F5H265;J3QS39;F5H6Q2;F5GYU3;F5H2Z3;B4DV12;F5H388;F5H747;F5GXK7;J3QKN0;Q5PY61;Q96C32;P0CG47;P0CG48;J3QTR3;P62987;M0R1V7;F5GZ39;M0R1M6;M0R2S1;P62979	Polyubiquitin-B;Ubiquitin;Polyubiquitin-C;Ubiquitin;Ubiquitin-60S ribosomal protein L40;Ubiquitin;60S ribosomal protein L40;Ubiquitin-40S ribosomal protein S27a;Ubiquitin;40S ribosomal protein S27a	1.2348	0.304273	1	1459.78	By MS/MS	2;3	1.83e-28	120	144.31	141.78	31343	030317_Q_jrc_GGIP_M6132_Elution_F
SPYQEFTDHLVKTHTR	GlyGly (K)	RPS2	P15880;H0YEN5;E9PQD7	40S ribosomal protein S2	1.23445	0.303864	1	2072.01	By MS/MS	3;4;5	3.38e-19	1	96.607	83.823	32366	033016_Q_jrc_GlyGlyIP
EHALAQAELLKR	GlyGly (K)	SCAMP1	A0A087WXB0;O15126;A0A087WTX8;A0A087WZA6;O15126-2	Secretory carrier-associated membrane protein 1	1.23362	0.302902	1	1491.82	By MS/MS	3	2.78e-15	1	66.943	52.041	21486	033016_Q_jrc_GlyGlyIP
SSDTNIFDSNVPSNKSNFSR	GlyGly (K)	ZC3H14	Q6PJT7-5;Q6PJT7-9;Q6PJT7-2;Q6PJT7;G3V256;Q6PJT7-4;Q6PJT7-3;Q6PJT7-10;G3V3Y4;G3V3R9;G3V572;G3V473;G3V240	Zinc finger CCCH domain-containing protein 14	1.23359	0.302867	1	2329.06	By MS/MS	3	7.07e-08	1	118.65	108	41079	033016_Q_jrc_GlyGlyIP
GSIQNAKQALR	GlyGly (K)	PCNXL3	Q9H6A9-3;Q9H6A9;H0YJ91;Q96RV3-4;Q96RV3-3;Q96RV3	Pecanex-like protein 3;Pecanex-like protein 1	1.23233	0.30139	1	1298.71	By MS/MS	3	0.00010342	1	38.747	24.696	11687	033016_Q_jrc_GlyGlyIP
GTLVQTKGTGASGSFK	GlyGly (K)	HIST1H1E	P10412;Q02539;P16401;P16403;P16402	Histone H1.4;Histone H1.1;Histone H1.5;Histone H1.2;Histone H1.3	1.23153	0.300448	1	1651.85	By MS/MS	2;3	1.49e-09	2	45.967	37.235	16379	033016_Q_jrc_GlyGlyIP
SLYPSLEDLKVDK	Acetyl (Protein N-term);GlyGly (K)	SDCBP	O00560-2;B4DHN5;E9PBU7;O00560	Syntenin-1	1.228	0.296315	1	1661.85	By MS/MS	2	7.19e-06	1	195.47	196.99	69791	033016_Q_jrc_GlyGlyIP
TRPSSDQLKEASGTDVK	GlyGly (K)	SPG20	Q8N0X7	Spartin	1.228	0.296315	2	1931.95	By MS/MS	3;4	1.08e-19	2	33.152	26.733	12275	033016_Q_jrc_GlyGlyIP
ALAAAGYDVEKNNSR	GlyGly (K)	HIST1H1E	P10412;Q02539;P22492;P16403;P16402	Histone H1.4;Histone H1.1;Histone H1t;Histone H1.2;Histone H1.3	1.22769	0.295943	1	1691.82	By MS/MS	2;3	2.24e-22	2	53.079	45.389	17433	040816_Q_jrc_SILAC_GG_IP2
RGPAVLATKAAAGTK	GlyGly (K)	MYO6	A0A0A0MRM8;Q9UM54-5;Q9UM54-2	Unconventional myosin-VI	1.22557	0.293447	2	1524.87	By MS/MS	3	1.9e-08	1	25.088	17.217	9359	033016_Q_jrc_GlyGlyIP
DLKPQNLLIDDKGTIK	GlyGly (K)	CDK1	P06493;A0A024QZP7;A0A087WZZ9;E5RIU6	Cyclin-dependent kinase 1	1.22517	0.292988	2	1924.06	By matching	3;4	3.77e-05	1	122.2	119.33	44436	033016_Q_jrc_GlyGlyIP
YQENAQLSVKQVR	GlyGly (K)	HAUS6	Q7Z4H7-2;Q7Z4H7-3;Q7Z4H7;Q5VY60	HAUS augmin-like complex subunit 6	1.22336	0.290851	1	1675.86	By MS/MS	3	0.00017025	1	62.113	46.899	18001	040816_Q_jrc_SILAC_GG_IP2
SAAEEKAAQALSVQDK	GlyGly (K)	SLC19A1	P41440-2;P41440	Folate transporter 1	1.22215	0.289422	1	1758.87	By MS/MS	2;3	1.86e-09	1	79.311	72.54	28662	033016_Q_jrc_GlyGlyIP
IREIELKNR	GlyGly (K)	SRSF9	S4R3G0;Q13242;H0YIB4	Serine/arginine-rich splicing factor 9	1.22151	0.288664	2	1283.73	By MS/MS	3	0.0010643	1	33.284	18.182	9971	033016_Q_jrc_GlyGlyIP
SSGPYGGGGQYFAKPR	GlyGly (K)	HNRNPA1	P09651;F8W6I7;P09651-3;P09651-2;H0YH80	Heterogeneous nuclear ribonucleoprotein A1;Heterogeneous nuclear ribonucleoprotein A1, N-terminally processed	1.21746	0.283878	1	1741.82	By MS/MS	3	6.35e-14	1	69.005	59.353	24101	033016_Q_jrc_GlyGlyIP
SLKSTQDEINQAR	GlyGly (K)	SPATA22	M0R165;Q9UBC2-3;Q9UBC2;Q9UBC2-2;Q9UBC2-4;M0R2S2	Epidermal growth factor receptor substrate 15-like 1	1.21641	0.282632	1	1602.8	By matching	3	0.0003143	1	46.21	31.859	14147	033016_Q_jrc_GlyGlyIP
GASNKYLVEFR	GlyGly (K)	ADRM1	Q16186;A0A087WUX6;A0A087WX59	Proteasomal ubiquitin receptor ADRM1	1.21592	0.282053	1	1396.71	By MS/MS	2;3	2.8e-16	2	80.904	74.291	23779	030317_Q_jrc_GGIP_M6132_Elution_F
EKVVPLYGR	GlyGly (K)	RNF5	Q99942	E3 ubiquitin-protein ligase RNF5	1.21585	0.281965	1	1173.65	By MS/MS	2	0.002103	1	61.513	54.01	22362	033016_Q_jrc_GlyGlyIP
TLLIKTVETR	GlyGly (K)	VIM	P08670	Vimentin	1.2152	0.281193	1	1286.76	By MS/MS	2;3	6.56e-06	2	80.053	70.827	28103	033016_Q_jrc_GlyGlyIP
LPDEKVELFSK	GlyGly (K)	PCM1	A6NNN6;E7ETA6;Q15154-2;Q15154;E7EV93;E5RGQ4;E9PGW9;Q15154-3	Pericentriolar material 1 protein	1.21411	0.279897	1	1417.75	By MS/MS	2;3	1.86e-12	2	115.34	106.71	40525	033016_Q_jrc_GlyGlyIP
EQFYHSCKQYGITGENVR	GlyGly (K)	CDK5RAP3	Q96JB5;Q96JB5-4;J3QQY1;Q96JB5-2;J3QL86	CDK5 regulatory subunit-associated protein 3	1.21278	0.278321	1	2330.04	By MS/MS	3;4	3.4e-39	2	88.69	82.277	32257	033016_Q_jrc_GlyGlyIP
FVEEQNLKDLR	GlyGly (K)	PFKFB3	F2Z2I2;Q5W015;Q5VX20;Q16875-3;Q16875-2;Q16875;Q16875-4	6-phosphofructo-2-kinase/fructose-2,6-bisphosphatase 3;6-phosphofructo-2-kinase;Fructose-2,6-bisphosphatase	1.21249	0.277971	1	1503.77	By MS/MS	3	0.00010131	1	93.128	80.179	28953	040816_Q_jrc_SILAC_GG_IP2
EKFYEAKLQQQQR	GlyGly (K)	PCM1	A6NNN6;E7ETA6;Q15154-2;Q15154	Pericentriolar material 1 protein	1.20989	0.274878	2	1808.92	By MS/MS	3;4	0.00015982	1	55.668	40.492	15923	040816_Q_jrc_SILAC_GG_IP2
NFGIGQDIQPKR	GlyGly (K)	RPL7A	P62424;Q5T8U3	60S ribosomal protein L7a	1.20907	0.273901	1	1485.77	By MS/MS	2;3	4.47e-05	1	79.357	73.916	29050	033016_Q_jrc_GlyGlyIP
EASGTDVKQLDQGNK	GlyGly (K)	SPG20	Q8N0X7	Spartin	1.20858	0.273308	1	1702.81	By MS/MS	2;3	5.34e-05	1	33.49	28.638	8384	030317_Q_jrc_GGIP_M6132_Elution_R
KASGPPVSELITKAVAASK	GlyGly (K)	HIST1H1E	P10412;P16403;P16402	Histone H1.4;Histone H1.2;Histone H1.3	1.20767	0.272228	2	1967.11	By MS/MS	3;4	9.97e-24	3	131.48	124.5	45404	033016_Q_jrc_GlyGlyIP
ATFIKVPQNQNGK	GlyGly (K)	NCL	P19338;H7BY16	Nucleolin	1.20745	0.271966	1	1557.83	By MS/MS	3	9.53e-05	1	52.234	44.544	17241	040816_Q_jrc_SILAC_GG_IP2
LSSLGTGSSSGNGKVATAPTR	GlyGly (K)	EAPP	G3V2W9;A0A087X060;Q56P03	E2F-associated phosphoprotein	1.20553	0.269669	1	2061.05	By MS/MS	3	9.8e-22	1	55.951	40.649	17664	033016_Q_jrc_GlyGlyIP
QTNFMTKLGSISCK	GlyGly (K)	YARS	P54577	Tyrosine--tRNA ligase, cytoplasmic;Tyrosine--tRNA ligase, cytoplasmic, N-terminally processed	1.20498	0.269008	1	1728.82	By MS/MS	2;3	3.82e-21	2	128.46	123.61	46088	033016_Q_jrc_GlyGlyIP
RGEIIAKQGGGGGGGSVPGIER	GlyGly (K)	HNRNPM	A0A087X0X3;P52272-2;P52272;M0R019;M0R2T0	Heterogeneous nuclear ribonucleoprotein M	1.20491	0.268921	2	2165.13	By MS/MS	3;4	1.7e-10	2	66.492	54.66	22425	033016_Q_jrc_GlyGlyIP
YASENVNKLLVGNK	GlyGly (K)	RAB1B	Q9H0U4;E9PLD0;E7END7;P62820;P62820-2	Ras-related protein Rab-1B;Ras-related protein Rab-1A	1.20335	0.267062	1	1661.87	By matching	2;3	0.00031504	1	85.718	79.23	25568	030317_Q_jrc_GGIP_M6132_Elution_R
VTFNSALAQKEAK	GlyGly (K)	ITM2B	Q9Y287-2;Q9Y287	Integral membrane protein 2B;BRI2, membrane form;BRI2 intracellular domain;BRI2C, soluble form;Bri23 peptide	1.20139	0.264703	1	1519.8	By MS/MS	2;3	9.59e-08	2	63.824	56.435	23132	033016_Q_jrc_GlyGlyIP
ADEEKLPPGWEKR	Acetyl (Protein N-term);GlyGly (K)	PIN1	Q13526;K7EMU7;O15428	Peptidyl-prolyl cis-trans isomerase NIMA-interacting 1;Putative PIN1-like protein	1.20073	0.263906	2	1709.84	By MS/MS	3	4.79e-05	3	100.07	87.668	30751	040816_Q_jrc_SILAC_GG_IP2
LLVGNKCDLTTKK	GlyGly (K)	RAB1A	E7END7;P62820;P62820-2	Ras-related protein Rab-1A	1.20005	0.263092	2	1603.86	By matching	3;4	0.00015932	1	63.48	48.371	20422	033016_Q_jrc_GlyGlyIP
ITTPYMTKYER	GlyGly (K)	POLR2F	U3KQS8;F8WC47;U3KPY1;U3KQB0;B0QYL8;B0QYL9;P61218	DNA-directed RNA polymerases I, II, and III subunit RPABC2	1.19546	0.257563	1	1515.74	By MS/MS	3	0.00010621	1	73.234	66.095	20913	030317_Q_jrc_GGIP_M6132_Elution_R
AWPHDTIGSLKR	GlyGly (K)	TMUB1	C9JE12;C9JCW7;Q9BVT8	Transmembrane and ubiquitin-like domain-containing protein 1	1.19119	0.252398	1	1493.77	By MS/MS	3	7.87e-05	1	79.641	65.34	24299	040816_Q_jrc_SILAC_GG_IP2
YITNLEVKELR	GlyGly (K)	TSPYL1	Q9H0U9	Testis-specific Y-encoded-like protein 1	1.19103	0.252209	1	1490.81	By MS/MS	3	0.0048329	1	109	97.502	34576	040816_Q_jrc_SILAC_GG_IP2
AGITTIEAVKR	Acetyl (Protein N-term);GlyGly (K)	DKFZp686J1372	A0A087WWU8;Q5HYB6;P06753-5;P06753-2;Q5VU61;P06753-4;P06753-3;P06753-6;D6R904;D6RFM2	Tropomyosin alpha-3 chain	1.19082	0.251951	1	1313.73	By MS/MS	2	3.25e-15	1	123.42	116.77	43834	033016_Q_jrc_GlyGlyIP
ITSDEPLTKDDIPVFLR	GlyGly (K)	ATXN10	Q9UBB4-2;Q9UBB4;B1AHE4	Ataxin-10	1.18975	0.250663	1	2072.08	By MS/MS	2;3;4	2.34e-14	2	187.38	184.93	68207	030317_Q_jrc_GGIP_M6132_Elution_R
CVQDAKGGSFYR	GlyGly (K)	MIB1	Q86YT6	E3 ubiquitin-protein ligase MIB1	1.18939	0.250217	1	1501.66	By MS/MS	3	0.00031521	1	60.089	52.625	19578	040816_Q_jrc_SILAC_GG_IP2
MQIFVKTLTGK	Oxidation (M);GlyGly (K)	UBC	F5H265;J3QS39;F5H6Q2;F5GYU3;F5H2Z3;B4DV12;F5H388;F5H747;F5GXK7;J3QKN0;Q5PY61;Q96C32;P0CG47;P0CG48;J3QTR3;P62987;M0R1V7;F5GZ39;J3QSA3;P62979	Polyubiquitin-B;Ubiquitin;Polyubiquitin-C;Ubiquitin;Ubiquitin-60S ribosomal protein L40;Ubiquitin;60S ribosomal protein L40;Ubiquitin-40S ribosomal protein S27a;Ubiquitin;40S ribosomal protein S27a	1.18794	0.248468	1	1394.76	By MS/MS	2;3	0.00010396	16	100.87	90.917	37195	033016_Q_jrc_GlyGlyIP
EMLQQSKILK	Oxidation (M);GlyGly (K)	HSP90AA1	P07900;P07900-2;P08238;Q58FF7	Heat shock protein HSP 90-alpha;Heat shock protein HSP 90-beta;Putative heat shock protein HSP 90-beta-3	1.18766	0.248125	1	1346.72	By MS/MS	3	0.00041488	1	52.819	40.077	18696	033016_Q_jrc_GlyGlyIP
LGNLKQQAEQER	GlyGly (K)	ZWINT	O95229;A6NH27	ZW10 interactor	1.18378	0.243404	1	1526.78	By MS/MS	3	1.68e-05	1	35.068	27.905	7666	030317_Q_jrc_GGIP_M6132_Elution_R
GTGAASFDEFGNSKYQNR	GlyGly (K)	GTF2B	B1APE1;B1APE2;Q00403	Transcription initiation factor IIB	1.18194	0.241151	1	2061.91	By MS/MS	3	1.13e-06	1	92.914	79.966	28804	040816_Q_jrc_SILAC_GG_IP2
ITTPYMTKYER	Oxidation (M);GlyGly (K)	POLR2F	U3KQS8;F8WC47;U3KPY1;U3KQB0;B0QYL8;B0QYL9;P61218	DNA-directed RNA polymerases I, II, and III subunit RPABC2	1.18173	0.240895	1	1531.73	By MS/MS	3	0.00028975	4	69.07	54.352	20614	040816_Q_jrc_SILAC_GG_IP2
IISPKNNPPTIVQDK	GlyGly (K)	TOM1L2	B7Z2U2;Q6ZVM7-3;Q6ZVM7-5;Q6ZVM7;K7ENB0	TOM1-like protein 2	1.18166	0.24081	1	1776.97	By MS/MS	3	1.34e-11	1	72.825	65.686	26200	033016_Q_jrc_GlyGlyIP
SKTEDHEEAGPLPTKVNLAHSEI	2 GlyGly (K)	TMEM59	Q5T6Z8;Q9BXS4	Transmembrane protein 59	1.18149	0.240606	2	2729.33	By MS/MS	4;5	2.54e-15	2	100.7	88.298	34054	033016_Q_jrc_GlyGlyIP
SPVAKDVDLEFLAK	GlyGly (K)	VCP	P55072	Transitional endoplasmic reticulum ATPase	1.18111	0.240145	1	1644.87	By MS/MS	3	4.04e-07	1	146.84	140.11	51627	033016_Q_jrc_GlyGlyIP
FLVEYKSAVEKK	GlyGly (K)	HAT1	O14929;F8WEW1;F8W9G7	Histone acetyltransferase type B catalytic subunit	1.1811	0.240128	2	1553.85	By matching	3	0.00075162	1	80.706	66.705	26504	033016_Q_jrc_GlyGlyIP
FASASIKIAPPETPDSK	GlyGly (K)	IGF2BP1	Q9NZI8;Q9NZI8-2	Insulin-like growth factor 2 mRNA-binding protein 1	1.17983	0.238579	1	1871.96	By MS/MS	3	1.59e-05	1	114.07	102.92	39214	033016_Q_jrc_GlyGlyIP
SVSLTGAPESVQKAK	GlyGly (K)	KHSRP	A0A087WTP3;Q92945;M0R0I5;M0QYH3;M0QXW7	Far upstream element-binding protein 2	1.17965	0.238357	1	1614.86	By MS/MS	3	5.76e-05	1	63.79	48.587	20377	033016_Q_jrc_GlyGlyIP
IFVGGLSPDTPEEKIR	GlyGly (K)	HNRNPD	H0YA96;H0Y8G5;Q14103-4;Q14103-3;Q14103-2;Q14103;D6RF44;D6RAF8	Heterogeneous nuclear ribonucleoprotein D0	1.17954	0.238221	1	1870.98	By MS/MS	3	9.3e-07	1	130.64	126.38	43979	040816_Q_jrc_SILAC_GG_IP2
ADFLKGLPVYNK	Acetyl (Protein N-term);GlyGly (K)	DDA1	Q9BW61	DET1- and DDB1-associated protein 1	1.17812	0.236486	1	1519.8	By MS/MS	2	1.81e-05	1	202.01	203.88	71480	033016_Q_jrc_GlyGlyIP
AAINQKLIETGER	GlyGly (K)	ENY2	J3KNT2;E5RI00;E5RHT9;E5RJ84;E5RHX8;Q9NPA8-2;Q9NPA8	Transcription and mRNA export factor ENY2	1.17752	0.235756	1	1555.83	By matching	3	0.00014578	1	74.721	60.27	24374	033016_Q_jrc_GlyGlyIP
YGVAWEKYCQR	GlyGly (K)	LBR	Q14739	Lamin-B receptor	1.17618	0.234109	1	1573.7	By MS/MS	3	6.06e-05	1	100.83	94.872	36598	033016_Q_jrc_GlyGlyIP
DFLKEFNNK	GlyGly (K)	JAK1	P23458	Tyrosine-protein kinase JAK1	1.17535	0.233091	1	1267.62	By MS/MS	2;3	0.00018998	2	101.98	96.014	34266	040816_Q_jrc_SILAC_GG_IP2
KASKTAENATSGETLEENEAGD	GlyGly (K)	PA2G4	Q9UQ80-2;Q9UQ80	Proliferation-associated protein 2G4	1.17517	0.232871	2	2365.05	By matching	3	9.35e-07	1	49.095	34.143	15296	033016_Q_jrc_GlyGlyIP
AVPVESPVQKV	GlyGly (K)	SLC35B2	Q8TB61-5;Q8TB61-4;Q8TB61-3;Q8TB61-2;Q8TB61	Adenosine 3'-phospho 5'-phosphosulfate transporter 1	1.17277	0.229924	1	1265.7	By MS/MS	2	0.0011401	1	90.525	81.893	31835	033016_Q_jrc_GlyGlyIP
FAGASIKIAPAEGPDVSER	GlyGly (K)	IGF2BP2	F8W930;Q9Y6M1-5;Q9Y6M1-6;Q9Y6M1-3;Q9Y6M1-4;Q9Y6M1-1;Q9Y6M1	Insulin-like growth factor 2 mRNA-binding protein 2	1.1718	0.228723	1	2028.03	By matching	3	3.6e-09	1	122.13	111.84	42160	033016_Q_jrc_GlyGlyIP
MLELVAQKQR	GlyGly (K)	UBXN1	E9PJ81;E9PRQ7;Q04323;Q04323-2	UBX domain-containing protein 1	1.1707	0.227371	1	1328.72	By matching	2;3	1.77e-05	1	68.36	62.227	19556	030317_Q_jrc_GGIP_M6132_Elution_R
SLETKTGADVCR	GlyGly (K)	NCAPG2	Q86XI2;Q86XI2-2;F8WE06	Condensin-2 complex subunit G2	1.1706	0.227253	1	1450.67	By matching	3	0.00013943	1	45.301	35.267	15734	033016_Q_jrc_GlyGlyIP
YIGIVKQAGLER	GlyGly (K)	HNRNPF	P52597	Heterogeneous nuclear ribonucleoprotein F;Heterogeneous nuclear ribonucleoprotein F, N-terminally processed	1.16996	0.226459	1	1459.81	By MS/MS	2;3	4.44e-05	2	91.153	82.595	32103	033016_Q_jrc_GlyGlyIP
KAEAGAGSATEFQFR	GlyGly (K)	RPS10	P46783;Q9NQ39	40S ribosomal protein S10;Putative 40S ribosomal protein S10-like	1.16977	0.226223	1	1682.8	By MS/MS	2;3	1.88e-30	1	72.527	63.991	25843	033016_Q_jrc_GlyGlyIP
ICLDILKDK	GlyGly (K)	UBE2N	P61088;F8VQQ8	Ubiquitin-conjugating enzyme E2 N	1.16921	0.225531	1	1231.65	By MS/MS	2;3	5.93e-05	2	145.6	141.94	49909	030317_Q_jrc_GGIP_M6132_Elution_R
LTSPVINTSLDTKNIAFER	GlyGly (K)	ANKRD13A	Q8IZ07;H0YIN8;S4R3D2	Ankyrin repeat domain-containing protein 13A	1.16765	0.22361	1	2232.18	By MS/MS	3	2.08e-30	1	155.49	151.85	55209	033016_Q_jrc_GlyGlyIP
TTEVGSVSEVKK	Acetyl (Protein N-term);GlyGly (K)	EPB41L2	E9PHY5;O43491-3;O43491-4;O43491;E9PII3;E9PK52;O43491-2;I6L9B1;E9PJP4;E9PQN0;E9PRG1;E9PIG0;E9PQD2	Band 4.1-like protein 2	1.1676	0.223542	1	1418.73	By MS/MS	2	0.00064436	1	80.245	65.944	26505	033016_Q_jrc_GlyGlyIP
YISAAPGAEAKYR	GlyGly (K)	PUM1	E9PR38;Q5T1Z4;Q5T1Z8;Q14671-4;Q14671-2;Q14671;Q14671-3;H0YDK8;H0YEH2;A0A0C4DG68;A0A0A0MR59;Q8TB72-2;Q8TB72-4;Q8TB72-3;Q8TB72	Pumilio homolog 1;Pumilio homolog 2	1.16673	0.222465	1	1509.76	By MS/MS	3	2e-05	1	55.992	40.69	17607	033016_Q_jrc_GlyGlyIP
AKIDNYIPIF	GlyGly (K)	ATP6V0D1	J3QL14;R4GN72;F5GYQ1;P61421	V-type proton ATPase subunit d 1	1.16286	0.217675	1	1306.69	By MS/MS	2	0.00030115	1	195.25	195.61	69197	033016_Q_jrc_GlyGlyIP
MSLKGTTVTPDK	Oxidation (M);GlyGly (K)	ADRM1	Q16186;A0A087WUX6;A0A087WX59	Proteasomal ubiquitin receptor ADRM1	1.16228	0.216954	1	1406.71	By MS/MS	2;3	4.3e-05	11	44.529	32.527	11976	040816_Q_jrc_SILAC_GG_IP2
YEYGIFNQKIR	GlyGly (K)	PYGL	E9PK47;P06737-2;P06737	Phosphorylase;Glycogen phosphorylase, liver form	1.16132	0.215764	1	1543.78	By MS/MS	2;3	8.05e-09	1	105.71	102.05	34594	030317_Q_jrc_GGIP_M6132_Elution_F
DGSLASNPYSGDLTKFGR	GlyGly (K)	UBAP2L	F8W726;Q14157-4;Q14157-1;Q14157-3;Q14157;Q14157-5;H0Y5H6;H7C2T8	Ubiquitin-associated protein 2-like	1.16091	0.215262	1	1997.94	By MS/MS	3	7.29e-16	1	149.35	142.72	52585	033016_Q_jrc_GlyGlyIP
TSALSDETKNNWEVSALSR	GlyGly (K)	PRKDC	P78527;P78527-2	DNA-dependent protein kinase catalytic subunit	1.16074	0.215044	1	2221.06	By MS/MS	3	6.36e-05	1	130.41	121.62	45478	033016_Q_jrc_GlyGlyIP
EADSSSDYVNMDFTKR	Oxidation (M);GlyGly (K)	IRS4	O14654	Insulin receptor substrate 4	1.1589	0.212751	1	1993.83	By MS/MS	3	6.82e-05	1	105.5	93.258	30575	033016_Q_jrc_GlyGlyIP
IDLKFIDTTSK	GlyGly (K)	RPL3	P39023;G5E9G0	60S ribosomal protein L3	1.15855	0.212317	1	1393.75	By MS/MS	3	0.00027871	1	135.46	126.87	47437	033016_Q_jrc_GlyGlyIP
STGGAPTFNVTVTKTDK	GlyGly (K)	PFN1	P07737;K7EJ44	Profilin-1	1.15725	0.210696	1	1836.92	By MS/MS	2;3	6.25e-27	2	81.435	74.822	29277	033016_Q_jrc_GlyGlyIP
CELIKESEVKALCAK	GlyGly (K)	PPP4C	H3BV22;H3BTA2;P60510;H3BPN5;H3BVE3;I3L4X0	Serine/threonine-protein phosphatase;Serine/threonine-protein phosphatase 4 catalytic subunit	1.15719	0.21063	2	1892.92	By MS/MS	3;4	2.79e-06	1	123.99	120.15	41824	030317_Q_jrc_GGIP_M6132_Elution_R
VYVGNLGTGAGKGELER	GlyGly (K)	SRSF7	A0A0B4J1Z1;C9JAB2;Q16629-3;Q16629-2;Q16629-4;Q16629	Serine/arginine-rich splicing factor 7	1.15709	0.210496	1	1832.94	By MS/MS	3	2.04e-14	1	85.965	79.477	30895	033016_Q_jrc_GlyGlyIP
MQIFVKTLTGK	GlyGly (K)	UBC	F5H265;J3QS39;F5H6Q2;F5GYU3;F5H2Z3;B4DV12;F5H388;F5H747;F5GXK7;J3QKN0;Q5PY61;Q96C32;P0CG47;P0CG48;J3QTR3;P62987;M0R1V7;F5GZ39;J3QSA3;P62979	Polyubiquitin-B;Ubiquitin;Polyubiquitin-C;Ubiquitin;Ubiquitin-60S ribosomal protein L40;Ubiquitin;60S ribosomal protein L40;Ubiquitin-40S ribosomal protein S27a;Ubiquitin;40S ribosomal protein S27a	1.15639	0.209628	1	1378.76	By MS/MS	2;3	6.28e-13	2	112.09	105.66	39642	033016_Q_jrc_GlyGlyIP
ASLSLAPVNIFKAGADEER	Acetyl (Protein N-term);GlyGly (K)	CCT2	P78371;F5GWF6;F8VQ14	T-complex protein 1 subunit beta	1.15555	0.208578	1	2143.09	By MS/MS	2;3	3.12e-12	1	204.55	205.87	72429	033016_Q_jrc_GlyGlyIP
IESLSSQLSNLQKESR	GlyGly (K)	LMNB1	P20700;E9PBF6	Lamin-B1	1.15367	0.206229	1	1931.99	By MS/MS	3	1.68e-26	1	116.35	109.3	41435	033016_Q_jrc_GlyGlyIP
FYEQFSKNIK	GlyGly (K)	HSP90AA1	P07900;P07900-2	Heat shock protein HSP 90-alpha	1.1533	0.205763	1	1416.7	By MS/MS	2;3	0.00033138	2	82.497	73.446	29040	033016_Q_jrc_GlyGlyIP
DYSNFDQEFLNEKAR	GlyGly (K)	PRKCD	Q05655;Q05655-2	Protein kinase C delta type;Protein kinase C delta type regulatory subunit;Protein kinase C delta type catalytic subunit	1.15312	0.205547	1	1988.89	By MS/MS	3	8.13e-05	1	151.73	145.34	53638	033016_Q_jrc_GlyGlyIP
ELENANDLLSATKR	GlyGly (K)	TPR	P12270;P12270-2	Nucleoprotein TPR	1.15311	0.20553	1	1686.85	By MS/MS	2;3	0.0005164	1	116.68	105.89	37181	040816_Q_jrc_SILAC_GG_IP2
QTNFMTKLGSISCK	Oxidation (M);GlyGly (K)	YARS	P54577	Tyrosine--tRNA ligase, cytoplasmic;Tyrosine--tRNA ligase, cytoplasmic, N-terminally processed	1.1531	0.205513	1	1744.81	By MS/MS	3	5.24e-05	6	120.18	109.61	38525	040816_Q_jrc_SILAC_GG_IP2
DVPLLPSDVKLK	GlyGly (K)	MOV10	Q5JR04;Q9HCE1;Q9HCE1-2	Putative helicase MOV-10	1.15137	0.203352	1	1436.82	By MS/MS	2;3	0.00037638	1	152.27	145.54	53422	033016_Q_jrc_GlyGlyIP
CQFQTKFPAELENR	GlyGly (K)	GOLGA7	Q7Z5G4-3;Q7Z5G4	Golgin subfamily A member 7	1.1501	0.201759	1	1881.87	By MS/MS	3	8.02e-05	1	140.09	133.25	49114	033016_Q_jrc_GlyGlyIP
GKLEAIITPPPAK	GlyGly (K)	H2AFY	O75367-2;O75367-3;O75367;D6RCF2	Core histone macro-H2A.1;Histone H2A	1.14961	0.201145	1	1447.84	By MS/MS	2;3	9.04e-05	3	99.069	89.22	32226	040816_Q_jrc_SILAC_GG_IP2
ASLLKVDQEVK	Acetyl (Protein N-term);GlyGly (K)	PSME3	K7ESG5;P61289;P61289-2;K9J957;A0A087WTV2;K7ENH2;K7EJF8;B7Z8D3	Proteasome activator complex subunit 3	1.14886	0.2002	1	1384.76	By MS/MS	2	4.52e-14	1	140.79	133.95	49347	033016_Q_jrc_GlyGlyIP
TINKAWVESR	GlyGly (K)	CACYBP	Q9HB71;Q9HB71-3	Calcyclin-binding protein	1.14768	0.198725	1	1316.68	By MS/MS	2;3	0.0003487	2	60.198	44.991	19034	033016_Q_jrc_GlyGlyIP
TWTVVDAKTLK	GlyGly (K)	XRCC5	P13010	X-ray repair cross-complementing protein 5	1.14663	0.197401	1	1374.75	By MS/MS	2;3	0.0015857	2	102.7	90.476	34681	033016_Q_jrc_GlyGlyIP
ILNDDTALKEYK	GlyGly (K)	RAD23B	P54727;Q5W0S4;Q5W0S5	UV excision repair protein RAD23 homolog B	1.14625	0.196922	1	1535.78	By MS/MS	2;3	7.76e-05	2	85.174	76.342	29876	033016_Q_jrc_GlyGlyIP
TFNLEKQNHTPR	GlyGly (K)	NONO	Q15233;C9IZL7;C9JYS8;C9JJ13;C9J4X2	Non-POU domain-containing octamer-binding protein	1.14342	0.193354	1	1597.8	By matching	4	0.00014021	1	35.457	20.355	10540	033016_Q_jrc_GlyGlyIP
EKDLEDLFYKYGR	GlyGly (K)	SRSF9	S4R3G0;Q13242;H0YIB4	Serine/arginine-rich splicing factor 9	1.14338	0.193305	2	1788.87	By MS/MS	3;4	1.65e-09	2	150.1	144.59	53097	033016_Q_jrc_GlyGlyIP
CVEENNGVAKHISR	GlyGly (K)	SLC1A5	Q15758;M0QXM4;Q15758-3;Q15758-2;M0QX44	Neutral amino acid transporter B(0)	1.14305	0.192892	1	1726.81	By MS/MS	3;4	8.33e-07	1	28.446	23.595	6616	030317_Q_jrc_GGIP_M6132_Elution_R
CGEALGLKQAVK	GlyGly (K)	GTF2I	P78347-2;P78347-4;P78347-3;P78347	General transcription factor II-I	1.14177	0.191277	1	1387.71	By MS/MS	2	0.00041324	1	88.152	74.903	29506	033016_Q_jrc_GlyGlyIP
SETAPAAPAAPAPAEKTPVK	Acetyl (Protein N-term);GlyGly (K)	HIST1H1E	P10412	Histone H1.4	1.14129	0.190668	1	2059.06	By MS/MS	2;3	1.53e-13	1	92.75	87.347	29327	030317_Q_jrc_GGIP_M6132_Elution_R
ALACIPVQELKR	GlyGly (K)	NGLY1	A0A0C4DFP4;Q96IV0-5;Q96IV0-2;Q96IV0;Q96IV0-3;H0Y2P2	Peptide-N(4)-(N-acetyl-beta-glucosaminyl)asparagine amidase	1.14091	0.19019	1	1511.81	By MS/MS	3	0.00016202	1	128.28	122.41	42533	040816_Q_jrc_SILAC_GG_IP2
DLDSYLKTR	GlyGly (K)	CNOT1	A5YKK6-2;A5YKK6;B5MDN3	CCR4-NOT transcription complex subunit 1	1.14015	0.18922	1	1223.61	By MS/MS	2;3	0.0019108	1	105.23	92.985	35741	033016_Q_jrc_GlyGlyIP
EAQDIKFTEEIPLK	GlyGly (K)	IGF2BP3	O00425	Insulin-like growth factor 2 mRNA-binding protein 3	1.13965	0.188595	1	1773.91	By MS/MS	2;3	6.3e-06	1	145.16	138.17	50914	033016_Q_jrc_GlyGlyIP
VLYTCFQSIQAQKSSEYER	GlyGly (K)	BRCC3	A0A087WZR3;P46736-2;P46736-3	Lys-63-specific deubiquitinase BRCC36	1.13825	0.18682	1	2451.14	By MS/MS	3	2.52e-16	1	139.56	136.26	50181	033016_Q_jrc_GlyGlyIP
SASSLLEQRPKGQGNK	Acetyl (Protein N-term);GlyGly (K)	YTHDF2	S4R3J8;S4R3V3;A0A087WXZ3;Q9Y5A9	YTH domain-containing family protein 2	1.13821	0.186771	2	1854.95	By MS/MS	3	1.69e-05	1	65.316	58.027	23700	033016_Q_jrc_GlyGlyIP
LAEEKAQASSIPVGSR	GlyGly (K)	TBCB	Q99426;K7EP07;Q99426-2;K7EK42	Tubulin-folding cofactor B	1.13683	0.185015	1	1755.91	By MS/MS	3	4.06e-11	1	69.011	54.209	22302	033016_Q_jrc_GlyGlyIP
WGKQDGGEGHVGTVR	GlyGly (K)	MIB1	Q86YT6	E3 ubiquitin-protein ligase MIB1	1.13631	0.184359	1	1695.81	By MS/MS	3;4	6.55e-05	3	31.795	20.468	9068	040816_Q_jrc_SILAC_GG_IP2
SEFIELRK	GlyGly (K)	SETD4	C9J256;C9JPA1;C9JYV0;C9JIU9;C9JWV5;A8MTS1;Q9NVD3-2;Q9NVD3-4;Q9NVD3-3;Q9NVD3	SET domain-containing protein 4	1.13549	0.18331	1	1134.6	By MS/MS	2	0.0098494	1	70.474	60.822	22716	040816_Q_jrc_SILAC_GG_IP2
NITINCVKGINAR	GlyGly (K)	MYCBP2	O75592-2;O75592;H7C3U4	E3 ubiquitin-protein ligase MYCBP2	1.13329	0.180512	1	1586.82	By MS/MS	3	0.00030838	1	105.92	93.669	35977	033016_Q_jrc_GlyGlyIP
LCSSEVGLLKNAER	GlyGly (K)	TMEM45A	J3KQ06;Q9NWC5	Transmembrane protein 45A	1.1315	0.178241	1	1689.84	By matching	3	0.0001859	1	120.04	109.4	41442	033016_Q_jrc_GlyGlyIP
STLEPVEKALR	GlyGly (K)	HSPA1A	P0DMV9;P0DMV8;A0A0G2JIW1;P0DMV8-2;V9GZ37;P17066;P48741	Heat shock 70 kDa protein 6;Putative heat shock 70 kDa protein 7	1.13109	0.177719	1	1355.74	By MS/MS	2;3	0.00023824	1	87.24	73.634	29008	033016_Q_jrc_GlyGlyIP
LAELQAKHGDPGDAAQQEAK	GlyGly (K)	PDCD5	O14737;O14737-2;K7ESJ4;Q3HM38;X6R2P6	Programmed cell death protein 5	1.12873	0.174703	1	2190.07	By MS/MS	3;4	3.3e-15	1	45.686	38.047	16711	033016_Q_jrc_GlyGlyIP
LWGLEAQKR	GlyGly (K)	SAE1	Q9UBE0;B3KNJ4;Q9UBE0-2;Q9UBE0-3;M0QZS6;M0R375	SUMO-activating enzyme subunit 1;SUMO-activating enzyme subunit 1, N-terminally processed	1.12868	0.174638	1	1213.66	By MS/MS	3	0.0011137	1	84.946	71.096	28099	033016_Q_jrc_GlyGlyIP
YYKVDENGKISR	GlyGly (K)	RPS27A	P62979	Ubiquitin-40S ribosomal protein S27a;Ubiquitin;40S ribosomal protein S27a	1.12838	0.174247	2	1584.79	By MS/MS	2;3	3.06e-21	3	42.253	31.162	13850	033016_Q_jrc_GlyGlyIP
DILAQVKQQHQK	GlyGly (K)	IGF2BP1	Q9NZI8;Q9NZI8-2	Insulin-like growth factor 2 mRNA-binding protein 1	1.12741	0.17301	1	1548.84	By MS/MS	3	4.23e-05	1	66.681	51.779	19634	040816_Q_jrc_SILAC_GG_IP2
QLAEEETKITDK	GlyGly (K)	HUWE1	Q7Z6Z7-2;Q7Z6Z7-3;Q7Z6Z7	E3 ubiquitin-protein ligase HUWE1	1.12736	0.172945	1	1517.76	By MS/MS	2;3	0.002132	1	55.627	40.451	15828	040816_Q_jrc_SILAC_GG_IP2
LKTFANFPSGSPVSASTLAR	GlyGly (K)	XIAP	P98170;B1AKU2	E3 ubiquitin-protein ligase XIAP	1.12708	0.172587	1	2164.13	By MS/MS	3	1.92e-20	1	145.42	138.73	50479	033016_Q_jrc_GlyGlyIP
SNFSNSADDIKSK	GlyGly (K)	CBX5	P45973	Chromobox protein homolog 5	1.12643	0.171758	1	1525.7	By MS/MS	3	8.95e-05	1	41.116	27.016	12610	033016_Q_jrc_GlyGlyIP
EHIAASVSIPSEKQR	GlyGly (K)	BAT3	A0A024RCR6;A0A0G2JK23;P46379-2;P46379;P46379-3;A0A0G2JL47;P46379-4;P46379-5;X6REW1;A0A0G2JJM1;F6S6P2;F6TC96;F6UR09;F6U1F2;F6XTU0;A0A0G2JJR8;F6WML8;F6VEM6;F6X9W3;F6U341	Large proline-rich protein BAG6	1.12514	0.170102	1	1764.91	By MS/MS	3;4	1.79e-22	2	55.953	47.222	19917	033016_Q_jrc_GlyGlyIP
TVPQYKYAAGVR	GlyGly (K)	PABPC1	P11940;E7EQV3;E7ERJ7;H0YAS6;H0YB75;H0YAS7;H0YAW6	Polyadenylate-binding protein 1	1.12367	0.16822	1	1465.77	By MS/MS	2;3	0.00012045	2	60.241	44.988	17281	040816_Q_jrc_SILAC_GG_IP2
GDDLSTAILKQK	GlyGly (K)	VCP	P55072	Transitional endoplasmic reticulum ATPase	1.12346	0.167944	1	1401.75	By MS/MS	2;3	9.42e-05	2	93.753	87.59	28972	030317_Q_jrc_GGIP_M6132_Elution_R
CSELKGQLGEAEGENLR	GlyGly (K)	CEP131	I3L2J8;Q9UPN4-3;Q9UPN4-2;Q9UPN4;I3L2X7;I3L316;I3L4M5	Centrosomal protein of 131 kDa	1.11916	0.162412	1	2003.92	By MS/MS	3	5.98e-26	1	105.51	99.85	38085	033016_Q_jrc_GlyGlyIP
LTSLNVKYNNDK	GlyGly (K)	PTBP1	A0A0U1RRM4;P26599;P26599-2;P26599-3;A6NLN1;K7EK45;A0A087WU68;O95758-1;O95758-6;O95758;O95758-5;O95758-4;O95758-7;O95758-2	Polypyrimidine tract-binding protein 1;Polypyrimidine tract-binding protein 3	1.11874	0.161879	1	1521.78	By MS/MS	3	5.39e-07	1	59.502	44.15	19039	033016_Q_jrc_GlyGlyIP
TQQQVEAEVTNIKK	GlyGly (K)	COPS7B	J3KQ34;Q9H9Q2;J3QT73;A0A087X1P5;Q9H9Q2-2	COP9 signalosome complex subunit 7b	1.11849	0.161556	1	1728.9	By matching	3	0.0014286	1	71.283	56.531	23228	033016_Q_jrc_GlyGlyIP
ASGADSKGDDLSTAILKQK	Acetyl (Protein N-term);GlyGly (K)	VCP	P55072	Transitional endoplasmic reticulum ATPase	1.11813	0.161089	2	2060.04	By MS/MS	2;3	2.18e-30	1	112.53	107.09	36748	030317_Q_jrc_GGIP_M6132_Elution_F
FADEGTVVKR	GlyGly (K)	UBR7	H0YJY4;H0YJM2;Q8N806;E9PCJ7	Putative E3 ubiquitin-protein ligase UBR7	1.11813	0.161089	1	1234.63	By matching	2;3	0.001055	1	40.066	30.532	13737	033016_Q_jrc_GlyGlyIP
LVIGDHKSTSHFR	GlyGly (K)	C11orf58	E9PRZ9;E9PM92;O00193	Small acidic protein	1.11669	0.159235	1	1609.83	By MS/MS	4	0.00010048	1	29.876	21	10398	033016_Q_jrc_GlyGlyIP
DLAGSIIGKGGQR	GlyGly (K)	HNRNPK	P61978-3;P61978;P61978-2;S4R359	Heterogeneous nuclear ribonucleoprotein K	1.11621	0.158606	1	1384.74	By MS/MS	2;3	2.74e-22	2	96.807	89.851	34705	033016_Q_jrc_GlyGlyIP
NSQFAGGPLGNPNTTAKVQQR	GlyGly (K)	NUP155	E9PF10;O75694-2;O75694	Nuclear pore complex protein Nup155	1.11302	0.154474	1	2298.15	By MS/MS	3;4	6.1e-55	1	79.028	71.164	28013	033016_Q_jrc_GlyGlyIP
VAGQDGSVVQFKIKR	GlyGly (K)	SUMO2	P61956-2;P61956;A8MUA9;A8MU27;Q6EEV6;P55854;P55854-2	Small ubiquitin-related modifier 2;Small ubiquitin-related modifier 4;Small ubiquitin-related modifier 3	1.11278	0.154169	2	1744.96	By MS/MS	3;4	2.4e-06	1	75.711	61.37	24780	033016_Q_jrc_GlyGlyIP
FSAYIKNSNPALNDNLEK	GlyGly (K)	CLIC1	O00299	Chloride intracellular channel protein 1	1.11246	0.153751	1	2151.06	By MS/MS	3	6.24e-16	1	113.36	101.99	38726	033016_Q_jrc_GlyGlyIP
VILKNSQGEEVAQR	GlyGly (K)	LMNB1	P20700	Lamin-B1	1.11225	0.153479	1	1683.89	By MS/MS	3	6.65e-06	1	40.002	32.738	14663	033016_Q_jrc_GlyGlyIP
ILNDDTALKEYKIDEK	GlyGly (K)	RAD23B	P54727;Q5W0S4;Q5W0S5	UV excision repair protein RAD23 homolog B	1.112	0.153158	2	2021.03	By MS/MS	3;4	1.73e-06	2	104.58	96.027	36510	033016_Q_jrc_GlyGlyIP
LIGEELAQLKEQR	GlyGly (K)	ATXN3	G3V3T6;G3V328;C9JQV6;G3V3R7;P54252-3;P54252-4;P54252-2;P54252;G3V2G2;S4R399;G3V2G1;G3V4U9;A0A087WXY4;D3VVH9;A0A0A0MS38;A0A087X1A8;F5H211;P54252-5;G3V526;E9PJN5	Ataxin-3	1.11167	0.152725	1	1639.89	By MS/MS	2;3	2.98e-38	2	134.15	127.27	47046	033016_Q_jrc_GlyGlyIP
ISFQPAVAGIKGDKADK	GlyGly (K)	ITM2C	C9JG41;Q9NQX7-2;Q9NQX7-3;Q9NQX7	Integral membrane protein 2C;CT-BRI3	1.11033	0.150994	2	1857.99	By MS/MS	4	4e-05	1	87.613	78.914	30672	033016_Q_jrc_GlyGlyIP
AKIQDKEGIPPDQQR	GlyGly (K)	UBC	F5H265;J3QS39;F5H6Q2;F5GYU3;F5H2Z3;B4DV12;F5H388;F5H747;F5GXK7;J3QKN0;Q5PY61;Q96C32;P0CG47;P0CG48;J3QTR3;P62987;M0R1V7;F5GZ39;J3QSA3;M0R1M6;M0R2S1;P62979	Polyubiquitin-B;Ubiquitin;Polyubiquitin-C;Ubiquitin;Ubiquitin-60S ribosomal protein L40;Ubiquitin;60S ribosomal protein L40;Ubiquitin-40S ribosomal protein S27a;Ubiquitin;40S ribosomal protein S27a	1.10993	0.150465	2	1835.95	By MS/MS	2;3;4	2.22e-16	7	22.903	19.674	5283	030317_Q_jrc_GGIP_M6132_Elution_R
IAPAEAPDAKVR	GlyGly (K)	IGF2BP3	O00425;O00425-2	Insulin-like growth factor 2 mRNA-binding protein 3	1.10982	0.150321	1	1350.73	By MS/MS	3	9.97e-05	1	39.503	32.239	14398	033016_Q_jrc_GlyGlyIP
TTNYSTVPQKQTLPVAPR	GlyGly (K)	ZC3H14	Q6PJT7-5;Q6PJT7-9;Q6PJT7-2;Q6PJT7;G3V256;H0YJA2;Q6PJT7-4;Q6PJT7-3;Q6PJT7-10;Q6PJT7-11;G3V5I6;A0A087WTC9	Zinc finger CCCH domain-containing protein 14	1.10894	0.149185	1	2114.11	By MS/MS	3	5.25e-09	1	94.539	81.591	31792	033016_Q_jrc_GlyGlyIP
SDLIPTIKFR	GlyGly (K)	GINS1	Q14691	DNA replication complex GINS protein PSF1	1.10862	0.148769	1	1302.73	By MS/MS	3	0.0003144	1	140.08	135.67	49848	033016_Q_jrc_GlyGlyIP
GAFNSKQLLYLEK	GlyGly (K)	PTP4A2	Q12974-4;Q12974;A0A0D9SGK2;Q12974-3;Q93096	Protein tyrosine phosphatase type IVA 2;Protein tyrosine phosphatase type IVA 1	1.10857	0.148705	1	1623.86	By MS/MS	2;3	7.63e-05	1	122.34	112.05	42094	033016_Q_jrc_GlyGlyIP
DAFALAKEK	GlyGly (K)	PSMC3	P17980;E9PM69;R4GNH3;E9PMD8;E9PKD5;E9PN50	26S protease regulatory subunit 6A	1.10791	0.147841	1	1105.58	By MS/MS	2	0.0033287	1	62.544	52.643	21816	033016_Q_jrc_GlyGlyIP
DIEDVFYKYGAIR	GlyGly (K)	SRSF1	J3KTL2;Q07955-3;Q07955;Q07955-2;J3QQV5;J3KSW7	Serine/arginine-rich splicing factor 1	1.10541	0.144584	1	1701.84	By MS/MS	2;3	0.00011193	1	197.91	198.68	70147	033016_Q_jrc_GlyGlyIP
GAEAANVTGPGGVPVQGSKYAADR	GlyGly (K)	YBX1	P67809;A0A087X1S2;H0Y449	Nuclease-sensitive element-binding protein 1	1.10357	0.142178	1	2385.17	By MS/MS	3;4	1.45e-25	1	87.949	80.195	31229	033016_Q_jrc_GlyGlyIP
YTYLEKAIK	GlyGly (K)	USP7	Q93009-3;Q93009	Ubiquitin carboxyl-terminal hydrolase 7	1.10113	0.138982	1	1241.67	By MS/MS	2;3	0.002103	2	74.453	63.619	19901	030317_Q_jrc_GGIP_M6132_Elution_R
VEENFLKLTHVQR	GlyGly (K)	CCDC47	Q96A33-2;Q96A33;A0A087WYW6;J3QR89	Coiled-coil domain-containing protein 47	1.09923	0.13649	1	1725.92	By MS/MS	4	6.79e-05	1	104.8	92.652	35457	033016_Q_jrc_GlyGlyIP
WLEKNHIPITEQGDAPR	GlyGly (K)	GEMIN6	Q8WXD5	Gem-associated protein 6	1.0985	0.135538	1	2117.07	By MS/MS	4	8.34e-06	1	100.2	87.8	33993	033016_Q_jrc_GlyGlyIP
ALIGKGHPEFSTNR	GlyGly (K)	USP5	P45974-2;P45974	Ubiquitin carboxyl-terminal hydrolase 5	1.09806	0.134952	1	1639.84	By MS/MS	3;4	4.71e-11	1	48.025	41.833	18368	033016_Q_jrc_GlyGlyIP
TASVFLLEKDR	GlyGly (K)	THOC3	D6RGZ2;Q96J01-2;Q96J01	THO complex subunit 3	1.09715	0.133765	1	1391.74	By MS/MS	2;3	5.76e-05	1	106.54	94.301	36027	033016_Q_jrc_GlyGlyIP
SQHSGNAQVTQTKFLPNAPK	GlyGly (K)	DDX1	Q92499;Q92499-2;F1T0B3;A0A087X2G1;Q92499-3	ATP-dependent RNA helicase DDX1	1.09509	0.131045	1	2266.15	By MS/MS	4	2.21e-09	1	64.104	49.002	20429	033016_Q_jrc_GlyGlyIP
NSKNQGIEEALK	GlyGly (K)	VCL	P18206-2;P18206;P18206-3	Vinculin	1.09328	0.128661	1	1443.73	By matching	3	0.0021685	1	42.237	28.137	12837	033016_Q_jrc_GlyGlyIP
GVTFNVTTVDTKR	GlyGly (K)	CLIC1	O00299	Chloride intracellular channel protein 1	1.09287	0.128125	1	1550.81	By MS/MS	2;3	8.9e-05	2	92.742	79.784	28802	040816_Q_jrc_SILAC_GG_IP2
KALAAAGYDVEKNNSR	GlyGly (K)	HIST1H1E	P10412;Q02539;P22492;P16403;P16402	Histone H1.4;Histone H1.1;Histone H1t;Histone H1.2;Histone H1.3	1.09245	0.127573	2	1819.92	By matching	4	4.53e-05	1	34.781	25.23	11871	033016_Q_jrc_GlyGlyIP
VLFSSNGGVVKGFK	GlyGly (K)	PTBP1	A0A0U1RRM4;P26599;P26599-2;P26599-3;A6NLN1;A0A0D9SF20	Polypyrimidine tract-binding protein 1	1.09243	0.127542	1	1551.84	By MS/MS	3	2.99e-08	1	109.74	98.198	37378	033016_Q_jrc_GlyGlyIP
YFDSVQAKEQR	GlyGly (K)	UBR2	Q8IWV8-4;Q8IWV8	E3 ubiquitin-protein ligase UBR2	1.09164	0.126502	1	1483.71	By matching	3	0.00031328	1	50.997	43.257	18672	033016_Q_jrc_GlyGlyIP
AADFIDQALAQKNGR	GlyGly (K)	DUSP3	P51452-2;P51452	Dual specificity protein phosphatase 3	1.09142	0.126203	1	1730.87	By MS/MS	2;3	3.09e-06	1	137.29	128.9	48052	033016_Q_jrc_GlyGlyIP
IEDLSQQAQLAAAEKFK	GlyGly (K)	NACA	F8VZJ2;H0YHX9;Q13765;E9PAV3-2;E9PAV3;F8W1N5;F8VNW4;F8W0W4	Nascent polypeptide-associated complex subunit alpha;Nascent polypeptide-associated complex subunit alpha, muscle-specific form	1.09077	0.125353	1	2003.03	By MS/MS	3	7.27e-20	1	141.03	136.86	50204	033016_Q_jrc_GlyGlyIP
LDLISKGEEPR	GlyGly (K)	SLC29A1	Q99808;Q99808-2	Equilibrative nucleoside transporter 1	1.08915	0.123198	1	1369.72	By MS/MS	2;3	0.00012445	2	84.415	75.59	29734	033016_Q_jrc_GlyGlyIP
SHYADVDPENQNFLLESNLGKK	GlyGly (K)	SLC38A2	F8VUY8;Q96QD8	Sodium-coupled neutral amino acid transporter 2	1.08881	0.122758	1	2631.26	By MS/MS	3;4	9.99e-35	1	133.26	128.03	47471	033016_Q_jrc_GlyGlyIP
MSLKGTTVTPDKR	GlyGly (K)	ADRM1	Q16186;A0A087WUX6;A0A087WX59	Proteasomal ubiquitin receptor ADRM1	1.08874	0.122664	2	1546.81	By MS/MS	2;3	1.02e-21	1	31.616	27.921	12805	033016_Q_jrc_GlyGlyIP
GVTIASGGVLPNIHPELLAKK	GlyGly (K)	H2AFY	O75367-2;O75367-3;O75367;D6RCF2	Core histone macro-H2A.1;Histone H2A	1.08684	0.120137	1	2227.27	By MS/MS	2;3;4;5	6.37e-73	3	151.92	148.77	53167	030317_Q_jrc_GGIP_M6132_Elution_R
MSLKGTTVTPDK	GlyGly (K)	ADRM1	Q16186;A0A087WUX6;A0A087WX59	Proteasomal ubiquitin receptor ADRM1	1.08678	0.120059	1	1390.71	By MS/MS	2;3	4.47e-14	2	51.887	44.172	13559	030317_Q_jrc_GGIP_M6132_Elution_R
VIADNVKDWSK	GlyGly (K)	TPI1	P60174-1;P60174;P60174-4;U3KPZ0;U3KQF3	Triosephosphate isomerase	1.08618	0.11926	1	1387.71	By MS/MS	3	0.00027789	1	78.403	71.539	28504	033016_Q_jrc_GlyGlyIP
ALELDPDNETYKSNLK	GlyGly (K)	SGTA	O43765	Small glutamine-rich tetratricopeptide repeat-containing protein alpha	1.08549	0.118351	1	1962.95	By MS/MS	3	7.25e-05	1	110.12	102.67	38966	033016_Q_jrc_GlyGlyIP
IAPPETPDSKVR	GlyGly (K)	IGF2BP1	Q9NZI8;Q9NZI8-2	Insulin-like growth factor 2 mRNA-binding protein 1	1.08528	0.118069	1	1422.75	By MS/MS	2;3	3.98e-06	2	54.394	44.133	18912	033016_Q_jrc_GlyGlyIP
GEVSGLTKDFR	GlyGly (K)	CDKAL1	Q5VV42-2;Q5VV42	Threonylcarbamoyladenosine tRNA methylthiotransferase	1.08479	0.117412	1	1321.66	By MS/MS	3	0.0003256	1	78.9	64.599	26022	033016_Q_jrc_GlyGlyIP
YDEPLGKNDGSVNGK	GlyGly (K)	TBCB	Q99426;K7EP07;Q99426-2	Tubulin-folding cofactor B	1.08335	0.115504	1	1705.79	By matching	3	8.61e-05	1	55.04	39.738	17438	033016_Q_jrc_GlyGlyIP
CKAEHDQLLLNYAK	GlyGly (K)	LMNB1	P20700;E9PBF6;A0A0D9SFE5;A0A0D9SFY5	Lamin-B1	1.08126	0.112709	1	1816.88	By MS/MS	3;4	1.85e-08	1	90.829	83.135	32356	033016_Q_jrc_GlyGlyIP
IRVDYSITKR	GlyGly (K)	TRA2A	Q13595-2;Q13595-4;Q13595-3;Q13595	Transformer-2 protein homolog alpha	1.08061	0.111851	2	1363.76	By MS/MS	3	0.00012633	1	60.822	45.52	19373	033016_Q_jrc_GlyGlyIP
ASNPDLKLWEIGK	GlyGly (K)	SMARCE1	J3QKS7;B4DGM3;Q969G3-6;Q969G3-5;Q969G3-3;Q969G3-2;Q969G3-4;Q969G3;J3KT85;J3QR61;J3QKX6	SWI/SNF-related matrix-associated actin-dependent regulator of chromatin subfamily E member 1	1.07995	0.110963	1	1583.83	By MS/MS	2;3	0.0002561	1	136.97	128.11	47841	033016_Q_jrc_GlyGlyIP
SVEEIAPDPSEAKRPEPPSTSTLK	GlyGly (K)	RAD18	Q9NS91;F8WE49	E3 ubiquitin-protein ligase RAD18	1.07986	0.110838	2	2678.34	By MS/MS	3;4	2.18e-31	2	100.67	94.579	36120	033016_Q_jrc_GlyGlyIP
AFSQFGKLER	GlyGly (K)	SYNCRIP	O60506-4;O60506-3;O60506-2;O60506;B7Z645;O60506-5	Heterogeneous nuclear ribonucleoprotein Q	1.07975	0.110698	1	1295.66	By MS/MS	2;3	4.06e-09	2	74.527	66.533	26638	033016_Q_jrc_GlyGlyIP
DVKGSYVSIHSSGFR	GlyGly (K)	DDX39B	F6R6M7;A0A0G2JHN7;F6U6E2;F6S2B7;F6SXL5;Q13838;Q13838-2;Q5STU3;F6WLT2;A0A0A0MT12;F6TRA5;F6S4E6;F6QYI9;A0A0G2JJL7	Spliceosome RNA helicase DDX39B	1.07952	0.110386	1	1751.86	By MS/MS	3;4	9.88e-12	2	75.976	67.989	27043	033016_Q_jrc_GlyGlyIP
YGGSVGSQPPPVAPEPGPVPSSPSQEPPTKR	GlyGly (K)	UBXN1	E9PJ81;E9PRQ7;Q04323;Q04323-2;A0A087WTZ5;E9PS08	UBX domain-containing protein 1	1.07937	0.110184	1	3196.58	By MS/MS	3;4	4.48e-23	1	113.51	102.14	38854	033016_Q_jrc_GlyGlyIP
ETNLDSLPLVDTHSKR	GlyGly (K)	VIM	P08670	Vimentin	1.0758	0.105411	1	1937.98	By MS/MS	3;4	3.72e-07	1	103.42	97.722	37362	033016_Q_jrc_GlyGlyIP
VPAINVNDSVTKSK	GlyGly (K)	AHCY	P23526;P23526-2	Adenosylhomocysteinase	1.07428	0.103364	1	1584.85	By MS/MS	3	2.68e-06	1	67.599	57.898	23606	033016_Q_jrc_GlyGlyIP
SLTINGKEQLLR	GlyGly (K)	DNAJB6	O75190-2	DnaJ homolog subfamily B member 6	1.07239	0.100824	1	1484.83	By MS/MS	2;3	1.61e-08	2	92.491	86.962	33415	033016_Q_jrc_GlyGlyIP
AAILPTSIFLTNKK	GlyGly (K)	PRMT5	O14744-2;O14744;O14744-3;O14744-5;H0YJX6	Protein arginine N-methyltransferase 5;Protein arginine N-methyltransferase 5, N-terminally processed	1.07162	0.0997882	1	1629.95	By MS/MS	3	1.8e-08	1	149.55	145.41	53189	033016_Q_jrc_GlyGlyIP
YALYDASFETKESR	GlyGly (K)	DSTN	F6RFD5;P60981-2;P60981	Destrin	1.07097	0.0989227	1	1792.83	By MS/MS	3	0.00010046	1	114.27	103.13	39387	033016_Q_jrc_GlyGlyIP
DISLSDYKGK	GlyGly (K)	PRDX1	Q06830;A0A0A0MSI0	Peroxiredoxin-1	1.0709	0.09883	1	1238.61	By MS/MS	2;3	0.0015931	2	87.24	73.714	26677	040816_Q_jrc_SILAC_GG_IP2
QADVNLVNAKLLVK	GlyGly (K)	PHGDH	O43175;Q5SZU1	D-3-phosphoglycerate dehydrogenase	1.06525	0.0911871	1	1637.95	By matching	3	5.12e-05	1	131.84	123.05	45924	033016_Q_jrc_GlyGlyIP
ETFYVGAAKTK	GlyGly (K)	FAIM	C9JDZ2;Q9NVQ4;Q9NVQ4-3;Q9NVQ4-2	Fas apoptotic inhibitory molecule 1	1.06394	0.0894208	1	1327.68	By MS/MS	2;3	0.00082259	1	54.764	39.588	17388	033016_Q_jrc_GlyGlyIP
APKSVTDYAQQNPAAQIPAR	GlyGly (K)	MYO6	A0A0A0MRM8;Q9UM54-6	Unconventional myosin-VI	1.06384	0.0892827	1	2239.13	By MS/MS	3;4	7.45e-34	2	104.53	97.826	33315	030317_Q_jrc_GGIP_M6132_Elution_F
NWVKELQR	GlyGly (K)	RAB5C	P51148;P51148-2;K7ERI8;K7ERQ8;K7ENY4;F8VVK3;P20339-2;P20339	Ras-related protein Rab-5C;Ras-related protein Rab-5A	1.06341	0.0886996	1	1185.63	By MS/MS	2	0.0028996	1	72.486	57.934	23665	033016_Q_jrc_GlyGlyIP
LIVNKNAGETLLQR	GlyGly (K)	BCOR	H7BZ37;H7C2V9;A6NE70;Q6W2J9-4;Q6W2J9-2;Q6W2J9;H7C231;A0A075B6Q3;Q5H9F3-3	BCL-6 corepressor	1.0622	0.0870589	1	1681.95	By MS/MS	2;3;4	4.74e-30	3	101.02	95.063	36386	033016_Q_jrc_GlyGlyIP
KELSGVFR	GlyGly (K)	IRS4	O14654	Insulin receptor substrate 4	1.06201	0.0867985	1	1048.57	By MS/MS	2	0.006855	2	52.576	42.256	16459	040816_Q_jrc_SILAC_GG_IP2
SGKLGEQCEAVVR	GlyGly (K)	INTS7	Q9NVH2-3;Q9NVH2-2;Q9NVH2;Q9NVH2-4;A0A087WYC2	Integrator complex subunit 7	1.06163	0.0862776	1	1546.74	By matching	3	0.00014997	1	61.787	46.485	19761	033016_Q_jrc_GlyGlyIP
VNVDKVLER	GlyGly (K)	VAMP2	K7ENK9;K7EKX0;J3QRU4;F8WCA0;L7N2F9;Q15836;P63027;F5GZV7;P23763-2;P23763-3;P23763	Vesicle-associated membrane protein 3;Vesicle-associated membrane protein 2;Vesicle-associated membrane protein 1	1.06032	0.084502	1	1184.65	By MS/MS	2	6.34e-05	1	66.49	59.226	21981	040816_Q_jrc_SILAC_GG_IP2
ASSDIQVKELEKR	Acetyl (Protein N-term);GlyGly (K)	STMN1	P16949;P16949-2;A2A2D0	Stathmin	1.0586	0.0821635	2	1657.86	By MS/MS	3	1.31e-05	1	85.43	76.613	29911	033016_Q_jrc_GlyGlyIP
TLSDYNIQKESTLHLVLR	GlyGly (K)	UBC	F5H265;J3QS39;F5H6Q2;F5GYU3;F5H2Z3;B4DV12;F5H388;F5H747;F5GXK7;J3QKN0;Q5PY61;Q96C32;P0CG47;P0CG48;J3QTR3;P62987;M0R1M6;M0R2S1;P62979	Polyubiquitin-B;Ubiquitin;Polyubiquitin-C;Ubiquitin;Ubiquitin-60S ribosomal protein L40;Ubiquitin;60S ribosomal protein L40;Ubiquitin-40S ribosomal protein S27a;Ubiquitin;40S ribosomal protein S27a	1.05812	0.0815069	1	2243.19	By MS/MS	2;3;4;5	7.25e-240	3	147.84	144.23	49685	030317_Q_jrc_GGIP_M6132_Elution_F
IITEGFEAAKEK	GlyGly (K)	CCT6A	P40227;P40227-2	T-complex protein 1 subunit zeta	1.05609	0.0787313	1	1448.75	By MS/MS	2;3	4.1e-05	2	70.961	63.797	20107	030317_Q_jrc_GGIP_M6132_Elution_R
AVTKYTSAK	GlyGly (K)	HIST1H2BJ	P06899	Histone H2B type 1-J	1.05469	0.0768128	1	1081.58	By MS/MS	2	0.00079564	1	12.407	5.1742	2166	040816_Q_jrc_SILAC_GG_IP2
VLTFDLTKYPDANPNPNEQ	GlyGly (K)	SMC1A	Q14683;G8JLG1	Structural maintenance of chromosomes protein 1A	1.05465	0.0767671	1	2289.09	By MS/MS	2;3	1.36e-06	1	185.78	183.03	66188	033016_Q_jrc_GlyGlyIP
YALYDATYETKESK	GlyGly (K)	CFL1	P23528;G3V1A4;E9PP50;E9PK25;E9PQB7;E9PLJ3;Q9Y281-3;Q9Y281	Cofilin-1;Cofilin-2	1.05445	0.0764933	1	1794.83	By MS/MS	2;3	1.2e-08	2	86.952	80.489	31485	033016_Q_jrc_GlyGlyIP
VENACYALKVR	GlyGly (K)	TSNAX	Q99598	Translin-associated protein X	1.05339	0.0750336	1	1436.71	By MS/MS	2;3	9.49e-05	2	79.894	68.694	27417	033016_Q_jrc_GlyGlyIP
GVDFFKQR	GlyGly (K)	WRNIP1	Q96S55-2;Q96S55;Q96S55-3;Q96S55-4	ATPase WRNIP1	1.0533	0.074912	1	1109.56	By MS/MS	2	0.0034681	1	77.873	63.522	25655	033016_Q_jrc_GlyGlyIP
TPKEKEEFAVPENSSVQQFK	GlyGly (K)	UBQLN1	Q9UMX0-2;Q9UMX0;Q9UMX0-4;Q9UHD9	Ubiquilin-1;Ubiquilin-2	1.05211	0.073287	2	2435.2	By MS/MS	3;4	1.29e-19	1	86.876	80.414	31463	033016_Q_jrc_GlyGlyIP
SSFYVNGLTLGGQKCSVIR	GlyGly (K)	PFN1	P07737;K7EJ44;I3L3D5	Profilin-1	1.05203	0.0731808	1	2200.09	By MS/MS	2;3;4	3.12e-30	1	159.88	156.14	56806	033016_Q_jrc_GlyGlyIP
LAITKEELYR	GlyGly (K)	ARL5B	Q96KC2	ADP-ribosylation factor-like protein 5B	1.0517	0.0727255	1	1348.74	By matching	3	0.0014884	1	94.365	81.416	31666	033016_Q_jrc_GlyGlyIP
IVNQPSSLFGSKSASSK	GlyGly (K)	HUWE1	Q7Z6Z7-2;Q7Z6Z7-3;Q7Z6Z7	E3 ubiquitin-protein ligase HUWE1	1.05044	0.0709968	1	1849.95	By MS/MS	3	9.96e-06	1	79.397	65.096	25974	033016_Q_jrc_GlyGlyIP
YIINVKQFAK	GlyGly (K)	PSMC2	P35998;C9JLS9	26S protease regulatory subunit 7	1.04882	0.0687708	1	1336.75	By MS/MS	3	0.00016177	1	107.47	101.91	36357	040816_Q_jrc_SILAC_GG_IP2
ADGGAEYATYQTKSTTPAEQR	GlyGly (K)	CD46	R4GN18;P15529-16;P15529-7;P15529-4;P15529-6;P15529-3;P15529-5;P15529-2		1.04853	0.0683623	1	2358.07	By MS/MS	3;4	2.72e-15	1	69.995	55.32	22819	033016_Q_jrc_GlyGlyIP
GGAAVDPDSGLEHSAHVLEKGGK	GlyGly (K)	PARP1	P09874	Poly [ADP-ribose] polymerase 1	1.04643	0.0654759	1	2344.14	By MS/MS	4;5	1.41e-16	1	81.122	74.51	29287	033016_Q_jrc_GlyGlyIP
RLIVNKNAGETLLQR	GlyGly (K)	BCOR	H7BZ37;H7C2V9;A6NE70;Q6W2J9-4;Q6W2J9-2;Q6W2J9;H7C231;A0A075B6Q3;Q5H9F3-3	BCL-6 corepressor	1.04638	0.0654005	2	1838.05	By MS/MS	3;4	9.17e-16	1	86.065	72.492	28000	033016_Q_jrc_GlyGlyIP
LQGVGALGQAASDNSGPEDAKR	GlyGly (K)	NOMO3	J3KN36;Q5JPE7-2;P69849;Q5JPE7;Q5JPE7-3;A0A087WTD5	Nodal modulator 2;Nodal modulator 3	1.04615	0.0650835	1	2254.09	By MS/MS	3;4	9.59e-85	1	93.186	80.247	31379	033016_Q_jrc_GlyGlyIP
IYKIGQGYLIK	GlyGly (K)	RPL3	P39023;G5E9G0;B5MCW2	60S ribosomal protein L3	1.04607	0.0649778	1	1408.81	By MS/MS	2;3	2.32e-05	1	105.94	97.157	37147	033016_Q_jrc_GlyGlyIP
TGDVEDSTVLKSLHLPK	GlyGly (K)	FAF1	Q9UNN5;B1ANM7;Q9UNN5-2	FAS-associated factor 1	1.04482	0.0632584	1	1952.02	By MS/MS	3;4	5.59e-10	1	134.44	129.29	47965	033016_Q_jrc_GlyGlyIP
TLGDFAAEYAKSNR	GlyGly (K)	PARP1	P09874	Poly [ADP-ribose] polymerase 1	1.04406	0.0622037	1	1655.79	By MS/MS	2;3	4.57e-15	3	118.48	107.87	40896	033016_Q_jrc_GlyGlyIP
LTLDKLDVKGK	GlyGly (K)	PGK1	P00558	Phosphoglycerate kinase 1	1.04241	0.059916	2	1342.78	By MS/MS	3	0.00041667	1	74.42	59.969	24225	033016_Q_jrc_GlyGlyIP
TQIQSQESDLKSQEDDLNR	GlyGly (K)	SPATA22	M0R165;Q9UBC2-3;Q9UBC2;Q9UBC2-2;Q9UBC2-4;M0R2S2	Epidermal growth factor receptor substrate 15-like 1	1.04216	0.0595701	1	2347.09	By MS/MS	3	3.13e-08	1	89.715	76.567	30189	033016_Q_jrc_GlyGlyIP
DYTGCSTSESLSPVKQAPR	GlyGly (K)	MPZL1	O95297-4;O95297-2;O95297	Myelin protein zero-like protein 1	1.04059	0.0574067	1	2197	By MS/MS	3	0.00013955	1	105.97	93.725	36258	033016_Q_jrc_GlyGlyIP
TYVSKLNAETSR	GlyGly (K)	DZIP3	Q86Y13	E3 ubiquitin-protein ligase DZIP3	1.04052	0.0573016	1	1481.75	By MS/MS	2;3	1.71e-05	1	56.074	40.771	17631	033016_Q_jrc_GlyGlyIP
LQEKLSPPYSSPQEFAQDVGR	GlyGly (K)	TRIM28	Q13263-2;Q13263;M0R0K9	Transcription intermediary factor 1-beta	1.0394	0.0557562	1	2489.22	By matching	3	3.86e-20	1	148.3	144.2	52972	033016_Q_jrc_GlyGlyIP
INAKLNYVPLEK	GlyGly (K)	DDX46	A0A0C4DG89;Q7L014	Probable ATP-dependent RNA helicase DDX46	1.03896	0.0551416	1	1514.85	By matching	3	0.00012333	1	96.54	88.324	33950	033016_Q_jrc_GlyGlyIP
YAQAGFEGFKTLNR	GlyGly (K)	SNRNP200	O75643;O75643-2	U5 small nuclear ribonucleoprotein 200 kDa helicase	1.03882	0.0549467	1	1714.84	By MS/MS	3	0.00018155	1	112.66	101.36	35900	040816_Q_jrc_SILAC_GG_IP2
DAFPVAGQKLIYAGK	GlyGly (K)	RAD23B	P54727;Q5W0S4;Q5W0S5;P54725-2;P54725-3;P54725;K7ENJ0;K7ELW1	UV excision repair protein RAD23 homolog B;UV excision repair protein RAD23 homolog A	1.03848	0.0544672	1	1690.9	By MS/MS	2;3	1.99e-05	1	141.02	137.64	50552	033016_Q_jrc_GlyGlyIP
TKAEATIPLVPGR	GlyGly (K)	NDFIP1	Q9BT67	NEDD4 family-interacting protein 1	1.03808	0.053913	1	1465.83	By MS/MS	2;3	4.95e-05	1	87.133	80.671	31333	033016_Q_jrc_GlyGlyIP
EIALKELEKER	GlyGly (K)	BTN2A1	Q7KYR7;Q7KYR7-5;Q7KYR7-1;Q7KYR7-6;Q7KYR7-4;Q7KYR7-3;H7C542	Butyrophilin subfamily 2 member A1	1.03782	0.0535536	2	1470.8	By MS/MS	3	0.000194	1	79.91	65.609	26214	033016_Q_jrc_GlyGlyIP
DFCVKFPEEIR	GlyGly (K)	ZFYVE28	D6RID3;Q9HCC9-8;Q9HCC9-7;Q9HCC9-6;Q9HCC9-4;Q9HCC9-3;Q9HCC9-2;Q9HCC9	Lateral signaling target protein 2 homolog	1.03704	0.052476	1	1553.72	By MS/MS	2;3	6.67e-08	1	174.04	172.56	63233	030317_Q_jrc_GGIP_M6132_Elution_R
HGAGAEISTVNPEQYSKR	GlyGly (K)	PIP4K2A	H7BXS3;P48426-2;P48426;P78356	Phosphatidylinositol 5-phosphate 4-kinase type-2 alpha;Phosphatidylinositol 5-phosphate 4-kinase type-2 beta	1.03586	0.0508312	1	2056.99	By MS/MS	3;4	1.06e-07	1	67.395	52.594	21545	033016_Q_jrc_GlyGlyIP
SHEAEVLKQLAEK	GlyGly (K)	STMN1	P16949;P16949-2;A2A2D0	Stathmin	1.03564	0.0505174	1	1594.83	By MS/MS	3	0.00088981	1	87.279	73.88	28830	033016_Q_jrc_GlyGlyIP
RPDQQLQGEGKIIDR	GlyGly (K)	SERBP1	Q8NC51;Q8NC51-2;Q8NC51-3;Q8NC51-4	Plasminogen activator inhibitor 1 RNA-binding protein	1.03169	0.0450146	2	1865.97	By MS/MS	3;4	1.91e-08	1	66.475	51.567	21433	033016_Q_jrc_GlyGlyIP
IHKELNDLAR	GlyGly (K)	UBE2D2	P62837	Ubiquitin-conjugating enzyme E2 D2	1.02999	0.0426351	1	1321.71	By MS/MS	3	0.00041125	1	34.912	27.748	7724	030317_Q_jrc_GGIP_M6132_Elution_F
TGRDCIQYIKEQR	GlyGly (K)	SMC1A	Q14683;G8JLG1	Structural maintenance of chromosomes protein 1A	1.02839	0.040393	2	1780.85	By MS/MS	3;4	6.66e-05	2	72.652	58.101	23692	033016_Q_jrc_GlyGlyIP
ASSVGNVADSTEPTKR	Acetyl (Protein N-term);GlyGly (K)	OGT	O15294	UDP-N-acetylglucosamine--peptide N-acetylglucosaminyltransferase 110 kDa subunit	1.02731	0.0388657	1	1773.85	By MS/MS	2;3	4.06e-05	2	79.339	71.437	23053	030317_Q_jrc_GGIP_M6132_Elution_R
VEVTEFEDIKSGYR	GlyGly (K)	SET	A0A0C4DFV9;Q01105-3;Q01105-4;Q01105-2;Q01105;A0A087X027;P0DME0	Protein SET;Protein SETSIP	1.02709	0.0385693	1	1784.86	By MS/MS	3	6.85e-05	1	128.61	124.32	43367	030317_Q_jrc_GGIP_M6132_Elution_F
SGEGTLLDLHQQKEAAR	GlyGly (K)	CEP131	I3L2J8;Q9UPN4-3;Q9UPN4-2;Q9UPN4	Centrosomal protein of 131 kDa	1.02615	0.0372363	1	1965.99	By MS/MS	3;4	6.66e-06	1	73.378	62.659	25166	033016_Q_jrc_GlyGlyIP
FTLPTDHALAEKTSHV	GlyGly (K)	STEAP3	Q658P3-3;Q658P3;Q658P3-2	Metalloreductase STEAP3	1.02579	0.036733	1	1879.94	By MS/MS	3;4	1.6e-06	1	113.78	102.41	38934	033016_Q_jrc_GlyGlyIP
QGSPVAAGAPAKQQQVDIPLR	GlyGly (K)	IGF2BP1	Q9NZI8	Insulin-like growth factor 2 mRNA-binding protein 1	1.02546	0.0362744	1	2244.2	By MS/MS	3	1.57e-15	1	106.68	94.733	36191	033016_Q_jrc_GlyGlyIP
LRQENIELGEKLK	GlyGly (K)	TXLNG	Q9NUQ3-2;Q9NUQ3	Gamma-taxilin	1.02444	0.03484	2	1682.93	By matching	3;4	0.00015446	1	72.773	58.299	23660	033016_Q_jrc_GlyGlyIP
LEGPGEQETKLDLISKGEEPR	GlyGly (K)	SLC29A1	Q99808;Q99808-2	Equilibrative nucleoside transporter 1	1.02057	0.0293819	2	2438.23	By MS/MS	4	7.18e-13	1	119.39	108.75	41190	033016_Q_jrc_GlyGlyIP
AFKDTGKTPVEPEVAIHR	Acetyl (Protein N-term);GlyGly (K)	RPS20	P60866;P60866-2;E5RIP1;E5RJX2	40S ribosomal protein S20	1.02002	0.0286018	2	2150.11	By MS/MS	2;3;4;5	3.34e-48	2	101.25	94.448	36018	033016_Q_jrc_GlyGlyIP
KDEKTDTLEDLFPTTK	GlyGly (K)	XRCC5	P13010	X-ray repair cross-complementing protein 5	1.01923	0.0274838	2	1993.98	By MS/MS	3;4	0.00011146	1	140.89	133.76	49097	033016_Q_jrc_GlyGlyIP
EKEEFAVPENSSVQQFK	GlyGly (K)	UBQLN1	Q9UMX0-2;Q9UMX0;Q9UMX0-4;Q9UHD9	Ubiquilin-1;Ubiquilin-2	1.01831	0.0261757	1	2109	By MS/MS	3	5.33e-26	1	111.9	105.19	39894	033016_Q_jrc_GlyGlyIP
VVSPKYLGDR	GlyGly (K)	GGA3	J3KSS7;Q9NZ52-4;Q9NZ52;A0A087WYN2;J3QRP3;B7Z1E9	ADP-ribosylation factor-binding protein GGA3	1.01822	0.0260435	1	1246.67	By MS/MS	3	0.00055619	1	46.7	38.985	11606	030317_Q_jrc_GGIP_M6132_Elution_F
IFGTDSQYNAYNEKR	GlyGly (K)	MSMO1	Q15800-2;Q15800	Methylsterol monooxygenase 1	1.01761	0.0251917	1	1918.88	By MS/MS	3	2.18e-06	1	87.2	78.516	30837	033016_Q_jrc_GlyGlyIP
VYVGNLGNNGNKTELER	GlyGly (K)	SRSF3	P84103-2;P84103;A0A087X2D0	Serine/arginine-rich splicing factor 3	1.01565	0.022405	1	1989.99	By matching	3	6.64e-20	1	78.446	69.079	27448	033016_Q_jrc_GlyGlyIP
AVSTGVKVPR	Acetyl (Protein N-term);GlyGly (K)	UBE2V2	Q15819	Ubiquitin-conjugating enzyme E2 variant 2	1.01454	0.0208234	1	1168.66	By MS/MS	2	3.9e-05	1	82.824	68.823	25188	040816_Q_jrc_SILAC_GG_IP2
SSLLTEKLLR	GlyGly (K)	HUWE1	Q7Z6Z7-2;Q7Z6Z7-3;Q7Z6Z7;H0Y659	E3 ubiquitin-protein ligase HUWE1	1.01443	0.0206624	1	1272.74	By MS/MS	2;3	9.16e-05	2	111.09	102.16	38818	033016_Q_jrc_GlyGlyIP
ILNEKVNTPTTTVYR	GlyGly (K)	TARS	P26639;P26639-2	Threonine--tRNA ligase, cytoplasmic	1.01334	0.0191119	1	1861.99	By MS/MS	3	3.36e-05	1	83.75	77.187	24976	030317_Q_jrc_GGIP_M6132_Elution_R
SAPELKTGISDVFAK	GlyGly (K)	NCL	P19338	Nucleolin	1.01281	0.0183665	1	1675.88	By matching	3	0.00076901	1	133.81	125.07	46560	033016_Q_jrc_GlyGlyIP
GGTLKDDDWGNIKIK	GlyGly (K)	USP14	P54578-2;P54578	Ubiquitin carboxyl-terminal hydrolase 14	1.01115	0.0160013	2	1772.91	By MS/MS	3;4	0.00021044	2	97.805	85.114	32990	033016_Q_jrc_GlyGlyIP
KLEDGPKFLK	GlyGly (K)	EEF1A1	P68104;A0A087WVQ9;P68104-2;Q5VTE0;A0A087WV01	Elongation factor 1-alpha 1;Putative elongation factor 1-alpha-like 3	1.01082	0.01552	2	1287.72	By MS/MS	2;3	3.81e-05	1	48.387	43.184	12957	030317_Q_jrc_GGIP_M6132_Elution_R
EIALKELEK	GlyGly (K)	BTN2A1	Q7KYR7;Q7KYR7-5;Q7KYR7-1;Q7KYR7-6;Q7KYR7-4;Q7KYR7-3;H7C542	Butyrophilin subfamily 2 member A1	1.01055	0.0151409	1	1185.66	By MS/MS	2	0.0018735	1	88.059	74.81	26998	040816_Q_jrc_SILAC_GG_IP2
ALQEKLLASQK	GlyGly (K)	USP25	Q9UHP3;Q9UHP3-1;Q9UHP3-3	Ubiquitin carboxyl-terminal hydrolase 25	1.00971	0.0139459	1	1341.76	By MS/MS	2;3	0.00028475	2	64.773	52.892	21951	033016_Q_jrc_GlyGlyIP
RPAEDMEEEQAFKR	GlyGly (K)	HNRNPK	P61978-3;P61978;P61978-2;Q5T6W2;S4R457	Heterogeneous nuclear ribonucleoprotein K	1.00892	0.0128101	2	1848.84	By MS/MS	3;4	4.2e-08	2	48.604	39.448	17398	033016_Q_jrc_GlyGlyIP
HESGASIKIDEPLEGSEDR	GlyGly (K)	HNRNPK	P61978-3;P61978;P61978-2;S4R359	Heterogeneous nuclear ribonucleoprotein K	1.00864	0.0124172	1	2182.01	By MS/MS	3;4	7.23e-23	2	89.791	76.552	30091	033016_Q_jrc_GlyGlyIP
QATKDAGVIAGLNVLR	GlyGly (K)		P0DMV9;P0DMV8;A0A0G2JIW1;P0DMV8-2		1.00693	0.00996004	1	1738.97	By MS/MS	3	2.68e-05	1	132.73	127.12	44623	030317_Q_jrc_GGIP_M6132_Elution_R
SNLKIAELK	GlyGly (K)	SGTA	O43765	Small glutamine-rich tetratricopeptide repeat-containing protein alpha	1.00689	0.00990194	1	1128.65	By MS/MS	2	0.00038466	1	57.309	47.174	19949	033016_Q_jrc_GlyGlyIP
VMLGETNPADSKPGTIR	Oxidation (M);GlyGly (K)	NME1	P15531;P15531-2;E7ERL0;Q32Q12;P22392-2;J3KPD9;P22392;O60361	Nucleoside diphosphate kinase A;Nucleoside diphosphate kinase;Nucleoside diphosphate kinase B;Putative nucleoside diphosphate kinase	1.00688	0.00988741	1	1914.95	By MS/MS	3	6.79e-06	1	86.064	72.492	28527	033016_Q_jrc_GlyGlyIP
FEPYANPTKR	GlyGly (K)	HNRNPM	A0A087X0X3;P52272-2;P52272;M0R019;M0R2T0;M0QYQ7;M0R0N3;M0R0Y6	Heterogeneous nuclear ribonucleoprotein M	1.00624	0.00897255	1	1335.66	By MS/MS	3	0.00031875	1	46.495	36.275	14286	040816_Q_jrc_SILAC_GG_IP2
ASGPPVSELITKAVAASK	GlyGly (K)	HIST1H1E	P10412;P16403;P16402	Histone H1.4;Histone H1.2;Histone H1.3	1.00617	0.00887094	1	1839.01	By MS/MS	3	1.73e-11	2	160.46	158.13	57034	033016_Q_jrc_GlyGlyIP
AVTKYTSSK	GlyGly (K)	HIST1H2BL	Q99880;U3KQK0;Q99879;Q99877;Q93079;Q5QNW6;P58876;Q5QNW6-2;Q96A08;Q16778;P33778;P23527;Q8N257	Histone H2B type 1-L;Histone H2B;Histone H2B type 1-M;Histone H2B type 1-N;Histone H2B type 1-H;Histone H2B type 2-F;Histone H2B type 1-D;Histone H2B type 1-A;Histone H2B type 2-E;Histone H2B type 1-B;Histone H2B type 1-O;Histone H2B type 3-B	1.00444	0.00639085	1	1097.57	By MS/MS	2	0.00010778	1	11.697	5.6602	2163	040816_Q_jrc_SILAC_GG_IP2
LSFITKGYK	GlyGly (K)	IRS4	O14654	Insulin receptor substrate 4	1.00443	0.00637636	1	1169.64	By MS/MS	2	0.00027833	1	79.143	64.842	24079	040816_Q_jrc_SILAC_GG_IP2
LVVPASQCGSLIGKGGCK	GlyGly (K)	PCBP2	Q15366-6;Q15366-3;Q15366;Q15366-2;H3BRU6;F8VZX2;Q15366-7;Q15366-8;Q15366-4;Q15366-5;F8VXH9;F8W0G4;F8W1G6;H3BND9	Poly(rC)-binding protein 2	1.00289	0.00416096	1	1945.96	By MS/MS	3	4.11e-09	1	120.38	115.35	43366	033016_Q_jrc_GlyGlyIP
YKQEIGFGNWGH	GlyGly (K)	MID1IP1	Q9NPA3	Mid1-interacting protein 1	1.00248	0.00356786	1	1548.71	By matching	3	0.00042454	1	115.51	104.36	39593	033016_Q_jrc_GlyGlyIP
ATAGAYIASQTVKK	GlyGly (K)	PSMB5	P28074;P28074-2;H0YJM8	Proteasome subunit beta type-5	1.00071	0.00102468	1	1521.82	By MS/MS	2;3	1.1e-31	2	53.06	37.808	16512	033016_Q_jrc_GlyGlyIP
VSEQGLIEILKK	GlyGly (K)	PDCD5	O14737;K7EQA1	Programmed cell death protein 5	1.00006	8.65643e-05	1	1469.85	By MS/MS	2;3	0.00012744	1	140.93	133.8	49026	033016_Q_jrc_GlyGlyIP
ALPEFFNGKNK	GlyGly (K)	SMARCC1	Q92922;F8VXC8;Q8TAQ2-2;Q8TAQ2-3;Q8TAQ2	SWI/SNF complex subunit SMARCC1;SWI/SNF complex subunit SMARCC2	0.9997	-0.000432744	1	1377.7	By matching	3	0.00028203	1	96.372	83.474	32448	033016_Q_jrc_GlyGlyIP
FGNDVQHFKVLR	GlyGly (K)	GRB2	P62993	Growth factor receptor-bound protein 2	0.998801	-0.0017302	1	1572.82	By MS/MS	3	7.21e-09	1	88.298	75.049	29205	033016_Q_jrc_GlyGlyIP
TITLEVEPSDTIENVKAK	GlyGly (K)	UBC	F5H265;J3QS39;F5H6Q2;F5GYU3;F5H2Z3;B4DV12;F5H388;F5H747;F5GXK7;J3QKN0;Q5PY61;Q96C32;P0CG47;P0CG48;J3QTR3;P62987;M0R1V7;F5GZ39;J3QSA3;P62979	Polyubiquitin-B;Ubiquitin;Polyubiquitin-C;Ubiquitin;Ubiquitin-60S ribosomal protein L40;Ubiquitin;60S ribosomal protein L40;Ubiquitin-40S ribosomal protein S27a;Ubiquitin;40S ribosomal protein S27a	0.995421	-0.00662118	1	2100.09	By MS/MS	2;3;4	8.43e-55	2	136.06	131.99	46399	030317_Q_jrc_GGIP_M6132_Elution_R
NTLPTKETIEQEKR	GlyGly (K)	TMSB10	P63313	Thymosin beta-10	0.994233	-0.00834346	2	1799.94	By MS/MS	3	0.00059228	1	53.7	38.59	16942	033016_Q_jrc_GlyGlyIP
ASGADSKGDDLSTAILK	Acetyl (Protein N-term);GlyGly (K)	VCP	P55072	Transitional endoplasmic reticulum ATPase	0.993739	-0.00906047	1	1803.88	By MS/MS	2;3	9.82e-48	2	142.52	138.78	49813	030317_Q_jrc_GGIP_M6132_Elution_R
DVWQVIVKPR	GlyGly (K)	IRS4	O14654	Insulin receptor substrate 4	0.993246	-0.00977712	1	1352.76	By MS/MS	2;3	9.88e-05	1	143.49	139.36	51311	033016_Q_jrc_GlyGlyIP
GILAADESTGSIAKR	GlyGly (K)	ALDOA	J3KPS3;P04075;H3BQN4;P04075-2;H3BUH7;H3BPS8	Fructose-bisphosphate aldolase A	0.993049	-0.0100637	1	1601.84	By MS/MS	2;3	1.41e-11	2	75.525	68.536	27141	033016_Q_jrc_GlyGlyIP
ACAAQTKATFLK	GlyGly (K)	PSMC3	P17980;E9PM69;R4GNH3;E9PMD8;E9PKD5;E9PN50	26S protease regulatory subunit 6A	0.991473	-0.0123541	1	1423.71	By MS/MS	2;3	4.22e-05	2	72.298	60.737	22455	040816_Q_jrc_SILAC_GG_IP2
ELDTIEVFPTKSAR	GlyGly (K)	ABHD17A	K7EQ25;Q96GS6-4;Q96GS6-3;Q96GS6;Q96GS6-2	Alpha/beta hydrolase domain-containing protein 17A	0.988826	-0.016211	1	1718.88	By MS/MS	3	6.39e-05	1	129.94	125.63	46734	033016_Q_jrc_GlyGlyIP
KSPVAKDVDLEFLAK	GlyGly (K)	VCP	P55072	Transitional endoplasmic reticulum ATPase	0.98824	-0.0170667	2	1772.97	By MS/MS	3;4	4e-12	1	113.61	109.06	41207	033016_Q_jrc_GlyGlyIP
GTEVQVDDIKR	GlyGly (K)	RUVBL2	Q9Y230;Q9Y230-2	RuvB-like 2	0.984155	-0.0230424	1	1372.69	By MS/MS	2;3	0.00018752	2	55.748	44.278	18853	033016_Q_jrc_GlyGlyIP
GKADGGAEYATYQTK	GlyGly (K)	CD46	R4GN18;P15529-16;P15529-7;P15529-4;P15529-6;P15529-3;P15529-5;P15529-2		0.983091	-0.0246034	1	1672.77	By MS/MS	3	5.75e-05	1	36.326	26.926	12573	033016_Q_jrc_GlyGlyIP
LKFLNDSEQVAR	GlyGly (K)	TMUB1	C9JE12;C9JCW7;Q9BVT8	Transmembrane and ubiquitin-like domain-containing protein 1	0.982318	-0.0257376	1	1532.79	By MS/MS	2;3	2.74e-15	2	89.681	81.056	31604	033016_Q_jrc_GlyGlyIP
SGVISGGASDLKAK	GlyGly (K)	SMC1A	Q14683;G8JLG1	Structural maintenance of chromosomes protein 1A	0.980681	-0.0281448	1	1402.74	By MS/MS	3	0.00035564	1	50.502	35.349	15610	033016_Q_jrc_GlyGlyIP
FVNVVPTFGKK	GlyGly (K)	FAU	E9PR30;P62861	40S ribosomal protein S30	0.9802	-0.028852	1	1348.75	By MS/MS	3	0.00028365	1	111.55	100.05	38035	033016_Q_jrc_GlyGlyIP
AKTVDLDPGTLYVHSV	GlyGly (K)	SLC7A3	Q8WY07	Cationic amino acid transporter 3	0.979432	-0.0299829	1	1827.94	By MS/MS	3	1.36e-09	1	146.66	139.67	51448	033016_Q_jrc_GlyGlyIP
DTDWVVVKEPVIK	GlyGly (K)	PI4K2A	Q9BTU6;E9PAM4	Phosphatidylinositol 4-kinase type 2-alpha	0.97924	-0.0302654	1	1640.88	By MS/MS	2;3	6.25e-05	1	155.64	149.24	54858	033016_Q_jrc_GlyGlyIP
FLESTDSFNNELKR	GlyGly (K)	SMARCE1	J3QKS7;B4DGM3;Q969G3-6;Q969G3-5;Q969G3-3;Q969G3-2;Q969G3-4;Q969G3;H7C048;K7EMQ8	SWI/SNF-related matrix-associated actin-dependent regulator of chromatin subfamily E member 1	0.978569	-0.031254	1	1812.86	By MS/MS	3	8.01e-05	1	120.5	110	41639	033016_Q_jrc_GlyGlyIP
EAAQEAVKLYNNHEIR	GlyGly (K)	SYNCRIP	O60506-4;O60506-3;O60506-2;O60506;B7Z645;O60506-5	Heterogeneous nuclear ribonucleoprotein Q	0.976849	-0.033793	1	1997.99	By MS/MS	4	1.01e-05	1	89.406	76.157	29899	033016_Q_jrc_GlyGlyIP
SKSQNILSTEEER	GlyGly (K)	SLC18B1	Q6NT16	MFS-type transporter SLC18B1	0.976658	-0.0340748	1	1633.79	By MS/MS	3	1.6e-05	1	38.57	31.281	14198	033016_Q_jrc_GlyGlyIP
DKWSPALQIR	GlyGly (K)	UBE2N	P61088;F8VQQ8;Q5JXB2	Ubiquitin-conjugating enzyme E2 N;Putative ubiquitin-conjugating enzyme E2 N-like	0.976372	-0.0344975	1	1326.7	By matching	3	0.0036184	1	116.05	105.26	39953	033016_Q_jrc_GlyGlyIP
VGLVAKGLLLK	GlyGly (K)	ILF3	Q12906;Q12906-7;Q12906-5;Q12906-4;Q12906-2;Q12906-6;Q12906-3;K7EKJ9;K7EKY0;K7EJ09;K7ER69	Interleukin enhancer-binding factor 3	0.975705	-0.0354832	1	1223.8	By MS/MS	2;3	0.00028322	2	119.7	111.49	42049	033016_Q_jrc_GlyGlyIP
DYQDNKADVILK	GlyGly (K)	EIF1AX	X6RAC9;P47813;O14602	Eukaryotic translation initiation factor 1A, X-chromosomal;Eukaryotic translation initiation factor 1A, Y-chromosomal	0.974754	-0.0368901	1	1534.76	By MS/MS	2;3	0.00015507	1	96.005	86.602	33661	033016_Q_jrc_GlyGlyIP
LEIEPEWAYGKK	GlyGly (K)	FKBP3	Q00688	Peptidyl-prolyl cis-trans isomerase FKBP3	0.974754	-0.0368901	1	1575.79	By matching	3	0.00014364	1	125.21	115.07	43402	033016_Q_jrc_GlyGlyIP
NHYLKDIER	GlyGly (K)	ACSL4	O60488-2;O60488	Long-chain-fatty-acid--CoA ligase 4	0.973331	-0.038998	1	1300.65	By MS/MS	3	0.00077238	1	40.36	26.31	10754	040816_Q_jrc_SILAC_GG_IP2
IPFIRPADQYKDPQSK	GlyGly (K)	MYO6	A0A0A0MRM8;Q9UM54-5;Q9UM54-2;Q9UM54-6;A0A0D9SGC1;E7EW20;Q9UM54-4;Q9UM54-1;Q9UM54	Unconventional myosin-VI	0.971157	-0.0422241	2	2016.04	By MS/MS	4	3.23e-05	1	97.181	84.483	32758	033016_Q_jrc_GlyGlyIP
QQQLLKLQQQK	GlyGly (K)	BIRC6	Q9NR09	Baculoviral IAP repeat-containing protein 6	0.970685	-0.0429244	1	1495.85	By MS/MS	3	0.00013471	1	48.847	38.593	16875	033016_Q_jrc_GlyGlyIP
GIYAYGFEKPSAIQQR	GlyGly (K)	EIF4A1	P60842;J3KT12;P60842-2;J3KTB5;J3QS69;J3QL43;J3QR64;J3QLN6;J3KS25;J3QKZ9;J3KS93;J3KT04;E7EMV8;J3KSN7;J3QQP0;E9PBH4;F8WE11;E7EQG2;Q14240;Q14240-2;P38919;I3L3H2	Eukaryotic initiation factor 4A-I;Eukaryotic initiation factor 4A-II;Eukaryotic initiation factor 4A-III;Eukaryotic initiation factor 4A-III, N-terminally processed	0.969744	-0.0443242	1	1940.97	By MS/MS	2;3	9.3e-07	1	117.25	113.27	39167	030317_Q_jrc_GGIP_M6132_Elution_F
QTKNDPFTSDPFTK	GlyGly (K)	SPATA22	M0R165;Q9UBC2-3;Q9UBC2;Q9UBC2-2;M0R3I1	Epidermal growth factor receptor substrate 15-like 1	0.96581	-0.0501882	1	1738.82	By MS/MS	3	0.00027679	1	106.95	94.957	36518	033016_Q_jrc_GlyGlyIP
DELRETLKSLK	GlyGly (K)	AARS	P49588;P49588-2	Alanine--tRNA ligase, cytoplasmic	0.965344	-0.0508847	2	1444.79	By MS/MS	3	0.00021051	1	95.381	82.533	31993	033016_Q_jrc_GlyGlyIP
SAVPPGADKKAEAGAGSATEFQFR	GlyGly (K)	RPS10	P46783	40S ribosomal protein S10	0.965158	-0.0511633	2	2505.22	By MS/MS	3;4	3.45e-26	1	99.805	87.215	33887	033016_Q_jrc_GlyGlyIP
ASGAGGVGGGGGGKIR	Acetyl (Protein N-term);GlyGly (K)	NUP153	P49790;P49790-3;P49790-2	Nuclear pore complex protein Nup153	0.963763	-0.0532504	1	1412.71	By MS/MS	2	2.26e-26	1	41.116	31.464	14008	033016_Q_jrc_GlyGlyIP
LYLKAEQER	GlyGly (K)	PRPF8	Q6P2Q9;I3L0J9	Pre-mRNA-processing-splicing factor 8	0.963298	-0.0539454	1	1262.66	By MS/MS	2;3	0.00059544	2	37.538	28.138	12972	033016_Q_jrc_GlyGlyIP
GSSYKLLVEQAK	GlyGly (K)	BIRC6	Q9NR09	Baculoviral IAP repeat-containing protein 6	0.96302	-0.0543623	1	1435.77	By MS/MS	2;3	2.56e-08	2	70.224	63.856	25608	033016_Q_jrc_GlyGlyIP
ADLINNLGTIAKSGTK	GlyGly (K)	HSP90AA1	P07900;P07900-2;Q14568;P08238	Heat shock protein HSP 90-alpha;Putative heat shock protein HSP 90-alpha A2;Heat shock protein HSP 90-beta	0.960523	-0.0581086	1	1728.94	By MS/MS	2;3	3.48e-06	1	132.46	125.77	46798	033016_Q_jrc_GlyGlyIP
QLALKALNER	GlyGly (K)	TMEM115	Q12893	Transmembrane protein 115	0.959969	-0.0589399	1	1268.72	By MS/MS	2;3	7.48e-08	2	68.921	60.655	24626	033016_Q_jrc_GlyGlyIP
VSSVFKDEATVR	GlyGly (K)	RANGAP1	P46060	Ran GTPase-activating protein 1	0.958957	-0.0604625	1	1450.74	By matching	3	0.0013623	1	63.276	53.375	22011	033016_Q_jrc_GlyGlyIP
QQQQIEAQQQLLATKEQR	GlyGly (K)	TP53BP2	Q13625-2;Q13625;Q13625-3;H7C5L8	Apoptosis-stimulating of p53 protein 2	0.957671	-0.0623981	1	2281.18	By MS/MS	3;4	7.16e-23	2	88.343	75.094	29454	033016_Q_jrc_GlyGlyIP
FYPVVKEGR	GlyGly (K)	LARP1	Q6PKG0-3;Q6PKG0;E5RH50;A0A0B4J210;H0YC33	La-related protein 1	0.956938	-0.0635029	1	1207.63	By MS/MS	2;3	0.00061621	2	61.353	45.957	19505	033016_Q_jrc_GlyGlyIP
FFSDCKIQNGAQGIR	GlyGly (K)	HNRNPH1	G8JLB6;P31943;E9PCY7;D6RBM0;D6RIT2;E7EN40;D6RAM1;D6R9T0;D6RFM3;D6RIU0;D6RDU3;D6RJ04;D6RIH9;D6RF17;D6RDL0;E7EQJ0	Heterogeneous nuclear ribonucleoprotein H;Heterogeneous nuclear ribonucleoprotein H, N-terminally processed	0.955475	-0.0657102	1	1854.87	By MS/MS	3	2.52e-06	1	112.45	107.09	40677	033016_Q_jrc_GlyGlyIP
INKELSDLAR	GlyGly (K)	UBE2D3	P61077;P61077-2;D6R9F6;D6R933;D6RGD0;D6R980;D6RIZ3;D6RA11	Ubiquitin-conjugating enzyme E2 D3	0.954381	-0.0673634	1	1271.68	By MS/MS	2;3	0.00028893	2	66.193	57.863	18098	030317_Q_jrc_GGIP_M6132_Elution_R
AFKDTGKTPVEPEVAIHR	Acetyl (Protein N-term);2 GlyGly (K)	RPS20	P60866;P60866-2;E5RIP1;E5RJX2	40S ribosomal protein S20	0.952835	-0.0697022	2	2264.15	By MS/MS	2;3;4;5	2.83e-09	3	104.19	95.505	36359	033016_Q_jrc_GlyGlyIP
YFDPANGKFSK	GlyGly (K)	EEF2	P13639	Elongation factor 2	0.950932	-0.072586	1	1386.66	By MS/MS	2;3	6.19e-05	2	78.403	71.54	22832	030317_Q_jrc_GGIP_M6132_Elution_R
VFSANSTAACTELAKR	GlyGly (K)	PRPSAP1	Q14558-2;Q14558	Phosphoribosyl pyrophosphate synthase-associated protein 1	0.949217	-0.0751903	1	1839.88	By MS/MS	3	0.00010878	1	92.198	79.149	28600	040816_Q_jrc_SILAC_GG_IP2
AICIDPAYSKAYGR	GlyGly (K)	SGTA	O43765	Small glutamine-rich tetratricopeptide repeat-containing protein alpha	0.943396	-0.0840643	1	1698.8	By MS/MS	2;3	2.34e-11	2	117.32	110.35	41691	033016_Q_jrc_GlyGlyIP
LVLYPSAQEKVLQR	GlyGly (K)	PDE12	Q6L8Q7-2;Q6L8Q7;F6T1Q0	2',5'-phosphodiesterase 12	0.941265	-0.0873271	1	1756.98	By MS/MS	3	0.00012564	1	119.57	108.93	41143	033016_Q_jrc_GlyGlyIP
NILKQGIETPEDQNDLRK	GlyGly (K)	SF1	Q15637-6;Q15637-2;Q15637-4;Q15637-3;Q15637;Q15637-7;Q15637-5	Splicing factor 1	0.940645	-0.0882773	2	2224.14	By matching	4	8.69e-08	1	92.547	79.598	30980	033016_Q_jrc_GlyGlyIP
GLLLATKNSHLR	GlyGly (K)	RNF40	H3BP71;O75150-3;O75150	E3 ubiquitin-protein ligase BRE1B	0.940026	-0.0892269	1	1435.83	By MS/MS	3	0.00014385	1	60.696	45.393	18952	033016_Q_jrc_GlyGlyIP
NLVVIPKSVTPER	GlyGly (K)	AKR1B1	P15121	Aldose reductase	0.939761	-0.0896337	1	1564.89	By MS/MS	2;3	0.00012789	1	103.23	99.455	37767	033016_Q_jrc_GlyGlyIP
YHSDDYIKFLR	GlyGly (K)	HDAC1	Q13547;Q5TEE2	Histone deacetylase 1	0.938527	-0.0915306	1	1569.76	By MS/MS	3	0.00074345	1	113.61	102.42	36326	040816_Q_jrc_SILAC_GG_IP2
ESPLLFKFR	GlyGly (K)	MSN	P26038;V9GZ54	Moesin	0.938527	-0.0915306	1	1249.68	By matching	3	0.00097924	1	135.94	127.35	47348	033016_Q_jrc_GlyGlyIP
LDSQKHIDFSLR	GlyGly (K)	RPS9	A0A024R4M0;P46781	40S ribosomal protein S9	0.936242	-0.0950467	1	1571.81	By MS/MS	3	9.31e-05	1	93.744	80.795	29124	040816_Q_jrc_SILAC_GG_IP2
AAAYSKLGNYAGAVQDCER	GlyGly (K)	SGTA	O43765;K7EMD6	Small glutamine-rich tetratricopeptide repeat-containing protein alpha	0.934842	-0.0972062	1	2157.97	By MS/MS	3	6.25e-12	1	106.38	100.77	38421	033016_Q_jrc_GlyGlyIP
LVVPATQCGSLIGKGGCK	GlyGly (K)	PCBP1	Q15365	Poly(rC)-binding protein 1	0.93362	-0.0990932	1	1959.98	By MS/MS	3	2.41e-16	1	126	121.64	45231	033016_Q_jrc_GlyGlyIP
NDPFTSDPFTKNPSLPSK	GlyGly (K)	SPATA22	M0R165;Q9UBC2-3;Q9UBC2;Q9UBC2-2;M0R3I1	Epidermal growth factor receptor substrate 15-like 1	0.933445	-0.0993625	1	2105.01	By MS/MS	3	1.03e-06	1	141.56	138.31	50907	033016_Q_jrc_GlyGlyIP
VQILKDYVR	GlyGly (K)	ACLY	P53396;P53396-2;P53396-3	ATP-citrate synthase	0.931532	-0.102322	1	1246.7	By MS/MS	2;3	1.96e-05	2	85.935	77.244	30273	033016_Q_jrc_GlyGlyIP
TLQQQTFKIR	GlyGly (K)	RAD23A	P54725-2;P54725-3;P54725;K7ENJ0;K7ELW1	UV excision repair protein RAD23 homolog A	0.93006	-0.104605	1	1375.76	By MS/MS	3	6.29e-05	1	64.51	49.508	20833	033016_Q_jrc_GlyGlyIP
QLALLKTNSAVR	GlyGly (K)	EIF3I	Q13347;Q5TFK1	Eukaryotic translation initiation factor 3 subunit I	0.929973	-0.104739	1	1426.83	By MS/MS	2;3	0.00014565	2	76.208	65.449	24213	040816_Q_jrc_SILAC_GG_IP2
SPNELVDDLFKGAK	GlyGly (K)	NSFL1C	Q9UNZ2;Q9UNZ2-5;F2Z2K0;Q9UNZ2-4	NSFL1 cofactor p47	0.928678	-0.10675	1	1645.83	By MS/MS	2;3	1.68e-11	2	165.72	161.74	58789	033016_Q_jrc_GlyGlyIP
NLQVKCAQIEAK	GlyGly (K)	NAP1L1	H0YHC3;F8W118;F8VY35;F8VV59;B7Z9C2;F8W0J6;F5H4R6;H0YIV4;P55209-2;P55209;H0YH88;F8W020;F8W543;F8VRJ2;F8VUX1;P55209-3;F8VVB5;F8VXI6	Nucleosome assembly protein 1-like 1	0.927042	-0.109294	1	1515.77	By MS/MS	3	0.0023991	1	74.146	59.695	22051	040816_Q_jrc_SILAC_GG_IP2
AKAYDHLFK	Acetyl (Protein N-term);GlyGly (K)	RAB13	P51153	Ras-related protein Rab-13	0.925155	-0.112233	1	1247.63	By matching	3	0.0047486	1	91.31	84.972	32992	033016_Q_jrc_GlyGlyIP
NLQQELETQNQKLQR	GlyGly (K)	KIF23	H7BYN4;Q02241-2;Q02241;Q02241-3	Kinesin-like protein KIF23	0.9243	-0.113567	1	1983.01	By MS/MS	3	6.2e-12	1	96.436	83.537	32516	033016_Q_jrc_GlyGlyIP
ELTSLVKEVYPEAR	GlyGly (K)	SAP18	U3KPY7;X6RAL5;O00422;H7BZW6	Histone deacetylase complex subunit SAP18	0.920641	-0.11929	1	1746.92	By MS/MS	2;3	0.00026372	1	151.29	147.49	53988	033016_Q_jrc_GlyGlyIP
LGDVISIQPCPDVKYGK	GlyGly (K)	VCP	P55072;C9JUP7;C9IZA5	Transitional endoplasmic reticulum ATPase	0.920132	-0.120086	1	2003	By MS/MS	3	3.44e-05	1	146.14	142.89	52366	033016_Q_jrc_GlyGlyIP
GNTQTSKVSSLQAEPLPR	GlyGly (K)	RAB3GAP2	Q9H2M9	Rab3 GTPase-activating protein non-catalytic subunit	0.91878	-0.122209	1	2026.04	By MS/MS	3	0.00037038	1	83.349	69.499	25491	040816_Q_jrc_SILAC_GG_IP2
GKSETILSPPPEKR	GlyGly (K)	H2AFY2	Q9P0M6	Core histone macro-H2A.2	0.916003	-0.126576	2	1651.89	By MS/MS	3;4	9.67e-05	2	38.036	26.664	12125	033016_Q_jrc_GlyGlyIP
TSFEIAELKER	GlyGly (K)	YEATS4	F8W0J4;O95619	YEATS domain-containing protein 4	0.915332	-0.127633	1	1435.73	By MS/MS	2;3	1.43e-08	2	110.09	98.671	37763	033016_Q_jrc_GlyGlyIP
STAAVPELKQISR	Acetyl (Protein N-term);GlyGly (K)	NUDT16L1	K7ENA3;W4VSQ8;Q9BRJ7;Q9BRJ7-2	Protein syndesmos	0.912326	-0.132379	1	1554.84	By MS/MS	2	3.49e-06	1	132.48	123.79	46209	033016_Q_jrc_GlyGlyIP
NQVALNPQNTVFDAKR	GlyGly (K)		P0DMV9;P0DMV8;A0A0G2JIW1;P0DMV8-2		0.91191	-0.133037	1	1927.99	By MS/MS	3	1.71e-25	1	106.36	94.115	36138	033016_Q_jrc_GlyGlyIP
AQADIYKADFQAER	GlyGly (K)	IKBKG	A0A087X0G7;A0A087WUW6;A0A087X1B1;Q9Y6K9;Q9Y6K9-2	NF-kappa-B essential modulator	0.910664	-0.135009	1	1738.83	By MS/MS	3	0.00039088	1	93.349	80.4	28965	040816_Q_jrc_SILAC_GG_IP2
LPPVLAIQLKR	GlyGly (K)	USP9X	Q93008-1;Q93008	Probable ubiquitin carboxyl-terminal hydrolase FAF-X	0.910498	-0.135272	1	1360.86	By MS/MS	3	7.02e-06	1	136.01	127.46	47285	033016_Q_jrc_GlyGlyIP
GSATDDFFKK	GlyGly (K)	SPATA22	M0R165;Q9UBC2-3;Q9UBC2;Q9UBC2-2;M0R3I1	Epidermal growth factor receptor substrate 15-like 1	0.908926	-0.137766	1	1228.57	By MS/MS	2	0.0029038	1	62.49	52.538	16201	030317_Q_jrc_GGIP_M6132_Elution_R
MVVPAALKVVR	GlyGly (K)	RPL13A	M0QYS1;P40429;Q8J015;Q6NVV1	60S ribosomal protein L13a;Putative 60S ribosomal protein L13a protein RPL13AP3	0.908265	-0.138814	1	1295.77	By MS/MS	3	0.0002823	1	107.24	101.68	38491	033016_Q_jrc_GlyGlyIP
VIPGAAEKIER	GlyGly (K)	2017-09-02	Q15019;Q15019-2;B5MCX3;C9JZI2;C9IZU3;C9J938;C9JB25;C9J2Q4;B5MD47;C9IY94;C9JQJ4	Septin-2	0.906865	-0.14104	1	1295.72	By MS/MS	3	0.00092294	1	55.344	45.176	13675	030317_Q_jrc_GGIP_M6132_Elution_F
LILKNENVDR	GlyGly (K)	ATAD1	Q8NBU5	ATPase family AAA domain-containing protein 1	0.905879	-0.142609	1	1326.73	By matching	3	0.011978	1	48.477	40.762	12405	030317_Q_jrc_GGIP_M6132_Elution_R
NNASLSKSVGVSNR	GlyGly (K)	GIGYF2	I1E4Y6;Q6Y7W6-4;Q6Y7W6-5;Q6Y7W6;Q6Y7W6-3;C9JH18	PERQ amino acid-rich with GYF domain-containing protein 2	0.905715	-0.142871	1	1545.79	By MS/MS	3	0.0001562	1	35.613	20.51	10621	033016_Q_jrc_GlyGlyIP
DTGKTPVEPEVAIHR	GlyGly (K)	RPS20	P60866;P60866-2;E5RIP1;E5RJX2	40S ribosomal protein S20	0.904323	-0.14509	1	1761.9	By MS/MS	3;4	5.63e-16	2	66.457	60.655	24429	033016_Q_jrc_GlyGlyIP
FLVEYKSAVEK	GlyGly (K)	HAT1	O14929;F8WEW1;F8W9G7	Histone acetyltransferase type B catalytic subunit	0.900009	-0.151989	1	1425.75	By MS/MS	2;3	0.00015378	2	102.81	90.459	34914	033016_Q_jrc_GlyGlyIP
NQNEALLQAIKAR	GlyGly (K)	TTC4	O95801	Tetratricopeptide repeat protein 4	0.899604	-0.152638	1	1581.86	By MS/MS	3	0.00019539	1	107.5	95.503	34089	040816_Q_jrc_SILAC_GG_IP2
NVLCSACSGQGGKSGAVQK	GlyGly (K)	DNAJA2	O60884;A0A087WT48	DnaJ homolog subfamily A member 2	0.89823	-0.154842	1	2022.91	By MS/MS	3	3.27e-05	1	66.367	51.365	21514	033016_Q_jrc_GlyGlyIP
FTGLSKEELLK	GlyGly (K)	SLC3A2	F5GZS6;J3KPF3;P08195-2;P08195-3;P08195;P08195-4;H0YFS2;F5H0E2;F5H867;F5GZR9	4F2 cell-surface antigen heavy chain	0.897505	-0.156008	1	1377.75	By MS/MS	2;3	3.83e-05	2	108.22	100.74	35647	040816_Q_jrc_SILAC_GG_IP2
EASKQADVNLVNAK	GlyGly (K)	PHGDH	O43175;Q5SZU1	D-3-phosphoglycerate dehydrogenase	0.895496	-0.159242	1	1599.82	By matching	3	0.00021167	1	50.92	40.633	12520	030317_Q_jrc_GGIP_M6132_Elution_R
TVDTKQAQDLAR	GlyGly (K)	KRAS	P01116-2;P01116	GTPase KRas;GTPase KRas, N-terminally processed	0.894454	-0.16092	1	1458.74	By MS/MS	3	5.51e-05	1	40.584	31.084	13938	033016_Q_jrc_GlyGlyIP
LGDVISIQPCPDVKYGKR	GlyGly (K)	VCP	P55072;C9JUP7;C9IZA5	Transitional endoplasmic reticulum ATPase	0.890948	-0.166587	2	2159.1	By MS/MS	3;4	4.56e-08	1	125.48	115.15	43398	033016_Q_jrc_GlyGlyIP
ASKEMFEDTVEER	Acetyl (Protein N-term);GlyGly (K)	RBBP7	E9PC52;Q16576	Histone-binding protein RBBP7	0.889917	-0.168257	1	1725.75	By MS/MS	2;3	4.87e-21	1	135.84	132.05	48851	033016_Q_jrc_GlyGlyIP
HELQANCYEEVKDR	GlyGly (K)	CFL1	P23528;G3V1A4;E9PP50;E9PK25	Cofilin-1	0.886761	-0.173383	1	1904.83	By MS/MS	3;4	1.22e-06	1	63.559	52.439	21710	033016_Q_jrc_GlyGlyIP
AVEILKDAFK	GlyGly (K)	USP25	Q9UHP3;Q9UHP3-1;Q9UHP3-3;Q96B65	Ubiquitin carboxyl-terminal hydrolase 25	0.886289	-0.174151	1	1246.69	By MS/MS	2;3	0.00091902	2	118.82	108.18	40991	033016_Q_jrc_GlyGlyIP
ENLKAAQEEYVKR	GlyGly (K)	ALDOA	J3KPS3;P04075;H3BQN4;P04075-2;H3BR68	Fructose-bisphosphate aldolase A	0.883236	-0.179129	2	1690.86	By MS/MS	2;3;4	1.21e-13	2	39.543	32.259	14535	033016_Q_jrc_GlyGlyIP
SYFGKLTQSK	GlyGly (K)	IRS4	O14654	Insulin receptor substrate 4	0.881057	-0.182692	1	1271.65	By MS/MS	2;3	8.9e-05	1	68.876	54.134	22295	033016_Q_jrc_GlyGlyIP
LEQDQLWIGTKER	GlyGly (K)	UBFD1	H3BRL3;O14562	Ubiquitin domain-containing protein UBFD1	0.877886	-0.187894	1	1728.88	By MS/MS	3	0.00011008	1	113.22	101.92	38853	033016_Q_jrc_GlyGlyIP
NIGKTLVTR	GlyGly (K)	RPS3A	D6RG13;P61247;H0Y8L7;D6RB09;E9PFI5;H0Y9Y4;D6RAT0;D6RAS7;D6RED7;D6RGE0;D6RI02	40S ribosomal protein S3a	0.877809	-0.188021	1	1114.65	By MS/MS	2	0.00032606	1	42.825	28.725	12987	033016_Q_jrc_GlyGlyIP
IADMGHLKYYLAPK	GlyGly (K)	PCNA	P12004	Proliferating cell nuclear antigen	0.877501	-0.188528	1	1732.9	By MS/MS	3;4	9.99e-05	1	119.35	114.97	43333	033016_Q_jrc_GlyGlyIP
GEIIAKQGGGGGGGSVPGIER	GlyGly (K)	HNRNPM	A0A087X0X3;P52272-2;P52272;M0R019;M0R2T0	Heterogeneous nuclear ribonucleoprotein M	0.87382	-0.194591	1	2009.03	By MS/MS	3	2.38e-15	1	78.994	72.206	28395	033016_Q_jrc_GlyGlyIP
GTLDPVEKALR	GlyGly (K)	HSPA8	P11142;E9PKE3;P11142-2;E9PN89;E9PNE6;A8K7Q2	Heat shock cognate 71 kDa protein	0.871916	-0.19774	1	1311.71	By MS/MS	2;3	0.00028714	2	105.97	93.723	33528	040816_Q_jrc_SILAC_GG_IP2
IYTNVKID	GlyGly (K)	TM9SF3	Q9HD45	Transmembrane 9 superfamily member 3	0.870853	-0.1995	1	1078.57	By MS/MS	2	0.0061605	1	78.937	72.073	28465	033016_Q_jrc_GlyGlyIP
ALIDQEVKNGIPSNR	GlyGly (K)	LYPLA1	A0A087X1K9;B4DP64;O75608-2;O75608;E5RGR0;E5RJ48;E5RI35	Acyl-protein thioesterase 1	0.870246	-0.200504	1	1766.93	By MS/MS	2;3	2.47e-06	1	108.26	96.155	34186	040816_Q_jrc_SILAC_GG_IP2
LALLNEKQAASPLEPK	GlyGly (K)	NUMA1	A0A087WY61;Q14980-2;Q14980;Q14980-4;Q14980-3;Q14980-5;F5H6Y5;F5H4J1	Nuclear mitotic apparatus protein 1	0.870246	-0.200504	1	1835.02	By MS/MS	3	0.00010329	1	123.25	113.15	42442	033016_Q_jrc_GlyGlyIP
ALAQALKEGR	GlyGly (K)	CTBP2	Q5SQP8;P56545;P56545-2;H0Y9M9;H0Y8U5;H0Y8W7;Q13363-2;Q13363	C-terminal-binding protein 2;C-terminal-binding protein 1	0.870171	-0.20063	1	1169.65	By MS/MS	2	0.0011748	1	41.522	27.422	11055	040816_Q_jrc_SILAC_GG_IP2
AQITEEEAKLLAQK	GlyGly (K)	NF2	P35240-4;P35240-6;P35240-5;P35240-8;P35240-3;P35240;P35240-2	Merlin	0.862738	-0.213005	1	1684.9	By MS/MS	2;3	9.78e-05	1	103.39	96.157	32441	030317_Q_jrc_GGIP_M6132_Elution_F
IIEDQQESLNKWK	GlyGly (K)	SSB	P05455	Lupus La protein	0.858516	-0.220082	1	1743.88	By MS/MS	3	8.22e-05	1	87.44	80.977	31534	033016_Q_jrc_GlyGlyIP
INEILSNALKR	GlyGly (K)	HNRNPM	A0A087X0X3;P52272-2;P52272;M0R019	Heterogeneous nuclear ribonucleoprotein M	0.857265	-0.222186	1	1383.78	By MS/MS	2;3	2.91e-20	2	100.19	87.788	33847	033016_Q_jrc_GlyGlyIP
TMDKSELVQKAK	Acetyl (Protein N-term);Oxidation (M);GlyGly (K)	YWHAB	P31946;Q4VY20;Q4VY19;A0A0J9YWE8	14-3-3 protein beta/alpha;14-3-3 protein beta/alpha, N-terminally processed	0.853752	-0.228111	2	1548.78	By MS/MS	3	7.34e-05	3	53.497	38.319	13497	033016_Q_jrc_GlyGlyIP
LGAAPEEESAYVAGEKR	GlyGly (K)	NSFL1C	Q9UNZ2;Q9UNZ2-5;F2Z2K0;Q9UNZ2-6	NSFL1 cofactor p47	0.85266	-0.229957	1	1889.91	By MS/MS	2;3	2.95e-14	1	74.5	65.965	26347	033016_Q_jrc_GlyGlyIP
LLLPGELAKHAVSEGTK	GlyGly (K)	HIST1H2BL	Q99880;U3KQK0;Q99879;Q99877;Q93079;Q5QNW6;P58876;Q5QNW6-2;Q96A08;Q16778;P33778;P23527;Q8N257;P06899	Histone H2B type 1-L;Histone H2B;Histone H2B type 1-M;Histone H2B type 1-N;Histone H2B type 1-H;Histone H2B type 2-F;Histone H2B type 1-D;Histone H2B type 1-A;Histone H2B type 2-E;Histone H2B type 1-B;Histone H2B type 1-O;Histone H2B type 3-B;Histone H2B type 1-J	0.850412	-0.233765	1	1876.04	By MS/MS	2;3;4	5.63e-10	5	125.18	117.49	42322	033016_Q_jrc_GlyGlyIP
VGINYQPPTVVPGGDLAKVQR	GlyGly (K)	TUBA1A	Q71U36-2;Q71U36;Q13748;Q13748-2;Q6PEY2;V9GZ17;P68363;P68363-2;P68366-2;P68366;F5H5D3;Q9BQE3;C9J2C0;Q9NY65-2;Q9NY65	Tubulin alpha-1A chain;Tubulin alpha-3C/D chain;Tubulin alpha-3E chain;Tubulin alpha-1B chain;Tubulin alpha-4A chain;Tubulin alpha-1C chain;Tubulin alpha-8 chain	0.848392	-0.237197	1	2321.25	By MS/MS	3;4	2.56e-26	1	148.21	144.73	52703	033016_Q_jrc_GlyGlyIP
VLDGKTIETSPSLSR	GlyGly (K)	FANCI	Q9NVI1;F8W7R3;Q9NVI1-2;Q9NVI1-1;H3BP78	Fanconi anemia group I protein	0.847817	-0.238175	1	1715.91	By MS/MS	3	6.31e-05	1	93.231	84.754	32942	033016_Q_jrc_GlyGlyIP
DQKLSELDDR	GlyGly (K)	VAMP2	K7ENK9;K7EKX0;J3QRU4;F8WCA0;L7N2F9;Q15836;P63027;F5GZV7;P23763-2;P23763-3;P23763	Vesicle-associated membrane protein 3;Vesicle-associated membrane protein 2;Vesicle-associated membrane protein 1	0.845237	-0.242572	1	1331.63	By MS/MS	2;3	0.00058246	1	57.281	49.742	15312	030317_Q_jrc_GGIP_M6132_Elution_R
YLQDNPASGEKFAYVPFGAGR	GlyGly (K)	CYP51A1	A0A0C4DFL7;Q16850;Q16850-2	Lanosterol 14-alpha demethylase	0.845094	-0.242816	1	2400.15	By MS/MS	3	1.19e-12	1	160.01	157.53	57339	033016_Q_jrc_GlyGlyIP
EAAGKSSGPTSLFAVTVAPPGAR	GlyGly (K)	HNRNPU	Q00839-2;Q00839	Heterogeneous nuclear ribonucleoprotein U	0.842886	-0.246591	1	2284.18	By MS/MS	3;4	8.33e-21	1	149.92	145.95	53559	033016_Q_jrc_GlyGlyIP
GVFTKELPSGK	GlyGly (K)	PRDX6	P30041	Peroxiredoxin-6	0.837872	-0.255199	1	1275.68	By MS/MS	2;3	0.00043061	1	75.022	60.647	24513	033016_Q_jrc_GlyGlyIP
LKNITLDDASAPR	GlyGly (K)	CSDE1	O75534-2;O75534;O75534-3;O75534-4;E9PLT0	Cold shock domain-containing protein E1	0.835352	-0.259544	1	1526.81	By MS/MS	2;3	1.31e-06	2	79.547	72.758	28679	033016_Q_jrc_GlyGlyIP
LNHVAAGLVSPSLKSDTSSK	GlyGly (K)	SRSF11	Q5T760;Q05519-2;Q05519;Q5T757	Serine/arginine-rich splicing factor 11	0.829876	-0.269033	1	2124.12	By MS/MS	4	3.61e-05	1	81.57	67.57	26665	033016_Q_jrc_GlyGlyIP
DLPNALDEKQLIEK	GlyGly (K)	ARL8B	Q9NVJ2	ADP-ribosylation factor-like protein 8B	0.829531	-0.269632	1	1738.91	By MS/MS	2;3	1.14e-11	2	145.3	140.87	51863	033016_Q_jrc_GlyGlyIP
ASKEMFEDTVEER	Acetyl (Protein N-term);Oxidation (M);GlyGly (K)	RBBP7	E9PC52;Q16576	Histone-binding protein RBBP7	0.828432	-0.271545	1	1741.75	By MS/MS	2	0.00011552	2	124.51	113.99	39379	033016_Q_jrc_GlyGlyIP
HAVSEGTKAVTK	GlyGly (K)	HIST1H2BL	Q99880;U3KQK0;Q99879;Q99877;Q93079;Q5QNW6;P58876;Q5QNW6-2;Q96A08;Q16778;P33778;P23527;Q8N257;P06899	Histone H2B type 1-L;Histone H2B;Histone H2B type 1-M;Histone H2B type 1-N;Histone H2B type 1-H;Histone H2B type 2-F;Histone H2B type 1-D;Histone H2B type 1-A;Histone H2B type 2-E;Histone H2B type 1-B;Histone H2B type 1-O;Histone H2B type 3-B;Histone H2B type 1-J	0.828089	-0.272143	1	1340.7	By MS/MS	2;3	2.12e-19	1	11.612	2.5708	3143	033016_Q_jrc_GlyGlyIP
EWTQKYAM	Oxidation (M);GlyGly (K)	UBE2D2	P62837;D6RAH7;H9KV45;A0A0A0MQU3;A0A087WY85;P62837-2;P61077-3;A0A087WW00;Q9Y2X8;P51668;P61077	Ubiquitin-conjugating enzyme E2 D2;Ubiquitin-conjugating enzyme E2 D3;Ubiquitin-conjugating enzyme E2 D4;Ubiquitin-conjugating enzyme E2 D1	0.82802	-0.272262	1	1185.51	By MS/MS	2	0.0053733	8	77.667	63.515	22653	033016_Q_jrc_GlyGlyIP
LQEEITKQSPTLQR	GlyGly (K)	USP14	P54578-2;P54578;A6NJA2;P54578-3	Ubiquitin carboxyl-terminal hydrolase 14;Ubiquitin carboxyl-terminal hydrolase	0.826446	-0.275007	1	1783.94	By MS/MS	3	5.1e-05	1	72.957	63.372	23283	040816_Q_jrc_SILAC_GG_IP2
SDILKDPPSEANSIQSANATTK	GlyGly (K)	RYBP	Q8N488	RING1 and YY1-binding protein	0.826037	-0.275722	1	2400.18	By MS/MS	3	6.65e-14	1	105.46	93.209	35993	033016_Q_jrc_GlyGlyIP
DVNAAIATIKTK	GlyGly (K)	TUBA1A	Q71U36-2;Q71U36;Q13748;Q13748-2;Q6PEY2;P68363;P68363-2;F5H5D3;Q9BQE3	Tubulin alpha-1A chain;Tubulin alpha-3C/D chain;Tubulin alpha-3E chain;Tubulin alpha-1B chain;Tubulin alpha-1C chain	0.825764	-0.276199	1	1357.76	By MS/MS	2;3	2.25e-08	2	94.552	87.489	33820	033016_Q_jrc_GlyGlyIP
DYTQYYDHISKQK	GlyGly (K)	CDC123	O75794;X6RF82;H7BZW7	Cell division cycle protein 123 homolog	0.823995	-0.279293	1	1801.83	By matching	3	0.00034985	1	85.134	71.284	28156	033016_Q_jrc_GlyGlyIP
VDFNVPMKNNQITNNQR	GlyGly (K)	PGK1	P00558	Phosphoglycerate kinase 1	0.821963	-0.282855	1	2145.04	By MS/MS	3	9.55e-11	1	110.02	104.48	39674	033016_Q_jrc_GlyGlyIP
IINADSEDPKYIINVKQFAK	GlyGly (K)	PSMC2	P35998;C9JLS9	26S protease regulatory subunit 7	0.821693	-0.283329	2	2419.27	By MS/MS	4	8.01e-07	1	143.14	139.88	51282	033016_Q_jrc_GlyGlyIP
GDVTAEEAAGASPAKANGQENGHVK	GlyGly (K);Deamidation (NQ)	MARCKSL1	P49006	MARCKS-related protein	0.820345	-0.285698	1	2522.16	By MS/MS	3;4	1.86e-21	1	46.308	37.657	16638	033016_Q_jrc_GlyGlyIP
ITLSKHQNVQLPR	GlyGly (K)	PTBP1	A0A0U1RRM4;P26599;P26599-2;P26599-3;A6NLN1;A0A0D9SF20;K7EK45;A0A087WUW5	Polypyrimidine tract-binding protein 1	0.819068	-0.287945	1	1646.92	By MS/MS	3;4	6.64e-06	1	64.774	49.865	20722	033016_Q_jrc_GlyGlyIP
LPEASQSPLVLKQAVR	GlyGly (K)	MTA1	H0Y4T7;E7ESY4;Q13330-3;Q13330;F8W9Y9	Metastasis-associated protein MTA1	0.814133	-0.296663	1	1849.04	By MS/MS	3	3.4e-05	1	120.19	109.54	38707	040816_Q_jrc_SILAC_GG_IP2
TVDGPSGKLWR	GlyGly (K)	GAPDH	P04406;E7EUT5;P04406-2	Glyceraldehyde-3-phosphate dehydrogenase	0.814001	-0.296898	1	1328.68	By MS/MS	2;3	0.00028663	2	67.947	61.748	19270	030317_Q_jrc_GGIP_M6132_Elution_F
SSEPPPPYPGGPTAPLLEEKSGAPPTPGR	Acetyl (Protein N-term);GlyGly (K)	CDIP1	K7ESA8;H3BTN7;K7ELR4;Q9H305-3;Q9H305-2;Q9H305	Cell death-inducing p53-target protein 1	0.813802	-0.29725	1	3038.5	By MS/MS	3;4	1.15e-22	1	174.37	172.17	61912	033016_Q_jrc_GlyGlyIP
LFSKSIETLR	GlyGly (K)	UBA2	Q9UBT2;Q9UBT2-2;K7ESK7	SUMO-activating enzyme subunit 2	0.812018	-0.300417	1	1306.72	By matching	3	0.00038123	1	94.447	81.549	31700	033016_Q_jrc_GlyGlyIP
QLGSILKTNVR	GlyGly (K)	XPO1	O14980	Exportin-1	0.81182	-0.300768	1	1341.77	By MS/MS	3	0.00019664	1	78.702	64.452	25784	033016_Q_jrc_GlyGlyIP
QGQETAVAPSLVAPALNKPK	GlyGly (K)	MAPRE1	Q15691	Microtubule-associated protein RP/EB family member 1	0.810176	-0.303693	1	2132.16	By MS/MS	3	2.34e-09	1	119.07	108.42	41059	033016_Q_jrc_GlyGlyIP
ATGFDGGNKADQLDYENFR	GlyGly (K)	THOC2	Q8NI27;A0A0C4DG98;H0Y815	THO complex subunit 2	0.810045	-0.303927	1	2230.99	By matching	3	0.00013669	1	127.33	121.44	45336	033016_Q_jrc_GlyGlyIP
HPALFKAIGVKPPR	GlyGly (K)	VCP	P55072	Transitional endoplasmic reticulum ATPase	0.807298	-0.308827	2	1643.96	By MS/MS	4	6.68e-05	1	85.891	72.291	26399	033016_Q_jrc_GlyGlyIP
ALSTGEKGFGYK	GlyGly (K)	PPIA	P62937;F8WE65;C9J5S7	Peptidyl-prolyl cis-trans isomerase A;Peptidyl-prolyl cis-trans isomerase A, N-terminally processed;Peptidyl-prolyl cis-trans isomerase	0.806517	-0.310224	1	1370.68	By MS/MS	3	0.00029611	1	58.548	43.195	18671	033016_Q_jrc_GlyGlyIP
SPTTTQSPKSSFLASLNPK	GlyGly (K)	TRIP12	Q14669-4;Q14669;Q14669-2;Q14669-3	E3 ubiquitin-protein ligase TRIP12	0.804829	-0.313246	1	2104.08	By MS/MS	3	8.57e-12	2	117.59	106.97	40306	033016_Q_jrc_GlyGlyIP
TNEKVELQELNDR	GlyGly (K)	VIM	P08670;B0YJC4;P17661	Vimentin;Desmin	0.797321	-0.326767	1	1700.83	By MS/MS	3	5.51e-07	1	73.824	66.816	26725	033016_Q_jrc_GlyGlyIP
TASAEEIKAFEK	GlyGly (K)	PLAA	E5RIM3;Q9Y263	Phospholipase A-2-activating protein	0.793714	-0.333309	1	1436.71	By MS/MS	3	0.00014816	1	71.966	62.399	25370	033016_Q_jrc_GlyGlyIP
YQKSTELLIR	GlyGly (K)	H3F3B	K7EMV3;B4DEB1;K7EK07;K7ES00;Q71DI3;Q16695;P84243;P68431;K7EP01;Q5TEC6;Q6NXT2	Histone H3;Histone H3.2;Histone H3.1t;Histone H3.3;Histone H3.1;Histone H3.3C	0.790014	-0.340049	1	1363.75	By MS/MS	2;3	1.84e-08	1	63.781	58.93	18390	030317_Q_jrc_GGIP_M6132_Elution_R
EKPVDLQNFGLR	GlyGly (K)	SMARCC1	Q92922	SWI/SNF complex subunit SMARCC1	0.789204	-0.34153	1	1528.8	By MS/MS	3	3.12e-06	1	132.6	126.99	47396	033016_Q_jrc_GlyGlyIP
RGGFEEPVLLKNIR	GlyGly (K)	SAMHD1	Q9Y3Z3-4;Q9Y3Z3-2;Q9Y3Z3;Q9Y3Z3-3	Deoxynucleoside triphosphate triphosphohydrolase SAMHD1	0.788146	-0.343465	2	1740.96	By MS/MS	3;4	3.28e-05	1	115.41	104.24	39245	033016_Q_jrc_GlyGlyIP
FAAKGEGQLGPAER	GlyGly (K)	EEF2	P13639	Elongation factor 2	0.788146	-0.343465	1	1543.77	By MS/MS	2;3	8.4e-22	1	45.155	38.607	11522	030317_Q_jrc_GGIP_M6132_Elution_F
GLEILAKR	GlyGly (K)	NUB1	H3BM14;H3BM74;Q9Y5A7-2;Q9Y5A7;C9JRT6;F8WDB6	NEDD8 ultimate buster 1	0.785238	-0.348799	1	1012.6	By MS/MS	2	0.0024871	1	77.099	62.748	25258	033016_Q_jrc_GlyGlyIP
LVLNYKPPSNAQDLPR	GlyGly (K)	USP25	Q9UHP3;Q9UHP3-1;Q9UHP3-3;Q96B65	Ubiquitin carboxyl-terminal hydrolase 25	0.780457	-0.357608	1	1938.03	By MS/MS	3	5.16e-06	1	121.06	110.76	41665	033016_Q_jrc_GlyGlyIP
GKITFCTGIR	GlyGly (K)	PSMD4	Q5VWC4;P55036;A6PVX3;P55036-2	26S proteasome non-ATPase regulatory subunit 4	0.776036	-0.365804	1	1266.64	By matching	3	0.0004413	1	89.947	81.33	26460	030317_Q_jrc_GGIP_M6132_Elution_R
NLAVKVYTPVASR	GlyGly (K)	RAD18	Q9NS91;F8WE49	E3 ubiquitin-protein ligase RAD18	0.774413	-0.368824	1	1530.85	By MS/MS	2;3	8.07e-05	1	90.254	83.841	32327	033016_Q_jrc_GlyGlyIP
LDPFSSFSKR	GlyGly (K)	CUX1	P39880-9;Q13948-9;Q13948-10;Q13948-2;Q13948	Homeobox protein cut-like 1;Protein CASP	0.77101	-0.375178	1	1296.65	By MS/MS	3	8.81e-05	1	119.5	108.86	41282	033016_Q_jrc_GlyGlyIP
KIYTNVKID	GlyGly (K)	TM9SF3	Q9HD45	Transmembrane 9 superfamily member 3	0.769823	-0.377401	2	1206.66	By MS/MS	2;3	0.00079268	2	55.883	40.58	17627	033016_Q_jrc_GlyGlyIP
FGDKLNFR	GlyGly (K)	PMAIP1	Q13794	Phorbol-12-myristate-13-acetate-induced protein 1	0.769468	-0.378068	1	1109.56	By MS/MS	2	0.0069323	1	82.578	68.578	25114	040816_Q_jrc_SILAC_GG_IP2
SGNIVAGIANESKK	GlyGly (K)	GMPS	P49915-2;P49915	GMP synthase [glutamine-hydrolyzing]	0.76799	-0.38084	1	1500.79	By MS/MS	2;3	0.00010216	2	58.98	46.778	19845	033016_Q_jrc_GlyGlyIP
GALQNIIPASTGAAKAVGK	GlyGly (K)	GAPDH	P04406;E7EUT5;P04406-2	Glyceraldehyde-3-phosphate dehydrogenase	0.76476	-0.386921	1	1880.05	By MS/MS	3	5.59e-08	1	115.97	110.76	41486	033016_Q_jrc_GlyGlyIP
LDQLIYIPLPDEKSR	GlyGly (K)	VCP	P55072	Transitional endoplasmic reticulum ATPase	0.761035	-0.393965	1	1913.03	By MS/MS	3;4	3.4e-06	1	186.15	184.59	66725	030317_Q_jrc_GGIP_M6132_Elution_F
ALYKAISVPR	GlyGly (K)	DSP	P15924-2;P15924-3;P15924	Desmoplakin	0.760572	-0.394843	1	1230.71	By MS/MS	2;3	0.00024851	1	83.861	70.054	25703	040816_Q_jrc_SILAC_GG_IP2
LNITVVQAKLAK	GlyGly (K)	TOLLIP	Q9H0E2;E7EN89	Toll-interacting protein	0.757002	-0.40163	1	1410.86	By MS/MS	2;3	1.41e-07	2	106.16	100.57	34026	030317_Q_jrc_GGIP_M6132_Elution_R
MDKNELVQKAK	Acetyl (Protein N-term);Oxidation (M);GlyGly (K)	YWHAZ	P63104;E7EX29;E7ESK7;E5RIR4;E9PD24;E7EVZ2;E5RGE1	14-3-3 protein zeta/delta	0.753239	-0.408821	2	1474.74	By MS/MS	3	0.00010868	4	50.212	37.333	11908	033016_Q_jrc_GlyGlyIP
LLNLKNDSLR	GlyGly (K)	TSN	E9PGT1;Q15631	Translin	0.750131	-0.414785	1	1298.73	By MS/MS	3	8.57e-05	1	87.233	73.634	26812	040816_Q_jrc_SILAC_GG_IP2
GLTSVINQKLK	GlyGly (K)	LDHB	P07195	L-lactate dehydrogenase B chain	0.74985	-0.415326	1	1313.77	By MS/MS	2;3	0.00028767	2	89.828	79.43	28844	040816_Q_jrc_SILAC_GG_IP2
ISVYYNEATGGKYVPR	GlyGly (K)	TUBB	Q5JP53;P07437	Tubulin beta chain	0.748055	-0.418784	1	1929.96	By MS/MS	3	3.35e-10	1	101.3	95.339	36542	033016_Q_jrc_GlyGlyIP
VITEYLNAQESAKSAR	GlyGly (K)	SND1	Q7KZF4	Staphylococcal nuclease domain-containing protein 1	0.747328	-0.420186	1	1892.96	By MS/MS	3	2.48e-05	1	95.634	82.785	32294	033016_Q_jrc_GlyGlyIP
EKYIDQEELNK	GlyGly (K)	HSP90AA1	P07900;P07900-2;Q14568;P08238;Q58FF8	Heat shock protein HSP 90-alpha;Putative heat shock protein HSP 90-alpha A2;Heat shock protein HSP 90-beta;Putative heat shock protein HSP 90-beta 2	0.745101	-0.424492	1	1521.73	By MS/MS	3	0.00019775	1	57.359	49.769	15368	030317_Q_jrc_GGIP_M6132_Elution_R
GGGDPYSDLSKGVLR	GlyGly (K)	CNNM3	Q8NE01;Q8NE01-2;Q8NE01-3	Metal transporter CNNM3	0.744934	-0.424815	1	1633.81	By MS/MS	3	5.94e-05	1	123.28	113.11	42848	033016_Q_jrc_GlyGlyIP
TSRPPGPGLLSSEGPSGKWSLGGR	GlyGly (K)	PCNXL3	Q9H6A9-3;Q9H6A9	Pecanex-like protein 3	0.744546	-0.425567	2	2493.27	By MS/MS	3;4	3.12e-49	2	123.84	113.54	42214	033016_Q_jrc_GlyGlyIP
FHGTVKAENGK	GlyGly (K)	GAPDH	P04406;P04406-2	Glyceraldehyde-3-phosphate dehydrogenase	0.742942	-0.428678	1	1300.65	By MS/MS	3	0.00028346	1	10.134	-1.7626	2822	033016_Q_jrc_GlyGlyIP
FNLKEELER	GlyGly (K)	NIN	H0YDJ4;H9KV85;E9PN67;C9J066;Q8N4C6-6;Q8N4C6-11;Q8N4C6-4;Q8N4C6-9;Q8N4C6-2;Q8N4C6;Q8N4C6-5;Q8N4C6-10;Q8N4C6-7	Ninein	0.74217	-0.430178	1	1290.66	By matching	3	0.0017638	1	109.72	98.17	37465	033016_Q_jrc_GlyGlyIP
ITNQVHGLKGLNSK	GlyGly (K)	PSMD7	P51665	26S proteasome non-ATPase regulatory subunit 7	0.739208	-0.435949	1	1621.89	By matching	3;4	0.00036876	1	33.416	26.277	12249	033016_Q_jrc_GlyGlyIP
MDKNELVQKAK	Acetyl (Protein N-term);GlyGly (K)	YWHAZ	P63104;E7EX29;E7ESK7;E5RIR4;E9PD24;E7EVZ2;E5RGE1	14-3-3 protein zeta/delta	0.73888	-0.436588	2	1458.75	By MS/MS	2;3	0.00011631	1	60.907	55.972	17320	030317_Q_jrc_GGIP_M6132_Elution_F
FVGNIYTLKCR	GlyGly (K)	WIZ	M0QXA7;O95785-3;B9EGQ5;O95785-2;O95785-4;O95785	Protein Wiz	0.737409	-0.439464	1	1484.74	By MS/MS	2;3	6.68e-14	2	113.05	104.17	39682	033016_Q_jrc_GlyGlyIP
LLAEPVPGIKAEPDESNAR	GlyGly (K)	UBE2N	P61088;Q5JXB2;F8VSD4;F8VV71;F8VZ29	Ubiquitin-conjugating enzyme E2 N;Putative ubiquitin-conjugating enzyme E2 N-like	0.73373	-0.44668	1	2119.09	By MS/MS	3	1.37e-08	1	119.42	108.77	41231	033016_Q_jrc_GlyGlyIP
DLSTVEALQNLKNLK	GlyGly (K)	ANP32E	E9PPH5;Q9BTT0-3;Q9BTT0	Acidic leucine-rich nuclear phosphoprotein 32 family member E	0.732708	-0.44869	1	1798.98	By MS/MS	2;3	3.51e-11	1	180.9	177.73	63942	033016_Q_jrc_GlyGlyIP
YEAANWKYK	GlyGly (K)	PSMA6	G3V295;G3V5Z7;P60900;G3V3I1;P60900-2;P60900-3	Proteasome subunit alpha type;Proteasome subunit alpha type-6	0.718856	-0.476226	1	1285.61	By MS/MS	2;3	0.00012319	2	46.401	39.515	17500	033016_Q_jrc_GlyGlyIP
AVDDGVNTFKVLTR	GlyGly (K)	CCT8	P50990-2;P50990;P50990-3	T-complex protein 1 subunit theta	0.717978	-0.477988	1	1647.86	By matching	3	3.97e-05	1	128.38	124.1	46339	033016_Q_jrc_GlyGlyIP
GGFEEPVLLKNIR	GlyGly (K)	SAMHD1	Q9Y3Z3-4;Q9Y3Z3-2;Q9Y3Z3;Q9Y3Z3-3	Deoxynucleoside triphosphate triphosphohydrolase SAMHD1	0.716127	-0.481712	1	1584.86	By MS/MS	2;3	3.39e-05	2	143.04	136.26	50012	033016_Q_jrc_GlyGlyIP
SAADSISESVPVGPKVR	GlyGly (K)	USP5	P45974-2;P45974	Ubiquitin carboxyl-terminal hydrolase 5	0.713521	-0.486972	1	1811.94	By MS/MS	3	8.43e-06	1	101.71	95.748	36637	033016_Q_jrc_GlyGlyIP
SILKIHAR	Acetyl (Protein N-term);GlyGly (K)	ENO1	P06733;K7EM90;K7ERS8	Alpha-enolase;Enolase	0.70927	-0.495593	1	1092.64	By MS/MS	2	3.42e-05	1	70.699	61.047	22876	040816_Q_jrc_SILAC_GG_IP2
FANYIDKVR	GlyGly (K)	VIM	P08670;B0YJC4	Vimentin	0.703037	-0.508327	1	1238.64	By MS/MS	3	0.0015014	1	80.691	71.539	26106	040816_Q_jrc_SILAC_GG_IP2
ATVVESSEKAYSEAHEISK	GlyGly (K)	YWHAG	P61981	14-3-3 protein gamma;14-3-3 protein gamma, N-terminally processed	0.699496	-0.515612	1	2178.04	By matching	4	0.00028564	1	94.411	81.463	31836	033016_Q_jrc_GlyGlyIP
STQESLTAGGTDLKR	GlyGly (K)	LRRC41	A0A087X0S7;A0A0C4DH00;A0A087WTU1;A0A0B4J2G4;Q15345-3;Q15345	Leucine-rich repeat-containing protein 41	0.694589	-0.525768	1	1676.83	By MS/MS	2;3	3.18e-09	1	59.461	44.218	18976	033016_Q_jrc_GlyGlyIP
SLKAYGELPEHAK	GlyGly (K)	EIF1AX	X6RAC9;P47813;O14602;A6NJH9	Eukaryotic translation initiation factor 1A, X-chromosomal;Eukaryotic translation initiation factor 1A, Y-chromosomal	0.689227	-0.536948	1	1555.8	By MS/MS	3	7.87e-05	1	54.686	39.384	17097	033016_Q_jrc_GlyGlyIP
VLVNDAQKVTEGQQER	GlyGly (K)	TRIM28	Q13263-2;Q13263	Transcription intermediary factor 1-beta	0.687947	-0.53963	1	1926.98	By MS/MS	3;4	2.13e-09	1	64.759	55.943	22848	033016_Q_jrc_GlyGlyIP
EISLLKELR	GlyGly (K)	CDK1	P06493;A0A024QZP7;A0A087WZZ9;P06493-2;E5RIU6	Cyclin-dependent kinase 1	0.687002	-0.541614	1	1213.7	By MS/MS	2;3	6.6e-05	1	127.69	120.87	45164	033016_Q_jrc_GlyGlyIP
YIEIFKSSR	GlyGly (K)	HNRNPH1	G8JLB6;P31943;E9PCY7;H0YB39;D6RBM0;E5RGV0;E7EN40;P55795	Heterogeneous nuclear ribonucleoprotein H;Heterogeneous nuclear ribonucleoprotein H, N-terminally processed;Heterogeneous nuclear ribonucleoprotein H2;Heterogeneous nuclear ribonucleoprotein H2, N-terminally processed	0.676819	-0.563158	1	1255.66	By MS/MS	2;3	0.00088571	2	90.163	77.104	30178	033016_Q_jrc_GlyGlyIP
TAAKGEAAAERPGEAAVASSPSK	GlyGly (K)	MARCKS	A0A087WZH7;P29966	Myristoylated alanine-rich C-kinase substrate	0.676819	-0.563158	2	2269.13	By MS/MS	4	3.2e-11	1	29.263	21.848	10863	033016_Q_jrc_GlyGlyIP
EFHLNESGDPSSKSTEIK	GlyGly (K)	SET	A0A0C4DFV9;Q01105-3;Q01105-4;Q01105-2;Q01105	Protein SET	0.66912	-0.579663	1	2117.99	By MS/MS	3;4	2.36e-12	2	72.498	64.304	25925	033016_Q_jrc_GlyGlyIP
FAQIVQKGGQ	GlyGly (K)	TIMM8B	G3XAN8;Q9Y5J9	Mitochondrial import inner membrane translocase subunit Tim8 B	0.666045	-0.586308	1	1188.63	By MS/MS	2	0.0015179	1	59.21	51.671	16016	030317_Q_jrc_GGIP_M6132_Elution_R
LGGHGPSFPLKGITEQQK	GlyGly (K)	XRCC5	P13010	X-ray repair cross-complementing protein 5	0.665159	-0.588229	1	2007.05	By MS/MS	3;4	4.74e-09	1	93.05	83.558	32396	033016_Q_jrc_GlyGlyIP
NIYVLQELDNPGAKR	GlyGly (K)	XRCC6	B1AHC9;P12956	X-ray repair cross-complementing protein 6	0.654622	-0.611267	1	1842.96	By MS/MS	2;3	6.43e-16	1	132.26	127.01	47167	033016_Q_jrc_GlyGlyIP
MDKSELVQKAK	Acetyl (Protein N-term);Oxidation (M);GlyGly (K)	YWHAB	P31946-2	14-3-3 protein beta/alpha;14-3-3 protein beta/alpha, N-terminally processed	0.653766	-0.613154	2	1447.73	By MS/MS	3	0.0001115	4	53.389	38.518	19236	033016_Q_jrc_GlyGlyIP
LSQVPDNPPDYQKYYR	GlyGly (K)	LSS	A0A0G2JQD0;P48449-2;P48449-3;P48449	Lanosterol synthase	0.653467	-0.613815	1	2096	By MS/MS	3;4	4.9e-11	1	109.69	102.9	39091	033016_Q_jrc_GlyGlyIP
KPLPDHVSIVEPKDEILPTTPISEQK	GlyGly (K)	RPS3	P23396;P23396-2;E9PL09;E9PPU1;H0YEU2;E9PSF4	40S ribosomal protein S3	0.642508	-0.638213	2	3023.62	By MS/MS	4;5	5.14e-46	1	142.33	138.9	50477	033016_Q_jrc_GlyGlyIP
AEIKFSSYR	GlyGly (K)	PTGES2	Q9H7Z7;X6RJ95	Prostaglandin E synthase 2;Prostaglandin E synthase 2 truncated form	0.639672	-0.644595	1	1213.61	By matching	2;3	5.16e-05	1	63.717	48.608	20491	033016_Q_jrc_GlyGlyIP
NGGKNFPAIFR	GlyGly (K)	METTL1	Q9UBP6;H0YIH0	tRNA (guanine-N(7)-)-methyltransferase	0.633914	-0.65764	1	1333.69	By MS/MS	2;3	0.00010759	1	91.835	84.141	30524	040816_Q_jrc_SILAC_GG_IP2
DNIQGITKPAIR	GlyGly (K)	HIST1H4A	P62805	Histone H4	0.631393	-0.66339	1	1438.79	By MS/MS	2;3	8.62e-05	1	83.913	78.338	25515	030317_Q_jrc_GGIP_M6132_Elution_F
EVPNYKLITPAVVSER	GlyGly (K)	RPS25	P62851	40S ribosomal protein S25	0.629406	-0.667938	1	1928.04	By MS/MS	3	4.63e-05	1	143.94	137.2	50447	033016_Q_jrc_GlyGlyIP
AGYNVKQLFR	GlyGly (K)	RAB6A	P20340-4;P20340-2;P20340;Q9H0N0	Ras-related protein Rab-6A;Ras-related protein Rab-6C	0.628536	-0.669934	1	1308.69	By matching	3	0.0004386	1	100.32	87.921	33921	033016_Q_jrc_GlyGlyIP
KAMFANQLDAR	Oxidation (M);GlyGly (K)	FANCI	Q9NVI1;F8W7R3;Q9NVI1-2;Q9NVI1-1;H3BP78	Fanconi anemia group I protein	0.628299	-0.670478	1	1393.68	By MS/MS	3	9.42e-05	1	58.26	43.258	18409	033016_Q_jrc_GlyGlyIP
FLQEFYQDDELGKK	GlyGly (K)	MCM7	P33993;P33993-2	DNA replication licensing factor MCM7	0.624064	-0.680234	1	1872.89	By matching	3	5.15e-06	1	136.48	133.12	49155	033016_Q_jrc_GlyGlyIP
LTDCVVMRDPASKR	GlyGly (K)	HNRNPA2B1	P22626;P22626-2;A0A087WUI2	Heterogeneous nuclear ribonucleoproteins A2/B1	0.617971	-0.69439	2	1761.85	By matching	3;4	0.00040395	1	74.097	59.646	24091	033016_Q_jrc_GlyGlyIP
ADDYIEITGAGGKK	GlyGly (K)	SAMHD1	Q9Y3Z3-4;Q9Y3Z3-2;Q9Y3Z3;Q9Y3Z3-3	Deoxynucleoside triphosphate triphosphohydrolase SAMHD1	0.603318	-0.729009	1	1550.76	By MS/MS	3	0.00013251	1	86.017	72.418	28652	033016_Q_jrc_GlyGlyIP
KQLSSTVFK	GlyGly (K)	FANCD2	Q9BXW9;Q9BXW9-1;H7BZJ7;Q9BXW9-3	Fanconi anemia group D2 protein	0.590598	-0.759752	1	1150.63	By MS/MS	2	0.0021952	1	35.228	28.064	11124	040816_Q_jrc_SILAC_GG_IP2
IHPELLAKK	GlyGly (K)	H2AFY2	Q9P0M6	Core histone macro-H2A.2	0.586992	-0.768587	1	1161.69	By MS/MS	2	0.00053691	1	38.242	24.241	10030	040816_Q_jrc_SILAC_GG_IP2
AATKIQASFR	GlyGly (K)	GAP43	P17677;P17677-2	Neuromodulin	0.575109	-0.798092	1	1205.65	By matching	3	0.00037817	1	41.993	27.892	12719	033016_Q_jrc_GlyGlyIP
DLSHIGDAVVISCAKDGVK	GlyGly (K)	PCNA	P12004	Proliferating cell nuclear antigen	0.562841	-0.8292	1	2098.04	By MS/MS	2;3;4;5	1.04e-29	5	150.72	145.67	52402	033016_Q_jrc_GlyGlyIP
MDKSELVQKAK	Acetyl (Protein N-term);GlyGly (K)	YWHAB	P31946-2	14-3-3 protein beta/alpha;14-3-3 protein beta/alpha, N-terminally processed	0.554631	-0.850399	2	1431.74	By MS/MS	2;3	0.00011631	1	61.921	56.397	17598	030317_Q_jrc_GGIP_M6132_Elution_F
AAASKLGEFAK	GlyGly (K)	PPP2R1A	P30153;B3KQV6;C9J9C1;P30154;P30154-2;P30154-4;P30154-3	Serine/threonine-protein phosphatase 2A 65 kDa regulatory subunit A alpha isoform;Serine/threonine-protein phosphatase 2A 65 kDa regulatory subunit A beta isoform	0.5527	-0.855432	1	1205.64	By MS/MS	2;3	0.00028663	2	46.752	37.963	11435	030317_Q_jrc_GGIP_M6132_Elution_R
ENPLQFKFR	GlyGly (K)	EZR	E7EQR4;P15311;P35241-5;P35241;P35241-3;E9PQ82;E9PNV3	Ezrin;Radixin	0.548396	-0.86671	1	1291.67	By matching	2;3	0.0011241	1	114.51	103.37	39176	033016_Q_jrc_GlyGlyIP
QSVYEEKLK	GlyGly (K)	EIF3A	Q14152;Q14152-2	Eukaryotic translation initiation factor 3 subunit A	0.545524	-0.874285	1	1236.63	By MS/MS	2;3	0.00011319	2	35.609	28.445	13097	033016_Q_jrc_GlyGlyIP
NDEELNKLLGK	GlyGly (K)	HIST1H2AJ	A0A0U1RR32;A0A0U1RRH7;Q99878;Q96KK5;P20671;P0C0S8;Q9BTM1;H0YFX9;Q9BTM1-2;Q6FI13;Q16777	Histone H2A type 1-J;Histone H2A type 1-H;Histone H2A type 1-D;Histone H2A type 1;Histone H2A.J;Histone H2A;Histone H2A type 2-A;Histone H2A type 2-C	0.545375	-0.874679	1	1385.72	By MS/MS	2;3	1.67e-13	1	105.93	101.07	34222	030317_Q_jrc_GGIP_M6132_Elution_R
VDREQLVQKAR	Acetyl (Protein N-term);GlyGly (K)	YWHAG	P61981	14-3-3 protein gamma;14-3-3 protein gamma, N-terminally processed	0.537028	-0.896931	2	1496.81	By MS/MS	3	8.62e-05	1	69.499	59.865	24310	033016_Q_jrc_GlyGlyIP
SATKVTADVINAAEK	GlyGly (K)	PHGDH	O43175;Q5SZU1	D-3-phosphoglycerate dehydrogenase	0.529437	-0.91747	1	1630.85	By MS/MS	2;3	1.56e-11	1	82.933	69.059	27357	033016_Q_jrc_GlyGlyIP
TMDKSELVQKAK	Acetyl (Protein N-term);GlyGly (K)	YWHAB	P31946;Q4VY20;Q4VY19;A0A0J9YWE8	14-3-3 protein beta/alpha;14-3-3 protein beta/alpha, N-terminally processed	0.521268	-0.939904	2	1532.79	By matching	3	0.00013744	1	61.845	54.406	22314	033016_Q_jrc_GlyGlyIP
QSVYEEKLKQFEER	GlyGly (K)	EIF3A	Q14152;Q14152-2	Eukaryotic translation initiation factor 3 subunit A	0.515677	-0.955462	2	1925.95	By matching	3;4	1.59e-08	1	117.08	105.97	40173	033016_Q_jrc_GlyGlyIP
LQKVETEIQR	GlyGly (K)	AMOT	Q4VCS5;E7ERM3;A6NP16;Q4VCS5-2	Angiomotin	0.506175	-0.982291	1	1356.74	By MS/MS	2;3	7.32e-05	1	38.526	31.272	9056	030317_Q_jrc_GGIP_M6132_Elution_F
QLNDVKTTVVYPATEK	GlyGly (K)	DCPS	Q96C86	m7GpppX diphosphatase	0.502513	-0.992768	1	1919	By MS/MS	3	5.01e-05	1	97.426	84.728	33041	033016_Q_jrc_GlyGlyIP
GNKPWISLPR	GlyGly (K)	RPS4X	P62701	40S ribosomal protein S4, X isoform	0.495442	-1.01321	1	1280.7	By matching	2;3	8.66e-05	1	91.442	86.442	28465	030317_Q_jrc_GGIP_M6132_Elution_R
PGLVTVTSSQSTPAKAPR	GlyGly (K)	DTL	F5GZ90;Q9NZJ0	Denticleless protein homolog	0.489716	-1.02998	1	1910.02	By MS/MS	3;4	1.76e-07	1	74.131	59.756	24088	033016_Q_jrc_GlyGlyIP
SPSAPAATSSASSSTSSYKR	GlyGly (K)	LRRC41	A0A087X0S7;A0A0C4DH00;A0A087WTU1;A0A0B4J2G4;Q15345-3;Q15345	Leucine-rich repeat-containing protein 41	0.478927	-1.06212	1	2042.95	By MS/MS	3	5.84e-34	1	37.981	23.981	11317	033016_Q_jrc_GlyGlyIP
LRQPFFQKR	GlyGly (K)	SET	A0A0C4DFV9;Q01105-3;Q01105-4;Q01105-2;Q01105;A0A087X027;P0DME0	Protein SET;Protein SETSIP	0.476009	-1.07094	2	1332.74	By MS/MS	3	0.00014993	1	48.328	33.677	14765	033016_Q_jrc_GlyGlyIP
WYHPGCFVKNR	GlyGly (K)	PARP1	P09874	Poly [ADP-ribose] polymerase 1	0.474248	-1.07629	1	1577.72	By MS/MS	3	0.00010666	1	85.397	71.697	28158	033016_Q_jrc_GlyGlyIP
AAYKLVLIR	Acetyl (Protein N-term);GlyGly (K)	PGAM1	P18669;Q8N0Y7	Phosphoglycerate mutase 1;Probable phosphoglycerate mutase 4	0.454773	-1.13678	1	1201.72	By MS/MS	2;3	1.93e-06	2	167.24	163.85	58450	030317_Q_jrc_GGIP_M6132_Elution_F
TQEAIIQIMKMR	Oxidation (M);GlyGly (K)	CUL5	Q93034	Cullin-5	0.428669	-1.22206	1	1590.82	By MS/MS	2;3	2.02e-07	3	125.34	115.85	44097	033016_Q_jrc_GlyGlyIP
AKAAAMAAAAAETSQR	GlyGly (K)	NDFIP2	H7C5F7;B4DGY6;A0A0C4DGW0;Q9NV92	NEDD4 family-interacting protein 2	0.414388	-1.27095	1	1631.81	By MS/MS	2;3;4	2.55e-19	1	49.684	40.969	12053	030317_Q_jrc_GGIP_M6132_Elution_R
VVANSKESYELR	GlyGly (K)	RPL22	K7EMH1;K7ERI7;P35268	60S ribosomal protein L22	0.400834	-1.31892	1	1507.76	By MS/MS	3	4.12e-05	1	48.52	33.568	15151	033016_Q_jrc_GlyGlyIP
LASLGLKFNK	GlyGly (K)	PGAM5	Q96HS1;Q96HS1-2	Serine/threonine-protein phosphatase PGAM5, mitochondrial	0.39557	-1.338	1	1203.7	By MS/MS	2;3	0.00011976	1	93.632	80.694	31445	033016_Q_jrc_GlyGlyIP
IHPELLAKKR	GlyGly (K)	H2AFY2	Q9P0M6	Core histone macro-H2A.2	0.391144	-1.35423	2	1317.79	By matching	3	0.00053552	1	27.231	14.283	7577	033016_Q_jrc_GlyGlyIP
VAILKANLR	GlyGly (K)	VCP	P55072	Transitional endoplasmic reticulum ATPase	0.294716	-1.7626	1	1110.69	By MS/MS	2	0.00032831	1	70.112	55.36	20913	040816_Q_jrc_SILAC_GG_IP2
DISQDSLQDIKQK	GlyGly (K)	ARIH1	Q9Y4X5;A0A087WT96	E3 ubiquitin-protein ligase ARIH1	0.278079	-1.84643	1	1630.82	By MS/MS	3	0.00013264	1	100.5	88.056	34200	033016_Q_jrc_GlyGlyIP
KENLKAAQEEYVK	2 GlyGly (K)	ALDOA	J3KPS3;P04075;H3BQN4;P04075-2;H3BR68	Fructose-bisphosphate aldolase A	0.277624	-1.8488	2	1776.9	By MS/MS	3	0.0014821	1	39.226	25.175	11802	033016_Q_jrc_GlyGlyIP
ENLKAAQEEYVKR	2 GlyGly (K)	ALDOA	J3KPS3;P04075;H3BQN4;P04075-2;H3BR68	Fructose-bisphosphate aldolase A	0.27265	-1.87488	2	1804.91	By MS/MS	3;4	0.00059128	2	47.173	32.679	12892	040816_Q_jrc_SILAC_GG_IP2
KENLKAAQEEYVK	GlyGly (K)	ALDOA	J3KPS3;P04075;H3BQN4;P04075-2;H3BR68	Fructose-bisphosphate aldolase A	0.264047	-1.92113	2	1662.86	By MS/MS	3;4	0.00014441	1	35.461	20.518	10662	033016_Q_jrc_GlyGlyIP
ENLKAAQEEYVK	GlyGly (K)	ALDOA	J3KPS3;P04075;H3BQN4;P04075-2;H3BR68	Fructose-bisphosphate aldolase A	0.237276	-2.07536	1	1534.76	By MS/MS	2;3	2.56e-08	2	53.337	44.571	19144	033016_Q_jrc_GlyGlyIP
LLFSSEKSSWR	GlyGly (K)	FAM188A	Q9H8M7-2;Q9H8M7	Protein FAM188A	0.0313785	-4.99408	1	1452.74	By MS/MS	3	0.00067317	1	106.85	94.905	36131	033016_Q_jrc_GlyGlyIP

## Sheet: Peptides_GlyGly_Untreated
Sequence	Modifications	Gene Names	Proteins	Protein Names	Ratio SENP8KO/WT Normalized Untreated Rep 1	Ratio SENP8KO/WT Normalized Untreated Rep Rep2	Log2 Ratio SENP8/WT Normalized Untreated Rep 1	Log2 Ratio SENP8/WT Normalized Untreated Rep 2	Average Log2 Ratio (SENP8 KO /WT)	Standard Deviation Log2 Ratio (SENP8 KO/WT)	Missed cleavages	Mass	Identification type WT_1	Identification type WT_2	Charges	PEP	Experiment WT_1	Experiment WT_2	Retention time	Calibrated retention time	MS/MS scan number	Raw file
MIKLFSLK	Acetyl (Protein N-term);Oxidation (M);GlyGly (K)	UBE2M	P61081	NEDD8-conjugating enzyme Ubc12	14.687	16.4058	3.87647	4.03614	3.9563	0.112902	1	1150.64	By MS/MS	By MS/MS	2	0.003019	4	2	180.16	177.48	68010	033016_Q_jrc_GlyGlyIP
SPAITATLEGKNR	GlyGly (K)	UBA3	Q8TBC4-2;Q8TBC4;F8W8D4	NEDD8-activating enzyme E1 catalytic subunit	8.3822	7.28597	3.06733	2.86512	2.96623	0.142982	1	1470.78	By MS/MS	By MS/MS	2;3	1.72e-49	2	3	62.411	50.378	21029	033016_Q_jrc_GlyGlyIP
AIRPQIDLKR	GlyGly (K)	PRKDC	P78527;P78527-2	DNA-dependent protein kinase catalytic subunit	5.0571	3.92049	2.33831	1.97103	2.15467	0.259703	2	1322.78	By MS/MS	By MS/MS	3	0.00011746	1	1	46.743	39.029	17027	033016_Q_jrc_GlyGlyIP
LLSISGKR	GlyGly (K)	NPM1	P06748-2;P06748;P06748-3;E5RI98	Nucleophosmin	4.9175	4.70721	2.29793	2.23487	2.2664	0.0445848	1	986.587	By MS/MS	By MS/MS	2	0.0016956	1	1	40.995	26.894	12382	033016_Q_jrc_GlyGlyIP
IQGKDLLTPVSR	GlyGly (K)	FTO	Q9C0B1	Alpha-ketoglutarate-dependent dioxygenase FTO	3.9079	12.1886	1.96639	3.60746	2.78693	1.16041	1	1439.81	By MS/MS	By MS/MS	3	3.96e-05	1	1	92.571	83.972	27746	030317_Q_jrc_GGIP_M6132_Elution_F
AYIFDAKQCGR	GlyGly (K)	ZFYVE20	Q9H1K0	Rabenosyn-5	2.7576	3.20154	1.46341	1.67876	1.57109	0.152276	1	1442.66	By MS/MS	By MS/MS	3	0.0078324	1	1	88.68	75.431	27254	040816_Q_jrc_SILAC_GG_IP2
AQLGKLLK	Acetyl (Protein N-term);GlyGly (K)	NAE1	Q13564;Q13564-4;H3BMR3;H3BMN8;H3BQ16;H3BS69;H3BSS8;H3BQW6	NEDD8-activating enzyme E1 regulatory subunit	2.5752	37.2523	1.36468	5.21926	3.29197	2.72559	1	1025.62	By matching	By MS/MS	2	3.23e-05	1	1	125.46	121.1	42298	030317_Q_jrc_GGIP_M6132_Elution_R
LLTDDGNKWLYK	GlyGly (K)	PSMD2	Q13200;Q13200-3;Q13200-2	26S proteasome non-ATPase regulatory subunit 2	2.5129	1.60026	1.32935	0.678303	1.00383	0.460362	1	1578.8	By MS/MS	By MS/MS	3	0.0019078	1	1	128.5	122.64	42517	030317_Q_jrc_GGIP_M6132_Elution_F
GKQLIVANAGDSR	GlyGly (K)	PPM1G	O15355	Protein phosphatase 1G	2.2327	2.05723	1.15879	1.0407	1.09975	0.0834985	1	1441.76	By MS/MS	By MS/MS	3	7.45e-10	1	1	41.824	32.105	14334	033016_Q_jrc_GlyGlyIP
KDSSSVVEWTQAPK	GlyGly (K)	TBC1D15	Q8TC07-2;Q8TC07-3;Q8TC07;F8WCB5	TBC1 domain family member 15	2.2105	2.1139	1.14437	1.0799	1.11214	0.0455856	1	1674.82	By MS/MS	By MS/MS	3	0.00017763	1	1	81.693	75.08	24042	030317_Q_jrc_GGIP_M6132_Elution_R
VLIPVKQYPK	GlyGly (K)	KHDRBS1	Q07666;Q07666-2;Q07666-3;Q5VWX1	KH domain-containing, RNA-binding, signal transduction-associated protein 1;KH domain-containing, RNA-binding, signal transduction-associated protein 2	2.1959	1.88569	1.13481	0.915092	1.02495	0.155366	1	1297.78	By MS/MS	By MS/MS	3	0.00095544	1	1	83.537	69.687	27362	033016_Q_jrc_GlyGlyIP
AVFQANQENLPILKR	GlyGly (K)	ATP1A1	P05023-3;P05023-4;P05023;P05023-2	Sodium/potassium-transporting ATPase subunit alpha-1	2.1728	1.99291	1.11956	0.994873	1.05721	0.0881637	1	1854.01	By MS/MS	By MS/MS	3;4	2.97e-22	2	1	127.08	120.32	41898	030317_Q_jrc_GGIP_M6132_Elution_R
TLTGKEIEIDIEPTDKVER	GlyGly (K)	NEDD8	Q15843;S4R3E9;F8VSA6;E9PS38;E9PL57	NEDD8	2.0361	2.78854	1.02581	1.47951	1.25266	0.320817	2	2299.19	By MS/MS	By MS/MS	3;4	1.74e-09	2	1	124.5	121.04	42190	030317_Q_jrc_GGIP_M6132_Elution_F
GKATISNDGATILK	GlyGly (K)	CCT7	Q99832;Q99832-3;F8WAM2	T-complex protein 1 subunit eta	2.0345	2.65358	1.02467	1.40794	1.21631	0.271008	1	1501.81	By MS/MS	By MS/MS	2;3	8.33e-07	2	1	57.856	50.376	21028	033016_Q_jrc_GlyGlyIP
ALAENSGVKANEVISK	GlyGly (K)	CCT8	P50990-2;P50990;P50990-3;H7C2U0	T-complex protein 1 subunit theta	1.9709	2.32802	0.978855	1.2191	1.09898	0.169881	1	1742.92	By MS/MS	By MS/MS	3	6.48e-07	1	1	60.313	52.848	21882	033016_Q_jrc_GlyGlyIP
YGVAWEKYCQR	GlyGly (K)	LBR	Q14739	Lamin-B receptor	1.9694	1.17618	0.977756	0.234109	0.605933	0.525838	1	1573.7	By MS/MS	By MS/MS	3	6.06e-05	1	1	100.83	94.872	36598	033016_Q_jrc_GlyGlyIP
ELAAQLNEEAKR	GlyGly (K)	SUPT16H	Q9Y5B9	FACT complex subunit SPT16	1.9431	1.4055	0.95836	0.491085	0.724722	0.330414	1	1484.76	By MS/MS	By MS/MS	3	0.00029394	1	1	62.302	47.1	20012	033016_Q_jrc_GlyGlyIP
TSEESWIEQQMLEDKKR	GlyGly (K)	OTUD5	H7BZQ3;A0A087WXV6;Q96G74-2;Q96G74-3;Q96G74-5;Q96G74;Q96G74-4	OTU domain-containing protein 5	1.9383	2.02877	0.954792	1.0206	0.987698	0.0465361	2	2250.06	By MS/MS	By MS/MS	3;4	8.35e-34	3	1	118.51	113.35	38993	030317_Q_jrc_GGIP_M6132_Elution_F
LILKNENVDR	GlyGly (K)	ATAD1	Q8NBU5	ATPase family AAA domain-containing protein 1	1.8262	0.905879	0.868845	-0.142609	0.363118	0.715206	1	1326.73	By matching	By matching	3	0.011978	1	1	48.477	40.762	12405	030317_Q_jrc_GGIP_M6132_Elution_R
ELNNSTNGIVIEPSEKAK	GlyGly (K)	KCTD2	J3QSC8;Q14681	BTB/POZ domain-containing protein KCTD2	1.8074	1.67093	0.853916	0.740649	0.797282	0.0800916	1	2056.04	By MS/MS	By MS/MS	3	0.00015048	1	1	91.089	78.04	28144	040816_Q_jrc_SILAC_GG_IP2
GANLKDYYSR	GlyGly (K)	DHX9	Q08211	ATP-dependent RNA helicase A	1.7779	1.37495	0.830174	0.459378	0.644776	0.262193	1	1299.62	By MS/MS	By MS/MS	2;3	0.00055619	1	2	58.612	47.14	20154	033016_Q_jrc_GlyGlyIP
QLDDLKVELSQLR	GlyGly (K)	RPL35	F2Z388;P42766	60S ribosomal protein L35	1.7718	1.48142	0.825216	0.566976	0.696096	0.182603	1	1669.9	By MS/MS	By matching	2;3	8.5e-05	1	1	164.65	162.72	57909	030317_Q_jrc_GGIP_M6132_Elution_F
LDVTSVEDYKALQK	GlyGly (K)	CCT5	P48643;E7ENZ3;B7ZAR1;E9PCA1;P48643-2	T-complex protein 1 subunit epsilon	1.7575	1.83952	0.813525	0.87933	0.846427	0.0465311	1	1721.88	By MS/MS	By MS/MS	3	0.00011048	1	1	130.88	126.62	43786	040816_Q_jrc_SILAC_GG_IP2
ISQGNISKACLILR	GlyGly (K)	SRP72	O76094;O76094-2;D6RDY6	Signal recognition particle subunit SRP72	1.7552	2.30197	0.811635	1.20287	1.00725	0.276645	1	1686.91	By MS/MS	By MS/MS	3	0.00013566	1	1	120.55	113.87	39327	030317_Q_jrc_GGIP_M6132_Elution_R
DSLINLKIQK	GlyGly (K)	CISD2	Q8N5K1;D6RCF4	CDGSH iron-sulfur domain-containing protein 2	1.7462	1.821	0.804219	0.864728	0.834473	0.0427863	1	1284.74	By MS/MS	By matching	3	0.0015957	1	1	115.38	104.24	39525	033016_Q_jrc_GlyGlyIP
TFNLEKQNHTPR	GlyGly (K)	NONO	Q15233;C9IZL7;C9JYS8;C9JJ13;C9J4X2	Non-POU domain-containing octamer-binding protein	1.7345	1.14342	0.79452	0.193354	0.493937	0.425088	1	1597.8	By MS/MS	By matching	4	0.00014021	1	1	35.457	20.355	10540	033016_Q_jrc_GlyGlyIP
IIFKLPNDSR	GlyGly (K)	FAF2	Q96CS3	FAS-associated factor 2	1.7219	1.63661	0.784001	0.710708	0.747355	0.0518259	1	1315.72	By MS/MS	By MS/MS	3	7.32e-05	1	1	106.92	99.374	37905	033016_Q_jrc_GlyGlyIP
EVSDSLLTSSKGQLQK	GlyGly (K)	PLIN2	Q99541	Perilipin-2	1.7076	3.56735	0.77197	1.83485	1.30341	0.751572	1	1832.95	By MS/MS	By MS/MS	3	0.00026358	1	1	101.87	89.527	31862	040816_Q_jrc_SILAC_GG_IP2
CAADLGLNKGYR	GlyGly (K)	HINT1	P49773	Histidine triad nucleotide-binding protein 1	1.7005	1.97316	0.765959	0.980512	0.873235	0.151712	1	1451.68	By MS/MS	By MS/MS	2;3	5.64e-05	2	2	87.368	78.676	30926	033016_Q_jrc_GlyGlyIP
LVSEKLASYQAAR	GlyGly (K)	MYC	H0YBT0;A0A087WUS5;P01106;P01106-2;H0YBG3;A0A0B4J1R1	Myc proto-oncogene protein	1.6638	2.62764	0.734482	1.39377	1.06412	0.466184	1	1548.83	By MS/MS	By MS/MS	2;3	0.00011815	2	1	83.007	69.2	27521	033016_Q_jrc_GlyGlyIP
DTALETALNAKAYK	GlyGly (K)	SMARCA4	Q9HBD4;A0A0A0MT49;P51532-5;P51532-2;P51532-3;P51532-4;P51532	Transcription activator BRG1	1.6118	2.91886	0.688673	1.5454	1.11704	0.6058	1	1621.83	By MS/MS	By matching	3	0.00014603	1	1	125.52	115.43	43546	033016_Q_jrc_GlyGlyIP
IFANTESYLKR	GlyGly (K)	NCBP1	Q09161	Nuclear cap-binding protein subunit 1	1.6107	1.88253	0.687688	0.912673	0.80018	0.159089	1	1454.75	By MS/MS	By MS/MS	3	0.00010272	1	1	90.86	77.812	30203	033016_Q_jrc_GlyGlyIP
LEDLNFPEIKR	GlyGly (K)	NOC2L	Q9Y3T9	Nucleolar complex protein 2 homolog	1.6075	1.49014	0.684819	0.575443	0.630131	0.0773401	1	1486.78	By MS/MS	By MS/MS	3	0.00012725	1	1	129.27	124.96	46628	033016_Q_jrc_GlyGlyIP
VDDFLANEAKGTK	GlyGly (K)	PGD	P52209-2;P52209;K7EMN2;K7EM49;K7EPF6	6-phosphogluconate dehydrogenase, decarboxylating	1.6032	1.75334	0.680954	0.810106	0.74553	0.0913239	1	1520.75	By MS/MS	By MS/MS	3	0.0012755	1	1	83.205	69.255	25243	040816_Q_jrc_SILAC_GG_IP2
LTSPVINTSLDTKNIAFER	GlyGly (K)	ANKRD13A	Q8IZ07;H0YIN8;S4R3D2	Ankyrin repeat domain-containing protein 13A	1.6024	1.16765	0.680234	0.22361	0.451922	0.322882	1	2232.18	By MS/MS	By MS/MS	3	2.08e-30	3	1	155.49	151.85	55209	033016_Q_jrc_GlyGlyIP
ELNEALELKDAQAGKEPGGSR	GlyGly (K)	TP53	A0A0U1RQC9;P04637-4;P04637;A0A087WZU8;P04637-7;A0A087X1Q1	Cellular tumor antigen p53	1.5733	2.1716	0.653794	1.11876	0.886276	0.32878	2	2325.16	By MS/MS	By MS/MS	3;4	9.47e-13	2	1	92.528	79.556	30985	033016_Q_jrc_GlyGlyIP
ALQASALKAWGGK	GlyGly (K)	ALDOA	J3KPS3;P04075;H3BQN4;P04075-2;H3BR68	Fructose-bisphosphate aldolase A	1.5729	1.67659	0.653427	0.745527	0.699477	0.0651245	1	1413.77	By MS/MS	By MS/MS	2;3	0.0002202	1	2	94.782	81.891	31699	033016_Q_jrc_GlyGlyIP
SKSESPKEPEQLR	Acetyl (Protein N-term);GlyGly (K)	HNRNPA1	P09651;F8W6I7;P09651-3;P09651-2;F8VTQ5;F8W646	Heterogeneous nuclear ribonucleoprotein A1;Heterogeneous nuclear ribonucleoprotein A1, N-terminally processed	1.5676	1.46791	0.648557	0.553765	0.601161	0.0670284	2	1669.83	By MS/MS	By MS/MS	3	5.86e-05	1	1	34.983	27.819	12815	033016_Q_jrc_GlyGlyIP
LLKQDIEASSLK	GlyGly (K)	ZUFSP	Q96AP4;Q96AP4-2	Zinc finger with UFM1-specific peptidase domain protein	1.5633	1.90107	0.644595	0.92681	0.785703	0.199557	1	1457.81	By MS/MS	By MS/MS	2;3	5.65e-05	2	1	80.308	72.173	28566	033016_Q_jrc_GlyGlyIP
KATVNLLGEEKK	GlyGly (K)	REEP5	Q00765	Receptor expression-enhancing protein 5	1.5554	1.72301	0.637286	0.78493	0.711108	0.104401	2	1442.81	By MS/MS	By MS/MS	3	0.00032679	1	1	32.905	23.387	11148	033016_Q_jrc_GlyGlyIP
QDLYPALKGVNTVFHCASPPPSSNNK	GlyGly (K)	NSDHL	Q15738;C9JDR0	Sterol-4-alpha-carboxylate 3-dehydrogenase, decarboxylating	1.5532	1.42871	0.635244	0.514717	0.574981	0.0852249	1	2955.42	By MS/MS	By MS/MS	4	3.98e-39	2	1	158.57	155.36	56287	033016_Q_jrc_GlyGlyIP
GNKPWISLPR	GlyGly (K)	RPS4X	P62701	40S ribosomal protein S4, X isoform	1.5528	0.495442	0.634872	-1.01321	-0.18917	1.16537	1	1280.7	By MS/MS	By matching	2;3	8.66e-05	1	1	91.442	86.442	28465	030317_Q_jrc_GGIP_M6132_Elution_R
EIQVQHPAAKSMIEISR	GlyGly (K)	CCT3	P49368;B4DUR8;E9PRC8;Q5SZX6;Q5SZX9	T-complex protein 1 subunit gamma	1.5403	2.19496	0.623211	1.13419	0.878702	0.361318	1	2050.06	By MS/MS	By matching	3;4	9.12e-06	1	1	90.292	85.231	27904	030317_Q_jrc_GGIP_M6132_Elution_R
LKDGVLAYAR	GlyGly (K)	PDCD11	Q14690	Protein RRP5 homolog	1.5317	1.71312	0.615134	0.776627	0.69588	0.114193	1	1218.67	By MS/MS	By MS/MS	3	0.00075351	2	1	79.007	64.706	26010	033016_Q_jrc_GlyGlyIP
MLELVAQKQR	GlyGly (K)	UBXN1	E9PJ81;E9PRQ7;Q04323;Q04323-2	UBX domain-containing protein 1	1.5313	1.1707	0.614757	0.227371	0.421064	0.273923	1	1328.72	By MS/MS	By matching	2;3	1.77e-05	2	1	68.36	62.227	19556	030317_Q_jrc_GGIP_M6132_Elution_R
VILKNSQGEEVAQR	GlyGly (K)	LMNB1	P20700	Lamin-B1	1.5239	1.11225	0.607768	0.153479	0.380623	0.321231	1	1683.89	By MS/MS	By MS/MS	3	6.65e-06	1	1	40.002	32.738	14663	033016_Q_jrc_GlyGlyIP
WEQELNAKR	GlyGly (K)	SUV39H1	O43463;O43463-2	Histone-lysine N-methyltransferase SUV39H1	1.5236	1.4368	0.607484	0.522862	0.565173	0.0598373	1	1286.64	By MS/MS	By MS/MS	3	0.0015448	1	1	45.742	31.441	14114	033016_Q_jrc_GlyGlyIP
LCSSEVGLLKNAER	GlyGly (K)	TMEM45A	J3KQ06;Q9NWC5	Transmembrane protein 45A	1.5063	1.1315	0.591009	0.178241	0.384625	0.291871	1	1689.84	By MS/MS	By matching	3	0.0001859	1	1	120.04	109.4	41442	033016_Q_jrc_GlyGlyIP
GEALSALDSKANNLSSLSK	GlyGly (K)	SEC22B	O75396	Vesicle-trafficking protein SEC22b	1.5034	1.39597	0.588229	0.481263	0.534746	0.075636	1	2018.03	By MS/MS	By MS/MS	2;3	8.78e-17	2	1	134.37	125.73	46654	033016_Q_jrc_GlyGlyIP
TVPQYKYAAGVR	GlyGly (K)	PABPC1	P11940;E7EQV3;E7ERJ7;H0YAS6;H0YB75;H0YAS7;H0YAW6	Polyadenylate-binding protein 1	1.4968	1.12367	0.581881	0.16822	0.375051	0.292503	1	1465.77	By MS/MS	By MS/MS	2;3	0.00012045	2	2	60.241	44.988	17281	040816_Q_jrc_SILAC_GG_IP2
TWTVVDAKTLK	GlyGly (K)	XRCC5	P13010	X-ray repair cross-complementing protein 5	1.4919	1.14663	0.577151	0.197401	0.387276	0.268523	1	1374.75	By MS/MS	By MS/MS	2;3	0.0015857	1	2	102.7	90.476	34681	033016_Q_jrc_GlyGlyIP
IFGSNKWTTEQQQR	GlyGly (K)	ARL6IP1	H3BN98;H3BPJ2;Q15041-3;Q15041-2;Q15041	ADP-ribosylation factor-like protein 6-interacting protein 1	1.4886	1.39148	0.573956	0.476619	0.525287	0.068828	1	1835.89	By MS/MS	By MS/MS	3	5.97e-06	1	1	77.577	68.259	27139	033016_Q_jrc_GlyGlyIP
GGPNQPGQGFKEDTPVR	GlyGly (K)	TCEAL8	Q8IYN2	Transcription elongation factor A protein-like 8	1.4874	2.06007	0.572793	1.04269	0.807744	0.332271	1	1896.91	By MS/MS	By MS/MS	3	5.61e-06	1	1	58.119	50.579	15528	030317_Q_jrc_GGIP_M6132_Elution_F
GGGDPYSDLSKGVLR	GlyGly (K)	CNNM3	Q8NE01;Q8NE01-2;Q8NE01-3	Metal transporter CNNM3	1.4843	0.744934	0.569783	-0.424815	0.072484	0.703287	1	1633.81	By MS/MS	By MS/MS	3	5.94e-05	1	1	123.28	113.11	42848	033016_Q_jrc_GlyGlyIP
SEKENNFPPLPK	Acetyl (Protein N-term);GlyGly (K)	SCAMP4	K7EJJ4;C9JWM2;Q969E2-3;Q969E2-2;Q969E2	Secretory carrier-associated membrane protein 4	1.4808	1.55727	0.566377	0.639018	0.602697	0.0513649	1	1554.77	By MS/MS	By MS/MS	2;3	1.21e-07	7	1	121.32	110.43	41316	033016_Q_jrc_GlyGlyIP
LIYSGKQMNDEK	GlyGly (K)	NEDD8	Q15843;S4R3E9	NEDD8	1.4768	11.139	0.562474	3.47754	2.02001	2.06126	1	1538.74	By matching	By MS/MS	2;3	1.26e-13	1	3	41.987	38.037	10157	030317_Q_jrc_GGIP_M6132_Elution_R
LLVGNKCDLTTKK	GlyGly (K)	RAB1A	E7END7;P62820;P62820-2	Ras-related protein Rab-1A	1.4722	1.20005	0.557974	0.263092	0.410533	0.208513	2	1603.86	By MS/MS	By matching	3;4	0.00015932	2	1	63.48	48.371	20422	033016_Q_jrc_GlyGlyIP
NYGSYSTQASAAAATAELLKK	GlyGly (K)	SCAMP3	O14828-2;O14828	Secretory carrier-associated membrane protein 3	1.4622	1.29339	0.548141	0.371161	0.459651	0.125143	1	2258.12	By MS/MS	By MS/MS	2;3;4	1.44e-56	4	1	136.65	131.04	45952	030317_Q_jrc_GGIP_M6132_Elution_F
TSSAFVGKTPEASPEPK	GlyGly (K)	PSMD1	A0A087WW66;Q99460-2;Q99460	26S proteasome non-ATPase regulatory subunit 1	1.4487	1.39519	0.534759	0.480458	0.507608	0.0383964	1	1845.91	By MS/MS	By MS/MS	2;3	6.15e-10	1	1	56.477	50.445	20934	033016_Q_jrc_GlyGlyIP
NAVLEADFAKR	GlyGly (K)	PSMB7	Q99436;Q5TBG5;Q99436-2	Proteasome subunit beta type-7;Proteasome subunit beta type	1.4449	2.06971	0.53097	1.04943	0.790198	0.366605	1	1346.69	By MS/MS	By MS/MS	3	0.00040981	2	1	84.489	70.639	27954	033016_Q_jrc_GlyGlyIP
TISLDYKK	GlyGly (K)	ASCC3	Q8N3C0;Q8N3C0-4	Activating signal cointegrator 1 complex subunit 3	1.435	1.33597	0.521051	0.417887	0.469469	0.0729476	1	1080.58	By matching	By MS/MS	2	0.016856	1	1	54.491	39.189	15274	040816_Q_jrc_SILAC_GG_IP2
ALELDHKNAQAQQEFK	GlyGly (K)	DNAJC7	Q99615-2;Q99615;K7EPP7;K7EIH8;K7EJL5;K7EN19;K7EJV7;K7ER44	DnaJ homolog subfamily C member 7	1.4302	1.40449	0.516217	0.490051	0.503134	0.0185022	1	1982.98	By MS/MS	By MS/MS	3;4	3.38e-05	1	2	62.046	50.686	21129	033016_Q_jrc_GlyGlyIP
DYTGCSTSESLSPVKQAPR	GlyGly (K)	MPZL1	O95297-4;O95297-2;O95297	Myelin protein zero-like protein 1	1.4301	1.04059	0.516116	0.0574067	0.286761	0.324356	1	2197	By MS/MS	By MS/MS	3	0.00013955	1	1	105.97	93.725	36258	033016_Q_jrc_GlyGlyIP
LNLYELKEGR	GlyGly (K)	PSMB3	P49720;A0A087WXQ8;A0A087WY10;A0A087WUL2	Proteasome subunit beta type-3	1.4268	1.84064	0.512783	0.880206	0.696494	0.259807	1	1347.71	By MS/MS	By MS/MS	2;3	6.61e-08	3	3	103.83	97.519	32564	030317_Q_jrc_GGIP_M6132_Elution_R
LTFDSSFSPNTGKK	GlyGly (K)	VDAC1	P21796;C9JI87	Voltage-dependent anion-selective channel protein 1	1.4265	1.66681	0.51248	0.737086	0.624783	0.15882	1	1641.8	By MS/MS	By MS/MS	2;3	8.77e-09	2	1	92.26	86.943	33645	033016_Q_jrc_GlyGlyIP
VLYTCFQSIQAQKSSEYER	GlyGly (K)	BRCC3	A0A087WZR3;P46736-2;P46736-3	Lys-63-specific deubiquitinase BRCC36	1.4263	1.13825	0.512277	0.18682	0.349549	0.230133	1	2451.14	By MS/MS	By MS/MS	3	2.52e-16	1	1	139.56	136.26	50181	033016_Q_jrc_GlyGlyIP
LIYSGKQMNDEK	Oxidation (M);GlyGly (K)	NEDD8	Q15843;S4R3E9	NEDD8	1.4249	20.7585	0.510861	4.37563	2.44325	2.73281	1	1554.73	By MS/MS	By MS/MS	2;3	1.52e-13	6	10	29.986	25.279	6037	030317_Q_jrc_GGIP_M6132_Elution_F
TNEVKSGGAVEPLGTR	GlyGly (K)	ZPR1	H7C0E5;O75312;H7BZM7	Zinc finger protein ZPR1	1.4178	1.52674	0.503654	0.610455	0.557055	0.0755198	1	1727.88	By MS/MS	By MS/MS	2;3	7.61e-14	2	1	51.056	41.859	16338	040816_Q_jrc_SILAC_GG_IP2
VQQLVAKELGQTGTR	GlyGly (K)	AUP1	Q9Y679-2;Q9Y679;Q9Y679-3	Ancient ubiquitous protein 1	1.4163	1.25414	0.502127	0.326697	0.414412	0.124048	1	1740.95	By MS/MS	By MS/MS	2;3;4	1.33e-06	4	2	75.928	67.212	26744	033016_Q_jrc_GlyGlyIP
KALAAAGYDVEKNNSR	GlyGly (K)	HIST1H1E	P10412;Q02539;P22492;P16403;P16402	Histone H1.4;Histone H1.1;Histone H1t;Histone H1.2;Histone H1.3	1.4078	1.09245	0.493442	0.127573	0.310508	0.258709	2	1819.92	By MS/MS	By matching	4	4.53e-05	1	1	34.781	25.23	11871	033016_Q_jrc_GlyGlyIP
AKIDNYIPIF	GlyGly (K)	ATP6V0D1	J3QL14;R4GN72;F5GYQ1;P61421	V-type proton ATPase subunit d 1	1.4061	1.16286	0.491699	0.217675	0.354687	0.193764	1	1306.69	By MS/MS	By MS/MS	2	0.00030115	4	1	195.25	195.61	69197	033016_Q_jrc_GlyGlyIP
MVQEAEKYKAEDEVQR	Oxidation (M);GlyGly (K)	HSPA1A	P0DMV9;P0DMV8;A0A0G2JIW1;P0DMV8-2;V9GZ37		1.4051	1.53398	0.490673	0.617277	0.553975	0.089523	2	2081.97	By MS/MS	By MS/MS	3;4	2.86e-07	12	6	45.275	36.471	16790	033016_Q_jrc_GlyGlyIP
YYVSKGLENID	GlyGly (K)	NDUFA1	O15239	NADH dehydrogenase [ubiquinone] 1 alpha subcomplex subunit 1	1.4049	1.8167	0.490467	0.861317	0.675892	0.26223	1	1413.68	By MS/MS	By MS/MS	2	0.00097828	1	1	116.61	109.56	41547	033016_Q_jrc_GlyGlyIP
TNLATGIPSSKVK	GlyGly (K)	TMEM230	Q5JWB9;A0A087WTT2;Q96A57;Q96A57-2	Transmembrane protein 230	1.404	1.49802	0.489543	0.583052	0.536298	0.066121	1	1428.79	By MS/MS	By MS/MS	2;3	0.00028561	1	2	57.526	45.979	19565	033016_Q_jrc_GlyGlyIP
SIRPDNMSEYSKQMQR	GlyGly (K)	HDAC2	Q92769-3;Q92769;E5RJ04;E5RGV4;E5RHE7;E5RH52;E5RG37;E5RFP9;H3BM24;Q13547;Q5TEE2	Histone deacetylase 2;Histone deacetylase 1	1.4038	1.37741	0.489337	0.461959	0.475648	0.0193598	2	2082.96	By MS/MS	By MS/MS	3;4	1.08e-14	2	2	66.3	59.061	24049	033016_Q_jrc_GlyGlyIP
TGISDVFAKNDLAVVDVR	GlyGly (K)	NCL	P19338	Nucleolin	1.3987	1.46066	0.484087	0.546625	0.515356	0.0442211	1	2032.06	By MS/MS	By matching	3	8.36e-09	1	1	190.02	190.51	67580	033016_Q_jrc_GlyGlyIP
MVQEAEKYKAEDEVQR	GlyGly (K)	HSPA1A	P0DMV9;P0DMV8;A0A0G2JIW1;P0DMV8-2;V9GZ37		1.3833	1.65369	0.468114	0.725685	0.596899	0.18213	2	2065.97	By MS/MS	By MS/MS	3;4	3.72e-19	2	2	48.025	41.117	12407	030317_Q_jrc_GGIP_M6132_Elution_R
VIPGAAEKIER	GlyGly (K)	2017-09-02	Q15019;Q15019-2;B5MCX3;C9JZI2;C9IZU3;C9J938;C9JB25;C9J2Q4;B5MD47;C9IY94;C9JQJ4	Septin-2	1.3815	0.906865	0.466236	-0.14104	0.162598	0.429409	1	1295.72	By MS/MS	By MS/MS	3	0.00092294	1	1	55.344	45.176	13675	030317_Q_jrc_GGIP_M6132_Elution_F
AAPVDLELKK	Acetyl (Protein N-term);GlyGly (K)	PFDN1	D6RGG5;E5RGS4;O60925	Prefoldin subunit 1	1.3789	1.43831	0.463518	0.524376	0.493947	0.0430329	1	1238.69	By MS/MS	By MS/MS	2	0.0024303	1	1	125.5	121.12	42446	030317_Q_jrc_GGIP_M6132_Elution_R
WAGIAKGVGTQK	GlyGly (K)	DDI2	Q5TDH0;Q5TDH0-3	Protein DDI1 homolog 2	1.3707	1.74216	0.454913	0.800877	0.627895	0.244634	1	1328.72	By MS/MS	By MS/MS	2;3	1.59e-08	2	2	56.309	43.996	18858	033016_Q_jrc_GlyGlyIP
QLFYLPAKK	GlyGly (K)	MORF4L1	H0YMJ0;B3KTM8;Q9UBU8-2;Q9UBU8;H0YNE0;H0YM21;H0YLJ3;Q9UBU8-3;H0YLV1;H0YMT8	Mortality factor 4-like protein 1	1.3682	1.62396	0.452279	0.699513	0.575896	0.174821	1	1220.69	By MS/MS	By MS/MS	2;3	0.0019708	2	2	97.914	87.996	33928	033016_Q_jrc_GlyGlyIP
KVLGSSTSATNSTSVSSR	GlyGly (K)	KIAA0101	A0A0U1RQC1;H0YMA4;A0A0U1RQM0;Q15004-2;Q15004	PCNA-associated factor	1.367	1.55581	0.451013	0.63767	0.544342	0.131987	1	1881.94	By MS/MS	By MS/MS	2;3	6.43e-58	1	1	24.638	18.466	4937	030317_Q_jrc_GGIP_M6132_Elution_F
SIRPDNMSEYSKQMQR	Oxidation (M);GlyGly (K)	HDAC2	Q92769-3;Q92769;E5RJ04;E5RGV4;E5RHE7;E5RH52;E5RG37;E5RFP9;H3BM24;Q13547;Q5TEE2	Histone deacetylase 2;Histone deacetylase 1	1.3669	1.47741	0.450908	0.563071	0.506989	0.0793112	2	2098.95	By MS/MS	By MS/MS	3;4	4.81e-05	9	4	63.384	48.42	20172	033016_Q_jrc_GlyGlyIP
AQIALEEASQQLAGKER	GlyGly (K)	MAPK6	Q16659	Mitogen-activated protein kinase 6	1.3664	1.3492	0.45038	0.432104	0.441242	0.0129229	1	1955.01	By MS/MS	By MS/MS	3	2.31e-07	1	1	115.55	104.4	39648	033016_Q_jrc_GlyGlyIP
GKLEAIITPPPAK	GlyGly (K)	H2AFY	O75367-2;O75367-3;O75367;D6RCF2	Core histone macro-H2A.1;Histone H2A	1.3656	1.14961	0.449535	0.201145	0.32534	0.175638	1	1447.84	By MS/MS	By MS/MS	2;3	9.04e-05	2	3	99.069	89.22	32226	040816_Q_jrc_SILAC_GG_IP2
KASKTAENATSGETLEENEAGD	GlyGly (K)	PA2G4	Q9UQ80-2;Q9UQ80	Proliferation-associated protein 2G4	1.3652	1.17517	0.449112	0.232871	0.340992	0.152906	2	2365.05	By MS/MS	By matching	3	9.35e-07	1	1	49.095	34.143	15296	033016_Q_jrc_GlyGlyIP
VEENFLKLTHVQR	GlyGly (K)	CCDC47	Q96A33-2;Q96A33;A0A087WYW6;J3QR89	Coiled-coil domain-containing protein 47	1.3551	1.09923	0.438399	0.13649	0.287444	0.213482	1	1725.92	By MS/MS	By MS/MS	4	6.79e-05	1	1	104.8	92.652	35457	033016_Q_jrc_GlyGlyIP
VAVEAKNPADLPK	GlyGly (K)	EEF2	P13639	Elongation factor 2	1.3543	1.92697	0.437547	0.946333	0.69194	0.359765	1	1464.79	By MS/MS	By MS/MS	3	0.00019369	1	1	65.188	57.898	18165	030317_Q_jrc_GGIP_M6132_Elution_F
LLQSQLQVKK	GlyGly (K)	RBM17	Q5W011;Q5W010;Q96I25	Splicing factor 45	1.3534	1.35685	0.436588	0.440263	0.438426	0.00259875	1	1297.77	By MS/MS	By matching	3	0.0038585	1	1	54.898	39.595	17130	033016_Q_jrc_GlyGlyIP
LVIGDHKSTSHFR	GlyGly (K)	C11orf58	E9PRZ9;E9PM92;O00193	Small acidic protein	1.3508	1.11669	0.433814	0.159235	0.296524	0.194157	1	1609.83	By MS/MS	By MS/MS	4	0.00010048	2	1	29.876	21	10398	033016_Q_jrc_GlyGlyIP
ITNQVHGLKGLNSK	GlyGly (K)	PSMD7	P51665	26S proteasome non-ATPase regulatory subunit 7	1.3485	0.739208	0.431356	-0.435949	-0.00229652	0.613277	1	1621.89	By MS/MS	By matching	3;4	0.00036876	1	1	33.416	26.277	12249	033016_Q_jrc_GlyGlyIP
FYPVVKEGR	GlyGly (K)	LARP1	Q6PKG0-3;Q6PKG0;E5RH50;A0A0B4J210;H0YC33	La-related protein 1	1.3473	0.956938	0.430071	-0.0635029	0.183284	0.34901	1	1207.63	By MS/MS	By MS/MS	2;3	0.00061621	1	2	61.353	45.957	19505	033016_Q_jrc_GlyGlyIP
TYEEGLKHEANNPQLK	GlyGly (K)	STIP1	P31948;P31948-2;F5H783;F5GXD8	Stress-induced-phosphoprotein 1	1.3471	1.48331	0.429857	0.568816	0.499336	0.0982586	1	1983.96	By MS/MS	By MS/MS	3;4	7.25e-05	2	1	63.762	48.653	20397	033016_Q_jrc_GlyGlyIP
QYGLDNSGGYKQQQLR	GlyGly (K)	ZUFSP	Q96AP4	Zinc finger with UFM1-specific peptidase domain protein	1.3446	1.82562	0.427177	0.868384	0.647781	0.311981	1	1967.94	By MS/MS	By MS/MS	3	1.63e-09	1	1	72.735	65.596	26324	033016_Q_jrc_GlyGlyIP
EALPDGVNISKEAR	GlyGly (K)	POLE3	Q9NRF9	DNA polymerase epsilon subunit 3	1.3444	1.4694	0.426962	0.555227	0.491095	0.0906967	1	1611.82	By MS/MS	By MS/MS	3	0.00010381	1	1	91.746	83.181	29867	040816_Q_jrc_SILAC_GG_IP2
VTIAKAGIHAR	GlyGly (K)	MCM3	P25205;P25205-2;J3KQ69	DNA replication licensing factor MCM3	1.3411	1.85298	0.423417	0.889851	0.656634	0.329818	1	1249.73	By MS/MS	By MS/MS	2;3	0.00011163	3	1	28.742	15.533	8385	033016_Q_jrc_GlyGlyIP
DMLLANPHELSLLKER	Oxidation (M);GlyGly (K)	DDI2	Q5TDH0;Q5TDH0-3;Q5TDH0-2;H0YII4;H0YI90	Protein DDI1 homolog 2	1.3344	1.34401	0.416191	0.426548	0.42137	0.00732331	1	2008.04	By MS/MS	By MS/MS	3;4	3.25e-05	22	4	151.55	144.65	48998	033016_Q_jrc_GlyGlyIP
STTKVGNIEIK	GlyGly (K)	ACTR2	P61160;P61160-2	Actin-related protein 2	1.333	1.78012	0.414677	0.831974	0.623325	0.295074	1	1302.71	By MS/MS	By MS/MS	2;3	0.00028582	2	1	55.16	39.984	17515	033016_Q_jrc_GlyGlyIP
CESAFLSKR	GlyGly (K)	RPL24	P83731;C9JXB8;C9JNW5	60S ribosomal protein L24	1.3236	1.63145	0.404467	0.706159	0.555313	0.213328	1	1211.56	By MS/MS	By MS/MS	2;3	1.69e-05	2	1	59.136	51.697	21575	033016_Q_jrc_GlyGlyIP
TAEAGGVTGKGQDGIGSK	GlyGly (K)	PARP1	P09874	Poly [ADP-ribose] polymerase 1	1.3221	1.44523	0.402831	0.531302	0.467067	0.0908425	1	1745.85	By MS/MS	By MS/MS	3	2.08e-11	1	1	29.947	19.879	10370	033016_Q_jrc_GlyGlyIP
SAPELKTGISDVFAK	GlyGly (K)	NCL	P19338	Nucleolin	1.3214	1.01281	0.402067	0.0183665	0.210217	0.271317	1	1675.88	By MS/MS	By matching	3	0.00076901	1	1	133.81	125.07	46560	033016_Q_jrc_GlyGlyIP
IESLSSQLSNLQKESR	GlyGly (K)	LMNB1	P20700;E9PBF6	Lamin-B1	1.3204	1.15367	0.400975	0.206229	0.303602	0.137706	1	1931.99	By MS/MS	By MS/MS	3	1.68e-26	1	1	116.35	109.3	41435	033016_Q_jrc_GlyGlyIP
QKEVEQLIK	GlyGly (K)	PSMA4	P25789;H0YN18;P25789-2	Proteasome subunit alpha type-4	1.3202	1.32422	0.400757	0.405146	0.402951	0.00310366	1	1227.68	By MS/MS	By MS/MS	2;3	1.94e-05	1	2	49.683	42.983	18477	033016_Q_jrc_GlyGlyIP
QKIDPEVAAFLQK	GlyGly (K)	PMM1	Q92871	Phosphomannomutase 1	1.3178	1.85185	0.398131	0.888969	0.64355	0.347074	1	1599.86	By matching	By matching	3	0.00013151	1	1	132.21	127.98	44824	030317_Q_jrc_GGIP_M6132_Elution_F
ELENANDLLSATKR	GlyGly (K)	TPR	P12270;P12270-2	Nucleoprotein TPR	1.3142	1.15311	0.394185	0.20553	0.299857	0.133399	1	1686.85	By MS/MS	By MS/MS	2;3	0.0005164	1	1	116.68	105.89	37181	040816_Q_jrc_SILAC_GG_IP2
KQLADETLLK	GlyGly (K)	LMNB1	P20700;E9PBF6;A0A0D9SFE5	Lamin-B1	1.3133	1.36973	0.393197	0.453893	0.423545	0.0429191	1	1271.71	By MS/MS	By MS/MS	2;3	0.00037768	2	1	66.391	59.169	18372	030317_Q_jrc_GGIP_M6132_Elution_R
HLLPVTTADLSSKER	GlyGly (K)	SLC35E1	H7C1I0;Q96K37;Q96K37-2;A0A0C4DGZ3;C9JK45	Solute carrier family 35 member E1	1.3125	1.70777	0.392317	0.772111	0.582214	0.268555	1	1779.95	By MS/MS	By MS/MS	3	2.13e-22	1	1	101.09	88.734	34048	033016_Q_jrc_GlyGlyIP
TDGKVFQFLNAK	GlyGly (K)	RPL24	P83731;C9JXB8;C9JNW5	60S ribosomal protein L24	1.305	2.02253	0.38405	1.01616	0.700106	0.446971	1	1480.77	By MS/MS	By MS/MS	2;3	3.02e-09	3	2	125.61	121.75	45602	033016_Q_jrc_GlyGlyIP
DSGLYKELLHK	GlyGly (K)	SLC20A1	Q8WUM9;H7BZK4	Sodium-dependent phosphate transporter 1	1.2999	1.36097	0.378401	0.444635	0.411518	0.046835	1	1415.74	By MS/MS	By MS/MS	2;3	7.87e-05	2	1	90.157	83.754	30346	040816_Q_jrc_SILAC_GG_IP2
VFDHKQGTYGGYFR	GlyGly (K)	EIF3C	Q99613-2;Q99613;B5ME19	Eukaryotic translation initiation factor 3 subunit C;Eukaryotic translation initiation factor 3 subunit C-like protein	1.2987	1.41963	0.377068	0.505513	0.44129	0.090824	1	1787.84	By MS/MS	By MS/MS	3;4	3.5e-09	3	2	74.161	66.347	20618	030317_Q_jrc_GGIP_M6132_Elution_R
MFAPTKTWR	Oxidation (M);GlyGly (K)	RPL4	P36578;H3BM89;H3BU31;H3BTP7	60S ribosomal protein L4	1.2984	1.76825	0.376735	0.822325	0.59953	0.315079	1	1266.62	By matching	By MS/MS	2;3	0.0012777	1	2	72.08	57.529	21586	040816_Q_jrc_SILAC_GG_IP2
LPDLKDAEAVQK	GlyGly (K)	TOMM20	Q15388	Mitochondrial import receptor subunit TOM20 homolog	1.2967	1.50525	0.374845	0.590006	0.482426	0.152142	1	1439.76	By MS/MS	By MS/MS	2;3	4.69e-05	1	2	90.053	82.347	32069	033016_Q_jrc_GlyGlyIP
DGLCSKTVEYHR	GlyGly (K)	KCT2	Q8NC54	Keratinocyte-associated transmembrane protein 2	1.2956	1.6094	0.37362	0.686522	0.530071	0.221255	1	1578.71	By MS/MS	By MS/MS	3	4.41e-05	1	1	59.382	51.892	15960	030317_Q_jrc_GGIP_M6132_Elution_R
LKDSAVLDQSAK	GlyGly (K)	RAB11FIP5	Q9BXF6	Rab11 family-interacting protein 5	1.2926	1.86227	0.370276	0.89706	0.633668	0.372492	1	1387.73	By MS/MS	By MS/MS	2;3	1.96e-08	2	2	43.901	32.349	14485	033016_Q_jrc_GlyGlyIP
QDLGFFQETKTGELNSR	GlyGly (K)	TAP2	A0A0G2JLV0;A0A087WYD6;X5CMH5;E7ENX8;Q03519-2;Q03519	Antigen peptide transporter 2	1.2916	1.4843	0.369159	0.569779	0.469469	0.141859	1	2083	By MS/MS	By matching	3	3.69e-06	1	1	133.57	129.41	45735	030317_Q_jrc_GGIP_M6132_Elution_R
NWVKELQR	GlyGly (K)	RAB5C	P51148;P51148-2;K7ERI8;K7ERQ8;K7ENY4;F8VVK3;P20339-2;P20339	Ras-related protein Rab-5C;Ras-related protein Rab-5A	1.29	1.06341	0.367371	0.0886996	0.228035	0.19705	1	1185.63	By MS/MS	By MS/MS	2	0.0028996	1	1	72.486	57.934	23665	033016_Q_jrc_GlyGlyIP
LLPAELPAKR	GlyGly (K)	PRKDC	P78527;P78527-2	DNA-dependent protein kinase catalytic subunit	1.2895	1.64163	0.366812	0.715131	0.540971	0.246299	1	1220.72	By MS/MS	By MS/MS	3	0.00038284	1	1	83.177	69.327	27387	033016_Q_jrc_GlyGlyIP
SLYPSSEIQLNNKVAR	GlyGly (K)	STAM2	O75886-2;O75886	Signal transducing adapter molecule 2	1.2887	1.52541	0.365916	0.6092	0.487558	0.172028	1	1932.01	By MS/MS	By MS/MS	3	2.03e-14	1	1	112.16	100.86	38406	033016_Q_jrc_GlyGlyIP
LAVDEEENADNNTKANVTKPK	GlyGly (K)	TFRC	P02786;F8WBE5	Transferrin receptor protein 1;Transferrin receptor protein 1, serum form	1.2882	1.32359	0.365357	0.404458	0.384907	0.027649	2	2413.17	By MS/MS	By MS/MS	3;4	5.45e-44	2	1	57.067	41.825	18100	033016_Q_jrc_GlyGlyIP
AKEILTKESNVQEVR	GlyGly (K)	PPP2CA	P67775;P67775-2;P62714	Serine/threonine-protein phosphatase 2A catalytic subunit alpha isoform;Serine/threonine-protein phosphatase 2A catalytic subunit beta isoform	1.2879	1.30618	0.365021	0.385356	0.375188	0.0143794	2	1857	By MS/MS	By MS/MS	3;4	3.8e-16	2	2	45.389	35.228	15697	033016_Q_jrc_GlyGlyIP
FIIPNVVKYSPNCK	GlyGly (K)	LDHA	P00338;P00338-3;P00338-5;P00338-2;F5GXY2;F5GYU2	L-lactate dehydrogenase A chain	1.2861	1.50351	0.363003	0.588335	0.475669	0.159334	1	1792.92	By MS/MS	By MS/MS	3	2.93e-06	1	1	153.58	151.18	55073	033016_Q_jrc_GlyGlyIP
FGQGFGKTNIYTQK	GlyGly (K)	CXorf56	Q9H5V9-2;Q9H5V9-3;Q9H5V9	UPF0428 protein CXorf56	1.2842	1.34987	0.36087	0.432825	0.396847	0.0508796	1	1701.85	By MS/MS	By MS/MS	3	0.00039477	1	1	86.885	73.286	26854	040816_Q_jrc_SILAC_GG_IP2
GKLEAIITPPPAKK	GlyGly (K)	H2AFY	O75367-2;O75367-3;O75367;D6RCF2	Core histone macro-H2A.1;Histone H2A	1.2828	1.26613	0.359296	0.340422	0.349859	0.0133458	2	1575.93	By MS/MS	By MS/MS	2;3	0.00015884	2	1	76.437	62.163	24741	033016_Q_jrc_GlyGlyIP
ADGIVSKNF	GlyGly (K)	RPS21	P63220	40S ribosomal protein S21	1.2792	1.50695	0.355242	0.591636	0.473439	0.167156	1	1063.53	By MS/MS	By MS/MS	2	8.8e-05	1	1	86.805	78.121	25352	030317_Q_jrc_GGIP_M6132_Elution_R
VAVEYLDPSPEVQKK	GlyGly (K)	BUB3	J3QT28;O43684-2;O43684	Mitotic checkpoint protein BUB3	1.2763	1.43082	0.351967	0.516842	0.434405	0.116584	1	1814.94	By MS/MS	By MS/MS	3	4.57e-09	2	1	102.68	94.618	36302	033016_Q_jrc_GlyGlyIP
AVPVESPVQKV	GlyGly (K)	SLC35B2	Q8TB61-5;Q8TB61-4;Q8TB61-3;Q8TB61-2;Q8TB61	Adenosine 3'-phospho 5'-phosphosulfate transporter 1	1.2728	1.17277	0.348006	0.229924	0.288965	0.0834966	1	1265.7	By MS/MS	By MS/MS	2	0.0011401	1	1	90.525	81.893	31835	033016_Q_jrc_GlyGlyIP
KESDLNGAQIKLR	GlyGly (K)	LMNB1	P20700;E9PBF6;A0A0D9SFE5;A0A0D9SFY5	Lamin-B1	1.2691	1.52209	0.343806	0.606057	0.474931	0.185439	2	1584.86	By MS/MS	By MS/MS	3	8.58e-14	1	1	55.169	39.866	15637	040816_Q_jrc_SILAC_GG_IP2
QITLKTTPASGER	GlyGly (K)	TPR	P12270	Nucleoprotein TPR	1.2684	1.73337	0.34301	0.793582	0.568296	0.318603	1	1514.81	By MS/MS	By MS/MS	3	0.00023579	1	1	50.381	35.329	14084	040816_Q_jrc_SILAC_GG_IP2
EKYIDQEELNK	GlyGly (K)	HSP90AA1	P07900;P07900-2;Q14568;P08238;Q58FF8	Heat shock protein HSP 90-alpha;Putative heat shock protein HSP 90-alpha A2;Heat shock protein HSP 90-beta;Putative heat shock protein HSP 90-beta 2	1.2662	0.745101	0.340505	-0.424492	-0.0419934	0.540935	1	1521.73	By MS/MS	By MS/MS	3	0.00019775	1	1	57.359	49.769	15368	030317_Q_jrc_GGIP_M6132_Elution_R
AAPGAEFAPNKR	GlyGly (K)	NONO	Q15233;Q15233-2	Non-POU domain-containing octamer-binding protein	1.2656	1.2833	0.339822	0.35986	0.349841	0.0141696	1	1341.68	By MS/MS	By MS/MS	3	0.00048793	1	1	39.118	29.584	13446	033016_Q_jrc_GlyGlyIP
DVETTSSVSVKR	GlyGly (K)	UIMC1	Q96RL1;Q96RL1-2;D6RDZ5;D6RC40;D6RCQ3;Q96RL1-5	BRCA1-A complex subunit RAP80	1.2651	1.37495	0.339251	0.459378	0.399314	0.084942	1	1420.72	By MS/MS	By MS/MS	2;3	3.09e-14	2	3	40.83	30.431	13764	033016_Q_jrc_GlyGlyIP
TKATIELKALR	2 GlyGly (K)	SMARCA4	Q9HBD4;A0A0A0MT49;P51532-5;P51532-2;P51532-3;P51532-4;P51532	Transcription activator BRG1	1.264	1.36169	0.337996	0.445401	0.391699	0.0759467	2	1470.85	By MS/MS	By MS/MS	3	0.0013746	1	1	61.73	46.478	19610	033016_Q_jrc_GlyGlyIP
ESDLNGAQIKLR	GlyGly (K)	LMNB1	P20700;E9PBF6;A0A0D9SFE5;A0A0D9SFY5	Lamin-B1	1.2633	1.59144	0.337197	0.670337	0.503767	0.235565	1	1456.76	By MS/MS	By MS/MS	2;3	4.29e-05	2	2	78.151	66.84	26670	033016_Q_jrc_GlyGlyIP
AQYKGAASEAGR	Acetyl (Protein N-term);GlyGly (K)	FAM50A	Q14320	Protein FAM50A	1.2623	1.31296	0.336055	0.392819	0.364437	0.0401382	1	1363.65	By MS/MS	By MS/MS	2	7.26e-06	1	1	49.688	39.401	17223	033016_Q_jrc_GlyGlyIP
ASGSGTKNLDFR	Acetyl (Protein N-term);GlyGly (K)	ZMAT2	R4GNG8;Q96NC0	Zinc finger matrin-type protein 2	1.2607	2.38135	0.334225	1.25178	0.793002	0.648809	1	1407.67	By MS/MS	By MS/MS	2	4.4e-06	1	1	87.488	74.039	26875	040816_Q_jrc_SILAC_GG_IP2
YAQAGFEGFKTLNR	GlyGly (K)	SNRNP200	O75643;O75643-2	U5 small nuclear ribonucleoprotein 200 kDa helicase	1.2542	1.03882	0.326767	0.0549467	0.190857	0.192206	1	1714.84	By matching	By MS/MS	3	0.00018155	1	1	112.66	101.36	35900	040816_Q_jrc_SILAC_GG_IP2
AFAKGFLAEEK	GlyGly (K)	RDH11	Q8TC12;Q8TC12-2;H0YJ46;Q8TC12-3	Retinol dehydrogenase 11	1.2541	1.45033	0.326652	0.536378	0.431515	0.148298	1	1323.68	By MS/MS	By MS/MS	2;3	0.00037756	2	2	83.223	72.343	28468	033016_Q_jrc_GlyGlyIP
YYKVDENGKISR	GlyGly (K)	RPS27A	P62979	Ubiquitin-40S ribosomal protein S27a;Ubiquitin;40S ribosomal protein S27a	1.2524	1.12838	0.324695	0.174247	0.249471	0.106383	2	1584.79	By MS/MS	By MS/MS	2;3	3.06e-21	7	3	42.253	31.162	13850	033016_Q_jrc_GlyGlyIP
EILTKESNVQEVR	GlyGly (K)	PPP2CA	P67775;P67775-2;P62714;E7ESG8	Serine/threonine-protein phosphatase 2A catalytic subunit alpha isoform;Serine/threonine-protein phosphatase 2A catalytic subunit beta isoform;Serine/threonine-protein phosphatase	1.252	1.35764	0.324235	0.441105	0.38267	0.0826402	1	1657.86	By MS/MS	By MS/MS	2;3	2.3e-09	2	2	66.082	56.238	23119	033016_Q_jrc_GlyGlyIP
SAFAPFGKISDAR	GlyGly (K)	TIAL1	Q01085;Q01085-2;E7ETJ9	Nucleolysin TIAR	1.2512	1.2351	0.323312	0.30463	0.313971	0.0132107	1	1479.75	By MS/MS	By MS/MS	2;3	8.64e-05	2	2	117.26	106.47	40363	033016_Q_jrc_GlyGlyIP
GEVSGLTKDFR	GlyGly (K)	CDKAL1	Q5VV42-2;Q5VV42	Threonylcarbamoyladenosine tRNA methylthiotransferase	1.2468	1.08479	0.31823	0.117412	0.217821	0.142	1	1321.66	By MS/MS	By MS/MS	3	0.0003256	1	1	78.9	64.599	26022	033016_Q_jrc_GlyGlyIP
EHALAQAELLKR	GlyGly (K)	SCAMP1	A0A087WXB0;O15126;A0A087WTX8;A0A087WZA6;O15126-2	Secretory carrier-associated membrane protein 1	1.2427	1.23362	0.313478	0.302902	0.30819	0.00747817	1	1491.82	By MS/MS	By MS/MS	3	2.78e-15	1	1	66.943	52.041	21486	033016_Q_jrc_GlyGlyIP
AQIDPVLLKNSSQQDNSSR	GlyGly (K)	RSF1	H0YER1;Q96T23-2;Q96T23;H7C306;H0YCN2	Remodeling and spacing factor 1	1.2409	1.76069	0.311387	0.816139	0.563763	0.356913	1	2213.1	By MS/MS	By MS/MS	3	1.46e-07	1	1	99.381	86.833	33545	033016_Q_jrc_GlyGlyIP
DVKGSYVSIHSSGFR	GlyGly (K)	DDX39B	F6R6M7;A0A0G2JHN7;F6U6E2;F6S2B7;F6SXL5;Q13838;Q13838-2;Q5STU3;F6WLT2;A0A0A0MT12;F6TRA5;F6S4E6;F6QYI9;A0A0G2JJL7	Spliceosome RNA helicase DDX39B	1.2406	1.07952	0.311038	0.110386	0.210712	0.141882	1	1751.86	By MS/MS	By MS/MS	3;4	9.88e-12	2	2	75.976	67.989	27043	033016_Q_jrc_GlyGlyIP
EKVVPLYGR	GlyGly (K)	RNF5	Q99942	E3 ubiquitin-protein ligase RNF5	1.2365	1.21585	0.306262	0.281965	0.294114	0.0171807	1	1173.65	By MS/MS	By MS/MS	2	0.002103	1	1	61.513	54.01	22362	033016_Q_jrc_GlyGlyIP
FELYFQGPSSNKPR	GlyGly (K)	MCM7	P33993;P33993-2;C9J8M6	DNA replication licensing factor MCM7	1.2349	1.30219	0.304394	0.380934	0.342664	0.0541222	1	1782.87	By MS/MS	By MS/MS	2;3	6.2e-06	1	1	116.18	111.07	41866	033016_Q_jrc_GlyGlyIP
VNVDKVLER	GlyGly (K)	VAMP2	K7ENK9;K7EKX0;J3QRU4;F8WCA0;L7N2F9;Q15836;P63027;F5GZV7;P23763-2;P23763-3;P23763	Vesicle-associated membrane protein 3;Vesicle-associated membrane protein 2;Vesicle-associated membrane protein 1	1.2349	1.06032	0.304394	0.084502	0.194448	0.155487	1	1184.65	By MS/MS	By MS/MS	2	6.34e-05	1	1	66.49	59.226	21981	040816_Q_jrc_SILAC_GG_IP2
MLELVAQKQR	Oxidation (M);GlyGly (K)	UBXN1	E9PJ81;E9PRQ7;Q04323;Q04323-2	UBX domain-containing protein 1	1.2344	1.39827	0.30381	0.483642	0.393726	0.12716	1	1344.72	By MS/MS	By MS/MS	2;3	3.04e-11	30	25	63.636	48.686	18076	040816_Q_jrc_SILAC_GG_IP2
PSVPPLVKTSLFSSK	GlyGly (K)	NDC1	Q9BTX1-6;Q9BTX1-5;Q9BTX1-2;Q9BTX1;Q9BTX1-4	Nucleoporin NDC1	1.2325	1.32566	0.301588	0.406713	0.35415	0.074335	1	1699.95	By MS/MS	By MS/MS	3	2.61e-12	2	1	144.08	137.02	50293	033016_Q_jrc_GlyGlyIP
VLIGENEKAER	GlyGly (K)	ADAR	P55265-5;P55265;P55265-4;H0YCK3;P55265-3;P55265-2	Double-stranded RNA-specific adenosine deaminase	1.231	1.32412	0.299831	0.405031	0.352431	0.0743879	1	1370.72	By MS/MS	By MS/MS	3	9.49e-05	1	1	41.273	27.173	12490	033016_Q_jrc_GlyGlyIP
AASAAAASAAAASAASGSPGPGEGSAGGEKR	Acetyl (Protein N-term);GlyGly (K)	TRIM28	Q13263-2;Q13263	Transcription intermediary factor 1-beta	1.2296	1.23776	0.298189	0.307734	0.302961	0.00674894	1	2698.25	By MS/MS	By MS/MS	3	4.35e-55	1	1	130.37	121.53	45523	033016_Q_jrc_GlyGlyIP
KEVKYEAPQATDGLAGALDAR	GlyGly (K)	TOM1	O60784-3;O60784-4;O60784;O60784-2	Target of Myb protein 1	1.224	1.40863	0.291604	0.494292	0.392948	0.143322	2	2316.17	By MS/MS	By MS/MS	3;4	1.45e-12	2	1	113.38	101.94	38829	033016_Q_jrc_GlyGlyIP
EASGTDVKQLDQGNK	GlyGly (K)	SPG20	Q8N0X7	Spartin	1.2234	1.20858	0.290896	0.273308	0.282102	0.0124365	1	1702.81	By MS/MS	By MS/MS	2;3	5.34e-05	1	1	33.49	28.638	8384	030317_Q_jrc_GGIP_M6132_Elution_R
IHKELNDLAR	GlyGly (K)	UBE2D2	P62837	Ubiquitin-conjugating enzyme E2 D2	1.2223	1.02999	0.289598	0.0426351	0.166117	0.174629	1	1321.71	By MS/MS	By MS/MS	3	0.00041125	2	1	34.912	27.748	7724	030317_Q_jrc_GGIP_M6132_Elution_F
VDENGKISR	GlyGly (K)	RPS27A	P62979	Ubiquitin-40S ribosomal protein S27a;Ubiquitin;40S ribosomal protein S27a	1.2217	1.35682	0.28889	0.440224	0.364557	0.107009	1	1130.57	By MS/MS	By MS/MS	2	6.04e-05	1	1	11.841	-0.055377	3981	033016_Q_jrc_GlyGlyIP
VFEVNASNLEKQTSK	GlyGly (K)	LARS	Q9P2J5;A0A087WXY1	Leucine--tRNA ligase, cytoplasmic	1.221	1.28564	0.288063	0.362492	0.325277	0.0526289	1	1806.91	By MS/MS	By MS/MS	3	7.64e-09	1	1	91.451	82.886	32293	033016_Q_jrc_GlyGlyIP
LTDLKSLCSR	GlyGly (K)	MINA	Q8IUF8-4;Q8IUF8;Q8IUF8-2;D6RCB6	Bifunctional lysine-specific demethylase and histidyl-hydroxylase MINA	1.2196	2.57354	0.286408	1.36375	0.825081	0.761798	1	1306.66	By MS/MS	By MS/MS	2;3	0.0016228	1	1	92.015	79.017	30958	033016_Q_jrc_GlyGlyIP
ATYINLKPAR	GlyGly (K)	CUEDC2	Q9H467	CUE domain-containing protein 2	1.2185	1.62159	0.285106	0.697406	0.491256	0.29154	1	1259.7	By MS/MS	By MS/MS	2;3	8.81e-05	1	2	61.108	52.14	21580	033016_Q_jrc_GlyGlyIP
AFSQSSDLIKHQR	GlyGly (K)	ZNF768	H3BS42;Q9H5H4	Zinc finger protein 768	1.218	1.45016	0.284514	0.53621	0.410362	0.177976	1	1629.82	By MS/MS	By MS/MS	3;4	0.00015965	1	2	47.28	32.786	14524	033016_Q_jrc_GlyGlyIP
KLEDGPKFLK	GlyGly (K)	EEF1A1	P68104;A0A087WVQ9;P68104-2;Q5VTE0;A0A087WV01	Elongation factor 1-alpha 1;Putative elongation factor 1-alpha-like 3	1.2146	1.01082	0.280481	0.01552	0.148001	0.187356	2	1287.72	By MS/MS	By MS/MS	2;3	3.81e-05	1	1	48.387	43.184	12957	030317_Q_jrc_GGIP_M6132_Elution_R
TRPSSDQLKEASGTDVK	GlyGly (K)	SPG20	Q8N0X7	Spartin	1.2137	1.228	0.279412	0.296315	0.287863	0.011952	2	1931.95	By MS/MS	By MS/MS	3;4	1.08e-19	2	2	33.152	26.733	12275	033016_Q_jrc_GlyGlyIP
FVTLSATNAKTNDVR	GlyGly (K)	WRNIP1	Q96S55-2;Q96S55;Q96S55-3	ATPase WRNIP1	1.2131	1.4004	0.278698	0.485842	0.38227	0.146473	1	1749.9	By MS/MS	By MS/MS	3	3.92e-16	1	1	74.387	67.398	26815	033016_Q_jrc_GlyGlyIP
ATVTATTKVPEIR	Acetyl (Protein N-term);GlyGly (K)	RUVBL2	Q9Y230;X6R2L4;M0R0Z0;M0QXZ7	RuvB-like 2	1.2125	1.27615	0.277985	0.351792	0.314889	0.0521898	1	1541.84	By MS/MS	By MS/MS	2;3	9.75e-23	2	1	119.17	111.33	41885	033016_Q_jrc_GlyGlyIP
ATAEVLNIGKK	Acetyl (Protein N-term);GlyGly (K)	PAICS	P22234;E9PBS1;P22234-2	Multifunctional protein ADE2;Phosphoribosylaminoimidazole-succinocarboxamide synthase;Phosphoribosylaminoimidazole carboxylase	1.2124	1.42951	0.277866	0.515522	0.396694	0.168048	1	1298.72	By MS/MS	By MS/MS	2;3	9.47e-16	2	1	117.94	111.67	42122	033016_Q_jrc_GlyGlyIP
TASAEEIKAFEK	GlyGly (K)	PLAA	E5RIM3;Q9Y263	Phospholipase A-2-activating protein	1.2112	0.793714	0.276437	-0.333309	-0.0284361	0.431156	1	1436.71	By MS/MS	By MS/MS	3	0.00014816	1	1	71.966	62.399	25370	033016_Q_jrc_GlyGlyIP
SDAAVDTSSEITTKDLK	Acetyl (Protein N-term);GlyGly (K)	PTMA	B8ZZQ6;P06454-2;P06454	Prothymosin alpha;Prothymosin alpha, N-terminally processed;Thymosin alpha-1	1.2099	1.30254	0.274888	0.381329	0.328108	0.0752653	1	1935.93	By MS/MS	By MS/MS	2;3	1.6e-60	7	3	125.65	120	44787	033016_Q_jrc_GlyGlyIP
CVEENNGVAKHISR	GlyGly (K)	SLC1A5	Q15758;M0QXM4;Q15758-3;Q15758-2;M0QX44	Neutral amino acid transporter B(0)	1.2095	1.14305	0.274411	0.192892	0.233652	0.0576422	1	1726.81	By MS/MS	By MS/MS	3;4	8.33e-07	1	1	28.446	23.595	6616	030317_Q_jrc_GGIP_M6132_Elution_R
DDREQFYKIAK	GlyGly (K)	UBE2G2	P60604-2;P60604	Ubiquitin-conjugating enzyme E2 G2	1.2082	1.67782	0.272859	0.746592	0.509725	0.334979	2	1525.75	By MS/MS	By MS/MS	3	0.00073113	1	1	65.228	57.939	17972	030317_Q_jrc_GGIP_M6132_Elution_R
LDSQKHIDFSLR	GlyGly (K)	RPS9	A0A024R4M0;P46781	40S ribosomal protein S9	1.2077	0.936242	0.272262	-0.0950467	0.0886077	0.259727	1	1571.81	By MS/MS	By MS/MS	3	9.31e-05	1	1	93.744	80.795	29124	040816_Q_jrc_SILAC_GG_IP2
GVTFNVTTVDTKR	GlyGly (K)	CLIC1	O00299	Chloride intracellular channel protein 1	1.2042	1.09287	0.268075	0.128125	0.1981	0.0989597	1	1550.81	By MS/MS	By MS/MS	2;3	8.9e-05	1	2	92.742	79.784	28802	040816_Q_jrc_SILAC_GG_IP2
ELTSLVKEVYPEAR	GlyGly (K)	SAP18	U3KPY7;X6RAL5;O00422;H7BZW6	Histone deacetylase complex subunit SAP18	1.2026	0.920641	0.266157	-0.11929	0.0734335	0.272552	1	1746.92	By MS/MS	By MS/MS	2;3	0.00026372	2	1	151.29	147.49	53988	033016_Q_jrc_GlyGlyIP
EGVKTENNDHINLK	GlyGly (K)	SUMO2	P61956-2;P61956	Small ubiquitin-related modifier 2	1.2015	1.5874	0.264837	0.666668	0.465752	0.284138	1	1723.85	By MS/MS	By MS/MS	3;4	2.21e-06	2	2	28.855	21.165	10666	033016_Q_jrc_GlyGlyIP
LKSQEIIPFPSTK	GlyGly (K)	TDP2	O95551;O95551-2;O95551-3;X6R5A3	Tyrosyl-DNA phosphodiesterase 2	1.2014	1.57057	0.264717	0.651292	0.458004	0.27335	1	1600.88	By MS/MS	By MS/MS	2;3	3.87e-05	2	1	114.11	107.56	40735	033016_Q_jrc_GlyGlyIP
DAVAITKQFLK	GlyGly (K)	VPS45	A0A087WU65;Q9NRW7;Q9NRW7-2	Vacuolar protein sorting-associated protein 45	1.1995	1.32326	0.262433	0.404095	0.333264	0.10017	1	1346.76	By MS/MS	By MS/MS	2;3	0.0001089	2	2	140.27	133.44	49068	033016_Q_jrc_GlyGlyIP
ASGAGGVGGGGGGKIR	Acetyl (Protein N-term);GlyGly (K)	NUP153	P49790;P49790-3;P49790-2	Nuclear pore complex protein Nup153	1.198	0.963763	0.260628	-0.0532504	0.103689	0.221945	1	1412.71	By MS/MS	By MS/MS	2	2.26e-26	1	1	41.116	31.464	14008	033016_Q_jrc_GlyGlyIP
TLLIKTVETR	GlyGly (K)	VIM	P08670	Vimentin	1.1978	1.2152	0.260387	0.281193	0.27079	0.0147123	1	1286.76	By MS/MS	By MS/MS	2;3	6.56e-06	2	2	80.053	70.827	28103	033016_Q_jrc_GlyGlyIP
NITINCVKGINAR	GlyGly (K)	MYCBP2	O75592-2;O75592;H7C3U4	E3 ubiquitin-protein ligase MYCBP2	1.1977	1.13329	0.260267	0.180512	0.220389	0.0563953	1	1586.82	By MS/MS	By MS/MS	3	0.00030838	1	1	105.92	93.669	35977	033016_Q_jrc_GlyGlyIP
IKSEHPGLSIGDTAK	GlyGly (K)	HMGB2	D6R9A6;P26583	High mobility group protein B2	1.1954	1.8075	0.257493	0.853997	0.555745	0.421791	1	1665.87	By MS/MS	By matching	3;4	0.00012717	2	1	49.411	34.603	15394	033016_Q_jrc_GlyGlyIP
ICLDVLKLPPK	GlyGly (K)	UBE2T	Q9NPD8	Ubiquitin-conjugating enzyme E2 T	1.1953	1.62151	0.257373	0.697336	0.477354	0.311101	1	1409.8	By MS/MS	By MS/MS	2;3	0.0001089	47	3	174.69	171.35	59960	033016_Q_jrc_GlyGlyIP
DQKLSELDDR	GlyGly (K)	VAMP2	K7ENK9;K7EKX0;J3QRU4;F8WCA0;L7N2F9;Q15836;P63027;F5GZV7;P23763-2;P23763-3;P23763	Vesicle-associated membrane protein 3;Vesicle-associated membrane protein 2;Vesicle-associated membrane protein 1	1.1928	0.845237	0.254352	-0.242572	0.00589007	0.351378	1	1331.63	By MS/MS	By MS/MS	2;3	0.00058246	2	1	57.281	49.742	15312	030317_Q_jrc_GGIP_M6132_Elution_R
VKPAPDETSFSEALLK	GlyGly (K)	ILF2	B4DY09;Q12905;X6R6Z1;A0A0A0MRL0	Interleukin enhancer-binding factor 2	1.1924	2.00084	0.253868	1.00061	0.627237	0.528023	1	1844.95	By MS/MS	By MS/MS	3	2.21e-05	1	1	132.78	124.09	46239	033016_Q_jrc_GlyGlyIP
LVPVLSAKAAQASDLEK	GlyGly (K)	TALDO1	P37837	Transaldolase	1.1908	1.33271	0.251931	0.414364	0.333148	0.114858	1	1853.03	By MS/MS	By MS/MS	2;3	2.62e-14	2	1	119.21	112.98	42302	033016_Q_jrc_GlyGlyIP
ILNEKVNTPTTTVYR	GlyGly (K)	TARS	P26639;P26639-2	Threonine--tRNA ligase, cytoplasmic	1.1904	1.01334	0.251446	0.0191119	0.135279	0.164285	1	1861.99	By MS/MS	By MS/MS	3	3.36e-05	1	1	83.75	77.187	24976	030317_Q_jrc_GGIP_M6132_Elution_R
LYLPVQNKAK	GlyGly (K)	CFAP20	Q9Y6A4	Cilia- and flagella-associated protein 20	1.1884	1.33268	0.249021	0.414326	0.331673	0.116889	1	1286.73	By MS/MS	By MS/MS	3	8.45e-05	1	1	63.158	53.257	21963	033016_Q_jrc_GlyGlyIP
ELNGKQIYVGR	GlyGly (K)	PABPC1	P11940;E7EQV3;A0A087WTT1;P11940-2;E7ERJ7;H0YAR2;Q9H361;H0YAP2	Polyadenylate-binding protein 1;Polyadenylate-binding protein 3	1.1877	1.29477	0.24817	0.372692	0.310431	0.08805	1	1389.74	By MS/MS	By MS/MS	3	0.0001723	1	1	67.668	52.816	21944	033016_Q_jrc_GlyGlyIP
IFGTDSQYNAYNEKR	GlyGly (K)	MSMO1	Q15800-2;Q15800	Methylsterol monooxygenase 1	1.1869	1.01761	0.247198	0.0251917	0.136195	0.156982	1	1918.88	By MS/MS	By MS/MS	3	2.18e-06	1	1	87.2	78.516	30837	033016_Q_jrc_GlyGlyIP
LVLYPSAQEKVLQR	GlyGly (K)	PDE12	Q6L8Q7-2;Q6L8Q7;F6T1Q0	2',5'-phosphodiesterase 12	1.1848	0.941265	0.244644	-0.0873271	0.0786582	0.234739	1	1756.98	By MS/MS	By MS/MS	3	0.00012564	1	1	119.57	108.93	41143	033016_Q_jrc_GlyGlyIP
EKFYEAKLQQQQR	GlyGly (K)	PCM1	A6NNN6;E7ETA6;Q15154-2;Q15154	Pericentriolar material 1 protein	1.1845	1.20989	0.244278	0.274878	0.259578	0.0216376	2	1808.92	By MS/MS	By MS/MS	3;4	0.00015982	2	1	55.668	40.492	15923	040816_Q_jrc_SILAC_GG_IP2
GFFEGTIASKGK	GlyGly (K)	COPA	P53621;P53621-2	Coatomer subunit alpha;Xenin;Proxenin	1.1837	1.55519	0.243303	0.637087	0.440195	0.278447	1	1354.69	By MS/MS	By MS/MS	2;3	1.37e-05	2	1	91.157	78.119	30576	033016_Q_jrc_GlyGlyIP
GPFADENFKLR	GlyGly (K)	PPIH	H0YEL5;C9JQD4;O43447-2;O43447	Peptidyl-prolyl cis-trans isomerase;Peptidyl-prolyl cis-trans isomerase H	1.1835	1.24713	0.24306	0.318614	0.280837	0.0534247	1	1406.69	By MS/MS	By MS/MS	3	0.00010131	1	1	106.52	98.874	33070	030317_Q_jrc_GGIP_M6132_Elution_R
YIDNQVVSTKGER	GlyGly (K)	CUEDC2	Q9H467	CUE domain-containing protein 2	1.1824	1.60442	0.241718	0.682048	0.461883	0.31136	1	1621.81	By MS/MS	By MS/MS	2;3	2.01e-09	1	2	47.065	39.307	15432	040816_Q_jrc_SILAC_GG_IP2
VLEAKELALQPK	GlyGly (K)	GARS	P41250	Glycine--tRNA ligase	1.1824	1.32045	0.241718	0.401025	0.321372	0.112647	1	1451.83	By MS/MS	By MS/MS	2;3	0.00029505	2	2	98.391	85.694	33229	033016_Q_jrc_GlyGlyIP
LNHVAAGLVSPSLKSDTSSK	GlyGly (K)	SRSF11	Q5T760;Q05519-2;Q05519;Q5T757	Serine/arginine-rich splicing factor 11	1.1819	0.829876	0.241108	-0.269033	-0.0139626	0.360724	1	2124.12	By MS/MS	By MS/MS	4	3.61e-05	1	1	81.57	67.57	26665	033016_Q_jrc_GlyGlyIP
AQGETEVLKVIR	GlyGly (K)	NSA2	O95478;A0A0A0MQZ6;H0YAI9	Ribosome biogenesis protein NSA2 homolog	1.1813	1.70248	0.240375	0.767634	0.504005	0.372828	1	1455.8	By MS/MS	By MS/MS	3	0.00047865	1	1	89.729	81.097	29395	040816_Q_jrc_SILAC_GG_IP2
INALKQLQVR	GlyGly (K)	NAP1L4	A8MXH2;C9J6D1;Q99733;Q99733-2;C9JZI7;E9PNW0;E9PJJ2;E9PS34;E9PNJ7;E9PKT8;E9PKI2;C9J1B1	Nucleosome assembly protein 1-like 4	1.1803	1.40182	0.239154	0.487298	0.363226	0.175464	1	1295.77	By MS/MS	By MS/MS	3	0.0019625	1	1	82.941	69.041	25369	040816_Q_jrc_SILAC_GG_IP2
NAMGSLASQATKDGKK	GlyGly (K)	PSMD4	Q5VWC4;P55036;H0Y561;H0Y3Y9	26S proteasome non-ATPase regulatory subunit 4	1.1798	1.52707	0.238542	0.610764	0.424653	0.2632	2	1719.86	By MS/MS	By MS/MS	3;4	4.4e-14	2	1	31.578	23.163	11188	033016_Q_jrc_GlyGlyIP
AITGASLADIMAKR	GlyGly (K)	RPL24	P83731;C9JXB8;C9JNW5	60S ribosomal protein L24	1.1789	1.95046	0.237441	0.963813	0.600627	0.513622	1	1530.82	By MS/MS	By MS/MS	2;3	2.28e-23	2	2	132.63	128.99	48081	033016_Q_jrc_GlyGlyIP
SAKLIQQQLEK	GlyGly (K)	SRPRB	Q9Y5M8;H7C4H2	Signal recognition particle receptor subunit beta	1.1785	1.5324	0.236952	0.615795	0.426374	0.267883	1	1398.78	By MS/MS	By MS/MS	3	9.87e-05	1	1	46.5	38.785	11571	030317_Q_jrc_GGIP_M6132_Elution_R
IELGDVTPHNIKQLK	GlyGly (K)	NAA50	E7EQ69;Q9GZZ1;F8WCK0;C9JZU6;C9J5J3;A0A0D9SF32;A0A087WWJ2;C9J5D1;Q9GZZ1-2	N-alpha-acetyltransferase 50	1.1758	1.65216	0.233643	0.724349	0.478996	0.346982	1	1818	By MS/MS	By MS/MS	3;4	4.07e-05	2	1	114.74	103.44	39295	033016_Q_jrc_GlyGlyIP
EHIAASVSIPSEKQR	GlyGly (K)	BAT3	A0A024RCR6;A0A0G2JK23;P46379-2;P46379;P46379-3;A0A0G2JL47;P46379-4;P46379-5;X6REW1;A0A0G2JJM1;F6S6P2;F6TC96;F6UR09;F6U1F2;F6XTU0;A0A0G2JJR8;F6WML8;F6VEM6;F6X9W3;F6U341	Large proline-rich protein BAG6	1.1753	1.12514	0.233029	0.170102	0.201565	0.0444963	1	1764.91	By MS/MS	By MS/MS	3;4	1.79e-22	2	2	55.953	47.222	19917	033016_Q_jrc_GlyGlyIP
SKSFQQSSLSR	Acetyl (Protein N-term);GlyGly (K)	MATR3	A0A0R4J2E8;A8MXP9;P43243;D6REM6;D6R991;D6R8Z5;Q68E03;D6RB45;D6R9F3;D6RBS2;D6RCM3;D6REK4	Matrin-3	1.1744	1.28064	0.231924	0.356864	0.294394	0.0883461	1	1409.69	By MS/MS	By MS/MS	2	2.67e-14	1	1	62.431	52.478	21801	033016_Q_jrc_GlyGlyIP
HAFSLKQLDNPAR	GlyGly (K)	USP5	P45974-2;P45974	Ubiquitin carboxyl-terminal hydrolase 5	1.1736	1.2617	0.230941	0.335372	0.283156	0.0738437	1	1609.83	By MS/MS	By MS/MS	2;3;4	3.48e-14	2	2	74.023	67.069	21022	030317_Q_jrc_GGIP_M6132_Elution_R
VAGQDGSVVQFKIKR	GlyGly (K)	SUMO2	P61956-2;P61956;A8MUA9;A8MU27;Q6EEV6;P55854;P55854-2	Small ubiquitin-related modifier 2;Small ubiquitin-related modifier 4;Small ubiquitin-related modifier 3	1.1735	1.11278	0.230818	0.154169	0.192493	0.0541991	2	1744.96	By MS/MS	By MS/MS	3;4	2.4e-06	2	1	75.711	61.37	24780	033016_Q_jrc_GlyGlyIP
YSTIPKFGIEK	GlyGly (K)	HGS	O14964-2;O14964;I3L1P5	Hepatocyte growth factor-regulated tyrosine kinase substrate	1.173	1.53749	0.230203	0.620579	0.425391	0.276037	1	1395.74	By MS/MS	By matching	3	0.0014973	1	1	97.384	89.153	29634	030317_Q_jrc_GGIP_M6132_Elution_F
SLFSNVVTKNK	GlyGly (K)	ATIC	P31939;P31939-2;H7C1S2	Bifunctional purine biosynthesis protein PURH;Phosphoribosylaminoimidazolecarboxamide formyltransferase;IMP cyclohydrolase	1.1727	1.31339	0.229834	0.393292	0.311563	0.115583	1	1349.73	By MS/MS	By MS/MS	2;3	0.00010066	2	1	82.208	68.267	27168	033016_Q_jrc_GlyGlyIP
DYSNFDQEFLNEKAR	GlyGly (K)	PRKCD	Q05655;Q05655-2	Protein kinase C delta type;Protein kinase C delta type regulatory subunit;Protein kinase C delta type catalytic subunit	1.1718	1.15312	0.228726	0.205547	0.217137	0.0163905	1	1988.89	By MS/MS	By MS/MS	3	8.13e-05	2	1	151.73	145.34	53638	033016_Q_jrc_GlyGlyIP
DIEDVFYKYGAIR	GlyGly (K)	SRSF1	J3KTL2;Q07955-3;Q07955;Q07955-2;J3QQV5;J3KSW7	Serine/arginine-rich splicing factor 1	1.1717	1.10541	0.228603	0.144584	0.186594	0.0594104	1	1701.84	By MS/MS	By MS/MS	2;3	0.00011193	2	1	197.91	198.68	70147	033016_Q_jrc_GlyGlyIP
SAVPPGADKKAEAGAGSATEFQFR	GlyGly (K)	RPS10	P46783	40S ribosomal protein S10	1.1707	0.965158	0.227371	-0.0511633	0.0881041	0.196954	2	2505.22	By MS/MS	By MS/MS	3;4	3.45e-26	4	1	99.805	87.215	33887	033016_Q_jrc_GlyGlyIP
HSENSLLLTKTEPK	GlyGly (K)	PIBF1	Q8WXW3-2;Q8WXW3-4;Q8WXW3	Progesterone-induced-blocking factor 1	1.1704	1.81156	0.227002	0.857234	0.542118	0.445641	1	1709.89	By MS/MS	By MS/MS	3	0.0017609	1	1	58.151	42.799	16744	040816_Q_jrc_SILAC_GG_IP2
KALAAAGYDVEK	GlyGly (K)	HIST1H1E	P10412;Q02539;P22492;P16403;P16402	Histone H1.4;Histone H1.1;Histone H1t;Histone H1.2;Histone H1.3	1.1687	1.38608	0.224905	0.471009	0.347957	0.174022	1	1348.7	By MS/MS	By MS/MS	2;3	4.47e-05	2	1	45.92	39.344	17151	033016_Q_jrc_GlyGlyIP
AFSQFGKLER	GlyGly (K)	SYNCRIP	O60506-4;O60506-3;O60506-2;O60506;B7Z645;O60506-5	Heterogeneous nuclear ribonucleoprotein Q	1.1669	1.07975	0.222681	0.110698	0.166689	0.079184	1	1295.66	By MS/MS	By MS/MS	2;3	4.06e-09	2	2	74.527	66.533	26638	033016_Q_jrc_GlyGlyIP
TTEVGSVSEVKK	Acetyl (Protein N-term);GlyGly (K)	EPB41L2	E9PHY5;O43491-3;O43491-4;O43491;E9PII3;E9PK52;O43491-2;I6L9B1;E9PJP4;E9PQN0;E9PRG1;E9PIG0;E9PQD2	Band 4.1-like protein 2	1.1658	1.1676	0.22132	0.223542	0.222431	0.00157113	1	1418.73	By MS/MS	By MS/MS	2	0.00064436	1	1	80.245	65.944	26505	033016_Q_jrc_GlyGlyIP
VLKQVHPDTGISSK	GlyGly (K)	HIST1H2BL	Q99880;U3KQK0;Q99879;Q99877;Q93079;Q5QNW6;P58876;Q5QNW6-2;Q96A08;Q16778;P33778;P23527;Q8N257;P06899	Histone H2B type 1-L;Histone H2B;Histone H2B type 1-M;Histone H2B type 1-N;Histone H2B type 1-H;Histone H2B type 2-F;Histone H2B type 1-D;Histone H2B type 1-A;Histone H2B type 2-E;Histone H2B type 1-B;Histone H2B type 1-O;Histone H2B type 3-B;Histone H2B type 1-J	1.1657	1.31643	0.221197	0.396631	0.308914	0.124051	1	1621.88	By MS/MS	By MS/MS	3;4	0.00012151	2	1	33.606	25.04	11776	033016_Q_jrc_GlyGlyIP
GAIQLGITHTVGSLSTKPER	GlyGly (K)	PIP5K1A	A6PW57;Q99755-2;Q99755-4;Q99755-3;Q99755;A6PW58;A2A5X0	Phosphatidylinositol 4-phosphate 5-kinase type-1 alpha	1.1651	1.58559	0.220454	0.66502	0.442737	0.314356	1	2178.18	By MS/MS	By MS/MS	2;3;4	2.6e-55	4	3	108.39	102.91	38940	033016_Q_jrc_GlyGlyIP
VDFNVPMKNNQITNNQR	GlyGly (K)	PGK1	P00558	Phosphoglycerate kinase 1	1.1631	0.821963	0.217975	-0.282855	-0.0324399	0.35414	1	2145.04	By MS/MS	By MS/MS	3	9.55e-11	1	1	110.02	104.48	39674	033016_Q_jrc_GlyGlyIP
YISAAPGAEAKYR	GlyGly (K)	PUM1	E9PR38;Q5T1Z4;Q5T1Z8;Q14671-4;Q14671-2;Q14671;Q14671-3;H0YDK8;H0YEH2;A0A0C4DG68;A0A0A0MR59;Q8TB72-2;Q8TB72-4;Q8TB72-3;Q8TB72	Pumilio homolog 1;Pumilio homolog 2	1.1624	1.16673	0.217107	0.222465	0.219786	0.00378864	1	1509.76	By MS/MS	By MS/MS	3	2e-05	1	1	55.992	40.69	17607	033016_Q_jrc_GlyGlyIP
ESPLLFKFR	GlyGly (K)	MSN	P26038;V9GZ54	Moesin	1.1623	0.938527	0.216982	-0.0915306	0.0627259	0.218152	1	1249.68	By MS/MS	By matching	3	0.00097924	2	1	135.94	127.35	47348	033016_Q_jrc_GlyGlyIP
EASGTDVKQLDQGNKDVR	GlyGly (K)	SPG20	Q8N0X7	Spartin	1.1608	1.28115	0.215119	0.357437	0.286278	0.100634	2	2073.01	By MS/MS	By MS/MS	3;4	1.71e-07	2	2	40.384	33.12	14768	033016_Q_jrc_GlyGlyIP
LGNLKQQAEQER	GlyGly (K)	ZWINT	O95229;A6NH27	ZW10 interactor	1.1606	1.18378	0.214871	0.243404	0.229137	0.0201757	1	1526.78	By MS/MS	By MS/MS	3	1.68e-05	1	1	35.068	27.905	7666	030317_Q_jrc_GGIP_M6132_Elution_R
AAILPTSIFLTNKK	GlyGly (K)	PRMT5	O14744-2;O14744;O14744-3;O14744-5;H0YJX6	Protein arginine N-methyltransferase 5;Protein arginine N-methyltransferase 5, N-terminally processed	1.1543	1.07162	0.207018	0.0997882	0.153403	0.0758231	1	1629.95	By MS/MS	By MS/MS	3	1.8e-08	1	1	149.55	145.41	53189	033016_Q_jrc_GlyGlyIP
CQFQTKFPAELENR	GlyGly (K)	GOLGA7	Q7Z5G4-3;Q7Z5G4	Golgin subfamily A member 7	1.1542	1.1501	0.206893	0.201759	0.204326	0.00363069	1	1881.87	By MS/MS	By MS/MS	3	8.02e-05	1	1	140.09	133.25	49114	033016_Q_jrc_GlyGlyIP
WLEKNHIPITEQGDAPR	GlyGly (K)	GEMIN6	Q8WXD5	Gem-associated protein 6	1.1534	1.0985	0.205893	0.135538	0.170716	0.0497481	1	2117.07	By MS/MS	By MS/MS	4	8.34e-06	1	1	100.2	87.8	33993	033016_Q_jrc_GlyGlyIP
LSSLGTGSSSGNGKVATAPTR	GlyGly (K)	EAPP	G3V2W9;A0A087X060;Q56P03	E2F-associated phosphoprotein	1.153	1.20553	0.205393	0.269669	0.237531	0.0454501	1	2061.05	By MS/MS	By MS/MS	3	9.8e-22	1	1	55.951	40.649	17664	033016_Q_jrc_GlyGlyIP
QSDENNLKDPGGSEFDSISK	GlyGly (K)	C6orf106	Q5TH58;Q9H6K1-2;Q9H6K1	Uncharacterized protein C6orf106	1.1526	1.39305	0.204892	0.478246	0.341569	0.19329	1	2280.01	By MS/MS	By MS/MS	3	2.64e-07	1	1	106.61	94.463	36416	033016_Q_jrc_GlyGlyIP
RPDQQLQGEGKIIDR	GlyGly (K)	SERBP1	Q8NC51;Q8NC51-2;Q8NC51-3;Q8NC51-4	Plasminogen activator inhibitor 1 RNA-binding protein	1.1511	1.03169	0.203013	0.0450146	0.124014	0.111722	2	1865.97	By MS/MS	By MS/MS	3;4	1.91e-08	3	1	66.475	51.567	21433	033016_Q_jrc_GlyGlyIP
AEFPSKVSTR	Acetyl (Protein N-term);GlyGly (K)	PLLP	H3BN27;A0A087WYE0;Q9Y342	Plasmolipin	1.1494	1.35774	0.200881	0.441203	0.321042	0.169934	1	1276.64	By MS/MS	By MS/MS	2	0.00015399	1	1	93.552	80.604	31389	033016_Q_jrc_GlyGlyIP
LLFSSEKSSWR	GlyGly (K)	FAM188A	Q9H8M7-2;Q9H8M7	Protein FAM188A	1.1485	0.0313785	0.199751	-4.99408	-2.39717	3.67259	1	1452.74	By MS/MS	By MS/MS	3	0.00067317	1	1	106.85	94.905	36131	033016_Q_jrc_GlyGlyIP
SAVPPGADKKAEAGAGSATEFQFR	2 GlyGly (K)	RPS10	P46783	40S ribosomal protein S10	1.1483	1.28657	0.1995	0.363531	0.281515	0.115988	2	2619.27	By MS/MS	By MS/MS	3;4	1.09e-27	6	5	103.53	91.308	34629	033016_Q_jrc_GlyGlyIP
FSTWEPTKR	GlyGly (K)	USP22	Q9UPT9-2;Q9UPT9;K7ESK0;K7ERX6	Ubiquitin carboxyl-terminal hydrolase 22	1.1477	1.38848	0.198746	0.47351	0.336128	0.194288	1	1264.62	By MS/MS	By MS/MS	3	0.00099964	2	1	58.958	48.823	20671	033016_Q_jrc_GlyGlyIP
ISTVVSSKEVNK	GlyGly (K)	SRP14	P37108;H0YLA2	Signal recognition particle 14 kDa protein	1.1473	1.41219	0.198243	0.497934	0.348088	0.211914	1	1403.76	By MS/MS	By MS/MS	3	4.67e-05	1	1	39.133	25.082	11882	033016_Q_jrc_GlyGlyIP
LNIWDVGGQKSLR	GlyGly (K)	ARL2	P36404;V9GYD0;P36404-2	ADP-ribosylation factor-like protein 2	1.1469	1.49687	0.19774	0.58195	0.389845	0.271678	1	1598.85	By MS/MS	By MS/MS	2;3	1.41e-06	2	2	137.86	129.44	48105	033016_Q_jrc_GlyGlyIP
ESILADKSLATR	GlyGly (K)	PSMD10	B1AJY7;O75832;B1AJY5;O75832-2;B1AJY6	26S proteasome non-ATPase regulatory subunit 10	1.1463	1.32825	0.196985	0.409527	0.303256	0.15029	1	1416.76	By MS/MS	By MS/MS	2;3	0.00013895	2	1	91.419	78.38	30652	033016_Q_jrc_GlyGlyIP
ITLSKHQNVQLPR	GlyGly (K)	PTBP1	A0A0U1RRM4;P26599;P26599-2;P26599-3;A6NLN1;A0A0D9SF20;K7EK45;A0A087WUW5	Polypyrimidine tract-binding protein 1	1.1457	0.819068	0.196229	-0.287945	-0.0458579	0.342363	1	1646.92	By MS/MS	By MS/MS	3;4	6.64e-06	2	1	64.774	49.865	20722	033016_Q_jrc_GlyGlyIP
ASLSLAPVNIFKAGADEER	Acetyl (Protein N-term);GlyGly (K)	CCT2	P78371;F5GWF6;F8VQ14	T-complex protein 1 subunit beta	1.1454	1.15555	0.195852	0.208578	0.202215	0.00899874	1	2143.09	By MS/MS	By MS/MS	2;3	3.12e-12	2	1	204.55	205.87	72429	033016_Q_jrc_GlyGlyIP
KIYTNVKID	GlyGly (K)	TM9SF3	Q9HD45	Transmembrane 9 superfamily member 3	1.1445	0.769823	0.194717	-0.377401	-0.091342	0.404549	2	1206.66	By MS/MS	By MS/MS	2;3	0.00079268	2	2	55.883	40.58	17627	033016_Q_jrc_GlyGlyIP
TTLAHIIASNSKK	GlyGly (K)	WRNIP1	Q96S55-2;Q96S55;Q96S55-3	ATPase WRNIP1	1.1433	1.30521	0.193204	0.384282	0.288743	0.135113	1	1496.83	By MS/MS	By MS/MS	3	4.56e-05	1	1	48.993	34.041	14931	033016_Q_jrc_GlyGlyIP
VTAVPTLLKYGTPQK	GlyGly (K)	TXNDC17	Q9BRA2;I3L2R6	Thioredoxin domain-containing protein 17	1.1424	1.31158	0.192068	0.391304	0.291686	0.140881	1	1728.98	By MS/MS	By MS/MS	3	1.33e-06	1	1	113.4	108.12	40657	033016_Q_jrc_GlyGlyIP
SIEVAKTQALAQAR	GlyGly (K)	TRIM65	H0YGS7;H0YG27;Q6PJ69	Tripartite motif-containing protein 65	1.1422	1.40928	0.191815	0.494963	0.343389	0.214358	1	1598.87	By MS/MS	By matching	3	0.00013985	1	1	79.446	65.145	26146	033016_Q_jrc_GlyGlyIP
ATFIKVPQNQNGK	GlyGly (K)	NCL	P19338;H7BY16	Nucleolin	1.1421	1.20745	0.191689	0.271966	0.231828	0.0567646	1	1557.83	By MS/MS	By MS/MS	3	9.53e-05	1	1	52.234	44.544	17241	040816_Q_jrc_SILAC_GG_IP2
INAKLNYVPLEK	GlyGly (K)	DDX46	A0A0C4DG89;Q7L014	Probable ATP-dependent RNA helicase DDX46	1.1411	1.03896	0.190425	0.0551416	0.122783	0.09566	1	1514.85	By MS/MS	By matching	3	0.00012333	1	1	96.54	88.324	33950	033016_Q_jrc_GlyGlyIP
SKTEDHEEAGPLPTKVNLAHSEI	2 GlyGly (K)	TMEM59	Q5T6Z8;Q9BXS4	Transmembrane protein 59	1.1395	1.18149	0.188401	0.240606	0.214503	0.0369142	2	2729.33	By MS/MS	By MS/MS	4;5	2.54e-15	2	2	100.7	88.298	34054	033016_Q_jrc_GlyGlyIP
VFSANSTAACTELAKR	GlyGly (K)	PRPSAP1	Q14558-2;Q14558	Phosphoribosyl pyrophosphate synthase-associated protein 1	1.1393	0.949217	0.188148	-0.0751903	0.0564787	0.186208	1	1839.88	By MS/MS	By MS/MS	3	0.00010878	1	1	92.198	79.149	28600	040816_Q_jrc_SILAC_GG_IP2
VEVTEFEDIKSGYR	GlyGly (K)	SET	A0A0C4DFV9;Q01105-3;Q01105-4;Q01105-2;Q01105;A0A087X027;P0DME0	Protein SET;Protein SETSIP	1.1382	1.02709	0.186754	0.0385693	0.112662	0.104782	1	1784.86	By MS/MS	By MS/MS	3	6.85e-05	1	1	128.61	124.32	43367	030317_Q_jrc_GGIP_M6132_Elution_F
ALGQNPTNAEVLKVLGNPK	GlyGly (K)	PDE6H	F8W1R7;J3KND3;G8JLA2;G3V1V0;B7Z6Z4;P60660-2;P60660;F8VPF3;F8W1I5;P14649	Myosin light polypeptide 6;Myosin light chain 6B	1.1376	1.36008	0.185993	0.443693	0.314843	0.182221	1	2076.13	By MS/MS	By MS/MS	3	4.76e-23	2	1	134.77	131.01	45936	030317_Q_jrc_GGIP_M6132_Elution_F
DPGTVANKKEEEDLAK	GlyGly (K)	STAM	A6NMU3;Q92783-2;Q92783	Signal transducing adapter molecule 1	1.1358	1.27561	0.183709	0.351185	0.267447	0.118423	2	1856.91	By MS/MS	By MS/MS	3	0.00014854	1	1	39.535	30.001	8486	030317_Q_jrc_GGIP_M6132_Elution_F
ALIGKGHPEFSTNR	GlyGly (K)	USP5	P45974-2;P45974	Ubiquitin carboxyl-terminal hydrolase 5	1.1349	1.09806	0.182565	0.134952	0.158759	0.0336675	1	1639.84	By MS/MS	By MS/MS	3;4	4.71e-11	1	1	48.025	41.833	18368	033016_Q_jrc_GlyGlyIP
FTLPTDHALAEKTSHV	GlyGly (K)	STEAP3	Q658P3-3;Q658P3;Q658P3-2	Metalloreductase STEAP3	1.1345	1.02579	0.182057	0.036733	0.109395	0.102759	1	1879.94	By MS/MS	By MS/MS	3;4	1.6e-06	2	1	113.78	102.41	38934	033016_Q_jrc_GlyGlyIP
FIVNTLKDGR	GlyGly (K)	RPA1	P27694;I3L2M5;I3L524	Replication protein A 70 kDa DNA-binding subunit;Replication protein A 70 kDa DNA-binding subunit, N-terminally processed	1.1332	1.3224	0.180403	0.40316	0.291781	0.157514	1	1275.69	By matching	By MS/MS	3	0.0013497	1	1	86.604	73.005	26573	040816_Q_jrc_SILAC_GG_IP2
LQEYLGKFR	GlyGly (K)	LARP1	Q6PKG0-3;Q6PKG0	La-related protein 1	1.1317	1.38514	0.178492	0.470029	0.32426	0.206148	1	1266.67	By MS/MS	By MS/MS	3	0.00039248	1	1	92.538	79.589	30946	033016_Q_jrc_GlyGlyIP
TASVFLLEKDR	GlyGly (K)	THOC3	D6RGZ2;Q96J01-2;Q96J01	THO complex subunit 3	1.1315	1.09715	0.178237	0.133765	0.156001	0.0314465	1	1391.74	By MS/MS	By MS/MS	2;3	5.76e-05	2	1	106.54	94.301	36027	033016_Q_jrc_GlyGlyIP
ILNDDTALKEYK	GlyGly (K)	RAD23B	P54727;Q5W0S4;Q5W0S5	UV excision repair protein RAD23 homolog B	1.1313	1.14625	0.177982	0.196922	0.187452	0.0133928	1	1535.78	By MS/MS	By MS/MS	2;3	7.76e-05	1	2	85.174	76.342	29876	033016_Q_jrc_GlyGlyIP
TKDIEDVFYKYGAIR	GlyGly (K)	SRSF1	J3KTL2;Q07955-3;Q07955;Q07955-2;J3QQV5;J3KSW7	Serine/arginine-rich splicing factor 1	1.1296	1.32519	0.175812	0.406197	0.291004	0.162907	2	1930.98	By MS/MS	By MS/MS	3;4	1.02e-08	3	3	144.68	139.85	51138	033016_Q_jrc_GlyGlyIP
GTGAASFDEFGNSKYQNR	GlyGly (K)	GTF2B	B1APE1;B1APE2;Q00403	Transcription initiation factor IIB	1.1285	1.18194	0.174406	0.241151	0.207779	0.0471956	1	2061.91	By MS/MS	By MS/MS	3	1.13e-06	1	1	92.914	79.966	28804	040816_Q_jrc_SILAC_GG_IP2
KESPLLNDYR	GlyGly (K)	FAM127B	Q9BWD3;A6ZKI3	Protein FAM127B;Protein FAM127A	1.1278	1.40831	0.173511	0.493967	0.333739	0.226596	1	1347.68	By matching	By MS/MS	2;3	1.58e-08	1	1	54.201	49.849	15323	030317_Q_jrc_GGIP_M6132_Elution_R
YVECSALTQKGLK	GlyGly (K)	CDC42	P60953	Cell division control protein 42 homolog	1.1277	1.50243	0.173383	0.587294	0.380339	0.292679	1	1610.8	By MS/MS	By MS/MS	2;3	9.71e-05	1	2	88.657	80.892	31546	033016_Q_jrc_GlyGlyIP
IAPPETPDSKVR	GlyGly (K)	IGF2BP1	Q9NZI8;Q9NZI8-2	Insulin-like growth factor 2 mRNA-binding protein 1	1.1276	1.08528	0.173255	0.118069	0.145662	0.0390225	1	1422.75	By MS/MS	By MS/MS	2;3	3.98e-06	2	2	54.394	44.133	18912	033016_Q_jrc_GlyGlyIP
AFQQLEHKFGR	GlyGly (K)	TSPYL1	Q9H0U9	Testis-specific Y-encoded-like protein 1	1.127	1.41481	0.172488	0.500606	0.336547	0.232015	1	1473.75	By MS/MS	By MS/MS	3	0.00027861	1	1	70.635	61.034	24507	033016_Q_jrc_GlyGlyIP
KDEKTDTLEDLFPTTK	GlyGly (K)	XRCC5	P13010	X-ray repair cross-complementing protein 5	1.1255	1.01923	0.170566	0.0274838	0.0990249	0.101174	2	1993.98	By MS/MS	By MS/MS	3;4	0.00011146	2	1	140.89	133.76	49097	033016_Q_jrc_GlyGlyIP
VSFANQKAFR	GlyGly (K)	SPRTN	Q9H040	SprT-like domain-containing protein Spartan	1.1249	1.33756	0.169797	0.419604	0.2947	0.17664	1	1280.66	By MS/MS	By MS/MS	2;3	0.00015843	2	2	56.24	44.68	19143	033016_Q_jrc_GlyGlyIP
IYLSKGPNVK	GlyGly (K)	FAM115A	Q9Y4C2-2;Q9Y4C2	Protein FAM115A	1.1225	1.30414	0.166715	0.383097	0.274906	0.153005	1	1231.69	By MS/MS	By MS/MS	2;3	0.00022294	1	1	41.187	35.959	10827	030317_Q_jrc_GGIP_M6132_Elution_R
YEAANWKYK	GlyGly (K)	PSMA6	G3V295;G3V5Z7;P60900;G3V3I1;P60900-2;P60900-3	Proteasome subunit alpha type;Proteasome subunit alpha type-6	1.1223	0.718856	0.166458	-0.476226	-0.154884	0.454447	1	1285.61	By MS/MS	By MS/MS	2;3	0.00012319	2	2	46.401	39.515	17500	033016_Q_jrc_GlyGlyIP
GLLLATKNSHLR	GlyGly (K)	RNF40	H3BP71;O75150-3;O75150	E3 ubiquitin-protein ligase BRE1B	1.1212	0.940026	0.165044	-0.0892269	0.0379084	0.179796	1	1435.83	By MS/MS	By MS/MS	3	0.00014385	2	1	60.696	45.393	18952	033016_Q_jrc_GlyGlyIP
LKTFANFPSGSPVSASTLAR	GlyGly (K)	XIAP	P98170;B1AKU2	E3 ubiquitin-protein ligase XIAP	1.12	1.12708	0.163499	0.172587	0.168043	0.00642668	1	2164.13	By MS/MS	By MS/MS	3	1.92e-20	1	1	145.42	138.73	50479	033016_Q_jrc_GlyGlyIP
YGGSVGSQPPPVAPEPGPVPSSPSQEPPTKR	GlyGly (K)	UBXN1	E9PJ81;E9PRQ7;Q04323;Q04323-2;A0A087WTZ5;E9PS08	UBX domain-containing protein 1	1.12	1.07937	0.163499	0.110184	0.136841	0.0376993	1	3196.58	By MS/MS	By MS/MS	3;4	4.48e-23	2	1	113.51	102.14	38854	033016_Q_jrc_GlyGlyIP
TLTGKTITLEVEPSDTIENVK	GlyGly (K)	UBC	F5H265;J3QS39;F5H6Q2;F5GYU3;F5H2Z3;B4DV12;F5H388;F5H747;F5GXK7;J3QKN0;Q5PY61;Q96C32;P0CG47;P0CG48;J3QTR3;P62987;M0R1V7;F5GZ39;J3QSA3;P62979	Polyubiquitin-B;Ubiquitin;Polyubiquitin-C;Ubiquitin;Ubiquitin-60S ribosomal protein L40;Ubiquitin;60S ribosomal protein L40;Ubiquitin-40S ribosomal protein S27a;Ubiquitin;40S ribosomal protein S27a	1.1196	1.33865	0.162983	0.420781	0.291882	0.182291	1	2401.26	By MS/MS	By MS/MS	2;3;4	3.45e-147	32	3	152.98	149.11	51838	030317_Q_jrc_GGIP_M6132_Elution_R
VVSPKYLGDR	GlyGly (K)	GGA3	J3KSS7;Q9NZ52-4;Q9NZ52;A0A087WYN2;J3QRP3;B7Z1E9	ADP-ribosylation factor-binding protein GGA3	1.1195	1.01822	0.162855	0.0260435	0.094449	0.09674	1	1246.67	By MS/MS	By MS/MS	3	0.00055619	1	1	46.7	38.985	11606	030317_Q_jrc_GGIP_M6132_Elution_F
IQPEEKPVEVSPAVTKGLYIAK	GlyGly (K)	SPG20	Q8N0X7	Spartin	1.1187	1.33708	0.161823	0.419083	0.290453	0.18191	2	2509.38	By MS/MS	By MS/MS	3;4	7.13e-06	2	1	121.15	116.03	43380	033016_Q_jrc_GlyGlyIP
DIKDTTVGTLSQR	GlyGly (K)	PSMD7	P51665	26S proteasome non-ATPase regulatory subunit 7	1.118	1.70788	0.16092	0.77221	0.466565	0.432247	1	1546.8	By MS/MS	By MS/MS	2;3	7.51e-07	2	1	96.95	88.652	34461	033016_Q_jrc_GlyGlyIP
NNCPFSADENYRPLAKTR	GlyGly (K)	PCM1	A6NNN6;E7ETA6;Q15154-2;Q15154	Pericentriolar material 1 protein	1.118	1.25573	0.16092	0.328525	0.244723	0.118515	2	2267.04	By MS/MS	By MS/MS	4	4.41e-12	1	1	100.69	88.247	34272	033016_Q_jrc_GlyGlyIP
TFNTSTGGLLLPSDTKR	GlyGly (K)	XRCC6	B1AHC9;P12956;P12956-2	X-ray repair cross-complementing protein 6	1.1167	1.40855	0.159242	0.494211	0.326726	0.236859	1	1920.99	By MS/MS	By MS/MS	3	9.42e-20	2	1	122.03	111.73	42159	033016_Q_jrc_GlyGlyIP
AGYNVKQLFR	GlyGly (K)	RAB6A	P20340-4;P20340-2;P20340;Q9H0N0	Ras-related protein Rab-6A;Ras-related protein Rab-6C	1.1149	0.628536	0.156914	-0.669934	-0.25651	0.58467	1	1308.69	By MS/MS	By matching	3	0.0004386	1	1	100.32	87.921	33921	033016_Q_jrc_GlyGlyIP
LLDLVQQSCNYKQLR	GlyGly (K)	NHP2L1	P55769;B1AHD1	NHP2-like protein 1;NHP2-like protein 1, N-terminally processed	1.1127	1.54154	0.154065	0.624377	0.389221	0.332561	1	1992.01	By MS/MS	By MS/MS	3	4.65e-05	1	1	146.25	141.76	52023	033016_Q_jrc_GlyGlyIP
SSGPYGGGGQYFAKPR	GlyGly (K)	HNRNPA1	P09651;F8W6I7;P09651-3;P09651-2;H0YH80	Heterogeneous nuclear ribonucleoprotein A1;Heterogeneous nuclear ribonucleoprotein A1, N-terminally processed	1.1118	1.21746	0.152897	0.283878	0.218388	0.0926175	1	1741.82	By MS/MS	By MS/MS	3	6.35e-14	1	1	69.005	59.353	24101	033016_Q_jrc_GlyGlyIP
YIGIVKQAGLER	GlyGly (K)	HNRNPF	P52597	Heterogeneous nuclear ribonucleoprotein F;Heterogeneous nuclear ribonucleoprotein F, N-terminally processed	1.1106	1.16996	0.151339	0.226459	0.188899	0.0531179	1	1459.81	By MS/MS	By MS/MS	2;3	4.44e-05	4	2	91.153	82.595	32103	033016_Q_jrc_GlyGlyIP
TFVNITPAEVGVLVGKDR	GlyGly (K)	PFN1	P07737;I3L3D5	Profilin-1	1.1077	1.32742	0.147567	0.408627	0.278097	0.184597	1	2028.1	By MS/MS	By matching	3	5.38e-39	6	1	186.9	185.01	65912	033016_Q_jrc_GlyGlyIP
YDEPLGKNDGSVNGK	GlyGly (K)	TBCB	Q99426;K7EP07;Q99426-2	Tubulin-folding cofactor B	1.1053	1.08335	0.144438	0.115504	0.129971	0.0204597	1	1705.79	By MS/MS	By matching	3	8.61e-05	1	1	55.04	39.738	17438	033016_Q_jrc_GlyGlyIP
YFDPANGKFSK	GlyGly (K)	EEF2	P13639	Elongation factor 2	1.1052	0.950932	0.144307	-0.072586	0.0358607	0.153367	1	1386.66	By MS/MS	By MS/MS	2;3	6.19e-05	2	2	78.403	71.54	22832	030317_Q_jrc_GGIP_M6132_Elution_R
INAQLPLTDKAR	GlyGly (K)	DCAKD	K7ESP4;Q8WVC6	Dephospho-CoA kinase domain-containing protein	1.1049	1.63572	0.143916	0.70993	0.426923	0.400232	1	1452.8	By MS/MS	By MS/MS	3	2.49e-06	1	1	81.516	74.903	24103	030317_Q_jrc_GGIP_M6132_Elution_R
LEGPGEQETKLDLISKGEEPR	GlyGly (K)	SLC29A1	Q99808;Q99808-2	Equilibrative nucleoside transporter 1	1.1045	1.02057	0.143393	0.0293819	0.0863877	0.0806183	2	2438.23	By MS/MS	By MS/MS	4	7.18e-13	1	1	119.39	108.75	41190	033016_Q_jrc_GlyGlyIP
SKSQNILSTEEER	GlyGly (K)	SLC18B1	Q6NT16	MFS-type transporter SLC18B1	1.1038	0.976658	0.142479	-0.0340748	0.054202	0.124842	1	1633.79	By MS/MS	By MS/MS	3	1.6e-05	1	1	38.57	31.281	14198	033016_Q_jrc_GlyGlyIP
AATKIQASFR	GlyGly (K)	GAP43	P17677;P17677-2	Neuromodulin	1.1034	0.575109	0.141956	-0.798092	-0.328068	0.664714	1	1205.65	By MS/MS	By matching	3	0.00037817	1	1	41.993	27.892	12719	033016_Q_jrc_GlyGlyIP
LVSLIGSKTQIPTQR	GlyGly (K)	PSMA1	F5GX11;P25786;P25786-2	Proteasome subunit alpha type-1	1.1033	1.49936	0.141825	0.584349	0.363087	0.312912	1	1754.01	By MS/MS	By MS/MS	2;3	1.61e-11	2	1	107.85	102.29	38863	033016_Q_jrc_GlyGlyIP
AVSTGVKVPR	Acetyl (Protein N-term);GlyGly (K)	UBE2V2	Q15819	Ubiquitin-conjugating enzyme E2 variant 2	1.1024	1.01454	0.140648	0.0208234	0.0807356	0.0847287	1	1168.66	By MS/MS	By MS/MS	2	3.9e-05	1	1	82.824	68.823	25188	040816_Q_jrc_SILAC_GG_IP2
DGSLASNPYSGDLTKFGR	GlyGly (K)	UBAP2L	F8W726;Q14157-4;Q14157-1;Q14157-3;Q14157;Q14157-5;H0Y5H6;H7C2T8	Ubiquitin-associated protein 2-like	1.102	1.16091	0.140124	0.215262	0.177693	0.0531301	1	1997.94	By MS/MS	By MS/MS	3	7.29e-16	1	1	149.35	142.72	52585	033016_Q_jrc_GlyGlyIP
IRVDYSITKR	GlyGly (K)	TRA2A	Q13595-2;Q13595-4;Q13595-3;Q13595	Transformer-2 protein homolog alpha	1.1004	1.08061	0.138028	0.111851	0.12494	0.01851	2	1363.76	By MS/MS	By MS/MS	3	0.00012633	1	1	60.822	45.52	19373	033016_Q_jrc_GlyGlyIP
GKITFCTGIR	GlyGly (K)	PSMD4	Q5VWC4;P55036;A6PVX3;P55036-2	26S proteasome non-ATPase regulatory subunit 4	1.1003	0.776036	0.137897	-0.365804	-0.113954	0.356171	1	1266.64	By MS/MS	By matching	3	0.0004413	1	1	89.947	81.33	26460	030317_Q_jrc_GGIP_M6132_Elution_R
GSIQNAKQALR	GlyGly (K)	PCNXL3	Q9H6A9-3;Q9H6A9;H0YJ91;Q96RV3-4;Q96RV3-3;Q96RV3	Pecanex-like protein 3;Pecanex-like protein 1	1.1	1.23233	0.137504	0.30139	0.219447	0.115885	1	1298.71	By MS/MS	By MS/MS	3	0.00010342	1	1	38.747	24.696	11687	033016_Q_jrc_GlyGlyIP
ETFYVGAAKTK	GlyGly (K)	FAIM	C9JDZ2;Q9NVQ4;Q9NVQ4-3;Q9NVQ4-2	Fas apoptotic inhibitory molecule 1	1.0998	1.06394	0.137241	0.0894208	0.113331	0.0338141	1	1327.68	By MS/MS	By MS/MS	2;3	0.00082259	2	1	54.764	39.588	17388	033016_Q_jrc_GlyGlyIP
GTEVQVDDIKR	GlyGly (K)	RUVBL2	Q9Y230;Q9Y230-2	RuvB-like 2	1.0996	0.984155	0.136979	-0.0230424	0.0569682	0.113152	1	1372.69	By MS/MS	By MS/MS	2;3	0.00018752	2	2	55.748	44.278	18853	033016_Q_jrc_GlyGlyIP
DISLSDYKGK	GlyGly (K)	PRDX1	Q06830;A0A0A0MSI0	Peroxiredoxin-1	1.0973	1.0709	0.133958	0.09883	0.116394	0.0248393	1	1238.61	By MS/MS	By MS/MS	2;3	0.0015931	1	2	87.24	73.714	26677	040816_Q_jrc_SILAC_GG_IP2
VIIEKYYTR	GlyGly (K)	RPS17	H0YN88;A0A075B716;P08708;H0YN73;H3BNC9	40S ribosomal protein S17	1.097	1.32085	0.133564	0.401463	0.267513	0.189434	1	1297.7	By MS/MS	By MS/MS	2;3	1.73e-05	2	2	75.282	68.293	21498	030317_Q_jrc_GGIP_M6132_Elution_R
LFNLSKEDDVR	GlyGly (K)	RPS6	P62753;A2A3R5	40S ribosomal protein S6	1.0945	1.40327	0.130272	0.488795	0.309534	0.253514	1	1448.73	By MS/MS	By MS/MS	2;3	0.00028248	1	1	92.064	87.164	31266	040816_Q_jrc_SILAC_GG_IP2
ATIKDASLQPR	GlyGly (K)	RNF114	A0A096LP02;A0A096LNV3;Q9Y508-2;Q9Y508	E3 ubiquitin-protein ligase RNF114	1.0926	1.24432	0.127765	0.315361	0.221563	0.13265	1	1312.71	By MS/MS	By MS/MS	2;3	2.25e-09	2	2	43.702	36.037	10732	030317_Q_jrc_GGIP_M6132_Elution_F
AGITTIEAVKR	Acetyl (Protein N-term);GlyGly (K)	DKFZp686J1372	A0A087WWU8;Q5HYB6;P06753-5;P06753-2;Q5VU61;P06753-4;P06753-3;P06753-6;D6R904;D6RFM2	Tropomyosin alpha-3 chain	1.0899	1.19082	0.124196	0.251951	0.188073	0.0903366	1	1313.73	By MS/MS	By MS/MS	2	3.25e-15	1	1	123.42	116.77	43834	033016_Q_jrc_GlyGlyIP
SSDTNIFDSNVPSNKSNFSR	GlyGly (K)	ZC3H14	Q6PJT7-5;Q6PJT7-9;Q6PJT7-2;Q6PJT7;G3V256;Q6PJT7-4;Q6PJT7-3;Q6PJT7-10;G3V3Y4;G3V3R9;G3V572;G3V473;G3V240	Zinc finger CCCH domain-containing protein 14	1.0898	1.23359	0.124063	0.302867	0.213465	0.126433	1	2329.06	By MS/MS	By MS/MS	3	7.07e-08	1	1	118.65	108	41079	033016_Q_jrc_GlyGlyIP
SHTILLVQPTKRPEGR	Acetyl (Protein N-term);GlyGly (K)	ERH	P84090;G3V279	Enhancer of rudimentary homolog	1.0889	1.4316	0.122871	0.517627	0.320249	0.279134	2	1987.1	By MS/MS	By MS/MS	2;3;4	1.47e-26	3	2	76.159	68.411	27194	033016_Q_jrc_GlyGlyIP
AALAVLKSGNPR	GlyGly (K)	CCNA2	P20248	Cyclin-A2	1.0887	1.47388	0.122606	0.559622	0.341114	0.309017	1	1309.75	By MS/MS	By MS/MS	2;3	4.11e-05	2	2	51.562	44.934	13682	030317_Q_jrc_GGIP_M6132_Elution_R
GNTQTSKVSSLQAEPLPR	GlyGly (K)	RAB3GAP2	Q9H2M9	Rab3 GTPase-activating protein non-catalytic subunit	1.0886	0.91878	0.122474	-0.122209	0.00013254	0.173017	1	2026.04	By MS/MS	By MS/MS	3	0.00037038	1	1	83.349	69.499	25491	040816_Q_jrc_SILAC_GG_IP2
ASGNYATVISHNPETKK	GlyGly (K)	RPL8	P62917;E9PKZ0;G3V1A1	60S ribosomal protein L8	1.0877	1.46808	0.121281	0.553934	0.337608	0.305932	1	1929.95	By MS/MS	By MS/MS	3;4	3.24e-06	2	2	36.601	30.26	13808	033016_Q_jrc_GlyGlyIP
VYVGNLGTGAGKGELER	GlyGly (K)	SRSF7	A0A0B4J1Z1;C9JAB2;Q16629-3;Q16629-2;Q16629-4;Q16629	Serine/arginine-rich splicing factor 7	1.0876	1.15709	0.121148	0.210496	0.165822	0.0631786	1	1832.94	By MS/MS	By MS/MS	3	2.04e-14	1	1	85.965	79.477	30895	033016_Q_jrc_GlyGlyIP
GKPLALVEEIR	GlyGly (K)	NTPCR	Q9BSD7;Q5TDF0	Cancer-related nucleoside-triphosphatase	1.0865	1.51286	0.119688	0.597278	0.358483	0.337707	1	1337.77	By MS/MS	By MS/MS	2	0.0028222	1	1	113.53	102.33	38509	033016_Q_jrc_GlyGlyIP
AFKDTGKTPVEPEVAIHR	Acetyl (Protein N-term);2 GlyGly (K)	RPS20	P60866;P60866-2;E5RIP1;E5RJX2	40S ribosomal protein S20	1.086	0.952835	0.119024	-0.0697022	0.024661	0.13345	2	2264.15	By MS/MS	By MS/MS	2;3;4;5	2.83e-09	5	3	104.19	95.505	36359	033016_Q_jrc_GlyGlyIP
LEADQSPKNSAILQNR	GlyGly (K)	CENPF	P49454	Centromere protein F	1.0845	1.23808	0.11703	0.308109	0.212569	0.135113	1	1896.97	By MS/MS	By MS/MS	3	9.5e-05	1	1	75.439	60.988	22529	040816_Q_jrc_SILAC_GG_IP2
IITEGFEAAKEK	GlyGly (K)	CCT6A	P40227;P40227-2	T-complex protein 1 subunit zeta	1.0824	1.05609	0.114234	0.0787313	0.0964825	0.025104	1	1448.75	By MS/MS	By MS/MS	2;3	4.1e-05	1	2	70.961	63.797	20107	030317_Q_jrc_GGIP_M6132_Elution_R
NNASLSKSVGVSNR	GlyGly (K)	GIGYF2	I1E4Y6;Q6Y7W6-4;Q6Y7W6-5;Q6Y7W6;Q6Y7W6-3;C9JH18	PERQ amino acid-rich with GYF domain-containing protein 2	1.0821	0.905715	0.113834	-0.142871	-0.0145185	0.181518	1	1545.79	By MS/MS	By MS/MS	3	0.0001562	1	1	35.613	20.51	10621	033016_Q_jrc_GlyGlyIP
SAAEEKAAQALSVQDK	GlyGly (K)	SLC19A1	P41440-2;P41440	Folate transporter 1	1.082	1.22215	0.1137	0.289422	0.201561	0.124254	1	1758.87	By MS/MS	By MS/MS	2;3	1.86e-09	2	1	79.311	72.54	28662	033016_Q_jrc_GlyGlyIP
IIEDQQESLNKWK	GlyGly (K)	SSB	P05455	Lupus La protein	1.0812	0.858516	0.112633	-0.220082	-0.0537244	0.235266	1	1743.88	By MS/MS	By MS/MS	3	8.22e-05	1	1	87.44	80.977	31534	033016_Q_jrc_GlyGlyIP
TFIAIKPDGVQR	GlyGly (K)	NME1	P15531;P15531-2;E7ERL0;E5RHP0;C9K028;Q32Q12;P22392-2;J3KPD9;P22392;F6XY72	Nucleoside diphosphate kinase A;Nucleoside diphosphate kinase;Nucleoside diphosphate kinase B	1.0809	1.35544	0.112233	0.438757	0.275495	0.230887	1	1457.8	By MS/MS	By MS/MS	2;3	5.21e-07	2	2	93.925	87.763	33904	033016_Q_jrc_GlyGlyIP
TGDVEDSTVLKSLHLPK	GlyGly (K)	FAF1	Q9UNN5;B1ANM7;Q9UNN5-2	FAS-associated factor 1	1.0808	1.04482	0.1121	0.0632584	0.087679	0.0345359	1	1952.02	By MS/MS	By MS/MS	3;4	5.59e-10	2	1	134.44	129.29	47965	033016_Q_jrc_GlyGlyIP
AQADIYKADFQAER	GlyGly (K)	IKBKG	A0A087X0G7;A0A087WUW6;A0A087X1B1;Q9Y6K9;Q9Y6K9-2	NF-kappa-B essential modulator	1.0802	0.910664	0.111298	-0.135009	-0.0118555	0.174166	1	1738.83	By MS/MS	By MS/MS	3	0.00039088	1	1	93.349	80.4	28965	040816_Q_jrc_SILAC_GG_IP2
STGGAPTFNVTVTKTDK	GlyGly (K)	PFN1	P07737;K7EJ44	Profilin-1	1.0798	1.15725	0.110764	0.210696	0.16073	0.0706628	1	1836.92	By MS/MS	By MS/MS	2;3	6.25e-27	2	2	81.435	74.822	29277	033016_Q_jrc_GlyGlyIP
LQELEEFKER	GlyGly (K)	DNAJB11	F5GXK8		1.0783	1.9694	0.108759	0.977753	0.543256	0.614472	1	1433.72	By MS/MS	By MS/MS	3	0.0017704	1	1	77.819	70.905	28068	033016_Q_jrc_GlyGlyIP
LQAQQDAVNIVCHSKTR	GlyGly (K)	PSMD4	Q5VWC4;P55036;A6PVX3;P55036-2	26S proteasome non-ATPase regulatory subunit 4	1.0779	1.49786	0.108223	0.582901	0.345562	0.335648	1	2082.03	By MS/MS	By MS/MS	3;4	1.53e-14	2	2	79.06	72.272	23255	030317_Q_jrc_GGIP_M6132_Elution_F
VVKPPGQDLVVESLKSR	GlyGly (K)	CCDC138	Q96M89-2;Q96M89;H7BZ08;F8WF51	Coiled-coil domain-containing protein 138	1.0769	1.41119	0.106884	0.496916	0.3019	0.275794	2	1964.11	By MS/MS	By MS/MS	4	5.1e-05	1	1	112.16	104.92	39615	033016_Q_jrc_GlyGlyIP
NFNETFLKR	GlyGly (K)	NAA15	A0A0B4J1W3;Q9BXJ9	N-alpha-acetyltransferase 15, NatA auxiliary subunit	1.0769	1.23712	0.106884	0.306984	0.206934	0.141492	1	1281.65	By MS/MS	By MS/MS	2;3	7.26e-05	2	2	83.768	69.918	27634	033016_Q_jrc_GlyGlyIP
LTSLNVKYNNDK	GlyGly (K)	PTBP1	A0A0U1RRM4;P26599;P26599-2;P26599-3;A6NLN1;K7EK45;A0A087WU68;O95758-1;O95758-6;O95758;O95758-5;O95758-4;O95758-7;O95758-2	Polypyrimidine tract-binding protein 1;Polypyrimidine tract-binding protein 3	1.0768	1.11874	0.10675	0.161879	0.134315	0.038982	1	1521.78	By MS/MS	By MS/MS	3	5.39e-07	1	1	59.502	44.15	19039	033016_Q_jrc_GlyGlyIP
EQFYHSCKQYGITGENVR	GlyGly (K)	CDK5RAP3	Q96JB5;Q96JB5-4;J3QQY1;Q96JB5-2;J3QL86	CDK5 regulatory subunit-associated protein 3	1.0763	1.21278	0.10608	0.278321	0.192201	0.121793	1	2330.04	By MS/MS	By MS/MS	3;4	3.4e-39	2	2	88.69	82.277	32257	033016_Q_jrc_GlyGlyIP
FIAEVQKR	GlyGly (K)	MAGED1	Q9Y5V3;Q9Y5V3-2	Melanoma-associated antigen D1	1.0761	1.64474	0.105812	0.717857	0.411834	0.432781	1	1103.61	By MS/MS	By MS/MS	2	0.001864	1	1	35.811	28.648	8381	030317_Q_jrc_GGIP_M6132_Elution_R
VLTVINQTQKENLR	GlyGly (K)	RPL35	F2Z388;P42766	60S ribosomal protein L35	1.0761	1.58539	0.105812	0.664837	0.385325	0.39529	1	1768.98	By MS/MS	By MS/MS	2;3	3.56e-16	1	1	76.68	69.766	27500	033016_Q_jrc_GlyGlyIP
VISSIEQKTER	GlyGly (K)	YWHAB	P31946;Q4VY20;Q4VY19;A0A0J9YWE8;A0A0J9YWZ2;P31946-2	14-3-3 protein beta/alpha;14-3-3 protein beta/alpha, N-terminally processed	1.0758	1.35181	0.10541	0.43489	0.27015	0.232978	1	1402.74	By MS/MS	By MS/MS	3	1.81e-05	1	1	38.019	30.78	13901	033016_Q_jrc_GlyGlyIP
EAQDIKFTEEIPLK	GlyGly (K)	IGF2BP3	O00425	Insulin-like growth factor 2 mRNA-binding protein 3	1.0743	1.13965	0.103397	0.188595	0.145996	0.0602439	1	1773.91	By MS/MS	By MS/MS	2;3	6.3e-06	2	1	145.16	138.17	50914	033016_Q_jrc_GlyGlyIP
DVWQVIVKPR	GlyGly (K)	IRS4	O14654	Insulin receptor substrate 4	1.0738	0.993246	0.102725	-0.00977712	0.0464741	0.0795512	1	1352.76	By MS/MS	By MS/MS	2;3	9.88e-05	2	1	143.49	139.36	51311	033016_Q_jrc_GlyGlyIP
LSAKFGGQA	GlyGly (K)	ST13P5	A0A087X1H6;Q8NFI4;P50502	Putative protein FAM10A5;Hsc70-interacting protein	1.0717	1.28059	0.0999011	0.356809	0.228355	0.181661	1	991.509	By MS/MS	By MS/MS	2	0.00034217	1	1	44.777	38.645	16740	033016_Q_jrc_GlyGlyIP
TILPKNNPPTIVHDK	GlyGly (K)	TOM1	O60784-3;O60784-4;O60784;O60784-2;V9GZ68;H7BYN7;V9GYF4;B0QY02;Q6UW50;B0QY01	Target of Myb protein 1	1.0715	1.31296	0.0996319	0.392819	0.246225	0.207315	1	1799.99	By MS/MS	By MS/MS	3;4	4.05e-06	2	2	63.66	56.271	23007	033016_Q_jrc_GlyGlyIP
[truncated: 453 more rows]

## Sheet: PositionInProtein
Peptide Sequence	Protein	Protein names	Gene names	Positions within proteins	Position in peptide	GlyGly (K) Probabilities	GlyGly (K) Score diffs	Ratio WT/SENP8KO Normalized MG132 Rep 1	Ratio WT/SENP8KO Normalized MG132 Rep 2	Ratio WT/SENP8KO Normalized Untreated Rep 1	Ratio WT/SENP8KO Normalized Untreated Rep 2		Log2 Ratio WT/SENP8KO Normalized MG132 Rep 1	Log2 Ratio WT/SENP8KO Normalized MG132 Rep 2	Log2 Ratio WT/SENP8KO Normalized Untreated Rep 1	Log2 Ratio WT/SENP8KO Normalized Untreated Rep 2	Number of GlyGly (K)	Position in peptide	Amino acid	Charge	Intensity MG132_1	Intensity L MG132_1	Intensity H MG132_1	Intensity MG132_2	Intensity L MG132_2	Intensity H MG132_2		Intensity WT_1	Intensity L WT_1	Intensity H WT_1	Intensity WT_2	Intensity L WT_2	Intensity H WT_2	Localization prob	PEP	Score	Delta score	Score for localization	Mass error [ppm]	Position	Score diff	Localization prob MG132_1	Score diff MG132_1	PEP MG132_1	Score MG132_1	Localization prob MG132_2	Score diff MG132_2	PEP MG132_2	Score MG132_2
[truncated: 1,323 more rows]
[truncated: 114 more columns]

[truncated: 1 more sheets: modificationSpecificPeptides]
