# Supplementary material for: SENP8 limits aberrant neddylation of NEDD8 pathway components to promote cullin-RING ubiquitin ligase function
Source: eLife. 2017 May 5;6:e24325. doi: 10.7554/eLife.24325 (PMC5419743; doi:10.7554/eLife.24325)
Supplement: Figure 7—source data 1. — DOI: http://dx.doi.org/10.7554/eLife.24325.015 [file elife-24325-fig7-data1.xlsx]

## Sheet: Column Headers
Column heading	Description
Sequence	Peptide Sequence
Modifications	Modifications on the peptide
Gene Name	Gene symbol for the assigned protein
Proteins	Uniprot Accession numbers for the proteins in the protein group
Protein Names	Common names of proteins
Ratio	Ratio of the area under the heavy peak to the area under the light peak.
Log2 Ratio	Log2 of the ratio of the area under the heavy peak to the area under the light peak.
Average Log2 Ratio	Average of 2 replicates
Standard Deviation Log 2 Ratio	Standard deviation of 2 replicates
missed cleavages	Missed tryptic cleavage sites
mass	Mass of the peptide
Identification Type	Identified by MS/MS or matching
Charges	Charge states identified
PEP	Posterior error probability
Experiment	Number of MS/MS identified
Retention time	Retention time of peptide
Calibrated retention time	Re-calibrated retention time of peptide
MS/MS scan number	Best MS/MS scan

## Sheet: Peptides_GlyGly_Average
Sequence	Modifications	Gene Names	Proteins	Protein Names	Median Ratio WT/SENP8KO Normalized MG132	Median Ratio WT/SENP8KO Normalized Untreated	Standard Deviation Ratio WT/SENP8KO Normalized MG132	Standard Deviation Ratio WT/SENP8KO Normalized Untreated	Missed cleavages	Mass	Identification type MG132_1	Identification type MG132_2	Identification type WT_1	Identification type WT_2	Charges	PEP	Experiment MG132_1	Experiment MG132_2	Experiment WT_1	Experiment WT_2	Retention time	Calibrated retention time	MS/MS scan number	Raw file
LIFPENIHIQK	GlyGly (K);Deamidation (NQ)	ZNF519	Q8TB69	Zinc finger protein 519	657.98	36.13	930.51	#DIV/0!	0	1465.79	By MS/MS	By MS/MS	By MS/MS	By MS/MS	2;3	0.00036072	2	7	25	2	131.41	126.29	37622	033016_Q_jrc_GlyGlyIP
KGEKILILQGLK	GlyGly (K);Deamidation (NQ)	WDR3	Q9UNX4	WD repeat-containing protein 3	338.05		#DIV/0!	#DIV/0!	2	1453.89	By MS/MS	By matching	By matching	By matching	3	0.0198	1				207.49	207.49	76061	030317_Q_jrc_GGIP_M6132_Elution_F
LALTKNPKK	3 GlyGly (K);Deamidation (NQ)	MAP4K2	C9JCU6;A0A0A6YYA7;Q12851-2;Q12851	Mitogen-activated protein kinase kinase kinase kinase 2	55.33		#DIV/0!	#DIV/0!	2	1354.76	By MS/MS	By matching	By matching	By matching	3	0.044865	1				81.714	81.714	26734	030317_Q_jrc_GGIP_M6132_Elution_F
LQEFLLSKSK	GlyGly (K);Deamidation (NQ)	HDAC5	K7EJL4;Q9UQL6-2;Q9UQL6;Q9UQL6-3	Histone deacetylase 5	35.41		#DIV/0!	#DIV/0!	1	1306.71	By MS/MS	By matching	By matching	By matching	2	0.050094	1				209.47	209.47	77000	030317_Q_jrc_GGIP_M6132_Elution_F
KMLYKGQTAYHK	Oxidation (M);GlyGly (K)	ZMYM6	X6RCN5;O95789-2;O95789-4;O95789-1;O95789	Zinc finger MYM-type protein 6	22.86		#DIV/0!	#DIV/0!	2	1596.81	By MS/MS	By matching	By matching	By matching	2	0.019859	1				205.52	205.52	75105	030317_Q_jrc_GGIP_M6132_Elution_F
EKPPITVVGDVGGR	GlyGly (K)	PRPSAP2;PRPSAP1	E7EPA1;O60256-3;O60256;O60256-4;O60256-2;I3L0S1;I3L4G9;Q14558-2;Q14558;C9J168;B4DP31	Phosphoribosyl pyrophosphate synthase-associated protein 2;Phosphoribosyl pyrophosphate synthase-associated protein 1	4.82		#DIV/0!	#DIV/0!	1	1536.83	By MS/MS	By matching	By matching	By matching	3	0.0029613	1				87.588	87.588	29112	030317_Q_jrc_GGIP_M6132_Elution_F
VKAIQVLR	Acetyl (Protein N-term);GlyGly (K)	PKNOX1	E7EPN6		4.53		#DIV/0!	#DIV/0!	1	1081.66	By MS/MS	By matching	By matching	By matching	2	0.017993	1				144.1	144.1	50933	030317_Q_jrc_GGIP_M6132_Elution_F
TQEAIIQIMKMR	GlyGly (K)	CUL5	Q93034	Cullin-5	4.155	3.87	0.615183	#DIV/0!	1	1574.83	By MS/MS	By MS/MS	By MS/MS	By matching	2;3	2.52e-54	5	2	4		130.03	126.97	44468	030317_Q_jrc_GGIP_M6132_Elution_R
ALELDPDNETYKSNLK	GlyGly (K)	SGTA	O43765	Small glutamine-rich tetratricopeptide repeat-containing protein alpha	4.09	0.94	#DIV/0!	0.0282843	1	1962.95	By matching	By MS/MS	By MS/MS	By MS/MS	3	7.25e-05		1	1	1	110.12	102.67	38966	033016_Q_jrc_GlyGlyIP
FLDKALELNMLSLK	GlyGly (K)	PSAT1	Q9Y617	Phosphoserine aminotransferase	3.97		#DIV/0!	#DIV/0!	1	1747.95	By matching	By MS/MS	By matching	By matching	3	1.24e-22		1			200.23	200.08	74590	030317_Q_jrc_GGIP_M6132_Elution_R
NNSTKKQYK	3 GlyGly (K)	IFIH1	Q9BYX4	Interferon-induced helicase C domain-containing protein 1	3.915		5.38108	#DIV/0!	2	1451.71	By MS/MS	By MS/MS	By matching	By matching	2	0.026222	1	1			159.36	159.53	56930	030317_Q_jrc_GGIP_M6132_Elution_F
ENLKAAQEEYVK	GlyGly (K)	ALDOA	J3KPS3;P04075;H3BQN4;P04075-2;H3BR68	Fructose-bisphosphate aldolase A	3.77	4.305	0.296985	0.13435	1	1534.76	By MS/MS	By MS/MS	By MS/MS	By MS/MS	2;3	2.56e-08	2	1	2	2	53.337	44.571	19144	033016_Q_jrc_GlyGlyIP
EFLFNAIETMPCVKK	GlyGly (K)	RRM2	P31350;P31350-2;C9JXC1	Ribonucleoside-diphosphate reductase subunit M2	3.35		#DIV/0!	#DIV/0!	1	1940.94	By MS/MS	By matching	By matching	By matching	3	0.0001237	1				199.26	199.26	72047	030317_Q_jrc_GGIP_M6132_Elution_F
GATYGKPVHHGVNQLK	GlyGly (K)	RPL15	P61313;E7EQV9;E7ENU7;E7EX53;P61313-2	60S ribosomal protein L15;Ribosomal protein L15	3.34		3.47897	#DIV/0!	1	1818.95	By matching	By MS/MS	By matching	By matching	3;4	3.91e-05	1	2			13.91	13.674	3244	030317_Q_jrc_GGIP_M6132_Elution_R
SSDFAKIINNTENLVR	GlyGly (K)	PSAT1	Q9Y617;Q9Y617-2	Phosphoserine aminotransferase	3.18	3.07	0.325269	#DIV/0!	1	1933.99	By MS/MS	By MS/MS	By MS/MS	By matching	3	1.88e-26	1	1	3		176.16	173.59	62903	030317_Q_jrc_GGIP_M6132_Elution_R
GKLPIVNEDDELVAIIAR	GlyGly (K)	IMPDH2	H0Y4R1;P12268;E7ETK5	Inosine-5'-monophosphate dehydrogenase 2	3.16	3.71	#DIV/0!	#DIV/0!	1	2078.14	By matching	By matching	By MS/MS	By matching	3;4	1.43e-07		1	2		200.08	200.03	70563	033016_Q_jrc_GlyGlyIP
ENLKAAQEEYVKR	GlyGly (K)	ALDOA	J3KPS3;P04075;H3BQN4;P04075-2;H3BR68	Fructose-bisphosphate aldolase A	3.055	2.695	2.05768	2.21324	2	1690.86	By MS/MS	By MS/MS	By MS/MS	By MS/MS	2;3;4	1.21e-13	3	2	4	2	39.543	32.259	14535	033016_Q_jrc_GlyGlyIP
LQKVETEIQR	GlyGly (K)	AMOT	Q4VCS5;E7ERM3;A6NP16;Q4VCS5-2	Angiomotin	3.055	2.225	0.0212132	0.346482	1	1356.74	By MS/MS	By MS/MS	By MS/MS	By MS/MS	2;3	7.32e-05	1	1	2	1	38.526	31.272	9056	030317_Q_jrc_GGIP_M6132_Elution_F
SLQKIGPILDNSTLQSEVKPILEK	GlyGly (K)	PPP2R1A	P30153;B3KQV6;E9PH38	Serine/threonine-protein phosphatase 2A 65 kDa regulatory subunit A alpha isoform	2.89		0.650538	#DIV/0!	2	2763.54	By MS/MS	By MS/MS	By matching	By matching	4	0.00025139	1	1			173.04	173.27	62049	030317_Q_jrc_GGIP_M6132_Elution_F
TQEAIIQIMKMR	Oxidation (M);GlyGly (K)	CUL5	Q93034	Cullin-5	2.84	3.165	#DIV/0!	1.18087	1	1590.82	By MS/MS	By matching	By MS/MS	By MS/MS	2;3	2.02e-07	2		32	3	125.34	115.85	44097	033016_Q_jrc_GlyGlyIP
DPNKLVLCEVFK	GlyGly (K)	GLUL	P15104;A0A087WYJ1	Glutamine synthetase	2.83		#DIV/0!	#DIV/0!	1	1575.8	By MS/MS	By matching	By matching	By matching	3	0.001815	1				181.9	181.9	65301	030317_Q_jrc_GGIP_M6132_Elution_F
YNYSKCTVVVR	GlyGly (K)	PRKDC	P78527;P78527-2	DNA-dependent protein kinase catalytic subunit	2.7		#DIV/0!	#DIV/0!	1	1502.72	By matching	By MS/MS	By matching	By matching	3	0.00031614		1			62.348	62.294	19594	030317_Q_jrc_GGIP_M6132_Elution_R
QEPQGQEIQSENLIMEKQLSPR	GlyGly (K)	AMOT	Q4VCS5	Angiomotin	2.65	2.02	#DIV/0!	#DIV/0!	1	2695.32	By MS/MS	By MS/MS	By MS/MS	By matching	3;4	4.08e-35	2	1	2		134.16	129.55	45624	030317_Q_jrc_GGIP_M6132_Elution_F
IFAFDLDAKR	GlyGly (K)	NSUN5	Q96P11-5;Q96P11;Q96P11-2;Q96P11-4	Probable 28S rRNA (cytosine-C(5))-methyltransferase	2.64		#DIV/0!	#DIV/0!	1	1308.68	By MS/MS	By matching	By matching	By matching	3	0.022715	1				129.7	129.7	45392	030317_Q_jrc_GGIP_M6132_Elution_F
MQNNEELPTYEEAKVQSQYFR	GlyGly (K)	AMOT	Q4VCS5	Angiomotin	2.64	2.38	0.212132	#DIV/0!	1	2717.24	By MS/MS	By MS/MS	By MS/MS	By matching	3;4	1.5e-43	2	2	3		142.88	140.43	49655	030317_Q_jrc_GGIP_M6132_Elution_F
LEAALVKRPNPDILDHER	GlyGly (K)	SRRM2	Q9UQ35;Q9UQ35-2;I3L4D8;I3L0N7	Serine/arginine repetitive matrix protein 2	2.57	0.81	#DIV/0!	#DIV/0!	2	2199.18	By MS/MS	By matching	By MS/MS	By matching	5	5.43e-08	1		1		96.036	89.877	34650	033016_Q_jrc_GlyGlyIP
IKDYLLMEEEFIR	GlyGly (K)	PSMC1	P62191	26S protease regulatory subunit 4	2.54		#DIV/0!	#DIV/0!	1	1811.91	By MS/MS	By matching	By matching	By matching	3	0.0012793	1				181.39	181.39	65116	030317_Q_jrc_GGIP_M6132_Elution_F
DIDTQAKYQSYFSR	GlyGly (K)	MYSM1	Q5VVJ2-3;Q5VVJ2-2;Q5VVJ2	Histone H2A deubiquitinase MYSM1	2.535	2.21	0.0494975	#DIV/0!	1	1834.85	By MS/MS	By matching	By MS/MS	By matching	2;3	1.48e-15	1	1	3		124.61	119.92	44838	033016_Q_jrc_GlyGlyIP
DQIPELENNEKAPK	GlyGly (K)	MYC	H0YBT0;A0A087WUS5;P01106;P01106-2	Myc proto-oncogene protein	2.49		#DIV/0!	#DIV/0!	1	1737.85	By MS/MS	By matching	By matching	By matching	3	0.0014943	1				70.321	70.321	22444	030317_Q_jrc_GGIP_M6132_Elution_F
CYEEKQSPLQK	GlyGly (K)	COMMD4	H3BPG2;H3BQF2;A0A0B4J287;H3BM91;Q9H0A8-2;Q9H0A8	COMM domain-containing protein 4	2.45		#DIV/0!	#DIV/0!	1	1523.69	By matching	By MS/MS	By matching	By matching	3	0.012487		1			40.191	39.937	11951	030317_Q_jrc_GGIP_M6132_Elution_R
QSVYEEKLK	GlyGly (K)	EIF3A	Q14152;Q14152-2	Eukaryotic translation initiation factor 3 subunit A	2.445	1.98	0.13435	0.212132	1	1236.63	By MS/MS	By MS/MS	By MS/MS	By MS/MS	2;3	0.00011319	2	2	2	2	35.609	28.445	13097	033016_Q_jrc_GlyGlyIP
AQITEEEAKLLAQK	GlyGly (K)	NF2	P35240-4;P35240-6;P35240-5;P35240-8;P35240-3;P35240;P35240-2	Merlin	2.375	1.29	0.558614	0.183848	1	1684.9	By MS/MS	By MS/MS	By MS/MS	By MS/MS	2;3	9.78e-05	2	1	2	1	103.39	96.157	32441	030317_Q_jrc_GGIP_M6132_Elution_F
SPGQPIGSCSPLGLKLQK	GlyGly (K)	TARBP1	Q13395	Probable methyltransferase TARBP1	2.37		#DIV/0!	#DIV/0!	1	1981.03	By matching	By MS/MS	By matching	By matching	3	0.00010155		1			124.89	125.13	43754	030317_Q_jrc_GGIP_M6132_Elution_R
EIKDIFYK	GlyGly (K)	CYP51A1	A0A0C4DFL7;Q16850;Q16850-2;H7C0D0	Lanosterol 14-alpha demethylase	2.34		0.975807	#DIV/0!	1	1168.61	By MS/MS	By matching	By matching	By matching	2	0.036699	1	1			93.618	93.691	31418	030317_Q_jrc_GGIP_M6132_Elution_F
DAVLLVFANKQDLPNAMNAAEITDK	GlyGly (K)	ARF3;ARF1	P61204;P61204-2;P84077	ADP-ribosylation factor 3;ADP-ribosylation factor 1	2.33		#DIV/0!	#DIV/0!	1	2814.42	By matching	By MS/MS	By matching	By matching	3	0.00022072		1			203.62	203.47	76480	030317_Q_jrc_GGIP_M6132_Elution_R
AAASKLGEFAK	GlyGly (K)	PPP2R1A;PPP2R1B	P30153;B3KQV6;C9J9C1;P30154;P30154-2;P30154-4;P30154-3	Serine/threonine-protein phosphatase 2A 65 kDa regulatory subunit A alpha isoform;Serine/threonine-protein phosphatase 2A 65 kDa regulatory subunit A beta isoform	2.325	1.815	0.403051	0.00707107	1	1205.64	By MS/MS	By MS/MS	By MS/MS	By MS/MS	2;3	0.00028663	1	2	2	2	46.752	37.963	11435	030317_Q_jrc_GGIP_M6132_Elution_R
ESNGPVKVWGSIK	GlyGly (K)	SOD1	P00441	Superoxide dismutase [Cu-Zn]	2.29	1.585	#DIV/0!	1.36472	1	1513.79	By matching	By matching	By MS/MS	By matching	2;3	0.00042598	1		2	1	90.617	80.914	31651	033016_Q_jrc_GlyGlyIP
LNPGKMHQDEGLR	GlyGly (K)	AMOT	Q4VCS5	Angiomotin	2.26		0.212132	#DIV/0!	1	1607.78	By MS/MS	By MS/MS	By matching	By matching	3;4	2e-05	2	1			22.198	22.013	5964	030317_Q_jrc_GGIP_M6132_Elution_R
YMVADKFTELQK	GlyGly (K)	PPP2R1A	P30153;B3KQV6;C9J9C1	Serine/threonine-protein phosphatase 2A 65 kDa regulatory subunit A alpha isoform	2.22		#DIV/0!	#DIV/0!	1	1585.78	By matching	By MS/MS	By matching	By matching	3	6.1e-05		1			113.03	113.18	39077	030317_Q_jrc_GGIP_M6132_Elution_R
YLMLKDYTK	GlyGly (K)	MAGED1	Q9Y5V3;Q9Y5V3-2	Melanoma-associated antigen D1	2.22		#DIV/0!	#DIV/0!	1	1287.65	By MS/MS	By matching	By matching	By matching	3	0.001655	1				87.949	87.949	29210	030317_Q_jrc_GGIP_M6132_Elution_F
SGEGTLLDLHQQKEAAR	GlyGly (K)	CEP131	I3L2J8;Q9UPN4-3;Q9UPN4-2;Q9UPN4	Centrosomal protein of 131 kDa	2.19	1.02	#DIV/0!	0.0707107	1	1965.99	By matching	By matching	By MS/MS	By MS/MS	3;4	6.66e-06		1	2	1	73.378	62.659	25166	033016_Q_jrc_GlyGlyIP
HAAENPGKYNILGTNTIMDK	GlyGly (K)	HNRNPU	Q00839-2;Q00839	Heterogeneous nuclear ribonucleoprotein U	2.175	2.34	0.0494975	#DIV/0!	1	2300.12	By MS/MS	By MS/MS	By MS/MS	By matching	3;4	1.01e-25	2	2	2		102.98	99.057	37900	033016_Q_jrc_GlyGlyIP
QKQVVILSQDSFYR	GlyGly (K)	UCK2	Q9BZX2	Uridine-cytidine kinase 2	2.17		#DIV/0!	#DIV/0!	1	1823.95	By MS/MS	By matching	By matching	By matching	3	0.00012318	1				110.41	110.41	37953	030317_Q_jrc_GGIP_M6132_Elution_F
SLGQLQIQIK	GlyGly (K);2 Deamidation (NQ)	MYH15	Q9Y2K3	Myosin-15	2.17		#DIV/0!	#DIV/0!	0	1242.68	By MS/MS	By matching	By matching	By matching	2	0.012343	1				192.69	192.69	69568	030317_Q_jrc_GGIP_M6132_Elution_F
AESMLQQADKLGCR	GlyGly (K)	PLS3	A0A0A0MSQ0;P13797-3;P13797-2;P13797;H7C4N2	Plastin-3	2.075		0.26163	#DIV/0!	1	1720.79	By MS/MS	By MS/MS	By matching	By matching	3	0.00011517	1	1			92.954	93.027	30922	030317_Q_jrc_GGIP_M6132_Elution_R
DKVYEQLAKYLQLR	GlyGly (K)	UXT	A0A0C4DFR8;Q9UBK9;S4R2Z4	Protein UXT	2.06		#DIV/0!	#DIV/0!	2	1880.02	By matching	By MS/MS	By matching	By matching	3	2.19e-06		1			179.94	180.39	66093	030317_Q_jrc_GGIP_M6132_Elution_R
DQSLKILNPEEIEK	GlyGly (K)	PSMA7	O14818;H0Y586;O14818-2	Proteasome subunit alpha type-7	2.06	1.86	#DIV/0!	#DIV/0!	1	1768.92	By MS/MS	By matching	By MS/MS	By matching	3	0.00010313	1		1		142.55	138.74	51003	033016_Q_jrc_GlyGlyIP
QPPSQFEPLDMKLMR	GlyGly (K)	MCM7	P33993;P33993-3	DNA replication licensing factor MCM7	2.02		0.0424264	#DIV/0!	1	1929.94	By MS/MS	By MS/MS	By matching	By matching	3	2.06e-05	1	1			148.91	149.08	53554	030317_Q_jrc_GGIP_M6132_Elution_R
GERPDYKGEEELR	GlyGly (K)	SRRM2	Q9UQ35;Q9UQ35-2;I3L4D8;I3L0N7	Serine/arginine repetitive matrix protein 2	2.02		#DIV/0!	#DIV/0!	2	1690.79	By matching	By MS/MS	By matching	By matching	4	0.0001392		1			27.454	27	7642	030317_Q_jrc_GGIP_M6132_Elution_R
SILKIHAR	Acetyl (Protein N-term);GlyGly (K)	ENO1	P06733;K7EM90;K7ERS8	Alpha-enolase;Enolase	2	1.46	#DIV/0!	0.0707107	1	1092.64	By matching	By MS/MS	By MS/MS	By MS/MS	2	3.42e-05		1	1	1	70.699	61.047	22876	040816_Q_jrc_SILAC_GG_IP2
VDGEKDTYSYLA	GlyGly (K)	CUL1	Q13616;A0A0C4DGX4	Cullin-1	1.99	1.48	#DIV/0!	#DIV/0!	1	1473.66	By MS/MS	By matching	By MS/MS	By matching	2	0.00015824	1		1		109.82	104.02	39669	033016_Q_jrc_GlyGlyIP
AVASQLDCNFLKVVSSSIVDK	GlyGly (K)	PSMC6	H0YJC0;A0A087X2I1;P62333;H0YJS8	26S protease regulatory subunit 10B	1.99	1.04	#DIV/0!	#DIV/0!	1	2394.21	By matching	By matching	By MS/MS	By matching	3	9.91e-07		1	1		203.77	203.69	71936	033016_Q_jrc_GlyGlyIP
EGIPLIILAGKK	GlyGly (K)	IREB2	A0A0A6YY96;P48200	Iron-responsive element-binding protein 2	1.98		#DIV/0!	#DIV/0!	1	1364.84	By MS/MS	By matching	By matching	By matching	3	0.0093584	1				149.06	149.06	52813	030317_Q_jrc_GGIP_M6132_Elution_F
VAQGVSGAVQDKGSIHK	GlyGly (K)	IMPDH2	H0Y4R1;P12268	Inosine-5'-monophosphate dehydrogenase 2	1.98	1.92	#DIV/0!	#DIV/0!	1	1793.94	By matching	By MS/MS	By MS/MS	By matching	4	9.15e-05		1	1		32.258	25.17	11966	033016_Q_jrc_GlyGlyIP
TAIHEVMEQQTISIAKAGILTTLNAR	GlyGly (K)	MCM7	P33993;P33993-3	DNA replication licensing factor MCM7	1.975		0.233345	#DIV/0!	1	2922.56	By MS/MS	By matching	By matching	By matching	4	2.33e-13	1	1			200	199.93	72382	030317_Q_jrc_GGIP_M6132_Elution_F
EVIPMAAVKQALR	GlyGly (K)	BCL2L1	Q5QP56;Q9H1R6;Q5TE64;Q07817-2;Q07817-3;Q07817	Bcl-2-like protein 1	1.96	1.37	#DIV/0!	#DIV/0!	1	1538.86	By matching	By matching	By MS/MS	By matching	3	0.00010608	1		1		143.2	139.4	51198	033016_Q_jrc_GlyGlyIP
TLKATASSSAQEMEQQLAER	GlyGly (K)	COPS7B	J3KQ34;Q9H9Q2;J3QT73;A0A087X1P5;Q9H9Q2-2	COP9 signalosome complex subunit 7b	1.94	1.82	0.141421	#DIV/0!	1	2292.1	By MS/MS	By MS/MS	By MS/MS	By matching	3	8.21e-34	2	1	1		118.4	115.76	44113	033016_Q_jrc_GlyGlyIP
EAWASKDATYTSAR	GlyGly (K)	MCM7	P33993;P33993-3	DNA replication licensing factor MCM7	1.935	1.18	0.00707107	#DIV/0!	1	1669.77	By MS/MS	By MS/MS	By matching	By matching	3	0.00031431	1	1		1	57.538	52.459	16155	030317_Q_jrc_GGIP_M6132_Elution_R
LLASKSLLNR	GlyGly (K)	SSR2	E9PNP2;E9PQJ7;E9PLP2;E9PN13;E9PQ05;E9PJ35;E9PQI4;P43308	Translocon-associated protein subunit beta	1.93		#DIV/0!	#DIV/0!	1	1227.73	By MS/MS	By matching	By matching	By matching	3	0.02316	1				64.46	64.46	20279	030317_Q_jrc_GGIP_M6132_Elution_F
VDANEEVEALIVKSPQK	GlyGly (K)	ABCC1	I3L4X2;P33527-8;P33527-6;P33527-7;P33527-5;P33527-4;P33527-2;P33527-3;P33527;P33527-9	Multidrug resistance-associated protein 1	1.89		#DIV/0!	#DIV/0!	1	1982.03	By MS/MS	By matching	By matching	By matching	3	0.0024897	1				142.64	142.64	50428	030317_Q_jrc_GGIP_M6132_Elution_F
KLENCNYAVELGK	GlyGly (K)	PLS3;LCP1	A0A0A0MSQ0;P13797-3;P13797-2;P13797;P13796	Plastin-3;Plastin-2	1.88		#DIV/0!	#DIV/0!	1	1651.79	By matching	By MS/MS	By matching	By matching	3	0.0045041		1			84.933	84.979	27834	030317_Q_jrc_GGIP_M6132_Elution_R
GLTSVINQKLK	GlyGly (K)	LDHB	P07195	L-lactate dehydrogenase B chain	1.88	1.405	#DIV/0!	0.106066	1	1313.77	By MS/MS	By matching	By MS/MS	By MS/MS	2;3	0.00028767	1		2	2	89.828	79.43	28844	040816_Q_jrc_SILAC_GG_IP2
MNKSEDDESGAGELTR	GlyGly (K)	MCM7	P33993;P33993-3;P33993-2	DNA replication licensing factor MCM7	1.87		#DIV/0!	#DIV/0!	1	1851.79	By matching	By MS/MS	By matching	By matching	3	0.00081416		1			31.35	30.895	9032	030317_Q_jrc_GGIP_M6132_Elution_R
VDREQLVQKAR	Acetyl (Protein N-term);GlyGly (K)	YWHAG	P61981	14-3-3 protein gamma;14-3-3 protein gamma, N-terminally processed	1.87	1.915	#DIV/0!	0.0777817	2	1496.81	By MS/MS	By matching	By MS/MS	By MS/MS	3	8.62e-05	1		1	1	69.499	59.865	24310	033016_Q_jrc_GlyGlyIP
MTMDKSELVQKAK	Acetyl (Protein N-term);GlyGly (K)	YWHAB	P31946;Q4VY20;Q4VY19;A0A0J9YWE8	14-3-3 protein beta/alpha;14-3-3 protein beta/alpha, N-terminally processed	1.855		0.219203	#DIV/0!	2	1663.83	By MS/MS	By MS/MS	By matching	By matching	3	0.00010444	1	2			85.777	85.8	28159	030317_Q_jrc_GGIP_M6132_Elution_R
SEKGVIQVYDLGQDGQGMSR	GlyGly (K)	NUP155	E9PF10;O75694-2;O75694	Nuclear pore complex protein Nup155	1.84		#DIV/0!	#DIV/0!	1	2280.08	By matching	By MS/MS	By matching	By matching	3	0.0041506		1			124.41	124.66	43613	030317_Q_jrc_GGIP_M6132_Elution_R
KTVTYEDPQAVGGLASALDNRK	GlyGly (K)	TOM1L2	B7Z2U2;Q6ZVM7-3;Q6ZVM7-5;Q6ZVM7;F5H3S6;Q6ZVM7-4;Q6ZVM7-2	TOM1-like protein 2	1.82		#DIV/0!	#DIV/0!	2	2446.25	By MS/MS	By matching	By matching	By matching	4	0.00010636	1				116.79	116.79	40470	030317_Q_jrc_GGIP_M6132_Elution_F
AKQGYVIYR	GlyGly (K)	RPL15	P61313;E7EQV9;E7ENU7;E7EX53;P61313-2	60S ribosomal protein L15;Ribosomal protein L15	1.82		0.367696	#DIV/0!	1	1210.65	By MS/MS	By MS/MS	By matching	By matching	2;3	0.00076821	1	2			27.967	27.664	7864	030317_Q_jrc_GGIP_M6132_Elution_R
YVLGYKQTLK	GlyGly (K)	RPL30	E5RI99;P62888;E5RJH3;A0A0C4DH44	60S ribosomal protein L30	1.82	1.59	#DIV/0!	#DIV/0!	1	1325.73	By matching	By matching	By MS/MS	By matching	3	0.0032398	1		1		67.871	60.761	24724	033016_Q_jrc_GlyGlyIP
GLQPGEEELPDISPPIVIPDDSKDR	GlyGly (K)	USP13	Q92995-2;Q92995	Ubiquitin carboxyl-terminal hydrolase 13	1.82	0.86	#DIV/0!	#DIV/0!	1	2829.4	By MS/MS	By matching	By MS/MS	By matching	3;4	3.68e-08	1		2		200.83	200.83	72787	030317_Q_jrc_GGIP_M6132_Elution_F
KACGDSTLTQITAGLDPVGR	GlyGly (K)	GNB2	C9JIS1;C9JXA5;P62879;C9JZN1	Guanine nucleotide-binding protein G(I)/G(S)/G(T) subunit beta-2	1.81		#DIV/0!	#DIV/0!	1	2174.06	By MS/MS	By matching	By matching	By matching	3	0.000268	1				174.23	174.23	62373	030317_Q_jrc_GGIP_M6132_Elution_F
ALKDYALEK	Acetyl (Protein N-term);GlyGly (K)	MCM7	P33993;P33993-2	DNA replication licensing factor MCM7	1.8		#DIV/0!	#DIV/0!	1	1205.63	By matching	By MS/MS	By matching	By matching	2	0.00016026		1			106.82	106.97	36500	030317_Q_jrc_GGIP_M6132_Elution_R
MVDVVEKEDVNEAIR	GlyGly (K)	MCM7	P33993;P33993-3	DNA replication licensing factor MCM7	1.79		0.268701	#DIV/0!	1	1858.91	By MS/MS	By MS/MS	By matching	By matching	3	1.15e-06	1	1			108	108.07	37041	030317_Q_jrc_GGIP_M6132_Elution_R
ICANKYMVK	GlyGly (K)	RPL10;RPL10L	F8W7C6;A0A087WV22;X1WI28;P27635;Q96L21;B8A6G2;A6QRI9	60S ribosomal protein L10;60S ribosomal protein L10-like	1.78		#DIV/0!	#DIV/0!	1	1240.59	By matching	By MS/MS	By matching	By matching	2;3	0.0013486		2			53.244	53.09	16386	030317_Q_jrc_GGIP_M6132_Elution_R
LQEDTDKANKQSSVLER	GlyGly (K)	TPR	P12270;P12270-2	Nucleoprotein TPR	1.78		0.183848	#DIV/0!	2	2074.03	By MS/MS	By MS/MS	By matching	By matching	3	4e-05	1	1			30.01	29.783	8495	030317_Q_jrc_GGIP_M6132_Elution_F
LGGPSALPKGLAQSPLCR	GlyGly (K)	LRRC58	Q96CX6	Leucine-rich repeat-containing protein 58	1.775		0.0919239	#DIV/0!	1	1936.02	By MS/MS	By MS/MS	By matching	By matching	3	2.84e-08	1	1			132.93	133.06	46837	030317_Q_jrc_GGIP_M6132_Elution_F
AAYKLVLIR	Acetyl (Protein N-term);GlyGly (K)	PGAM1;PGAM4	P18669;Q8N0Y7	Phosphoglycerate mutase 1;Probable phosphoglycerate mutase 4	1.77	1.96	0.494975	0.339411	1	1201.72	By MS/MS	By MS/MS	By MS/MS	By MS/MS	2;3	1.93e-06	2	2	8	2	167.24	163.85	58450	030317_Q_jrc_GGIP_M6132_Elution_F
LIYFKNK	2 GlyGly (K);Deamidation (NQ)	CDC42BPA	H0Y6R0;H0Y6V3;H0Y7V8;A0A0A0MRJ1;H0Y5V1;A0A0A0MRJ0;Q5VT25-3;Q5VT25-4;Q5VT25-5;Q5VT25;Q5VT25-2;Q5VT25-6	Serine/threonine-protein kinase MRCK alpha	1.76		#DIV/0!	#DIV/0!	1	1153.61	By MS/MS	By matching	By matching	By matching	2	0.041938	1				120.45	120.45	41892	030317_Q_jrc_GGIP_M6132_Elution_F
GLTSVINQKLK	2 GlyGly (K);Deamidation (NQ)	LDHB	P07195	L-lactate dehydrogenase B chain	1.75		0.113137	#DIV/0!	1	1428.79	By MS/MS	By matching	By matching	By matching	2;3	0.00075033	2	1			89.851	89.9	29945	030317_Q_jrc_GGIP_M6132_Elution_F
EGLLAIFKSGGIPALVK	GlyGly (K)	CTNNB1	B4DGU4;P35222	Catenin beta-1	1.735		0.417193	#DIV/0!	1	1826.07	By MS/MS	By MS/MS	By matching	By matching	2;3	5e-07	2	1			202.94	202.86	73751	030317_Q_jrc_GGIP_M6132_Elution_F
KDPNKLVLCEVFK	GlyGly (K)	GLUL	P15104;A0A087WYJ1	Glutamine synthetase	1.735		0.0636396	#DIV/0!	2	1703.89	By MS/MS	By MS/MS	By matching	By matching	3;4	8.82e-05	2	1			130.05	130.13	45935	030317_Q_jrc_GGIP_M6132_Elution_R
YTKLTDAQILTR	GlyGly (K)	RFC2	P35250-2;P35250;H7C5P4;A0A087WVY3	Replication factor C subunit 2	1.73		#DIV/0!	#DIV/0!	1	1535.83	By matching	By MS/MS	By matching	By matching	3	0.001815		1			86.859	87.005	28619	030317_Q_jrc_GGIP_M6132_Elution_R
GEEPGKSCGYSVR	GlyGly (K)	DHX9	Q08211	ATP-dependent RNA helicase A	1.73		#DIV/0!	#DIV/0!	1	1539.66	By matching	By MS/MS	By matching	By matching	3	0.00017161		1			29.335	28.88	8341	030317_Q_jrc_GGIP_M6132_Elution_R
QLAMGVPEKPHSD	GlyGly (K)	INSIG1	O15503	Insulin-induced gene 1 protein	1.715		0.629325	#DIV/0!	1	1521.72	By MS/MS	By MS/MS	By matching	By matching	2;3	0.00034482	2	1			68.276	68.299	21724	030317_Q_jrc_GGIP_M6132_Elution_F
ADSVGKLVTVR	GlyGly (K)	MCM7	P33993;P33993-2;C9J8M6	DNA replication licensing factor MCM7	1.7		#DIV/0!	#DIV/0!	1	1257.7	By matching	By MS/MS	By matching	By matching	3	0.00067936		1			58.573	58.519	18222	030317_Q_jrc_GGIP_M6132_Elution_R
MVSMSFKR	Acetyl (Protein N-term);GlyGly (K)	LAPTM4A	Q15012	Lysosomal-associated transmembrane protein 4A	1.7		#DIV/0!	#DIV/0!	1	1140.54	By matching	By MS/MS	By matching	By matching	2	0.0042362		1			118.72	118.97	41268	030317_Q_jrc_GGIP_M6132_Elution_R
DSLLGDKGQTAR	GlyGly (K)	MCM7	P33993;P33993-3	DNA replication licensing factor MCM7	1.695		0.162635	#DIV/0!	1	1373.69	By MS/MS	By MS/MS	By matching	By matching	2;3	4.55e-05	2	2			45.104	45.027	13754	030317_Q_jrc_GGIP_M6132_Elution_R
ALQEKLLASQK	GlyGly (K)	USP25	Q9UHP3;Q9UHP3-1;Q9UHP3-3	Ubiquitin carboxyl-terminal hydrolase 25	1.69	0.995	#DIV/0!	0.00707107	1	1341.76	By matching	By matching	By MS/MS	By MS/MS	2;3	0.00028475	1		2	2	64.773	52.892	21951	033016_Q_jrc_GlyGlyIP
TPALKYQQLFEDIR	GlyGly (K)	MCM4	P33991	DNA replication licensing factor MCM4	1.67		#DIV/0!	#DIV/0!	1	1834.96	By MS/MS	By matching	By MS/MS	By matching	3	0.00059016	1		1		157.29	157.29	57596	033016_Q_jrc_GlyGlyIP
MDKNELVQKAK	Acetyl (Protein N-term);Oxidation (M);GlyGly (K)	YWHAZ	P63104;E7EX29;E7ESK7;E5RIR4;E9PD24;E7EVZ2;E5RGE1	14-3-3 protein zeta/delta	1.67	1.435	0.240416	0.148492	2	1474.74	By matching	By matching	By MS/MS	By MS/MS	3	0.00010868	1	1	9	4	50.212	37.333	11908	033016_Q_jrc_GlyGlyIP
DVNPGGKEETPGQRPAVTETHQLAELNEK	GlyGly (K)	SRRM2	Q9UQ35;Q9UQ35-2;I3L4D8;I3L1C0;A0A087X1W1;I3L1I8;I3L182;Q9UQ35-3	Serine/arginine repetitive matrix protein 2	1.67	0.94	#DIV/0!	#DIV/0!	2	3257.59	By matching	By MS/MS	By MS/MS	By matching	5	7.8e-13		1	1		86.644	80.208	25986	030317_Q_jrc_GGIP_M6132_Elution_R
VWNLANCKLK	GlyGly (K)	GNB2L1	P63244;J3KPE3;D6RHH4;D6RAC2;H0Y8W2;D6R9Z1;H0YAM7;D6R9L0;D6REE5;D6RFX4;H0Y8R5	Guanine nucleotide-binding protein subunit beta-2-like 1;Guanine nucleotide-binding protein subunit beta-2-like 1, N-terminally processed	1.66		#DIV/0!	#DIV/0!	1	1359.7	By matching	By MS/MS	By MS/MS	By matching	3	0.0011394		1	1		92.855	93.001	30829	030317_Q_jrc_GGIP_M6132_Elution_R
GEEVTLSNPKGSQEGTK	GlyGly (K)	TRIP12	Q14669-4;Q14669;Q14669-2;Q14669-3	E3 ubiquitin-protein ligase TRIP12	1.66		#DIV/0!	#DIV/0!	1	1873.9	By matching	By MS/MS	By matching	By matching	3	0.00011233		1			36.389	36.035	10730	030317_Q_jrc_GGIP_M6132_Elution_R
SIDPGLKEDTLQFLIK	GlyGly (K);Deamidation (NQ)	NCAPD2	Q15021;F5GZK7	Condensin complex subunit 1	1.66	4.78	#DIV/0!	#DIV/0!	1	1931.03	By matching	By MS/MS	By matching	By matching	3	0.00048507		1	1		200.18	200.1	74540	030317_Q_jrc_GGIP_M6132_Elution_R
WGKQDGGEGHVGTVR	GlyGly (K)	MIB1	Q86YT6	E3 ubiquitin-protein ligase MIB1	1.66	0.945	#DIV/0!	0.0919239	1	1695.81	By MS/MS	By matching	By MS/MS	By MS/MS	3;4	6.55e-05	2		3	3	31.795	20.468	9068	040816_Q_jrc_SILAC_GG_IP2
LLNDEDQVVVNKAAVMVHQLSK	GlyGly (K)	CTNNB1	B4DGU4;P35222	Catenin beta-1	1.655		0.0212132	#DIV/0!	1	2563.34	By MS/MS	By MS/MS	By matching	By matching	3;4	2.85e-13	2	2			186.37	186.51	68440	030317_Q_jrc_GGIP_M6132_Elution_R
YIEEAIEKLSK	GlyGly (K)	GLUL	P15104	Glutamine synthetase	1.65		#DIV/0!	#DIV/0!	1	1435.76	By MS/MS	By matching	By matching	By matching	3	0.014831	1				121.87	121.87	42350	030317_Q_jrc_GGIP_M6132_Elution_F
LMEMSKDSLLGDK	GlyGly (K)	MCM7	P33993;P33993-3	DNA replication licensing factor MCM7	1.65		#DIV/0!	#DIV/0!	1	1579.76	By matching	By MS/MS	By matching	By matching	3	0.00044491		1			118.43	118.68	41165	030317_Q_jrc_GGIP_M6132_Elution_R
AIPELTKLLNDEDQVVVNK	GlyGly (K)	CTNNB1	B4DGU4;P35222	Catenin beta-1	1.64		0.127279	#DIV/0!	1	2251.21	By MS/MS	By MS/MS	By matching	By matching	2;3	9.64e-12	2	1			191.15	191.37	70640	030317_Q_jrc_GGIP_M6132_Elution_R
GAFGKPQGTVAR	GlyGly (K)	RPL10;RPL10L	F8W7C6;A0A087WV22;X1WI28;P27635;Q96L21;H7C123;H7C2C5	60S ribosomal protein L10;60S ribosomal protein L10-like	1.64		0.155563	#DIV/0!	1	1301.68	By MS/MS	By MS/MS	By matching	By matching	2;3	0.00013666	2	1			22.681	22.496	6188	030317_Q_jrc_GGIP_M6132_Elution_F
LVLSKLYEEGSNKR	GlyGly (K)	PSMA3	P25788-2;P25788	Proteasome subunit alpha type-3	1.64	0.925	0.59397	0.176777	2	1748.94	By MS/MS	By MS/MS	By MS/MS	By MS/MS	3;4	2.36e-11	2	1	2	2	80.984	73.391	28520	033016_Q_jrc_GlyGlyIP
GSATDDFFKK	GlyGly (K)	SPATA22;EPS15L1	M0R165;Q9UBC2-3;Q9UBC2;Q9UBC2-2;M0R3I1	Epidermal growth factor receptor substrate 15-like 1	1.64	1.08	#DIV/0!	0.0282843	1	1228.57	By matching	By MS/MS	By MS/MS	By MS/MS	2	0.0029038		1	1	1	62.49	52.538	16201	030317_Q_jrc_GGIP_M6132_Elution_R
LSEPLLKLRPR	GlyGly (K)	SPRTN	Q9H040;Q9H040-3;Q9H040-2	SprT-like domain-containing protein Spartan	1.64	1.03	#DIV/0!	#DIV/0!	2	1434.87	By matching	By MS/MS	By MS/MS	By matching	3	0.00074459		1	1		80.486	73.699	28991	033016_Q_jrc_GlyGlyIP
QLKEQQMVMR	GlyGly (K)	SEC61A2;SEC61A1	Q8TC24;Q9H9S3-2;Q9H9S3-3;Q9H9S3;F8W776;H7C1S8;B4DR61;P61619;P61619-3	Protein transport protein Sec61 subunit alpha isoform 2;Protein transport protein Sec61 subunit alpha isoform 1	1.615		0.629325	#DIV/0!	1	1403.7	By MS/MS	By MS/MS	By matching	By matching	3	9.88e-05	1	1			34.594	34.417	10168	030317_Q_jrc_GGIP_M6132_Elution_R
IMNSDENKMQEEEEVVDKMDDDVFLR	GlyGly (K)	POLR2A	A0A0C4DGZ0;A0A087WWE2;P24928	DNA-directed RNA polymerase II subunit RPB1	1.61		#DIV/0!	#DIV/0!	2	3271.43	By MS/MS	By matching	By matching	By matching	4	4.56e-09	1				191.85	191.85	69365	030317_Q_jrc_GGIP_M6132_Elution_F
VAAGVLCELAQDKEAAEAIEAEGATAPLTELLHSR	GlyGly (K)	CTNNB1	B4DGU4;P35222;P35222-2	Catenin beta-1	1.61		#DIV/0!	#DIV/0!	1	3747.86	By MS/MS	By matching	By matching	By matching	4	6.25e-65	1				206.12	206.12	75446	030317_Q_jrc_GGIP_M6132_Elution_F
PVHHGVNQLKFAR	GlyGly (K)	RPL15	P61313;E7EQV9;E7ENU7;E7EX53;P61313-2	60S ribosomal protein L15;Ribosomal protein L15	1.61		#DIV/0!	#DIV/0!	1	1615.87	By matching	By MS/MS	By matching	By matching	4	0.0013105		1			16.078	15.524	3913	030317_Q_jrc_GGIP_M6132_Elution_R
LLGCSPALKR	GlyGly (K)	CDC25A	C9JH94;C9JFR5;P30304-2;P30304	M-phase inducer phosphatase 1	1.61		0.0565685	#DIV/0!	1	1228.66	By MS/MS	By MS/MS	By matching	By matching	2;3	0.00040205	1	2			64.193	64.216	20284	030317_Q_jrc_GGIP_M6132_Elution_R
EREEQETTSSKITELQLK	GlyGly (K)	TPR	P12270;P12270-2	Nucleoprotein TPR	1.605	1.22	0.233345	#DIV/0!	2	2262.13	By MS/MS	By MS/MS	By MS/MS	By matching	3;4	2.11e-11	1	2	2		82.459	77.27	24823	030317_Q_jrc_GGIP_M6132_Elution_R
QKAPAPEAEDEEVAR	GlyGly (K)	RDH13	Q8NBN7-2;Q8NBN7	Retinol dehydrogenase 13	1.6		#DIV/0!	#DIV/0!	1	1752.83	By matching	By MS/MS	By matching	By matching	3	9.93e-05		1			29.083	28.628	8296	030317_Q_jrc_GGIP_M6132_Elution_R
IQKLLQDFFNGK	GlyGly (K)	HSPA8;HSPA2	P11142;E9PKE3;P11142-2;E9PN89;E9PNE6;A8K7Q2;P54652	Heat shock cognate 71 kDa protein;Heat shock-related 70 kDa protein 2	1.6	1.62	0	#DIV/0!	1	1563.84	By MS/MS	By MS/MS	By MS/MS	By matching	3	3.81e-09	1	1	4		152.31	148.14	54544	033016_Q_jrc_GlyGlyIP
TYTYEKLLWTTSR	GlyGly (K)	CTNNB1	B4DGU4;P35222	Catenin beta-1	1.595		0.219203	#DIV/0!	1	1774.89	By MS/MS	By MS/MS	By matching	By matching	2;3	0.00016563	1	2			136.86	137.04	48567	030317_Q_jrc_GGIP_M6132_Elution_R
ALDEGDIALLKTYGQSTYSR	GlyGly (K)	PSMC2	P35998;C9JLS9	26S protease regulatory subunit 7	1.59	0.97	0.339411	#DIV/0!	1	2314.14	By MS/MS	By MS/MS	By MS/MS	By matching	3	9.62e-16	1	1	1		175.53	174.11	62541	030317_Q_jrc_GGIP_M6132_Elution_F
EENGLKYIEEAIEK	GlyGly (K)	GLUL	P15104	Glutamine synthetase	1.59		0.452548	#DIV/0!	1	1777.87	By MS/MS	By MS/MS	By matching	By matching	2;3	5.1e-05	2	2			173.47	173.69	63334	030317_Q_jrc_GGIP_M6132_Elution_R
VVVQVLAEEPEAVLKGAKPK	GlyGly (K)	FASN	P49327;A0A0U1RQF0	Fatty acid synthase;[Acyl-carrier-protein] S-acetyltransferase;[Acyl-carrier-protein] S-malonyltransferase;3-oxoacyl-[acyl-carrier-protein] synthase;3-oxoacyl-[acyl-carrier-protein] reductase;3-hydroxyacyl-[acyl-carrier-protein] dehydratase;Enoyl-[acyl-carrier-protein] reductase;Oleoyl-[acyl-carrier-protein] hydrolase	1.59	1.45	0.212132	#DIV/0!	2	2217.27	By MS/MS	By MS/MS	By MS/MS	By matching	3;4	0.00046042	1	1	3		142.17	137.68	48719	030317_Q_jrc_GGIP_M6132_Elution_R
IIDINYYPVPEACLSNKR	GlyGly (K)	RRM1	P23921;E9PL69	Ribonucleoside-diphosphate reductase large subunit	1.58		0.622254	#DIV/0!	1	2279.13	By MS/MS	By MS/MS	By matching	By matching	3	1.48e-07	1	1			173.17	173.39	63254	030317_Q_jrc_GGIP_M6132_Elution_R
QNVDVEAEDKDGDR	GlyGly (K)	MIB1	Q86YT6	E3 ubiquitin-protein ligase MIB1	1.58		#DIV/0!	#DIV/0!	1	1702.74	By MS/MS	By matching	By matching	By matching	3	0.0015503	1				25.642	25.642	7066	030317_Q_jrc_GGIP_M6132_Elution_F
GKEIIEYYLR	GlyGly (K)	SEC14L1	K7ELM0;K7EPE4;K7EJ08;Q92503-3;Q92503;Q92503-2	SEC14-like protein 1	1.57	1.89	#DIV/0!	#DIV/0!	1	1396.74	By MS/MS	By matching	By MS/MS	By matching	3	0.00094641	1		1		124.63	119.82	41302	030317_Q_jrc_GGIP_M6132_Elution_F
INKMLSCAGADR	GlyGly (K)	RPL10;RPL10L	F8W7C6;A0A087WV22;X1WI28;P27635;Q96L21;H7C123;B8A6G2;H7C2C5;A6QRI9	60S ribosomal protein L10;60S ribosomal protein L10-like	1.56		0.0989949	#DIV/0!	1	1449.67	By MS/MS	By MS/MS	By matching	By matching	3	4.49e-05	1	1			48.751	48.674	14892	030317_Q_jrc_GGIP_M6132_Elution_F
LKPLEVELR	GlyGly (K)	TMED10	P49755	Transmembrane emp24 domain-containing protein 10	1.56		#DIV/0!	#DIV/0!	1	1209.71	By MS/MS	By matching	By matching	By matching	3	0.00041685	1				88.888	88.888	29612	030317_Q_jrc_GGIP_M6132_Elution_F
TLTAVHDAILEDLVFPSEIVGKR	GlyGly (K)	RPS7	P62081;B5MCP9	40S ribosomal protein S7	1.56		#DIV/0!	#DIV/0!	1	2636.42	By matching	By MS/MS	By matching	By matching	4	1.53e-15		1			202.1	201.94	75626	030317_Q_jrc_GGIP_M6132_Elution_R
VEPITKHIGLVYSGMGPDYR	GlyGly (K)	PSMA2	A0A024RA52;P25787	Proteasome subunit alpha type;Proteasome subunit alpha type-2	1.56	1.63	0.0565685	#DIV/0!	1	2345.18	By MS/MS	By MS/MS	By MS/MS	By matching	3;4	2.13e-06	2	1	2		135.45	132.42	46459	030317_Q_jrc_GGIP_M6132_Elution_R
ALACIPVQELKR	GlyGly (K)	NGLY1	A0A0C4DFP4;Q96IV0-5;Q96IV0-2;Q96IV0;Q96IV0-3;H0Y2P2	Peptide-N(4)-(N-acetyl-beta-glucosaminyl)asparagine amidase	1.56	0.945	#DIV/0!	0.0919239	1	1511.81	By MS/MS	By matching	By MS/MS	By MS/MS	3	0.00016202	1		1	1	128.28	122.41	42533	040816_Q_jrc_SILAC_GG_IP2
KGTDIMYTGTLDCWR	GlyGly (K)	SLC25A5	P05141	ADP/ATP translocase 2;ADP/ATP translocase 2, N-terminally processed	1.555		0.770746	#DIV/0!	1	1930.86	By matching	By MS/MS	By matching	By matching	3	6.89e-05	1	1			154.14	154.31	55558	030317_Q_jrc_GGIP_M6132_Elution_R
ALSIKEQLQQEHR	GlyGly (K)	MXD4	Q14582	Max dimerization protein 4	1.555		0.247487	#DIV/0!	1	1692.89	By MS/MS	By MS/MS	By matching	By matching	3;4	0.00014801	2	2			51.309	51.232	15733	030317_Q_jrc_GGIP_M6132_Elution_R
TVWSSGDDKEQLVK	GlyGly (K)	SPINT2	K7ES27;K7EM91;O43291-2;O43291	Kunitz-type protease inhibitor 2	1.55	1.77	#DIV/0!	#DIV/0!	1	1704.83	By matching	By MS/MS	By MS/MS	By matching	3	0.00086777		1	1		86.133	79.697	25758	030317_Q_jrc_GGIP_M6132_Elution_R
EASKQADVNLVNAK	GlyGly (K)	PHGDH	O43175;Q5SZU1	D-3-phosphoglycerate dehydrogenase	1.55	1.215	#DIV/0!	0.13435	1	1599.82	By matching	By MS/MS	By MS/MS	By matching	3	0.00021167		1	1	1	50.92	40.633	12520	030317_Q_jrc_GGIP_M6132_Elution_R
LAEPSQMLKHAVVNLINYQDDAELATR	GlyGly (K)	CTNNB1	B4DGU4;P35222	Catenin beta-1	1.55		0.212132	#DIV/0!	1	3152.59	By MS/MS	By MS/MS	By matching	By matching	3;4	1.36e-38	2	2			201.52	201.44	75323	030317_Q_jrc_GGIP_M6132_Elution_R
LSDPIVNTLAKNSNLVR	GlyGly (K)	SKP2	A0A0A0MTL5;Q13309-2;Q13309	S-phase kinase-associated protein 2	1.54		#DIV/0!	#DIV/0!	1	1967.08	By MS/MS	By MS/MS	By matching	By matching	3	0.0012742	1	1			145.05	145.05	51854	030317_Q_jrc_GGIP_M6132_Elution_R
NVLINKDIR	GlyGly (K)	CALR	P27797;K7EJB9	Calreticulin	1.54		#DIV/0!	#DIV/0!	1	1197.68	By matching	By MS/MS	By matching	By matching	3	0.027087		1			53.782	53.627	16595	030317_Q_jrc_GGIP_M6132_Elution_R
ELVEKNSQLER	GlyGly (K)	TSC22D3	Q99576;Q5JRJ2;Q5JRJ0;E7EWD5;Q99576-4;Q99576-3	TSC22 domain family protein 3	1.53		0.367696	#DIV/0!	1	1457.75	By MS/MS	By MS/MS	By matching	By matching	2;3	0.0007702	2	1			35.606	35.429	10459	030317_Q_jrc_GGIP_M6132_Elution_R
VSAALEEADKMFLR	GlyGly (K)	EID1	Q9Y6B2;H0YN68;Q9Y6B2-2	EP300-interacting inhibitor of differentiation 1	1.53		0.0141421	#DIV/0!	1	1692.85	By MS/MS	By MS/MS	By matching	By matching	2;3	8.49e-05	2	2			148.38	148.56	53249	030317_Q_jrc_GGIP_M6132_Elution_R
GGVVGIKVDK	GlyGly (K)	ALDOA	J3KPS3;P04075;H3BQN4;P04075-2;H3BUH7;H3BPS8;H3BR04;H3BU78;H3BMQ8	Fructose-bisphosphate aldolase A	1.53	1.07	#DIV/0!	#DIV/0!	1	1084.62	By matching	By matching	By MS/MS	By matching	2	0.0094044		1	1		40.188	33.05	14463	033016_Q_jrc_GlyGlyIP
SYHITQSGENGKEETQYER	GlyGly (K)	MBOAT2	H7C5D1;Q6ZWT7	Lysophospholipid acyltransferase 2	1.52		#DIV/0!	#DIV/0!	1	2369.05	By MS/MS	By matching	By matching	By matching	4	6.26e-05	1				30.718	30.718	8815	030317_Q_jrc_GGIP_M6132_Elution_F
DGPNALTPPPTTPEWIKFCR	GlyGly (K)	ATP1A1	P05023-3;P05023-4;P05023;P05023-2;Q5TC01;Q5TC02	Sodium/potassium-transporting ATPase subunit alpha-1	1.52		#DIV/0!	#DIV/0!	1	2411.16	By MS/MS	By matching	By matching	By matching	3	1.54e-12	1				199.85	199.85	72317	030317_Q_jrc_GGIP_M6132_Elution_F
EHPYDAAKDSILR	GlyGly (K)	ATP6V1F	Q16864;Q16864-2	V-type proton ATPase subunit F	1.52		#DIV/0!	#DIV/0!	1	1627.8	By matching	By MS/MS	By matching	By matching	4	0.00036861		1			76.345	76.391	24580	030317_Q_jrc_GGIP_M6132_Elution_R
ENTLLKTLASPEQLEK	GlyGly (K)	TSC22D3	Q99576;Q5JRJ2;Q5JRJ0;E7EWD5;Q99576-4;Q99576-3	TSC22 domain family protein 3	1.52		#DIV/0!	#DIV/0!	1	1927.03	By MS/MS	By matching	By matching	By matching	3	0.00017043	1				145.74	145.74	51584	030317_Q_jrc_GGIP_M6132_Elution_F
VEYSEEELKTHISK	GlyGly (K)	XRCC6	B1AHC9;P12956;P12956-2	X-ray repair cross-complementing protein 6	1.52	0.99	#DIV/0!	#DIV/0!	1	1804.88	By matching	By matching	By MS/MS	By MS/MS	3;4	0.0001859		1	2	1	73.711	64.312	25782	033016_Q_jrc_GlyGlyIP
GKLEAIITPPPAK	GlyGly (K)	H2AFY	O75367-2;O75367-3;O75367;D6RCF2	Core histone macro-H2A.1;Histone H2A	1.52	0.8	#DIV/0!	0.0989949	1	1447.84	By matching	By MS/MS	By MS/MS	By MS/MS	2;3	9.04e-05		1	2	3	99.069	89.22	32226	040816_Q_jrc_SILAC_GG_IP2
SFEAPIKLVFPQDLLEK	GlyGly (K)	HM13	A0A075B6F6;Q8TCT9-5;Q8TCT9;Q8TCT9-4;Q8TCT9-2	Minor histocompatibility antigen H13	1.51		#DIV/0!	#DIV/0!	1	2087.13	By MS/MS	By matching	By matching	By matching	3	6.33e-06	1				203.66	203.66	74148	030317_Q_jrc_GGIP_M6132_Elution_F
GFGFVTFDDHDPVDKIVLQK	GlyGly (K)	HNRNPA2B1	P22626;P22626-2;A0A087WUI2	Heterogeneous nuclear ribonucleoproteins A2/B1	1.51		#DIV/0!	#DIV/0!	1	2390.19	By MS/MS	By matching	By matching	By matching	4	0.00016033	1				199.67	199.67	72235	030317_Q_jrc_GGIP_M6132_Elution_F
GYEQFAYDGKDYLTLNEDLR	GlyGly (K)	HLA-E	Q6DU44;P13747	HLA class I histocompatibility antigen, alpha chain E	1.51		#DIV/0!	#DIV/0!	1	2523.16	By MS/MS	By matching	By matching	By matching	3	0.0001745	1				194.16	194.16	70077	030317_Q_jrc_GGIP_M6132_Elution_F
MDKSELVQKAK	Acetyl (Protein N-term);GlyGly (K)	YWHAB	P31946-2	14-3-3 protein beta/alpha;14-3-3 protein beta/alpha, N-terminally processed	1.51	1.7	0.0989949	0.141421	2	1431.74	By MS/MS	By MS/MS	By MS/MS	By MS/MS	2;3	0.00011631	2	3	2	1	61.921	56.397	17598	030317_Q_jrc_GGIP_M6132_Elution_F
EFDPLGPLPPGWEKR	GlyGly (K)	ITCH	Q96J02-2;Q96J02;Q96J02-3	E3 ubiquitin-protein ligase Itchy homolog	1.51	1	#DIV/0!	#DIV/0!	1	1850.93	By matching	By MS/MS	By MS/MS	By matching	3	3.08e-07		1	4		178.46	175.39	63027	033016_Q_jrc_GlyGlyIP
VLSVCSSNKPAIVEAGGMQALGLHLTDPSQR	GlyGly (K)	CTNNB1	B4DGU4;P35222	Catenin beta-1	1.505		0.26163	#DIV/0!	1	3349.68	By MS/MS	By MS/MS	By matching	By matching	3;4;5	7.99e-48	1	5			197.32	197.28	73053	030317_Q_jrc_GGIP_M6132_Elution_R
GLTSVINQKLKDDEVAQLK	GlyGly (K)	LDHB	P07195	L-lactate dehydrogenase B chain	1.505	1.66	0.190919	#DIV/0!	2	2212.21	By MS/MS	By MS/MS	By MS/MS	By matching	3;4	4.77e-39	2	2	4		136.33	132.54	48980	033016_Q_jrc_GlyGlyIP
FGVEQPEGDEDLTKEK	GlyGly (K)	POLR2A	A0A0C4DGZ0;A0A087WWE2;P24928;P24928-2	DNA-directed RNA polymerase II subunit RPB1	1.5		#DIV/0!	#DIV/0!	1	1933.89	By matching	By MS/MS	By matching	By matching	3	2.67e-05		1			84.613	84.659	27785	030317_Q_jrc_GGIP_M6132_Elution_R
MSLIEEEGSKR	GlyGly (K)	PYGL	E9PK47;P06737-2;P06737	Phosphorylase;Glycogen phosphorylase, liver form	1.5		#DIV/0!	#DIV/0!	1	1391.67	By matching	By MS/MS	By matching	By matching	3	0.0020308		1			46.528	46.374	14194	030317_Q_jrc_GGIP_M6132_Elution_R
NIKQEPFSAR	GlyGly (K)	SOAT1	P35610-3;P35610-2;P35610	Sterol O-acyltransferase 1	1.5		#DIV/0!	#DIV/0!	1	1302.67	By MS/MS	By matching	By matching	By matching	3	0.00018937	1				30.831	30.831	8822	030317_Q_jrc_GGIP_M6132_Elution_F
MEIQVKDLSQQIR	GlyGly (K)	TPR	P12270;P12270-2	Nucleoprotein TPR	1.5	1.38	#DIV/0!	#DIV/0!	1	1700.89	By matching	By MS/MS	By MS/MS	By matching	3	6.86e-05		1	1		124.86	120.22	44715	033016_Q_jrc_GlyGlyIP
HFKPHGFSSDKAK	GlyGly (K)	ATF4	P18848	Cyclic AMP-dependent transcription factor ATF-4	1.49		#DIV/0!	#DIV/0!	2	1598.8	By matching	By MS/MS	By matching	By matching	4	0.010114		1			13.673	13.318	3151	030317_Q_jrc_GGIP_M6132_Elution_R
GSCPFGGNCFYKHAYPDGR	GlyGly (K)	MKRN1	Q9UHC7-2;Q9UHC7	E3 ubiquitin-protein ligase makorin-1	1.49		0.0141421	#DIV/0!	1	2304.93	By MS/MS	By MS/MS	By matching	By matching	4	0.00034649	1	1			123.9	124.02	43256	030317_Q_jrc_GGIP_M6132_Elution_R
EFHLNESGDPSSKSTEIK	GlyGly (K)	SET	A0A0C4DFV9;Q01105-3;Q01105-4;Q01105-2;Q01105	Protein SET	1.49	1.545	0.0848528	0.0777817	1	2117.99	By MS/MS	By MS/MS	By MS/MS	By MS/MS	3;4	2.36e-12	2	1	2	2	72.498	64.304	25925	033016_Q_jrc_GlyGlyIP
TMDKSELVQKAK	Acetyl (Protein N-term);GlyGly (K)	YWHAB	P31946;Q4VY20;Q4VY19;A0A0J9YWE8	14-3-3 protein beta/alpha;14-3-3 protein beta/alpha, N-terminally processed	1.485	1.59	0.0777817	0.46669	2	1532.79	By MS/MS	By MS/MS	By MS/MS	By matching	3	0.00013744	1	1	1	1	61.845	54.406	22314	033016_Q_jrc_GlyGlyIP
DKFQETSDEFEAAR	GlyGly (K)	SMC1A	Q14683;G8JLG1;V9GY57	Structural maintenance of chromosomes protein 1A	1.48	1.21	#DIV/0!	#DIV/0!	1	1785.78	By matching	By MS/MS	By MS/MS	By matching	3	2.77e-08		1	1		103.12	97.282	37177	033016_Q_jrc_GlyGlyIP
YLQDNPASGEKFAYVPFGAGR	GlyGly (K)	CYP51A1	A0A0C4DFL7;Q16850;Q16850-2	Lanosterol 14-alpha demethylase	1.48	1.18	0.0707107	0	1	2400.15	By MS/MS	By MS/MS	By MS/MS	By MS/MS	3	1.19e-12	1	1	1	1	160.01	157.53	57339	033016_Q_jrc_GlyGlyIP
ENALLELSKK	GlyGly (K)	RQCD1	Q92600-3;Q92600;Q92600-2;F8WBZ6	Cell differentiation protein RCD1 homolog	1.48	0.95	#DIV/0!	#DIV/0!	1	1257.69	By matching	By matching	By MS/MS	By matching	3	0.0019099		1	1		82.313	75.726	29769	033016_Q_jrc_GlyGlyIP
NGVLPDCLTDGSDVVSDLEHEEMKILR	GlyGly (K)	CCDC104	B5MCA1;Q96G28;Q96G28-2;B5MC35;B5MD16	Coiled-coil domain-containing protein 104	1.47		0.296985	#DIV/0!	1	3155.48	By MS/MS	By MS/MS	By matching	By matching	4	3.52e-08	1	1			207.23	207.11	75936	030317_Q_jrc_GGIP_M6132_Elution_F
IAGYVTHLMKR	GlyGly (K)	RPS17	H0YN88;A0A075B716;P08708	40S ribosomal protein S17	1.47		#DIV/0!	#DIV/0!	1	1401.76	By matching	By MS/MS	By matching	By matching	3	0.00026284		1			53.895	53.74	16618	030317_Q_jrc_GGIP_M6132_Elution_R
DYQDNKADVILK	GlyGly (K)	EIF1AX;EIF1AY	X6RAC9;P47813;O14602	Eukaryotic translation initiation factor 1A, X-chromosomal;Eukaryotic translation initiation factor 1A, Y-chromosomal	1.47	1.04	#DIV/0!	0.0141421	1	1534.76	By matching	By matching	By MS/MS	By MS/MS	2;3	0.00015507	1		2	1	96.005	86.602	33661	033016_Q_jrc_GlyGlyIP
KGQSPLDLCPDPNLCK	GlyGly (K)	MIB1	Q86YT6	E3 ubiquitin-protein ligase MIB1	1.46		0.113137	#DIV/0!	1	1956.89	By MS/MS	By MS/MS	By matching	By matching	3	2.94e-05	1	1			136.21	136.38	48419	030317_Q_jrc_GGIP_M6132_Elution_R
LAEVTKVVVR	GlyGly (K)	RRM1	P23921;E9PL69	Ribonucleoside-diphosphate reductase large subunit	1.46	0.81	#DIV/0!	#DIV/0!	1	1226.73	By matching	By matching	By MS/MS	By matching	3	0.0010406		1	1		66.749	59.612	24223	033016_Q_jrc_GlyGlyIP
LYLPVQNKAK	GlyGly (K)	CFAP20	Q9Y6A4	Cilia- and flagella-associated protein 20	1.46	0.795	#DIV/0!	0.0636396	1	1286.73	By matching	By matching	By MS/MS	By MS/MS	3	8.45e-05	1		1	1	63.158	53.257	21963	033016_Q_jrc_GlyGlyIP
GDVTAEEAAGASPAKANGQENGHVK	GlyGly (K);Deamidation (NQ)	MARCKSL1	P49006	MARCKS-related protein	1.455	1.145	0.0212132	0.106066	1	2522.16	By MS/MS	By MS/MS	By MS/MS	By MS/MS	3;4	1.86e-21	1	2	3	1	46.308	37.657	16638	033016_Q_jrc_GlyGlyIP
MLEHLSSLPTQMDYKGQK	Acetyl (Protein N-term);GlyGly (K)	SPCS1	Q9Y6A9	Signal peptidase complex subunit 1	1.45		0.480833	#DIV/0!	1	2261.08	By MS/MS	By MS/MS	By matching	By matching	3	9.25e-09	1	2			170.32	170.49	62023	030317_Q_jrc_GGIP_M6132_Elution_R
AQIPKMEQELKEPGR	GlyGly (K)	DCUN1D1	C9JVE2;Q96GG9	DCN1-like protein;DCN1-like protein 1	1.45		#DIV/0!	#DIV/0!	2	1866.96	By matching	By MS/MS	By matching	By matching	4	5.33e-05		1			65.98	66.026	20748	030317_Q_jrc_GGIP_M6132_Elution_R
FNADEFEDMVAEKR	GlyGly (K)	RPL10	F8W7C6;A0A087WV22;X1WI28;P27635	60S ribosomal protein L10	1.45		0.0141421	#DIV/0!	1	1813.79	By MS/MS	By MS/MS	By matching	By matching	3	0.00010013	1	1			152.54	152.72	54934	030317_Q_jrc_GGIP_M6132_Elution_R
QPFMVAFFKATEVHFR	Oxidation (M);GlyGly (K);Deamidation (NQ)	BMP7	H0Y4B5;B1AL00;P18075	Bone morphogenetic protein 7	1.45		#DIV/0!	#DIV/0!	1	2085.01	By matching	By MS/MS	By matching	By matching	2	0.0014339		1			208.76	208.51	79172	030317_Q_jrc_GGIP_M6132_Elution_R
EATELNEDGSQVKR	GlyGly (K)	RCCD1	A6NED2	RCC1 domain-containing protein 1	1.45	1.46	#DIV/0!	#DIV/0!	1	1688.8	By matching	By MS/MS	By MS/MS	By matching	3	0.00037186		1	1		35.163	28.076	8101	030317_Q_jrc_GGIP_M6132_Elution_R
LLQDFFNGKELNK	GlyGly (K)	HSPA8;HSPA2;HSPA6	P11142;E9PKE3;P11142-2;E9PN89;E9PNE6;A8K7Q2;P54652;P17066	Heat shock cognate 71 kDa protein;Heat shock-related 70 kDa protein 2;Heat shock 70 kDa protein 6	1.45	1.31	#DIV/0!	#DIV/0!	1	1678.87	By MS/MS	By matching	By MS/MS	By matching	3	0.00015091	1		1		149.94	146.24	51661	030317_Q_jrc_GGIP_M6132_Elution_F
SGAIFTKAYQR	GlyGly (K)	MSH6	P52701;P52701-4;P52701-3;A0A087WWJ1;P52701-2	DNA mismatch repair protein Msh6	1.45	0.64	#DIV/0!	#DIV/0!	1	1354.7	By matching	By matching	By MS/MS	By matching	3	0.0010474		1	1		56.05	48.512	20579	033016_Q_jrc_GlyGlyIP
MDKNELVQKAK	Acetyl (Protein N-term);GlyGly (K)	YWHAZ	P63104;E7EX29;E7ESK7;E5RIR4;E9PD24;E7EVZ2;E5RGE1	14-3-3 protein zeta/delta	1.445	1.465	0.0353553	0.162635	2	1458.75	By MS/MS	By MS/MS	By MS/MS	By MS/MS	2;3	0.00011631	2	2	1	1	60.907	55.972	17320	030317_Q_jrc_GGIP_M6132_Elution_F
KDPNKLVLCEVFK	2 GlyGly (K)	GLUL	P15104;A0A087WYJ1	Glutamine synthetase	1.44		0.141421	#DIV/0!	2	1817.93	By MS/MS	By MS/MS	By matching	By matching	3	0.0015547	1	1			130.75	130.87	45928	030317_Q_jrc_GGIP_M6132_Elution_F
APPEQGKIFIAR	GlyGly (K)	SOAT1	P35610-3;P35610-2;P35610;B1APM4	Sterol O-acyltransferase 1	1.44		0.169706	#DIV/0!	1	1439.79	By MS/MS	By MS/MS	By matching	By matching	3	0.00011891	1	1			64.752	64.775	20275	030317_Q_jrc_GGIP_M6132_Elution_R
EANAGNLKPLFEFVR	GlyGly (K)	ELP6	Q0PNE2-2;Q0PNE2;C9JLH5;C9JA82;C9J2D6;C9J9N8;C9JEX8;C9IYN7	Elongator complex protein 6	1.435		0.219203	#DIV/0!	1	1817.94	By matching	By MS/MS	By matching	By matching	2;3	0.00067617	1	2			172.84	173.06	63064	030317_Q_jrc_GGIP_M6132_Elution_R
KAMFANQLDAR	GlyGly (K)	FANCI	Q9NVI1;F8W7R3;Q9NVI1-2;Q9NVI1-1;H3BP78	Fanconi anemia group I protein	1.435	1.47	0.176777	#DIV/0!	1	1377.68	By MS/MS	By MS/MS	By matching	By matching	3	0.00078085	1	1	1		59.452	54.56	16758	030317_Q_jrc_GGIP_M6132_Elution_F
DCLADVDTKPAYQNLR	GlyGly (K)	BOD1L1;BOD1	Q8NFC6;Q96IK1-2;Q96IK1	Biorientation of chromosomes in cell division protein 1-like 1;Biorientation of chromosomes in cell division protein 1	1.435	1.14	0.00707107	#DIV/0!	1	1992.92	By MS/MS	By MS/MS	By MS/MS	By matching	3	3.9e-05	1	1	1		134.37	131.35	46137	030317_Q_jrc_GGIP_M6132_Elution_F
KLVIVNGDDPLSR	GlyGly (K)	POLR2A	A0A0C4DGZ0;A0A087WWE2;P24928	DNA-directed RNA polymerase II subunit RPB1	1.43		#DIV/0!	#DIV/0!	1	1538.84	By MS/MS	By matching	By matching	By matching	3	0.00016306	1				103.07	103.07	35068	030317_Q_jrc_GGIP_M6132_Elution_F
SCGKDGFHIR	GlyGly (K)	RPL10	F8W7C6;A0A087WV22;X1WI28;P27635;B8A6G2;A6QRI9	60S ribosomal protein L10	1.43		#DIV/0!	#DIV/0!	1	1290.58	By matching	By MS/MS	By matching	By matching	3	0.0071325		1			30.695	30.24	8911	030317_Q_jrc_GGIP_M6132_Elution_R
SQQSAGKEYVGIVR	GlyGly (K)	DKC1	O60832-2;O60832;H7C0M1;C9IYT0	H/ACA ribonucleoprotein complex subunit 4	1.43		#DIV/0!	#DIV/0!	1	1634.84	By matching	By MS/MS	By matching	By matching	3	0.0011424		1			48.005	47.851	14663	030317_Q_jrc_GGIP_M6132_Elution_R
SYAKFSATPR	GlyGly (K)	PSMC2	P35998;P35998-2	26S protease regulatory subunit 7	1.43	1.2	#DIV/0!	#DIV/0!	1	1240.62	By matching	By MS/MS	By MS/MS	By matching	3	0.00041125		1	1		35.396	28.308	8114	030317_Q_jrc_GGIP_M6132_Elution_R
NGFVVLKGRPCK	GlyGly (K)	EIF5A;EIF5A2	I3L397;I3L504;P63241;P63241-2;F8WCJ1;C9J7B5;C9J4W5;Q9GZV4	Eukaryotic translation initiation factor 5A-1;Eukaryotic translation initiation factor 5A-2	1.43	0.91	#DIV/0!	#DIV/0!	2	1488.79	By matching	By matching	By MS/MS	By matching	3	0.00032315	1		1		55.54	48.079	20401	033016_Q_jrc_GlyGlyIP
CIELCCGSVKEMR	GlyGly (K)	ATP1A1	P05023-3;P05023-4;P05023;P05023-2	Sodium/potassium-transporting ATPase subunit alpha-1	1.425		0.00707107	#DIV/0!	1	1757.71	By MS/MS	By MS/MS	By matching	By matching	3	0.00014052	1	1			136.02	136.19	47830	030317_Q_jrc_GGIP_M6132_Elution_F
ITKTDFAGLR	GlyGly (K)	SLIT2	A0A0A6YYB8;X6R3P0;O94813-3;O94813-2;O94813;E9PCX4	Slit homolog 2 protein;Slit homolog 2 protein N-product;Slit homolog 2 protein C-product	1.42		#DIV/0!	#DIV/0!	1	1234.67	By matching	By MS/MS	By matching	By matching	3	0.008959		1			69.685	69.731	22184	030317_Q_jrc_GGIP_M6132_Elution_R
KMYEEFLSK	GlyGly (K)	PRKAR1A;PRKAR1B	K7EPB2;P10644-2;P10644;K7EM13;K7EKR1;H7BYW5;C9JSK5;P31321	cAMP-dependent protein kinase type I-alpha regulatory subunit;cAMP-dependent protein kinase type I-alpha regulatory subunit, N-terminally processed;cAMP-dependent protein kinase type I-beta regulatory subunit	1.42		#DIV/0!	#DIV/0!	1	1287.62	By matching	By MS/MS	By matching	By matching	3	0.0035347		1			81.381	81.427	26466	030317_Q_jrc_GGIP_M6132_Elution_R
MEDYTKIEK	Acetyl (Protein N-term);GlyGly (K)	CDK1;CDC2	P06493;A0A024QZP7;A0A087WZZ9;P06493-2;E5RIU6	Cyclin-dependent kinase 1	1.42		#DIV/0!	#DIV/0!	1	1311.6	By MS/MS	By matching	By matching	By matching	2	0.017684	1				102.05	102.05	34676	030317_Q_jrc_GGIP_M6132_Elution_F
HGKYMACCLLYR	GlyGly (K)	TUBA1A;TUBA1B;TUBA4A;TUBA1C	Q71U36-2;Q71U36;P68363;P68363-2;P68366-2;P68366;F5H5D3;Q9BQE3	Tubulin alpha-1A chain;Tubulin alpha-1B chain;Tubulin alpha-4A chain;Tubulin alpha-1C chain	1.42		0.169706	#DIV/0!	1	1686.73	By matching	By MS/MS	By matching	By matching	3	0.0020583	1	1			105.18	105.25	35821	030317_Q_jrc_GGIP_M6132_Elution_R
LQAMNKELQR	Oxidation (M);GlyGly (K);Deamidation (NQ)	KIF21A	Q7Z4S6-6;Q7Z4S6-3;Q7Z4S6-5;Q7Z4S6-2;Q7Z4S6;Q7Z4S6-4;H0YHT2	Kinesin-like protein KIF21A	1.42		#DIV/0!	#DIV/0!	1	1360.68	By matching	By MS/MS	By matching	By matching	3	0.022147		1			31.97	31.515	9260	030317_Q_jrc_GGIP_M6132_Elution_R
YTDKALMQLEK	GlyGly (K)	MAU2	Q9Y6X3;V9GZ52	MAU2 chromatid cohesion factor homolog	1.42		#DIV/0!	#DIV/0!	1	1452.73	By matching	By MS/MS	By matching	By matching	3	0.0031771		1			75.074	75.12	24070	030317_Q_jrc_GGIP_M6132_Elution_R
STASALTKLLTK	GlyGly (K)	HUWE1	Q7Z6Z7-2;Q7Z6Z7-3;Q7Z6Z7	E3 ubiquitin-protein ligase HUWE1	1.42	1.05	#DIV/0!	#DIV/0!	1	1346.78	By matching	By matching	By MS/MS	By matching	3	0.00037561		1	1		109.71	103.97	39706	033016_Q_jrc_GlyGlyIP
EADSSSDYVNMDFTKR	GlyGly (K)	IRS4	O14654	Insulin receptor substrate 4	1.415	1.2	0.00707107	#DIV/0!	1	1977.84	By MS/MS	By MS/MS	By MS/MS	By matching	3	1.43e-09	1	1	2		118.51	113.19	42665	033016_Q_jrc_GlyGlyIP
QSLVLPHSTKER	GlyGly (K)	UHRF1	A0A087WVR3;A0A087WTW0;Q96T88;Q96T88-2	E3 ubiquitin-protein ligase UHRF1	1.41	1.2	0.0707107	#DIV/0!	1	1507.81	By MS/MS	By MS/MS	By MS/MS	By matching	3	0.00015489	1	1	1		28.461	23.769	6526	030317_Q_jrc_GGIP_M6132_Elution_F
SYTCKPLER	GlyGly (K)	SFXN4	B1AMV8;B1AMV7;Q6P4A7-3;Q6P4A7-2;Q6P4A7	Sideroflexin-4	1.41		#DIV/0!	#DIV/0!	1	1267.59	By matching	By MS/MS	By matching	By matching	3	0.012465		1			34.341	33.987	10030	030317_Q_jrc_GGIP_M6132_Elution_R
LSVPSGFSVTAPEKR	GlyGly (K)	SLC4A2	J3KNG9;P04920-2;P04920-3;P04920	Anion exchange protein 2	1.41		#DIV/0!	#DIV/0!	1	1687.89	By MS/MS	By matching	By matching	By matching	3	0.0012438	1				112.04	112.04	38603	030317_Q_jrc_GGIP_M6132_Elution_F
STDTGVSLPSYEEDQGSKLIR	Acetyl (Protein N-term);GlyGly (K)	HIGD1A	C9JAW5;C9JNU6;Q9Y241	HIG1 domain family member 1A, mitochondrial	1.41	1.59	#DIV/0!	#DIV/0!	1	2437.16	By MS/MS	By matching	By MS/MS	By matching	3	8.1e-10	1		1		170.87	168.42	60468	030317_Q_jrc_GGIP_M6132_Elution_F
YTLHVVDSPTVKPSR	GlyGly (K)	METTL13	Q8N6R0-3;Q8N6R0-4;Q8N6R0	Methyltransferase-like protein 13	1.41	1.18	#DIV/0!	#DIV/0!	1	1811.95	By matching	By matching	By MS/MS	By matching	4	0.0002816		1	1		75.583	68.696	27269	033016_Q_jrc_GlyGlyIP
MSMKEVDEQMLNVQNK	GlyGly (K)	TUBB4B;TUBB;TUBB2B;TUBB2A	P68371;Q5JP53;P07437;Q5ST81;Q9BVA1;Q13885	Tubulin beta-4B chain;Tubulin beta chain;Tubulin beta-2B chain;Tubulin beta-2A chain	1.4		0.66468	#DIV/0!	1	2036.93	By MS/MS	By MS/MS	By matching	By matching	3	2.4e-05	1	1			121.95	122.07	42505	030317_Q_jrc_GGIP_M6132_Elution_R
KPLLESGTLGTKGNVQVVIPFLTESYSSSQDPPEK	GlyGly (K);Deamidation (NQ)	UBA1	P22314-2;P22314	Ubiquitin-like modifier-activating enzyme 1	1.4		#DIV/0!	#DIV/0!	2	3859.97	By matching	By MS/MS	By matching	By matching	4	1.54e-10		1			199.38	199.22	74160	030317_Q_jrc_GGIP_M6132_Elution_R
HLNKMQNHGYENPTYK	Oxidation (M);GlyGly (K)	APLP2	Q06481-5;Q06481-4;Q06481-2;Q06481-3;Q06481-6;Q06481	Amyloid-like protein 2	1.4		#DIV/0!	#DIV/0!	1	2102.96	By MS/MS	By matching	By matching	By matching	4	1.97e-06	1				13.76	13.76	3195	030317_Q_jrc_GGIP_M6132_Elution_F
ALKMIVDPVEPHGEMK	GlyGly (K)	TRIM28	Q13263-2;Q13263;M0R0K9	Transcription intermediary factor 1-beta	1.4		#DIV/0!	#DIV/0!	1	1906.96	By matching	By MS/MS	By matching	By matching	4	0.00010618		1			94.382	94.528	31439	030317_Q_jrc_GGIP_M6132_Elution_R
AATASAGAGGIDGKPR	Acetyl (Protein N-term);GlyGly (K)	SLC25A11	Q02978;I3L1P8;Q02978-2	Mitochondrial 2-oxoglutarate/malate carrier protein	1.4	2.62	0.127279	#DIV/0!	1	1554.78	By MS/MS	By MS/MS	By MS/MS	By matching	2	2.22e-06	1	1	1		62.39	57.598	23232	033016_Q_jrc_GlyGlyIP
EKLEATINELV	GlyGly (K)	TXN	P10599;P10599-2	Thioredoxin	1.4	1.58	#DIV/0!	#DIV/0!	1	1371.72	By MS/MS	By MS/MS	By MS/MS	By matching	2	2.9e-05	1	1	1		170.59	168.14	60832	033016_Q_jrc_GlyGlyIP
VINQILTEMDGMSTKK	GlyGly (K)	VCP	P55072	Transitional endoplasmic reticulum ATPase	1.4	0.52	#DIV/0!	#DIV/0!	1	1920.96	By MS/MS	By matching	By MS/MS	By matching	3	0.00077839	1		1		142.48	138.67	48599	030317_Q_jrc_GGIP_M6132_Elution_F
IEEVPELPLVVEDKVEGYK	GlyGly (K)	RPL4	P36578;H3BM89	60S ribosomal protein L4	1.395		0.629325	#DIV/0!	1	2298.2	By MS/MS	By MS/MS	By matching	By matching	3	6.61e-06	1	1			200.04	199.96	72389	030317_Q_jrc_GGIP_M6132_Elution_F
LVIGDHKSTSHFR	GlyGly (K)	C11orf58;SMAP	E9PRZ9;E9PM92;O00193	Small acidic protein	1.395	0.82	0.685894	0.113137	1	1609.83	By matching	By matching	By MS/MS	By MS/MS	4	0.00010048	1	1	2	1	29.876	21	10398	033016_Q_jrc_GlyGlyIP
GGKIIMPPSALDQLSR	GlyGly (K)	UFD1L	Q92890;Q92890-1;C9J6N9;Q92890-3	Ubiquitin fusion degradation protein 1 homolog	1.39		0.282843	#DIV/0!	1	1795.96	By MS/MS	By MS/MS	By matching	By matching	3	2.54e-05	1	1			134.87	135.04	47768	030317_Q_jrc_GGIP_M6132_Elution_R
DLPNALDEKQLIEK	GlyGly (K)	ARL8B	Q9NVJ2	ADP-ribosylation factor-like protein 8B	1.39	1.28	0.212132	0.0989949	1	1738.91	By MS/MS	By MS/MS	By MS/MS	By MS/MS	2;3	1.14e-11	1	1	2	2	145.3	140.87	51863	033016_Q_jrc_GlyGlyIP
EILKQIEYR	GlyGly (K)	SAMHD1	Q9Y3Z3-4;Q9Y3Z3-2;Q9Y3Z3;Q9Y3Z3-3	Deoxynucleoside triphosphate triphosphohydrolase SAMHD1	1.39	1.24	0.155563	#DIV/0!	1	1304.71	By MS/MS	By MS/MS	By MS/MS	By matching	2;3	0.00020031	1	1	2		83.315	76.817	30164	033016_Q_jrc_GlyGlyIP
VQILKDYVR	GlyGly (K)	ACLY	P53396;P53396-2;P53396-3	ATP-citrate synthase	1.39	1.17	0.0424264	0.141421	1	1246.7	By MS/MS	By MS/MS	By MS/MS	By MS/MS	2;3	1.96e-05	1	1	2	2	85.935	77.244	30273	033016_Q_jrc_GlyGlyIP
YAKIVEIPFNSTNK	GlyGly (K)	ATP1A1	P05023-3;P05023-4;P05023;P05023-2	Sodium/potassium-transporting ATPase subunit alpha-1	1.385		0.318198	#DIV/0!	1	1736.91	By MS/MS	By MS/MS	By matching	By matching	3	0.0001797	1	1			116.04	116.11	40138	030317_Q_jrc_GGIP_M6132_Elution_F
LLDFSYEQYQKALR	GlyGly (K)	NCLN	Q969V3-2;Q969V3;K7EMW4	Nicalin	1.385		0.615183	#DIV/0!	1	1886.95	By MS/MS	By MS/MS	By matching	By matching	3	0.00010944	1	1			159.49	159.66	57721	030317_Q_jrc_GGIP_M6132_Elution_R
AIAGNDDVKDAIVR	GlyGly (K)	ARMC6	B4E1N1;Q6NXE6-2;Q6NXE6;H0YGQ5;H0YH65	Armadillo repeat-containing protein 6	1.38		#DIV/0!	#DIV/0!	1	1569.81	By matching	By MS/MS	By matching	By matching	3	0.00022269		1			82.716	82.762	27020	030317_Q_jrc_GGIP_M6132_Elution_R
TFVDYAQKNGYR	GlyGly (K)	ABHD2	P08910	Abhydrolase domain-containing protein 2	1.38		#DIV/0!	#DIV/0!	1	1574.75	By MS/MS	By MS/MS	By matching	By matching	3	0.00047159	1	1			71.102	71.148	22781	030317_Q_jrc_GGIP_M6132_Elution_F
VQKLLQDFFNGR	GlyGly (K)	HSPA1A	P0DMV9;P0DMV8;A0A0G2JIW1;P0DMV8-2;V9GZ37		1.38		0.0282843	#DIV/0!	1	1577.83	By MS/MS	By MS/MS	By MS/MS	By matching	2;3	6.4e-05	1	1	1		140.96	141.13	49860	030317_Q_jrc_GGIP_M6132_Elution_F
LTAPEDVFSKLQR	GlyGly (K)	NUP205	Q92621;U3KPX2	Nuclear pore complex protein Nup205	1.38		#DIV/0!	#DIV/0!	1	1616.85	By MS/MS	By matching	By matching	By matching	3	0.00014052	1				141.97	141.97	50151	030317_Q_jrc_GGIP_M6132_Elution_F
SGAQQLEEEGPMEEEEAQPMAAPEGKR	GlyGly (K)	EID1	Q9Y6B2	EP300-interacting inhibitor of differentiation 1	1.38		#DIV/0!	#DIV/0!	1	3041.33	By MS/MS	By matching	By matching	By matching	3	4.64e-11	1				107.75	107.75	36895	030317_Q_jrc_GGIP_M6132_Elution_F
QVQSLTCEVDALKGTNESLER	GlyGly (K)	VIM	P08670;B0YJC4;B0YJC5	Vimentin	1.38	1.43	0.0424264	#DIV/0!	1	2491.19	By MS/MS	By MS/MS	By MS/MS	By matching	3;4	2.33e-34	1	1	2		163.55	160.89	58355	033016_Q_jrc_GlyGlyIP
TRPAANPIQFTLNKEK	GlyGly (K)	RRM1	P23921;E9PL69	Ribonucleoside-diphosphate reductase large subunit	1.38	0.7	#DIV/0!	#DIV/0!	2	1941.04	By matching	By MS/MS	By MS/MS	By matching	4	0.00080651		1	1		76.326	69.489	27439	033016_Q_jrc_GlyGlyIP
YFDPANGKFSK	GlyGly (K)	EEF2	P13639	Elongation factor 2	1.375	0.975	0.0777817	0.106066	1	1386.66	By MS/MS	By MS/MS	By MS/MS	By MS/MS	2;3	6.19e-05	2	2	2	2	78.403	71.54	22832	030317_Q_jrc_GGIP_M6132_Elution_R
EKGSTLDLSDLEAEK	GlyGly (K)	SCD	O00767	Acyl-CoA desaturase	1.37		0.0141421	#DIV/0!	1	1747.85	By MS/MS	By MS/MS	By matching	By matching	2;3	1.95e-12	2	2			116.48	116.55	40476	030317_Q_jrc_GGIP_M6132_Elution_R
EGPSPKVEYVWR	GlyGly (K)	SCD	O00767	Acyl-CoA desaturase	1.37		#DIV/0!	#DIV/0!	1	1559.77	By MS/MS	By matching	By matching	By matching	3	0.0021636	1				94.238	94.238	31520	030317_Q_jrc_GGIP_M6132_Elution_F
FFEVILIDPFHKAIR	GlyGly (K)	RPL15	P61313;E7EQV9;E7ENU7	60S ribosomal protein L15;Ribosomal protein L15	1.37		0.537401	#DIV/0!	1	1958.08	By MS/MS	By MS/MS	By matching	By matching	3;4	2.08e-06	2	2			201.21	201.14	75156	030317_Q_jrc_GGIP_M6132_Elution_R
QYKIPDWFLNR	GlyGly (K)	RPS18	P62269;J3JS69	40S ribosomal protein S18	1.37		0.254558	#DIV/0!	1	1592.81	By matching	By MS/MS	By matching	By matching	3	0.00021724	1	1			166.33	166.51	60305	030317_Q_jrc_GGIP_M6132_Elution_R
FAAKGEGQLGPAER	GlyGly (K)	EEF2	P13639	Elongation factor 2	1.37	1.18	0.155563	0.127279	1	1543.77	By MS/MS	By MS/MS	By MS/MS	By MS/MS	2;3	8.4e-22	2	2	2	1	45.155	38.607	11522	030317_Q_jrc_GGIP_M6132_Elution_F
ILNDDTALKEYKIDEK	GlyGly (K)	RAD23B	P54727;Q5W0S4;Q5W0S5	UV excision repair protein RAD23 homolog B	1.37	0.985	#DIV/0!	0.120208	2	2021.03	By MS/MS	By matching	By MS/MS	By MS/MS	3;4	1.73e-06	2		3	2	104.58	96.027	36510	033016_Q_jrc_GlyGlyIP
GSTLDLSDLEAEKLVMFQR	GlyGly (K)	SCD	O00767	Acyl-CoA desaturase	1.365		0.176777	#DIV/0!	1	2265.13	By MS/MS	By MS/MS	By matching	By matching	2;3	4.52e-58	1	2			202.54	202.44	75891	030317_Q_jrc_GGIP_M6132_Elution_R
LDQLIYIPLPDEKSR	GlyGly (K)	VCP	P55072	Transitional endoplasmic reticulum ATPase	1.365	1.31	0.0919239	0	1	1913.03	By MS/MS	By matching	By MS/MS	By MS/MS	3;4	3.4e-06	1	1	3	1	186.15	184.59	66725	030317_Q_jrc_GGIP_M6132_Elution_F
LCEKMAQFDAK	GlyGly (K)	EEF1G	P26641;P26641-2	Elongation factor 1-gamma	1.36		#DIV/0!	#DIV/0!	1	1454.65	By matching	By MS/MS	By matching	By matching	2	0.0087686		1			83.92	83.966	27500	030317_Q_jrc_GGIP_M6132_Elution_R
SEFIELRK	GlyGly (K)	SETD4	C9J256;C9JPA1;C9JYV0;C9JIU9;C9JWV5;A8MTS1;Q9NVD3-2;Q9NVD3-4;Q9NVD3-3;Q9NVD3	SET domain-containing protein 4	1.36	1.16	#DIV/0!	0.39598	1	1134.6	By matching	By MS/MS	By MS/MS	By MS/MS	2	0.0098494		1	1	1	70.474	60.822	22716	040816_Q_jrc_SILAC_GG_IP2
YAEQLPVAQIIHQKPK	GlyGly (K)	PIGK	B1AK81;Q92643-2;Q92643	GPI-anchor transamidase	1.36		0.113137	#DIV/0!	1	1976.08	By MS/MS	By MS/MS	By matching	By matching	3;4	2.34e-05	1	2			98.474	98.571	33249	030317_Q_jrc_GGIP_M6132_Elution_F
TIGGGDDSFNTFFSETGAGKHVPR	GlyGly (K)	TUBA1A;TUBA3C;TUBA3E;TUBA1C;KLK9;TUBA1B	Q71U36-2;Q71U36;Q13748;Q13748-2;Q6PEY2;F8VQQ4;F8VRZ4;F8VS66;F8VX09;F8VWV9;F8VRK0;F8W0F6;P68363;P68363-2;F8VVB9;F5H5D3;Q9BQE3	Tubulin alpha-1A chain;Tubulin alpha-3C/D chain;Tubulin alpha-3E chain;Tubulin alpha-1B chain;Tubulin alpha-1C chain	1.36	1.68	0.59397	#DIV/0!	1	2610.21	By MS/MS	By MS/MS	By MS/MS	By matching	3;4	7.22e-21	1	1	2		146.64	142.92	52632	033016_Q_jrc_GlyGlyIP
LANLPEEVIQKGHR	GlyGly (K)	MSH6	P52701;P52701-4;P52701-3;A0A087WYT6	DNA mismatch repair protein Msh6	1.36	1.11	0.113137	#DIV/0!	1	1716.93	By matching	By MS/MS	By matching	By matching	4	0.0001083	1	1	1		81.401	77.01	24828	030317_Q_jrc_GGIP_M6132_Elution_R
DISPVLKDPASFR	GlyGly (K)	APRT	P07741;H3BQB1;P07741-2;H3BQF1;H3BQZ9;H3BSW3	Adenine phosphoribosyltransferase	1.36	0.85	0.127279	0.141421	1	1557.82	By MS/MS	By matching	By MS/MS	By matching	2;3	0.00015091	1	1	2	1	137.14	133.78	49160	033016_Q_jrc_GlyGlyIP
LSCSKLAASFQSMEVR	GlyGly (K)	RRAGA;RRAGB	Q7L523;Q5VZM2-2;Q5VZM2	Ras-related GTP-binding protein A;Ras-related GTP-binding protein B	1.35		#DIV/0!	#DIV/0!	1	1927.91	By matching	By MS/MS	By matching	By matching	3	0.00010826		1			153.78	154.13	55420	030317_Q_jrc_GGIP_M6132_Elution_R
ELKEPPQGAHFLSR	GlyGly (K)	DHFR	P00374-2;P00374;B4DM58	Dihydrofolate reductase	1.35	1.27	#DIV/0!	#DIV/0!	1	1721.88	By matching	By MS/MS	By MS/MS	By matching	3;4	0.0001307		2	1		70.49	65.813	20736	030317_Q_jrc_GGIP_M6132_Elution_R
LKNITLDDASAPR	GlyGly (K)	CSDE1	O75534-2;O75534;O75534-3;O75534-4;E9PLT0	Cold shock domain-containing protein E1	1.35	1.135	0.0141421	0.0919239	1	1526.81	By MS/MS	By MS/MS	By MS/MS	By MS/MS	2;3	1.31e-06	1	1	1	2	79.547	72.758	28679	033016_Q_jrc_GlyGlyIP
QAWQKADINTK	GlyGly (K)	RPL14	E7EPB3;P50914	60S ribosomal protein L14	1.35	1.04	0.0141421	#DIV/0!	1	1415.72	By MS/MS	By MS/MS	By matching	By matching	3	0.00077212	1	1		1	39.68	34.434	10177	030317_Q_jrc_GGIP_M6132_Elution_F
RGEIIAKQGGGGGGGSVPGIER	GlyGly (K)	HNRNPM	A0A087X0X3;P52272-2;P52272;M0R019;M0R2T0	Heterogeneous nuclear ribonucleoprotein M	1.35	1.03	#DIV/0!	0.282843	2	2165.13	By matching	By matching	By MS/MS	By MS/MS	3;4	1.7e-10		1	2	2	66.492	54.66	22425	033016_Q_jrc_GlyGlyIP
VYALPEDLVEVKPK	GlyGly (K)	PLS3	A0A0A0MSQ0;P13797-3;P13797-2;P13797	Plastin-3	1.35	0.795	0.19799	0.26163	1	1712.93	By MS/MS	By MS/MS	By MS/MS	By MS/MS	3	0.00010466	1	2	1	1	147.49	144.26	51180	030317_Q_jrc_GGIP_M6132_Elution_F
QISQAYEVLSDAKK	GlyGly (K)	DNAJA1	P31689;P31689-2	DnaJ homolog subfamily A member 1	1.35	0.52	0.19799	#DIV/0!	1	1692.87	By MS/MS	By MS/MS	By matching	By MS/MS	3	0.00014745	1	1		1	96.01	92.067	30531	030317_Q_jrc_GGIP_M6132_Elution_R
LLEVQGSRPGKNVQLTENEIR	GlyGly (K)	PPP1CA	P62136;E9PMD7	Serine/threonine-protein phosphatase PP1-alpha catalytic subunit;Serine/threonine-protein phosphatase	1.345	1.05	0.106066	#DIV/0!	2	2493.33	By MS/MS	By MS/MS	By MS/MS	By matching	4	8.65e-07	1	1	1		94.143	90.086	29998	030317_Q_jrc_GGIP_M6132_Elution_F
ADQLTEEQIAEFKEAFSLFDKDGDGTITTK	Acetyl (Protein N-term);GlyGly (K)	CALM2;CALM1;CALM3	H0Y7A7;P62158;F8WBR5;M0QZ52;G3V479	Calmodulin	1.34		#DIV/0!	#DIV/0!	2	3502.66	By MS/MS	By matching	By matching	By matching	3;4	4e-18	2				210.64	210.64	77473	030317_Q_jrc_GGIP_M6132_Elution_F
DNYVPEVSALDQEIIEVDPDTKEMLK	GlyGly (K)	RPS17	H0YN88;A0A075B716;P08708	40S ribosomal protein S17	1.34		#DIV/0!	#DIV/0!	1	3103.49	By MS/MS	By matching	By matching	By matching	3	0.00032017	1				205.63	205.63	75239	030317_Q_jrc_GGIP_M6132_Elution_F
SPNELVDDLFKGAK	GlyGly (K)	NSFL1C	Q9UNZ2;Q9UNZ2-5;F2Z2K0;Q9UNZ2-4	NSFL1 cofactor p47	1.34	1.155	#DIV/0!	0.106066	1	1645.83	By MS/MS	By matching	By MS/MS	By MS/MS	2;3	1.68e-11	1		5	2	165.72	161.74	58789	033016_Q_jrc_GlyGlyIP
SLETKTGADVCR	GlyGly (K)	NCAPG2	Q86XI2;Q86XI2-2;F8WE06	Condensin-2 complex subunit G2	1.34	1	#DIV/0!	0.212132	1	1450.67	By MS/MS	By matching	By MS/MS	By matching	3	0.00013943	1		1	1	45.301	35.267	15734	033016_Q_jrc_GlyGlyIP
KLDLSDTKSIR	GlyGly (K)	RDH11;RDH12	Q8TC12;Q8TC12-2;Q8TC12-3;Q96NR8	Retinol dehydrogenase 11;Retinol dehydrogenase 12	1.34	0.96	#DIV/0!	#DIV/0!	2	1388.76	By matching	By matching	By MS/MS	By matching	3	0.00041686	1		1		51.85	44.389	19035	033016_Q_jrc_GlyGlyIP
LNITVVQAKLAK	GlyGly (K)	TOLLIP	Q9H0E2;E7EN89	Toll-interacting protein	1.34	1.43	0.0848528	0.155563	1	1410.86	By MS/MS	By MS/MS	By MS/MS	By MS/MS	2;3	1.41e-07	2	2	2	2	106.16	100.57	34026	030317_Q_jrc_GGIP_M6132_Elution_R
TSPQQKLIIVEGCQR	GlyGly (K)	ATP1A1;ATP1A3;ATP1A2;ATP1A4;ATP12A	P05023-3;P05023-4;P05023;M0R116;A0A0A0MT26;P13637;P13637-2;P13637-3;B1AKY9;P50993;H0Y7C1;Q13733;P54707;P54707-2	Sodium/potassium-transporting ATPase subunit alpha-1;Sodium/potassium-transporting ATPase subunit alpha-3;Sodium/potassium-transporting ATPase subunit alpha-2;Sodium/potassium-transporting ATPase subunit alpha-4;Potassium-transporting ATPase alpha chain 2	1.34	1.33	0.141421	#DIV/0!	1	1870.96	By MS/MS	By MS/MS	By MS/MS	By matching	3	4.19e-05	1	1	1		97.994	93.87	31333	030317_Q_jrc_GGIP_M6132_Elution_R
TTVPEEELNPKILALQNAQR	GlyGly (K)	HIF1A	F8W9L0;A8MYV6;Q16665-2;Q16665;Q16665-3	Hypoxia-inducible factor 1-alpha	1.33		#DIV/0!	#DIV/0!	1	2377.26	By MS/MS	By matching	By matching	By matching	3	0.00035159	1				149.23	149.23	52905	030317_Q_jrc_GGIP_M6132_Elution_F
QTYSTEPNNLKAR	GlyGly (K)	RPL28	H0YMF4;H0YKD8;P46779-4;P46779-5;P46779;P46779-2;P46779-3;H0YLP6	60S ribosomal protein L28	1.33		#DIV/0!	#DIV/0!	1	1634.8	By matching	By MS/MS	By matching	By matching	3	8.13e-05		1			25.923	25.469	7214	030317_Q_jrc_GGIP_M6132_Elution_R
EKLQEEMLQR	GlyGly (K)	VIM	P08670;B0YJC4	Vimentin	1.33		0.254558	#DIV/0!	1	1416.7	By MS/MS	By MS/MS	By matching	By matching	3	8.59e-05	1	1			58.78	58.753	18337	030317_Q_jrc_GGIP_M6132_Elution_R
TVDTKQAQDLAR	GlyGly (K)	KRAS	P01116-2;P01116	GTPase KRas;GTPase KRas, N-terminally processed	1.33	1.385	#DIV/0!	0.374767	1	1458.74	By MS/MS	By matching	By MS/MS	By MS/MS	3	5.51e-05	1		1	1	40.584	31.084	13938	033016_Q_jrc_GlyGlyIP
NKIAGYVTHLMK	GlyGly (K)	RPS17	H0YN88;A0A075B716;P08708	40S ribosomal protein S17	1.325		0.33234	#DIV/0!	1	1487.79	By MS/MS	By MS/MS	By matching	By matching	3	8e-05	1	2			77.881	77.912	25135	030317_Q_jrc_GGIP_M6132_Elution_R
MQTNQTPPTYNKTNK	GlyGly (K)	ATP6V0A1	B7Z641;B7Z2A9;Q93050-1;Q93050;Q93050-3;F5H1T6	V-type proton ATPase 116 kDa subunit a isoform 1	1.325		0.247487	#DIV/0!	1	1878.89	By MS/MS	By MS/MS	By matching	By matching	3	7.6e-05	1	1			18.08	17.753	4843	030317_Q_jrc_GGIP_M6132_Elution_R
LNSKPPNIGFK	GlyGly (K)	DRG1	Q9Y295	Developmentally-regulated GTP-binding protein 1	1.32		#DIV/0!	#DIV/0!	1	1327.72	By matching	By MS/MS	By matching	By matching	3	0.00054386		1			57.438	57.384	17844	030317_Q_jrc_GGIP_M6132_Elution_R
LIPDGCGVKYIPSR	GlyGly (K)	RPL10	F8W7C6;A0A087WV22		1.32	1.45	#DIV/0!	#DIV/0!	1	1688.86	By MS/MS	By matching	By MS/MS	By matching	3	0.00027174	1		1		123.4	118.04	41089	030317_Q_jrc_GGIP_M6132_Elution_F
GTADVTHDLQEMKEESR	GlyGly (K)	SLC2A1	P11166	Solute carrier family 2, facilitated glucose transporter member 1	1.32	1.15	0.339411	#DIV/0!	1	2058.93	By MS/MS	By MS/MS	By MS/MS	By matching	3;4	1.56e-14	1	1	2		104.27	98.349	37554	033016_Q_jrc_GlyGlyIP
QATKDAGVIAGLNVLR	GlyGly (K)		P0DMV9;P0DMV8;A0A0G2JIW1;P0DMV8-2		1.32	0.985	#DIV/0!	0.00707107	1	1738.97	By matching	By MS/MS	By matching	By MS/MS	3	2.68e-05		1	1	1	132.73	127.12	44623	030317_Q_jrc_GGIP_M6132_Elution_R
KATVNLLGEEKK	GlyGly (K)	REEP5	Q00765	Receptor expression-enhancing protein 5	1.32	0.61	#DIV/0!	0.0424264	2	1442.81	By matching	By matching	By MS/MS	By MS/MS	3	0.00032679		1	1	1	32.905	23.387	11148	033016_Q_jrc_GlyGlyIP
MQKEITALAPSTMK	GlyGly (K)	ACTC1;ACTG2;ACTA2;ACTA1;ACTG1;ACTB	P68032;P63267;P62736;P68133;A6NL76;P63267-2;P63261;P60709	Actin, alpha cardiac muscle 1;Actin, gamma-enteric smooth muscle;Actin, aortic smooth muscle;Actin, alpha skeletal muscle;Actin, cytoplasmic 2;Actin, cytoplasmic 2, N-terminally processed;Actin, cytoplasmic 1;Actin, cytoplasmic 1, N-terminally processed	1.32		0.113137	#DIV/0!	1	1661.85	By MS/MS	By MS/MS	By matching	By matching	2;3	0.00012489	2	1			83.727	83.743	27350	030317_Q_jrc_GGIP_M6132_Elution_R
QLFHPEQLITGKEDAANNYAR	GlyGly (K)	TUBA1A;TUBA3C;TUBA1C;KLK9;TUBA4A;TUBA8;TUBA1B	Q71U36-2;Q71U36;Q13748;Q13748-2;F8VQQ4;F8VRZ4;F8VS66;F8VX09;F8VWV9;C9JEV8;C9JQ00;C9JJQ8;C9K0S6;C9JDL2;P68363;P68363-2;P68366-2;P68366;F8VVB9;F5H5D3;Q9BQE3;C9J2C0;Q9NY65-2;Q9NY65	Tubulin alpha-1A chain;Tubulin alpha-3C/D chain;Tubulin alpha-1B chain;Tubulin alpha-4A chain;Tubulin alpha-1C chain;Tubulin alpha-8 chain	1.32	1.72	0.0848528	#DIV/0!	1	2528.24	By MS/MS	By MS/MS	By MS/MS	By matching	3;4;5	1.91e-55	1	1	3		136.63	132.05	48838	033016_Q_jrc_GlyGlyIP
HGVEAKNYEEIAK	GlyGly (K)	TMED10	P49755	Transmembrane emp24 domain-containing protein 10	1.315		0.0353553	#DIV/0!	1	1600.78	By matching	By MS/MS	By matching	By matching	3	0.0013362	1	1			27.637	27.409	7894	030317_Q_jrc_GGIP_M6132_Elution_R
ISVYYNEATGGKYVPR	GlyGly (K)	TUBB	Q5JP53;P07437	Tubulin beta chain	1.315	1.515	0.360624	0.247487	1	1929.96	By MS/MS	By MS/MS	By MS/MS	By MS/MS	3	3.35e-10	1	1	2	1	101.3	95.339	36542	033016_Q_jrc_GlyGlyIP
LADIVKINNQLR	GlyGly (K)	POLR2A	A0A0C4DGZ0;A0A087WWE2;P24928;P24928-2	DNA-directed RNA polymerase II subunit RPB1	1.31		#DIV/0!	#DIV/0!	1	1509.86	By MS/MS	By matching	By matching	By matching	3	0.00012074	1				97.929	97.929	32984	030317_Q_jrc_GGIP_M6132_Elution_F
SEQFPSKVGGR	GlyGly (K)	PDCD2	F5GWT2;J3QK82;A0A087WYJ3;F5H4V9;Q16342-4;Q16342	Programmed cell death protein 2	1.31		#DIV/0!	#DIV/0!	1	1304.65	By matching	By MS/MS	By matching	By matching	3	0.0016117		1			27.106	26.652	7569	030317_Q_jrc_GGIP_M6132_Elution_R
RKPEDVLDDDDAGSAPLK	GlyGly (K)	BSG	P35613-2;P35613;A0A087WUV8;P35613-3;P35613-4	Basigin	1.31		#DIV/0!	#DIV/0!	2	2053.99	By MS/MS	By matching	By matching	By matching	3	0.0068684	1				80.249	80.249	26144	030317_Q_jrc_GGIP_M6132_Elution_F
KEELTLEGIR	GlyGly (K)	EIF4A1	P60842;J3KT12;P60842-2;J3KTB5;J3QS69;J3KSZ0;J3KTN0	Eukaryotic initiation factor 4A-I	1.31		#DIV/0!	#DIV/0!	1	1300.7	By matching	By MS/MS	By matching	By matching	3	0.0074		1			77.752	77.798	25115	030317_Q_jrc_GGIP_M6132_Elution_R
PGKNVQLTENEIR	GlyGly (K)	PPP1CA	P62136;P62136-2;E9PMD7;F5H1L6;F5H037	Serine/threonine-protein phosphatase PP1-alpha catalytic subunit;Serine/threonine-protein phosphatase	1.31		#DIV/0!	#DIV/0!	1	1610.84	By matching	By MS/MS	By matching	By matching	3	0.0022669		2			45.569	45.414	13777	030317_Q_jrc_GGIP_M6132_Elution_R
MVVPAALKVVR	GlyGly (K)	RPL13A;RPL13a;RPL13AP3	M0QYS1;P40429;Q8J015;Q6NVV1	60S ribosomal protein L13a;Putative 60S ribosomal protein L13a protein RPL13AP3	1.31	1.055	0.240416	0.0636396	1	1295.77	By MS/MS	By MS/MS	By MS/MS	By MS/MS	3	0.0002823	1	1	1	1	107.24	101.68	38491	033016_Q_jrc_GlyGlyIP
AHQVVEDGYEFFAKR	GlyGly (K)	PPP1CA;PPP1CC;PPP1CB	P62136;P62136-2;P62136-3;E9PMD7;F8VYE8;F8W0W8;P36873;P36873-2;P62140	Serine/threonine-protein phosphatase PP1-alpha catalytic subunit;Serine/threonine-protein phosphatase;Serine/threonine-protein phosphatase PP1-gamma catalytic subunit;Serine/threonine-protein phosphatase PP1-beta catalytic subunit	1.31	0.97	0.0141421	#DIV/0!	1	1908.91	By MS/MS	By MS/MS	By MS/MS	By matching	3;4	5.29e-16	2	2	2		107.31	103.59	34657	030317_Q_jrc_GGIP_M6132_Elution_R
LEKSEGGLSAAPAR	GlyGly (K)	ARPIN;AP3S2	A0A0A6YYH1;Q7Z6K5-2;H0YLI7;P59780	Arpin;AP-3 complex subunit sigma-2	1.305		0.0636396	#DIV/0!	1	1498.77	By MS/MS	By MS/MS	By matching	By matching	3	8.73e-05	1	1			31.036	30.808	8974	030317_Q_jrc_GGIP_M6132_Elution_R
IGDKEGALTAFR	GlyGly (K)	PSMD6	Q15008-3;Q15008-2;Q15008;Q15008-4;C9J0E9	26S proteasome non-ATPase regulatory subunit 6	1.305		0.0919239	#DIV/0!	1	1390.72	By MS/MS	By MS/MS	By matching	By matching	3	0.0001409	1	1			83.983	84.006	27498	030317_Q_jrc_GGIP_M6132_Elution_R
VLAIGDEKDQTR	GlyGly (K)	GTF3C1	Q12789-3;Q12789	General transcription factor 3C polypeptide 1	1.3		#DIV/0!	#DIV/0!	1	1457.75	By MS/MS	By matching	By matching	By matching	3	0.0064359	1				44.679	44.679	13525	030317_Q_jrc_GGIP_M6132_Elution_F
FCTSAADMKIR	GlyGly (K)	NUP37	Q8NFH4;F8VTY2	Nucleoporin Nup37	1.3		#DIV/0!	#DIV/0!	1	1413.64	By matching	By MS/MS	By matching	By matching	3	0.00028582		1			83.036	83.082	27149	030317_Q_jrc_GGIP_M6132_Elution_R
QNPGLAYGNPYSGIQESSSPSPLSIKK	GlyGly (K)	CALCOCO2	Q13137-5;Q13137-2;Q13137;Q13137-3;Q13137-4	Calcium-binding and coiled-coil domain-containing protein 2	1.3	1.18	#DIV/0!	#DIV/0!	1	2932.46	By matching	By MS/MS	By MS/MS	By matching	3	5.98e-14		1	1		145.09	141.41	50577	030317_Q_jrc_GGIP_M6132_Elution_R
LGAAPEEESAYVAGEKR	GlyGly (K)	NSFL1C	Q9UNZ2;Q9UNZ2-5;F2Z2K0;Q9UNZ2-6	NSFL1 cofactor p47	1.3	1.16	0.0848528	0.0141421	1	1889.91	By MS/MS	By MS/MS	By MS/MS	By MS/MS	2;3	2.95e-14	1	1	2	1	74.5	65.965	26347	033016_Q_jrc_GlyGlyIP
HVEAVAYYKK	GlyGly (K)	SGTA	O43765	Small glutamine-rich tetratricopeptide repeat-containing protein alpha	1.3	1.13	#DIV/0!	#DIV/0!	1	1320.68	By matching	By MS/MS	By MS/MS	By matching	3	0.00037458		1	1		21.846	15.059	3900	030317_Q_jrc_GGIP_M6132_Elution_R
LNESTFDTQITKK	GlyGly (K)	PRKDC	P78527;P78527-2	DNA-dependent protein kinase catalytic subunit	1.3	1.01	#DIV/0!	#DIV/0!	1	1637.83	By matching	By matching	By MS/MS	By matching	3	7.79e-05		1	1		73.924	67.037	26661	033016_Q_jrc_GlyGlyIP
ILLQSKNAGAVIGK	GlyGly (K)	HNRNPK	P61978-3;P61978;P61978-2;Q5T6W2;S4R457	Heterogeneous nuclear ribonucleoprotein K	1.3	0.85	#DIV/0!	0.721249	1	1524.9	By matching	By matching	By MS/MS	By matching	2;3	0.00010944		1	2	2	84.428	73.557	28985	033016_Q_jrc_GlyGlyIP
YSTIPKFGIEK	GlyGly (K)	HGS	O14964-2;O14964;I3L1P5	Hepatocyte growth factor-regulated tyrosine kinase substrate	1.3	0.75	#DIV/0!	0.141421	1	1395.74	By MS/MS	By matching	By MS/MS	By matching	3	0.0014973	1		1	1	97.384	89.153	29634	030317_Q_jrc_GGIP_M6132_Elution_F
VLYPNDNFFEGKELR	GlyGly (K)	PYGL;PYGB	E9PK47;P06737-2;P06737;P11216	Phosphorylase;Glycogen phosphorylase, liver form;Glycogen phosphorylase, brain form	1.3		0.113137	#DIV/0!	1	1953.96	By MS/MS	By MS/MS	By matching	By matching	3	1.26e-08	1	1			145.51	145.69	52047	030317_Q_jrc_GGIP_M6132_Elution_R
YFTQKEETESGSGPK	GlyGly (K)	CHRNA5	P30532	Neuronal acetylcholine receptor subunit alpha-5	1.295		0.247487	#DIV/0!	1	1800.82	By MS/MS	By MS/MS	By matching	By matching	3	5.39e-05	1	1			25.072	24.795	7024	030317_Q_jrc_GGIP_M6132_Elution_R
AKLVILANNCPALR	GlyGly (K)	RPL30	E5RI99;P62888;E5RJH3	60S ribosomal protein L30	1.29		#DIV/0!	#DIV/0!	1	1666.92	By MS/MS	By matching	By matching	By matching	3	0.0063681	1				122.15	122.15	42563	030317_Q_jrc_GGIP_M6132_Elution_F
LQYYDKVLR	GlyGly (K)	NUP160	G3V198;Q12769;E9PR16	Nuclear pore complex protein Nup160	1.29		0.806102	#DIV/0!	1	1310.7	By MS/MS	By MS/MS	By matching	By matching	3	0.0013456	1	1			77.885	77.908	25220	030317_Q_jrc_GGIP_M6132_Elution_F
LLFEGAGSNPGDKTLEDR	GlyGly (K)	ATP6V0D1	J3QL14;R4GN72;F5GYQ1;P61421	V-type proton ATPase subunit d 1	1.29		#DIV/0!	#DIV/0!	1	2031.99	By matching	By MS/MS	By matching	By matching	3	5.89e-07		1			117.05	117.19	40627	030317_Q_jrc_GGIP_M6132_Elution_R
IPKEQGVLSFWR	GlyGly (K)	SLC25A6;SLC25A5	P12236;P05141	ADP/ATP translocase 3;ADP/ATP translocase 3, N-terminally processed;ADP/ATP translocase 2;ADP/ATP translocase 2, N-terminally processed	1.29		#DIV/0!	#DIV/0!	1	1572.84	By MS/MS	By matching	By matching	By matching	3	0.00085428	1				136.92	136.92	48222	030317_Q_jrc_GGIP_M6132_Elution_F
KYLDGLDVCR	GlyGly (K)	GGCX	P38435-2;P38435;F8WCF0;F8WB98;F8WDU9	Vitamin K-dependent gamma-carboxylase	1.29		#DIV/0!	#DIV/0!	1	1352.64	By matching	By MS/MS	By matching	By matching	3	0.0017029		1			104.63	104.78	35580	030317_Q_jrc_GGIP_M6132_Elution_R
FDLMYAKR	GlyGly (K)	TUBA1A;TUBA3C;TUBA8;TUBAL3;TUBA1B;TUBA4A;TUBA1C	Q71U36-2;Q71U36;Q13748;V9GZ17;A6NHL2-2;A6NHL2;P68363;P68363-2;P68366-2;P68366;F5H5D3;Q9BQE3;C9J2C0;Q9NY65-2;Q9NY65	Tubulin alpha-1A chain;Tubulin alpha-3C/D chain;Tubulin alpha chain-like 3;Tubulin alpha-1B chain;Tubulin alpha-4A chain;Tubulin alpha-1C chain;Tubulin alpha-8 chain	1.29		#DIV/0!	#DIV/0!	1	1156.57	By matching	By MS/MS	By matching	By matching	2	0.0079403		1			84.987	85.033	27901	030317_Q_jrc_GGIP_M6132_Elution_R
GADFLVTEVENGGSLGSKK	GlyGly (K)	PKM	P14618;P14618-3;P14618-2;B4DNK4;H3BTN5;H3BQ34	Pyruvate kinase PKM;Pyruvate kinase	1.29	1.67	#DIV/0!	#DIV/0!	1	2021.01	By MS/MS	By matching	By MS/MS	By matching	3	7.46e-08	1		1		147.38	143.57	50719	030317_Q_jrc_GGIP_M6132_Elution_F
AVLKFAAATGATPIAGR	GlyGly (K)	RPSA	C9J9K3;A0A0C4DG17;P08865;F8WD59	40S ribosomal protein SA	1.29	1.01	#DIV/0!	#DIV/0!	1	1727.97	By matching	By MS/MS	By MS/MS	By matching	3	8.31e-06		1	2		112.26	106.67	40292	033016_Q_jrc_GlyGlyIP
GTEVQVDDIKR	GlyGly (K)	RUVBL2	Q9Y230;Q9Y230-2	RuvB-like 2	1.29	0.965	#DIV/0!	0.0777817	1	1372.69	By matching	By MS/MS	By MS/MS	By MS/MS	2;3	0.00018752		1	2	2	55.748	44.278	18853	033016_Q_jrc_GlyGlyIP
LLDLVQQSCNYKQLR	GlyGly (K)	NHP2L1	P55769;B1AHD1	NHP2-like protein 1;NHP2-like protein 1, N-terminally processed	1.29	0.775	#DIV/0!	0.176777	1	1992.01	By MS/MS	By matching	By MS/MS	By MS/MS	3	4.65e-05	1		1	1	146.25	141.76	52023	033016_Q_jrc_GlyGlyIP
KQLSSTVFK	GlyGly (K)	FANCD2	Q9BXW9;Q9BXW9-1;H7BZJ7;Q9BXW9-3	Fanconi anemia group D2 protein	1.285	1.515	0.0353553	0.247487	1	1150.63	By matching	By MS/MS	By MS/MS	By MS/MS	2	0.0021952	1	1	1	1	35.228	28.064	11124	040816_Q_jrc_SILAC_GG_IP2
TVLKLASEEPPDDEEALATIR	GlyGly (K)	ATXN10	Q9UBB4-2;Q9UBB4;B1AHE4	Ataxin-10	1.285	1.17	0.671751	#DIV/0!	1	2410.22	By MS/MS	By MS/MS	By MS/MS	By matching	3	1.34e-06	1	1	3		160.11	156.4	56908	033016_Q_jrc_GlyGlyIP
VYKTYNGTNPDAASR	GlyGly (K)	TSPAN3	H0YKJ9;O60637-3;O60637-2;O60637	Tetraspanin-3	1.28		#DIV/0!	#DIV/0!	1	1769.83	By matching	By MS/MS	By matching	By matching	3	0.00011574		1			24.995	24.44	6832	030317_Q_jrc_GGIP_M6132_Elution_R
AYDPKGGLDNAR	GlyGly (K)	GLUL	P15104	Glutamine synthetase	1.28		0.0989949	#DIV/0!	1	1389.66	By MS/MS	By MS/MS	By matching	By matching	2;3	4.47e-05	2	2			35.072	34.895	10420	030317_Q_jrc_GGIP_M6132_Elution_R
TTSASSHLNKGIK	Acetyl (Protein N-term);GlyGly (K)	GLUL	P15104;A0A087WYJ1	Glutamine synthetase	1.28		0.0424264	#DIV/0!	1	1498.77	By MS/MS	By MS/MS	By matching	By matching	3	0.00038538	1	1			26.262	26.034	7321	030317_Q_jrc_GGIP_M6132_Elution_F
AKTGGAYGEDLGADYNLSQVCDGK	GlyGly (K)	FASN	P49327;A0A0U1RQF0	Fatty acid synthase;[Acyl-carrier-protein] S-acetyltransferase;[Acyl-carrier-protein] S-malonyltransferase;3-oxoacyl-[acyl-carrier-protein] synthase;3-oxoacyl-[acyl-carrier-protein] reductase;3-hydroxyacyl-[acyl-carrier-protein] dehydratase;Enoyl-[acyl-carrier-protein] reductase;Oleoyl-[acyl-carrier-protein] hydrolase	1.28		#DIV/0!	#DIV/0!	1	2603.14	By MS/MS	By matching	By matching	By matching	3	0.00016633	1				134.11	134.11	47044	030317_Q_jrc_GGIP_M6132_Elution_F
LAAIVAKQVLLGR	GlyGly (K)	RPL13A	M0QYS1;P40429	60S ribosomal protein L13a	1.275		0.0636396	#DIV/0!	1	1464.91	By MS/MS	By MS/MS	By matching	By matching	3	0.0072692	1	1			129.45	129.58	45523	030317_Q_jrc_GGIP_M6132_Elution_R
QDITFFDANKTGQLVSR	GlyGly (K)	ABCB8	C9JYI3;C9JTY4;Q9NUT2-5;Q9NUT2-4;Q9NUT2-3;Q9NUT2-2;Q9NUT2	ATP-binding cassette sub-family B member 8, mitochondrial	1.27		#DIV/0!	#DIV/0!	1	2053.02	By MS/MS	By matching	By matching	By matching	3	0.0005168	1				152.27	152.27	54151	030317_Q_jrc_GGIP_M6132_Elution_F
NTLDGYGIHPKSIDLDNYFTAR	GlyGly (K)	NFE2L1	J3QLQ1;J3QQY8;J9JIE5;Q14494-2;Q14494	Nuclear factor erythroid 2-related factor 1	1.27		#DIV/0!	#DIV/0!	1	2623.27	By MS/MS	By matching	By matching	By matching	4	3.32e-13	1				178.62	178.62	64154	030317_Q_jrc_GGIP_M6132_Elution_F
AIAKGVGIISEGNETVEDIAAR	GlyGly (K)	ATP1A1;ATP1A3;ATP1A2	P05023-3;P05023-4;P05023;M0R116;A0A0A0MT26;P13637;P13637-2;P13637-3;B1AKY9;P50993;H0Y7C1	Sodium/potassium-transporting ATPase subunit alpha-1;Sodium/potassium-transporting ATPase subunit alpha-3;Sodium/potassium-transporting ATPase subunit alpha-2	1.27		#DIV/0!	#DIV/0!	1	2326.21	By MS/MS	By MS/MS	By matching	By matching	3	3.55e-22	1	1			146.15	146.15	51811	030317_Q_jrc_GGIP_M6132_Elution_F
IMESFKNMVPQQALVIR	GlyGly (K)	ATP1A1;ATP1A3;ATP1A4	P05023-3;P05023-4;P05023;P05023-2;M0R116;A0A0A0MT26;P13637;P13637-2;P13637-3;Q13733;Q5TC01;M0QXF2;E9PRA5	Sodium/potassium-transporting ATPase subunit alpha-1;Sodium/potassium-transporting ATPase subunit alpha-3;Sodium/potassium-transporting ATPase subunit alpha-4	1.27		0.0707107	#DIV/0!	1	2117.11	By MS/MS	By MS/MS	By matching	By matching	3	3.24e-05	1	1			181.47	181.69	65227	030317_Q_jrc_GGIP_M6132_Elution_F
ELQELVQYPVEHPDKFLK	GlyGly (K)	VCP	P55072	Transitional endoplasmic reticulum ATPase	1.27		0.19799	#DIV/0!	1	2325.2	By MS/MS	By MS/MS	By matching	By matching	4	0.0002999	1	1			166.3	166.47	59526	030317_Q_jrc_GGIP_M6132_Elution_F
KYEPPVPTR	GlyGly (K)	PSMC1	P62191	26S protease regulatory subunit 4	1.27		#DIV/0!	#DIV/0!	1	1199.63	By matching	By MS/MS	By matching	By matching	3	0.00014403		1			32.801	32.447	9489	030317_Q_jrc_GGIP_M6132_Elution_R
STNICSFKDR	Acetyl (Protein N-term);GlyGly (K)	FAM72A;FAM72B;FAM72D;FAM72C	U3KQ03;A0A087WZP4;A0A087WSW5;Q86X60;Q6L9T8;Q5TYM5;H0Y354	Protein FAM72B;Protein FAM72D;Protein FAM72A;Protein FAM72C	1.27	0.86	#DIV/0!	0.169706	1	1383.61	By MS/MS	By MS/MS	By MS/MS	By MS/MS	2	0.00027398	1	1	1	1	108.57	101.04	35429	040816_Q_jrc_SILAC_GG_IP2
VAPEEHPVLLTEAPLNPKANR	GlyGly (K)	ACTG1;ACTB	P63261;P60709;I3L3I0;I3L1U9;I3L4N8;I3L3R2;E7EVS6;G5E9R0;J3KT65	Actin, cytoplasmic 2;Actin, cytoplasmic 2, N-terminally processed;Actin, cytoplasmic 1;Actin, cytoplasmic 1, N-terminally processed	1.27	0.64	#DIV/0!	#DIV/0!	1	2408.28	By matching	By MS/MS	By MS/MS	By matching	3;4	1.06e-06		3	1		108.34	104.57	35627	030317_Q_jrc_GGIP_M6132_Elution_R
KHLGTLNFGGIR	GlyGly (K)	ATP6V0A1	B7Z641;B7Z2A9;Q93050-1;Q93050;Q93050-3;F5H1T6;K7ERA0;K7ERA6	V-type proton ATPase 116 kDa subunit a isoform 1	1.265		0.205061	#DIV/0!	1	1425.78	By MS/MS	By MS/MS	By matching	By matching	3	5.26e-06	2	1			62.824	62.797	19982	030317_Q_jrc_GGIP_M6132_Elution_F
KGVAINMVTEEDKR	2 GlyGly (K)	EIF4A1	P60842	Eukaryotic initiation factor 4A-I	1.265	0.62	0.502046	#DIV/0!	2	1816.91	By matching	By MS/MS	By MS/MS	By matching	3;4	0.00021739	2	1	2		53.226	47.227	20014	033016_Q_jrc_GlyGlyIP
LDHKFDLMYAK	GlyGly (K)	TUBA1A;TUBA3C;TUBA8;TUBAL3;TUBA1B;TUBA4A;TUBA1C	Q71U36-2;Q71U36;Q13748;V9GZ17;A6NHL2-2;A6NHL2;P68363;P68363-2;P68366-2;P68366;F5H5D3;Q9BQE3;C9J2C0;Q9NY65-2;Q9NY65	Tubulin alpha-1A chain;Tubulin alpha-3C/D chain;Tubulin alpha chain-like 3;Tubulin alpha-1B chain;Tubulin alpha-4A chain;Tubulin alpha-1C chain;Tubulin alpha-8 chain	1.265	1.64	0.190919	#DIV/0!	1	1493.73	By matching	By MS/MS	By MS/MS	By matching	3	0.00028462	1	1	1		89.428	85.204	33074	033016_Q_jrc_GlyGlyIP
VKIMLPWDPTGK	GlyGly (K)	RPS3	P23396;P23396-2;E9PL09;E9PPU1;H0YEU2;E9PSF4	40S ribosomal protein S3	1.26		0.282843	#DIV/0!	1	1497.8	By MS/MS	By MS/MS	By matching	By matching	3	0.00034581	1	1			160.64	160.81	58164	030317_Q_jrc_GGIP_M6132_Elution_R
GWAFKNPDTIEQCR	GlyGly (K)	ERGIC3	Q9Y282-2;Q9Y282;Q9Y282-3;H0Y5K5;H0Y621	Endoplasmic reticulum-Golgi intermediate compartment protein 3	1.26		#DIV/0!	#DIV/0!	1	1835.83	By MS/MS	By matching	By matching	By matching	3	0.0016638	1				116.12	116.12	40171	030317_Q_jrc_GGIP_M6132_Elution_F
LLLPGELAKHAVSEGTK	GlyGly (K)	HIST1H2BL;HIST1H2BN;HIST1H2BM;HIST1H2BH;HIST2H2BF;HIST1H2BD;HIST1H2BA;HIST2H2BE;HIST1H2BB;HIST1H2BO;HIST3H2BB;HIST1H2BJ	Q99880;U3KQK0;Q99879;Q99877;Q93079;Q5QNW6;P58876;Q5QNW6-2;Q96A08;Q16778;P33778;P23527;Q8N257;P06899	Histone H2B type 1-L;Histone H2B;Histone H2B type 1-M;Histone H2B type 1-N;Histone H2B type 1-H;Histone H2B type 2-F;Histone H2B type 1-D;Histone H2B type 1-A;Histone H2B type 2-E;Histone H2B type 1-B;Histone H2B type 1-O;Histone H2B type 3-B;Histone H2B type 1-J	1.26	1.24	0.113137	0.0848528	1	1876.04	By MS/MS	By MS/MS	By MS/MS	By MS/MS	2;3;4	5.63e-10	2	2	12	5	125.18	117.49	42322	033016_Q_jrc_GlyGlyIP
YVASYLLAALGGNSSPSAKDIK	GlyGly (K)	RPLP2	P05387	60S acidic ribosomal protein P2	1.26	1.21	#DIV/0!	#DIV/0!	1	2338.22	By MS/MS	By matching	By MS/MS	By matching	3	6.37e-10	1		3		185.29	182.36	65607	033016_Q_jrc_GlyGlyIP
KFYGPEGPYGVFAGR	GlyGly (K)	PGRMC1	O00264	Membrane-associated progesterone receptor component 1	1.26		0.183848	#DIV/0!	1	1757.85	By MS/MS	By MS/MS	By matching	By matching	3	0.00022352	1	1			124.38	124.5	43468	030317_Q_jrc_GGIP_M6132_Elution_R
CSECIDWGEKR	GlyGly (K)	TMEM50A	O95807	Transmembrane protein 50A	1.255		0.318198	#DIV/0!	1	1554.61	By MS/MS	By MS/MS	By matching	By matching	2;3	4.5e-05	2	2			92.653	92.75	30877	030317_Q_jrc_GGIP_M6132_Elution_R
LYLADPMKAR	GlyGly (K)	SRP9	P49458;E9PE20;P49458-2	Signal recognition particle 9 kDa protein	1.255		0.0494975	#DIV/0!	1	1290.68	By MS/MS	By MS/MS	By matching	By matching	2;3	0.0010406	1	2			82.869	82.892	27120	030317_Q_jrc_GGIP_M6132_Elution_F
LIVKEYEVR	GlyGly (K)	TSPYL1	Q9H0U9	Testis-specific Y-encoded-like protein 1	1.255		0.120208	#DIV/0!	1	1261.7	By MS/MS	By MS/MS	By matching	By matching	2;3	0.00076708	1	2			62.81	62.774	19789	030317_Q_jrc_GGIP_M6132_Elution_R
FLTKGDNNAVDDR	GlyGly (K)	SEC11A;SEC11B	H0YKT4;P67812-2;P67812;H0YNX5;H0YNG3;P67812-4;P0C7V7;P67812-3	Signal peptidase complex catalytic subunit SEC11A;Putative signal peptidase complex catalytic subunit SEC11B	1.255	1.2	0.00707107	#DIV/0!	1	1577.74	By MS/MS	By MS/MS	By matching	By MS/MS	2;3	1.28e-05	3	3		1	46.355	43.116	13042	030317_Q_jrc_GGIP_M6132_Elution_R
LTTDVQEFKSSFK	GlyGly (K)	ABCB8	C9JYI3;C9JTY4;Q9NUT2-5;Q9NUT2-4;Q9NUT2-3;Q9NUT2-2;Q9NUT2	ATP-binding cassette sub-family B member 8, mitochondrial	1.25		#DIV/0!	#DIV/0!	1	1642.82	By matching	By MS/MS	By matching	By matching	3	0.0010851		1			111.52	111.66	38335	030317_Q_jrc_GGIP_M6132_Elution_R
EFGNTLEDKAR	GlyGly (K)	APOC1	K7EKP1;K7ERI9;K7EJI9;K7ELM9;K7EPF9;P02654	Apolipoprotein C-I;Truncated apolipoprotein C-I	1.25		#DIV/0!	#DIV/0!	1	1392.66	By matching	By MS/MS	By matching	By matching	3	0.0012772		1			53.488	53.334	16539	030317_Q_jrc_GGIP_M6132_Elution_R
FGMTPSKGVLFYGPPGCGK	GlyGly (K)	VCP	P55072	Transitional endoplasmic reticulum ATPase	1.25		#DIV/0!	#DIV/0!	1	2114	By matching	By MS/MS	By matching	By matching	3	0.00012477		1			157.65	157.99	56933	030317_Q_jrc_GGIP_M6132_Elution_R
GTTSYADQMFLLKR	GlyGly (K)	TRPC4AP	Q8TEL6-3;Q8TEL6	Short transient receptor potential channel 4-associated protein	1.25		0.325269	#DIV/0!	1	1743.86	By MS/MS	By MS/MS	By matching	By matching	3	0.00019636	1	1			130.65	130.77	46046	030317_Q_jrc_GGIP_M6132_Elution_R
LVLGKAYSYSASPQR	GlyGly (K)	TMEM39B	Q9GZU3-4;Q9GZU3	Transmembrane protein 39B	1.25		#DIV/0!	#DIV/0!	1	1752.92	By matching	By MS/MS	By matching	By matching	3	5.64e-05		1			77.638	77.684	25039	030317_Q_jrc_GGIP_M6132_Elution_R
TVKNCLALADDKK	GlyGly (K)	H2AFY	O75367-2;O75367-3;O75367;B4DJC3	Core histone macro-H2A.1;Histone H2A	1.25	1.5	#DIV/0!	#DIV/0!	2	1589.81	By matching	By matching	By MS/MS	By matching	3	0.00014961	1		1		46.043	38.582	17049	033016_Q_jrc_GlyGlyIP
IGIFGQDEDVTSKAFTGR	GlyGly (K)	ATP2A2	H7C5W9;P16615-5;P16615-2;P16615-3;P16615-4;P16615	Sarcoplasmic/endoplasmic reticulum calcium ATPase 2	1.25	1.32	#DIV/0!	#DIV/0!	1	2054.01	By matching	By MS/MS	By MS/MS	By matching	3	4.49e-05		1	1		166.98	164.5	59703	030317_Q_jrc_GGIP_M6132_Elution_R
LLEPVLLLGKER	GlyGly (K)	RPS16	M0R210;P62249;M0R3H0;A0A087WZ27;M0QX76;M0R1M5;Q6IPX4	40S ribosomal protein S16	1.25	1.3	0.127279	#DIV/0!	1	1492.9	By MS/MS	By MS/MS	By MS/MS	By matching	3	0.00013187	1	1	1		159.45	157.43	56836	030317_Q_jrc_GGIP_M6132_Elution_R
HAVSEGTKAVTK	GlyGly (K)	HIST1H2BL;HIST1H2BN;HIST1H2BM;HIST1H2BH;HIST2H2BF;HIST1H2BD;HIST1H2BA;HIST2H2BE;HIST1H2BB;HIST1H2BO;HIST3H2BB;HIST1H2BJ	Q99880;U3KQK0;Q99879;Q99877;Q93079;Q5QNW6;P58876;Q5QNW6-2;Q96A08;Q16778;P33778;P23527;Q8N257;P06899	Histone H2B type 1-L;Histone H2B;Histone H2B type 1-M;Histone H2B type 1-N;Histone H2B type 1-H;Histone H2B type 2-F;Histone H2B type 1-D;Histone H2B type 1-A;Histone H2B type 2-E;Histone H2B type 1-B;Histone H2B type 1-O;Histone H2B type 3-B;Histone H2B type 1-J	1.25	1.295	#DIV/0!	0.120208	1	1340.7	By matching	By MS/MS	By MS/MS	By MS/MS	2;3	2.12e-19		1	2	1	11.612	2.5708	3143	033016_Q_jrc_GlyGlyIP
GALQNIIPASTGAAKAVGK	GlyGly (K)	GAPDH	P04406;E7EUT5;P04406-2	Glyceraldehyde-3-phosphate dehydrogenase	1.25	1.26	0.0848528	0.0707107	1	1880.05	By MS/MS	By MS/MS	By MS/MS	By MS/MS	3	5.59e-08	1	1	1	1	115.97	110.76	41486	033016_Q_jrc_GlyGlyIP
KACADATLSQITNNIDPVGR	GlyGly (K)	GNB1	B1AKQ8;F6UT28;P62873-2;P62873	Guanine nucleotide-binding protein G(I)/G(S)/G(T) subunit beta-1	1.245		0.403051	#DIV/0!	1	2258.1	By MS/MS	By MS/MS	By matching	By matching	3	3.33e-08	1	1			165.09	165.26	58980	030317_Q_jrc_GGIP_M6132_Elution_F
VLQKDAEQESQMR	GlyGly (K)	WRB	C9JLV3;A0A096LNT6;H7BYE5;B7Z1T1;O00258-2;O00258	Tail-anchored protein insertion receptor WRB	1.245		0.0777817	#DIV/0!	1	1674.8	By MS/MS	By MS/MS	By matching	By matching	3	0.00017701	1	1			26.446	26.219	7522	030317_Q_jrc_GGIP_M6132_Elution_R
FLLKSCPLLTK	GlyGly (K)	ABHD2	P08910;H3BMT2;H3BUZ6	Abhydrolase domain-containing protein 2	1.245	1.18	0.0636396	#DIV/0!	1	1433.8	By MS/MS	By MS/MS	By MS/MS	By matching	3	0.00082259	1	1	1		140.22	137.8	48770	030317_Q_jrc_GGIP_M6132_Elution_R
APKSVTDYAQQNPAAQIPAR	GlyGly (K)	MYO6	A0A0A0MRM8;Q9UM54-6	Unconventional myosin-VI	1.245	1.06	0.00707107	0.169706	1	2239.13	By MS/MS	By MS/MS	By MS/MS	By MS/MS	3;4	7.45e-34	1	2	2	2	104.53	97.826	33315	030317_Q_jrc_GGIP_M6132_Elution_F
QGAIVAVTGDGVNDSPALKK	GlyGly (K)	ATP1A1;ATP1A3;ATP1A2	P05023-3;P05023-4;P05023;M0R116;A0A0A0MT26;P13637;P13637-2;P13637-3;B1AKY9;P50993;H0Y7C1	Sodium/potassium-transporting ATPase subunit alpha-1;Sodium/potassium-transporting ATPase subunit alpha-3;Sodium/potassium-transporting ATPase subunit alpha-2	1.24	0.88	0.169706	0.169706	1	2053.08	By MS/MS	By MS/MS	By MS/MS	By MS/MS	3	3.57e-15	1	1	2	1	100.81	94.722	33592	040816_Q_jrc_SILAC_GG_IP2
DWAAKGPYLLGVK	GlyGly (K)	IREB2	A0A0A6YY96;P48200;H0YN46	Iron-responsive element-binding protein 2	1.24		#DIV/0!	#DIV/0!	1	1530.82	By MS/MS	By matching	By matching	By matching	3	0.00047931	1				150.93	150.93	53562	030317_Q_jrc_GGIP_M6132_Elution_F
KVEITTETIK	GlyGly (K)	PIGK	B1AK81;Q92643-2;Q92643;A6NEM5	GPI-anchor transamidase	1.24		#DIV/0!	#DIV/0!	1	1274.71	By MS/MS	By matching	By matching	By matching	3	0.0010143	1				40.634	40.634	12122	030317_Q_jrc_GGIP_M6132_Elution_F
DVAEYSEAKEVR	GlyGly (K)	SLC26A6	G3XAC1;A0A0C4DFT5;Q86YZ4;Q9BXS9-6;Q9BXS9-5;Q9BXS9-7;Q9BXS9-4;Q9BXS9-2;Q9BXS9-3;Q9BXS9	Solute carrier family 26 member 6	1.24		#DIV/0!	#DIV/0!	1	1508.71	By matching	By MS/MS	By matching	By matching	3	0.00031521		1			53.217	53.062	16425	030317_Q_jrc_GGIP_M6132_Elution_R
CELIKESEVK	GlyGly (K)	PPP4C	H3BV22;H3BTA2;P60510;H3BPN5;H3BVE3;I3L4X0	Serine/threonine-protein phosphatase;Serine/threonine-protein phosphatase 4 catalytic subunit	1.24		#DIV/0!	#DIV/0!	1	1348.65	By matching	By MS/MS	By matching	By matching	2	0.0014902		1			64.144	64.19	20151	030317_Q_jrc_GGIP_M6132_Elution_R
ALDGPEQMELEEGKAGSGLR	Acetyl (Protein N-term);GlyGly (K)	PSMC5	P62195;J3QQM1;J3KTQ9;J3QSE0	26S protease regulatory subunit 8	1.24		0.0848528	#DIV/0!	1	2242.05	By MS/MS	By MS/MS	By matching	By matching	3	8.97e-05	1	2			163.05	163.23	59145	030317_Q_jrc_GGIP_M6132_Elution_R
RNPDTQWITKPVHK	GlyGly (K)	RPL15	P61313;E7EQV9;E7ENU7	60S ribosomal protein L15;Ribosomal protein L15	1.24	2.15	0.325269	#DIV/0!	2	1832.96	By MS/MS	By MS/MS	By MS/MS	By matching	4	0.0001908	1	1	1		41.789	36.73	10910	030317_Q_jrc_GGIP_M6132_Elution_R
TCPICKQPVHR	GlyGly (K)	RNF167	I3L0L6;Q9H6Y7	E3 ubiquitin-protein ligase RNF167	1.23		0.0989949	#DIV/0!	1	1510.7	By MS/MS	By MS/MS	By matching	By matching	3	0.00012957	1	1			30.756	30.529	8816	030317_Q_jrc_GGIP_M6132_Elution_R
KIAAEYYDNLPHYNSWIK	GlyGly (K)	DEGS1	O15121	Sphingolipid delta(4)-desaturase DES1	1.23		#DIV/0!	#DIV/0!	1	2338.14	By matching	By MS/MS	By matching	By matching	4	0.00026606		1			139.06	139.41	49500	030317_Q_jrc_GGIP_M6132_Elution_R
MNPGPGGKLGHALR	GlyGly (K)	SLC19A1	P41440-2;P41440;H3BTQ3;P41440-3	Folate transporter 1	1.23		0.296985	#DIV/0!	1	1517.79	By MS/MS	By MS/MS	By MS/MS	By matching	3	0.0012816	2	1	1		31.265	31.038	9149	030317_Q_jrc_GGIP_M6132_Elution_R
NNVVINYKDMNHTNSYGIIR	GlyGly (K)	PRPF8	Q6P2Q9;I3L0J9	Pre-mRNA-processing-splicing factor 8	1.23		#DIV/0!	#DIV/0!	1	2478.21	By matching	By MS/MS	By matching	By matching	4	2.29e-06		1			108.5	108.64	37167	030317_Q_jrc_GGIP_M6132_Elution_R
KLFETQESGDLNEELVK	GlyGly (K)	MIB1	Q86YT6	E3 ubiquitin-protein ligase MIB1	1.23		0.127279	#DIV/0!	1	2092.03	By MS/MS	By MS/MS	By MS/MS	By matching	3	8.95e-06	1	1	1		125.4	125.52	43977	030317_Q_jrc_GGIP_M6132_Elution_R
MLEHLSSLPTQMDYKGQK	GlyGly (K)	SPCS1	Q9Y6A9	Signal peptidase complex subunit 1	1.23		0.169706	#DIV/0!	1	2219.07	By MS/MS	By MS/MS	By matching	By matching	3;4	2.04e-11	2	2			108.85	108.93	37378	030317_Q_jrc_GGIP_M6132_Elution_R
LGDVISIQPCPDVKYGK	GlyGly (K)	VCP	P55072;C9JUP7;C9IZA5	Transitional endoplasmic reticulum ATPase	1.23	1.17	0.0565685	0.113137	1	2003	By MS/MS	By MS/MS	By MS/MS	By MS/MS	3	3.44e-05	1	1	1	1	146.14	142.89	52366	033016_Q_jrc_GlyGlyIP
AAVPDAVGKCR	GlyGly (K)	ATP1A1;ATP1A3;ATP1A2	P05023-3;P05023-4;P05023;P05023-2;M0R116;A0A0A0MT26;P13637;P13637-2;P13637-3;B1AKY9;P50993;H0Y7C1	Sodium/potassium-transporting ATPase subunit alpha-1;Sodium/potassium-transporting ATPase subunit alpha-3;Sodium/potassium-transporting ATPase subunit alpha-2	1.23	1.14	#DIV/0!	#DIV/0!	1	1257.61	By matching	By MS/MS	By matching	By matching	2;3	0.00043936		2	1		37.971	33.094	9844	030317_Q_jrc_GGIP_M6132_Elution_R
KLLLDPSSPPTK	GlyGly (K)	LAMTOR1	Q6IAA8;F5GX19;F5H3Y3;H0YFI1;F5H479	Ragulator complex protein LAMTOR1	1.23	1.14	0.226274	#DIV/0!	1	1408.79	By matching	By MS/MS	By MS/MS	By matching	3	0.00013144	1	1	1		80.184	75.793	29727	033016_Q_jrc_GlyGlyIP
YGICAHENKELANAR	GlyGly (K)	ZDHHC13	Q8IUH4	Palmitoyltransferase ZDHHC13	1.23	1.11	#DIV/0!	#DIV/0!	1	1859.86	By matching	By matching	By MS/MS	By matching	4	0.0002816		1	1		60.274	52.886	22002	033016_Q_jrc_GlyGlyIP
TASAEEIKAFEK	GlyGly (K)	PLAA	E5RIM3;Q9Y263	Phospholipase A-2-activating protein	1.23	1.045	#DIV/0!	0.304056	1	1436.71	By matching	By matching	By MS/MS	By MS/MS	3	0.00014816	1		1	1	71.966	62.399	25370	033016_Q_jrc_GlyGlyIP
NPEAEEMKATYINLKPAR	GlyGly (K)	CUEDC2	Q9H467	CUE domain-containing protein 2	1.23	0.83	#DIV/0!	#DIV/0!	2	2188.09	By matching	By matching	By MS/MS	By matching	4	1.04e-05		1	1		101.7	95.618	36685	033016_Q_jrc_GlyGlyIP
YVECSALTQKGLK	GlyGly (K)	CDC42	P60953	Cell division control protein 42 homolog	1.23	0.78	0.0424264	0.155563	1	1610.8	By MS/MS	By MS/MS	By MS/MS	By MS/MS	2;3	9.71e-05	1	1	1	2	88.657	80.892	31546	033016_Q_jrc_GlyGlyIP
ALAAKPGLDTYSLGGGGAAR	GlyGly (K)	NAGLU	P54802	Alpha-N-acetylglucosaminidase;Alpha-N-acetylglucosaminidase 82 kDa form;Alpha-N-acetylglucosaminidase 77 kDa form	1.225		0.0353553	#DIV/0!	1	1959.02	By MS/MS	By MS/MS	By matching	By matching	3	8.26e-06	1	1			100.49	100.56	33956	030317_Q_jrc_GGIP_M6132_Elution_R
YLENGKETLQR	GlyGly (K)	HLA-B;HLA-F;HLA-C;HLA-H;HLA-A	Q29836;Q29718;P30495;P30493;P30492;A0A0G2JNV5;A0A0G2JNF2;D0EV57;A0A0G2JPA3;A0A0G2JH66;P30511-2;Q29960-2;P30511;Q95365;Q29940;Q04826;P30685;P30491;P30488;P30487;P30485;P30484;P30483;P30481;P30475;P30464;P30461;P18465;P18463;P10319;P03989;P01893;P16188;P13746;Q29960;Q29865;Q07000;P30504;P13746-2;P30511-3;O19617;A2AEA2;P10321;Q29963;P30510;P30508;P01892;A0A0G2JNY4;P10316;Q9GJ45;Q09160;P01891;P30459;…	HLA class I histocompatibility antigen, B-67 alpha chain;HLA class I histocompatibility antigen, B-82 alpha chain;HLA class I histocompatibility antigen, B-56 alpha chain;HLA class I histocompatibility antigen, B-55 alpha chain;HLA class I histocompatibility antigen, B-54 alpha chain;HLA class I histocompatibility antigen, alpha chain F;HLA class I histocompatibility antigen, Cw-16 alpha chain;HL…	1.225		0.0636396	#DIV/0!	1	1463.74	By MS/MS	By MS/MS	By matching	By matching	2;3	3.29e-08	3	4			36.434	36.273	10683	030317_Q_jrc_GGIP_M6132_Elution_F
VLVNDAQKVTEGQQER	GlyGly (K)	TRIM28	Q13263-2;Q13263	Transcription intermediary factor 1-beta	1.225	1.27	0.388909	0.254558	1	1926.98	By MS/MS	By MS/MS	By MS/MS	By MS/MS	3;4	2.13e-09	1	1	2	1	64.759	55.943	22848	033016_Q_jrc_GlyGlyIP
TSLPWQGLKAATK	GlyGly (K)	CSNK1A1	P48729-3;P48729;P48729-2;D6REM4;H0Y9X2;U3KQK7;E7ETM0;U3KPX3	Casein kinase I isoform alpha	1.225	1.04	0.92631	#DIV/0!	1	1513.83	By matching	By matching	By MS/MS	By matching	3	0.00037175	1	1	1		106.67	102.85	39230	033016_Q_jrc_GlyGlyIP
KSPVAKDVDLEFLAK	GlyGly (K)	VCP	P55072	Transitional endoplasmic reticulum ATPase	1.22	1.12	0.183848	0.155563	2	1772.97	By MS/MS	By MS/MS	By MS/MS	By MS/MS	3;4	4e-12	2	2	2	1	113.61	109.06	41207	033016_Q_jrc_GlyGlyIP
ASGADSKGDDLSTAILK	Acetyl (Protein N-term);GlyGly (K)	VCP	P55072	Transitional endoplasmic reticulum ATPase	1.22	1.115	0.141421	0.148492	1	1803.88	By MS/MS	By MS/MS	By MS/MS	By MS/MS	2;3	9.82e-48	2	2	4	2	142.52	138.78	49813	030317_Q_jrc_GGIP_M6132_Elution_R
TLFLFWDSLK	GlyGly (K)	COMMD2	F8WC41		1.22		#DIV/0!	#DIV/0!	0	1382.72	By MS/MS	By matching	By matching	By matching	2	0.051971	1				203.23	203.23	73913	030317_Q_jrc_GGIP_M6132_Elution_F
EKLDTLVEFPIR	GlyGly (K)	USP11	G5E9A6;P51784	Ubiquitin carboxyl-terminal hydrolase;Ubiquitin carboxyl-terminal hydrolase 11	1.22		#DIV/0!	#DIV/0!	1	1572.85	By matching	By MS/MS	By matching	By matching	3	0.011609		1			166.11	166.45	60458	030317_Q_jrc_GGIP_M6132_Elution_R
AFYPEEISSMVLTKMK	GlyGly (K)		P0DMV9;P0DMV8;A0A0G2JIW1		1.22		0.296985	#DIV/0!	1	1986.98	By MS/MS	By MS/MS	By matching	By matching	3	0.0002406	1	1			199.85	199.78	74371	030317_Q_jrc_GGIP_M6132_Elution_R
GVLLFGPPGTGKTLCAR	GlyGly (K)	PSMC2	P35998;P35998-2	26S protease regulatory subunit 7	1.22		0.127279	#DIV/0!	1	1857.98	By MS/MS	By MS/MS	By matching	By matching	3	6.73e-06	1	1			155.11	155.29	55899	030317_Q_jrc_GGIP_M6132_Elution_R
FGQVYTEAKRPPGFDR	GlyGly (K)	STT3A	P46977;P46977-2	Dolichyl-diphosphooligosaccharide--protein glycosyltransferase subunit STT3A	1.22		#DIV/0!	#DIV/0!	2	1980.98	By matching	By MS/MS	By matching	By matching	4	3.37e-05		1			78.136	78.182	25182	030317_Q_jrc_GGIP_M6132_Elution_R
TKGDFILVGDLMR	GlyGly (K)	DDB1	Q16531;F5GY55;Q16531-2	DNA damage-binding protein 1	1.22		#DIV/0!	#DIV/0!	1	1577.82	By MS/MS	By matching	By matching	By matching	3	3.55e-05	1				169.17	169.17	60505	030317_Q_jrc_GGIP_M6132_Elution_F
QLALLKTNSAVR	GlyGly (K)	EIF3I	Q13347;Q5TFK1	Eukaryotic translation initiation factor 3 subunit I	1.22	1.12	#DIV/0!	0.0565685	1	1426.83	By matching	By MS/MS	By MS/MS	By MS/MS	2;3	0.00014565		2	1	2	76.208	65.449	24213	040816_Q_jrc_SILAC_GG_IP2
VVSPKYLGSR	GlyGly (K)	GGA1	A0A0U1RVK0;B0QYS5;B0QYR6;Q9UJY5-4;Q9UJY5-3;Q9UJY5;Q9UJY5-6;B0QYS0;B0QYS1;B0QYS2;B0QYS3	ADP-ribosylation factor-binding protein GGA1	1.22	0.78	#DIV/0!	#DIV/0!	1	1218.67	By matching	By matching	By MS/MS	By matching	3	0.0016797	1		1		40.107	33.147	14570	033016_Q_jrc_GlyGlyIP
EAFSLFDKDGDGTITTKELGTVMR	GlyGly (K)	CALM2;CALM1;CALM3	H0Y7A7;P62158;F8WBR5;M0QZ52;G3V479;E7ETZ0;E7EMB3	Calmodulin	1.215		0.0636396	#DIV/0!	2	2744.33	By MS/MS	By MS/MS	By matching	By matching	4	3.07e-08	1	1			191.21	191.44	70546	030317_Q_jrc_GGIP_M6132_Elution_R
AELEIQKDALEPGQR	GlyGly (K)	APRT	P07741;H3BQB1;P07741-2;H3BQZ9	Adenine phosphoribosyltransferase	1.215		0.00707107	#DIV/0!	1	1809.92	By MS/MS	By MS/MS	By matching	By matching	3	0.00012957	1	1			98.732	98.805	33265	030317_Q_jrc_GGIP_M6132_Elution_R
DKLTELQLR	GlyGly (K)	TMED4	Q7Z7H5-3;Q7Z7H5-2;Q7Z7H5	Transmembrane emp24 domain-containing protein 4	1.215		0.0212132	#DIV/0!	1	1228.68	By MS/MS	By matching	By matching	By matching	3	0.0015398	1	1			93.089	93.162	31100	030317_Q_jrc_GGIP_M6132_Elution_F
ADQFEYVMYGKVYR	GlyGly (K)	POLR2H	C9JLU1;P52434-3;P52434;P52434-4	DNA-directed RNA polymerases I, II, and III subunit RPABC3	1.21		#DIV/0!	#DIV/0!	1	1881.87	By matching	By MS/MS	By matching	By matching	3	0.0043023		1			138.09	138.43	49202	030317_Q_jrc_GGIP_M6132_Elution_R
SIPICTLKNFPNAIEHTLQWAR	GlyGly (K)	UBA1	P22314-2;P22314	Ubiquitin-like modifier-activating enzyme 1	1.21		#DIV/0!	#DIV/0!	1	2723.39	By matching	By MS/MS	By matching	By matching	4	1.99e-21		1			203.18	203.03	76237	030317_Q_jrc_GGIP_M6132_Elution_R
ELQKSCTFDEQR	GlyGly (K)	AURKB	Q96GD4-4;Q96GD4;Q96GD4-5;J3KTD6;J3QLN8;J3KT86;Q96GD4-2;J3QR41	Aurora kinase B	1.21		#DIV/0!	#DIV/0!	1	1654.73	By matching	By MS/MS	By matching	By matching	3	0.00059436		1			50.405	50.251	15399	030317_Q_jrc_GGIP_M6132_Elution_R
LLPTGAGLEPKSAQDK	GlyGly (K)	SLC4A2	J3KNG9;P04920-2;P04920-3;P04920	Anion exchange protein 2	1.21	1.35	#DIV/0!	#DIV/0!	1	1737.93	By matching	By MS/MS	By MS/MS	By matching	3	9.28e-05		1	1		80.249	73.512	23658	030317_Q_jrc_GGIP_M6132_Elution_R
TITLEVEPSDTIENVKAK	GlyGly (K)	UBC;UBB;RPS27A;UBA52	F5H265;J3QS39;F5H6Q2;F5GYU3;F5H2Z3;B4DV12;F5H388;F5H747;F5GXK7;J3QKN0;Q5PY61;Q96C32;P0CG47;P0CG48;J3QTR3;P62987;M0R1V7;F5GZ39;J3QSA3;P62979	Polyubiquitin-B;Ubiquitin;Polyubiquitin-C;Ubiquitin;Ubiquitin-60S ribosomal protein L40;Ubiquitin;60S ribosomal protein L40;Ubiquitin-40S ribosomal protein S27a;Ubiquitin;40S ribosomal protein S27a	1.21	1.095	0.0141421	0.13435	1	2100.09	By MS/MS	By MS/MS	By MS/MS	By MS/MS	2;3;4	8.43e-55	3	7	6	2	136.06	131.99	46399	030317_Q_jrc_GGIP_M6132_Elution_R
ACAAQTKATFLK	GlyGly (K)	PSMC3	P17980;E9PM69;R4GNH3;E9PMD8;E9PKD5;E9PN50	26S protease regulatory subunit 6A	1.21	1.02	#DIV/0!	0.0141421	1	1423.71	By matching	By MS/MS	By MS/MS	By MS/MS	2;3	4.22e-05	1	1	2	2	72.298	60.737	22455	040816_Q_jrc_SILAC_GG_IP2
CELIKESEVKALCAK	GlyGly (K)	PPP4C	H3BV22;H3BTA2;P60510;H3BPN5;H3BVE3;I3L4X0	Serine/threonine-protein phosphatase;Serine/threonine-protein phosphatase 4 catalytic subunit	1.21	0.91	0	0.0707107	2	1892.92	By MS/MS	By MS/MS	By MS/MS	By MS/MS	3;4	2.79e-06	2	2	2	1	123.99	120.15	41824	030317_Q_jrc_GGIP_M6132_Elution_R
KDLYANTVLSGGTTMYPGIADR	GlyGly (K)	ACTG1;ACTB	P63261;P60709	Actin, cytoplasmic 2;Actin, cytoplasmic 2, N-terminally processed;Actin, cytoplasmic 1;Actin, cytoplasmic 1, N-terminally processed	1.205		0.304056	#DIV/0!	1	2456.2	By MS/MS	By MS/MS	By matching	By matching	3	2.99e-17	1	1			163.51	163.68	58338	030317_Q_jrc_GGIP_M6132_Elution_F
KPKVIECSYTSADGQR	GlyGly (K)	DHCR7	Q9UBM7;H0YE57	7-dehydrocholesterol reductase	1.205		0.289914	#DIV/0!	2	1952.93	By MS/MS	By MS/MS	By matching	By matching	3;4	4.04e-05	1	2			35.191	34.954	10446	030317_Q_jrc_GGIP_M6132_Elution_R
LIFDNLKK	GlyGly (K)	ATP1A1;ATP1A3;ATP1A2;ATP1A4;ATP12A;ATP4A	P05023-3;P05023-4;P05023;M0R116;A0A0A0MT26;P13637;P13637-2;P13637-3;B1AKY9;P50993;H0Y7C1;Q13733;P54707;P54707-2;P20648	Sodium/potassium-transporting ATPase subunit alpha-1;Sodium/potassium-transporting ATPase subunit alpha-3;Sodium/potassium-transporting ATPase subunit alpha-2;Sodium/potassium-transporting ATPase subunit alpha-4;Potassium-transporting ATPase alpha chain 2;Potassium-transporting ATPase alpha chain 1	1.205	0.89	0.26163	#DIV/0!	1	1103.63	By MS/MS	By MS/MS	By matching	By matching	2	0.0020166	1	1		1	96.652	92.709	30724	030317_Q_jrc_GGIP_M6132_Elution_R
KNDPQSITADDLHQLLVVAR	GlyGly (K)	MCMBP	Q9BTE3-3;Q9BTE3-2;Q9BTE3	Mini-chromosome maintenance complex-binding protein	1.2		0.19799	#DIV/0!	1	2346.23	By MS/MS	By MS/MS	By matching	By matching	4	1.1e-06	1	1			169.88	170.05	61827	030317_Q_jrc_GGIP_M6132_Elution_R
LADQPLTPKSILR	GlyGly (K)	UBL7	H3BV23;Q96S82;H3BUV9	Ubiquitin-like protein 7	1.2	1.09	0.113137	#DIV/0!	1	1564.89	By MS/MS	By MS/MS	By MS/MS	By matching	3	6.77e-05	1	1	1		111.93	108.24	37060	030317_Q_jrc_GGIP_M6132_Elution_R
EKGSTLDLSDLEAEKLVMFQR	2 GlyGly (K)	SCD	O00767	Acyl-CoA desaturase	1.2		#DIV/0!	#DIV/0!	2	2636.31	By matching	By MS/MS	By matching	By matching	4	1.1e-07		1			198.12	198.06	73538	030317_Q_jrc_GGIP_M6132_Elution_R
VESEDTSSLFDKLK	GlyGly (K)	HIF1A	F8W9L0;A8MYV6;Q16665-2;Q16665;Q16665-3	Hypoxia-inducible factor 1-alpha	1.2		#DIV/0!	#DIV/0!	1	1710.83	By matching	By MS/MS	By matching	By matching	3	0.00022302		1			134.13	134.48	47566	030317_Q_jrc_GGIP_M6132_Elution_R
ADDYEQVKNVADYYPEYK	GlyGly (K)	ATP6V0D1	J3QL14;R4GN72;F5GYQ1;P61421	V-type proton ATPase subunit d 1	1.2		#DIV/0!	#DIV/0!	1	2323.03	By matching	By MS/MS	By matching	By matching	3	0.00027641		1			142.43	142.77	50855	030317_Q_jrc_GGIP_M6132_Elution_R
ADGYVLEGKELEFYLR	GlyGly (K)	RPS8	Q5JR95;P62241	40S ribosomal protein S8	1.2		#DIV/0!	#DIV/0!	1	2015	By MS/MS	By MS/MS	By matching	By matching	3	0.00036479	1	1			190.05	190.05	68494	030317_Q_jrc_GGIP_M6132_Elution_F
ALKFKDPLLMK	GlyGly (K)	KIFAP3	Q92845-4;Q92845-2;Q92845-3;Q92845	Kinesin-associated protein 3	1.2		0.0565685	#DIV/0!	2	1416.82	By MS/MS	By matching	By matching	By matching	3	0.0027457	1	1			89.623	89.696	29987	030317_Q_jrc_GGIP_M6132_Elution_F
KETPPPLVPPAAR	GlyGly (K)	WDR77	Q9BQA1-2;Q9BQA1	Methylosome protein 50	1.2		#DIV/0!	#DIV/0!	1	1485.83	By matching	By MS/MS	By matching	By matching	3	0.0054062		1			62.013	61.958	19429	030317_Q_jrc_GGIP_M6132_Elution_R
SAAQAAAQTNSNAAGKQLR	GlyGly (K)	SERBP1	Q8NC51;Q8NC51-2;Q8NC51-3;Q8NC51-4	Plasminogen activator inhibitor 1 RNA-binding protein	1.2	1.13	#DIV/0!	#DIV/0!	1	1970.99	By MS/MS	By matching	By MS/MS	By matching	3	9.76e-23	1		1		26.912	19.601	10241	033016_Q_jrc_GlyGlyIP
YKEALEQCR	GlyGly (K)	TAP2	A0A0G2JLV0;A0A087WYD6;X5CMH5;E7ENX8;Q03519-2;Q03519	Antigen peptide transporter 2	1.195		0.120208	#DIV/0!	1	1310.59	By matching	By MS/MS	By matching	By matching	3	0.0017814	1	1			25.435	25.157	7111	030317_Q_jrc_GGIP_M6132_Elution_R
LKFLNDSEQVAR	GlyGly (K)	TMUB1	C9JE12;C9JCW7;Q9BVT8	Transmembrane and ubiquitin-like domain-containing protein 1	1.195	1.035	0.233345	0.0212132	1	1532.79	By MS/MS	By MS/MS	By MS/MS	By MS/MS	2;3	2.74e-15	1	1	2	2	89.681	81.056	31604	033016_Q_jrc_GlyGlyIP
AIEINPDSAQPYKWR	GlyGly (K)	ST13P5;ST13	A0A087X1H6;Q8NFI4;P50502;H7C3I1;F6VDH7;Q3KNR6	Putative protein FAM10A5;Hsc70-interacting protein	1.195	13.64	0.00707107	#DIV/0!	1	1900.94	By MS/MS	By MS/MS	By matching	By matching	3	5.61e-05	1	1		1	124.36	121.75	42466	030317_Q_jrc_GGIP_M6132_Elution_R
SINKLDSPDPFK	GlyGly (K)	EPS15	B1AUU8;P42566;P42566-2	Epidermal growth factor receptor substrate 15	1.195	1.09	0.643467	#DIV/0!	1	1473.75	By matching	By matching	By MS/MS	By matching	2;3	0.00051563	1	1	2		97.067	92.943	35855	033016_Q_jrc_GlyGlyIP
EVLEKQPVLSQTEAR	GlyGly (K)	PSMB4	P28070	Proteasome subunit beta type-4	1.195	0.74	0.0212132	#DIV/0!	1	1839.97	By MS/MS	By MS/MS	By matching	By MS/MS	3	9.81e-12	1	1		1	79.792	75.381	24297	030317_Q_jrc_GGIP_M6132_Elution_R
LIQVPKGPVEGYEENEEFLR	GlyGly (K)	TRMT112	F5GYQ2;F5GX77;Q9UI30	Multifunctional methyltransferase subunit TRM112-like protein	1.19		#DIV/0!	#DIV/0!	1	2459.23	By matching	By MS/MS	By matching	By matching	3	2.25e-09		1			163.17	163.52	59235	030317_Q_jrc_GGIP_M6132_Elution_R
NTQIYKAQAQTDR	GlyGly (K)	HLA-B	Q29836;Q29718;P30495;P30493;P30492;P30480;F6U0H7;Q31610;P01889	HLA class I histocompatibility antigen, B-67 alpha chain;HLA class I histocompatibility antigen, B-82 alpha chain;HLA class I histocompatibility antigen, B-56 alpha chain;HLA class I histocompatibility antigen, B-55 alpha chain;HLA class I histocompatibility antigen, B-54 alpha chain;HLA class I histocompatibility antigen, B-42 alpha chain;HLA class I histocompatibility antigen, B-81 alpha chain;…	1.19		#DIV/0!	#DIV/0!	1	1649.81	By MS/MS	By matching	By matching	By matching	3	0.00022729	1				17.479	17.479	4446	030317_Q_jrc_GGIP_M6132_Elution_F
VSELCEKAEEK	GlyGly (K)	MRFAP1L1	Q96HT8	MORF4 family-associated protein 1-like 1	1.19		#DIV/0!	#DIV/0!	1	1435.65	By MS/MS	By MS/MS	By matching	By matching	2;3	0.0003256	1	2			48.08	47.926	14702	030317_Q_jrc_GGIP_M6132_Elution_R
LQREEEEAFASSQSSQGAQSLTFSKFEEK	GlyGly (K)	RABGEF1	E9PFK9;Q9UJ41-2;Q9UJ41-4;Q9UJ41-3;Q9UJ41;Q3HKR1;V9GYI8	Rab5 GDP/GTP exchange factor	1.19	1.24	0.141421	#DIV/0!	2	3391.58	By MS/MS	By MS/MS	By MS/MS	By matching	4;5	4.08e-64	1	2	2		134.65	131.66	46181	030317_Q_jrc_GGIP_M6132_Elution_R
NLVVIPKSVTPER	GlyGly (K)	AKR1B1	P15121	Aldose reductase	1.19	1.11	0.0848528	0.0707107	1	1564.89	By MS/MS	By MS/MS	By MS/MS	By MS/MS	2;3	0.00012789	1	3	1	1	103.23	99.455	37767	033016_Q_jrc_GlyGlyIP
SNVQPTAAPGQKVMENSSGTPDILTR	GlyGly (K)	AURKB	Q96GD4-4;Q96GD4;Q96GD4-5;J3KTD6;J3QLN8;Q96GD4-2;J3QR41;J3KRJ2;Q96GD4-3;J3KRF8	Aurora kinase B	1.19	0.9	#DIV/0!	#DIV/0!	1	2811.38	By MS/MS	By MS/MS	By MS/MS	By matching	3	4.02e-09	1	1	1		121.99	116.71	40758	030317_Q_jrc_GGIP_M6132_Elution_R
ADINTKWAATR	GlyGly (K)	RPL14	E7EPB3;P50914	60S ribosomal protein L14	1.19	0.86	#DIV/0!	#DIV/0!	1	1359.69	By MS/MS	By matching	By matching	By MS/MS	3	0.00014075	1			1	61.339	53.798	20200	040816_Q_jrc_SILAC_GG_IP2
LQELKDPNEDEPNIR	GlyGly (K)	DEF8	H3BQX9;H3BQH5;H3BMP4;H3BT87;H3BMT5;H3BTS7;Q6ZN54-2;Q6ZN54-4;Q6ZN54-6;Q6ZN54-3;Q6ZN54-5;Q6ZN54	Differentially expressed in FDCP 8 homolog	1.18		0.254558	#DIV/0!	1	1922.93	By MS/MS	By MS/MS	By matching	By matching	3	0.00028457	1	1			76.952	76.975	24883	030317_Q_jrc_GGIP_M6132_Elution_F
FLLDTNKSR	GlyGly (K)	MCM6	Q14566	DNA replication licensing factor MCM6	1.18	0.91	0.254558	#DIV/0!	1	1206.64	By MS/MS	By MS/MS	By MS/MS	By matching	3	0.00065378	1	1	1		62.355	57.564	23481	033016_Q_jrc_GlyGlyIP
NPNTSEPQHLLVMKGAPER	GlyGly (K)	ATP1A1	P05023-3;P05023-4;P05023;P05023-2	Sodium/potassium-transporting ATPase subunit alpha-1	1.18		#DIV/0!	#DIV/0!	1	2231.11	By matching	By MS/MS	By matching	By matching	3;4	6.35e-05		2			72.409	72.455	23153	030317_Q_jrc_GGIP_M6132_Elution_R
VIMVTGDHPITAKAIAK	GlyGly (K)	ATP1A1;ATP1A3;ATP1A2;ATP1A4;ATP12A	P05023-3;P05023-4;P05023;P05023-2;M0R116;A0A0A0MT26;P13637;P13637-2;P13637-3;B1AKY9;P50993;H0Y7C1;Q13733;P54707;P54707-2	Sodium/potassium-transporting ATPase subunit alpha-1;Sodium/potassium-transporting ATPase subunit alpha-3;Sodium/potassium-transporting ATPase subunit alpha-2;Sodium/potassium-transporting ATPase subunit alpha-4;Potassium-transporting ATPase alpha chain 2	1.18		#DIV/0!	#DIV/0!	1	1878.04	By matching	By MS/MS	By matching	By matching	4	0.00046034		1			79.674	79.72	25779	030317_Q_jrc_GGIP_M6132_Elution_R
SKLILFPR	GlyGly (K)	RPL13	P26373	60S ribosomal protein L13	1.18		0.66468	#DIV/0!	1	1086.65	By MS/MS	By matching	By matching	By matching	2	0.010405	1	1			89.918	89.991	29952	030317_Q_jrc_GGIP_M6132_Elution_F
LFDSTTLEHQKTFR	GlyGly (K)	EIF3I	Q13347	Eukaryotic translation initiation factor 3 subunit I	1.18		#DIV/0!	#DIV/0!	1	1835.92	By MS/MS	By matching	By matching	By matching	3;4	0.00010658	2				87.323	87.323	29018	030317_Q_jrc_GGIP_M6132_Elution_F
KVPVIQEER	GlyGly (K)	NSMCE4A	Q9NXX6;Q9NXX6-2	Non-structural maintenance of chromosomes element 4 homolog A	1.18		#DIV/0!	#DIV/0!	1	1210.67	By matching	By MS/MS	By matching	By matching	3	0.0006895		1			28.91	28.456	8220	030317_Q_jrc_GGIP_M6132_Elution_R
GSQALKFFNTHQLK	GlyGly (K)	TRIP12	Q14669-4;Q14669;Q14669-2;Q14669-3	E3 ubiquitin-protein ligase TRIP12	1.18	1.56	#DIV/0!	#DIV/0!	1	1731.91	By matching	By matching	By MS/MS	By matching	3	0.00027679		1	1		81.267	74.681	29345	033016_Q_jrc_GlyGlyIP
LIYAGKILNDDTALK	GlyGly (K)	RAD23B	P54727;Q5W0S4;Q5W0S5	UV excision repair protein RAD23 homolog B	1.18	1.19	#DIV/0!	#DIV/0!	1	1760.97	By MS/MS	By matching	By MS/MS	By matching	2;3	7.11e-05	1		2		135.07	130.42	48360	033016_Q_jrc_GlyGlyIP
GYDQSAYDGKDYIALNEDLR	GlyGly (K)	HLA-C	O19617;A2AEA2;P10321;Q29963;P30510;P30508;P30501	HLA class I histocompatibility antigen, Cw-7 alpha chain;HLA class I histocompatibility antigen, Cw-6 alpha chain;HLA class I histocompatibility antigen, Cw-14 alpha chain;HLA class I histocompatibility antigen, Cw-12 alpha chain;HLA class I histocompatibility antigen, Cw-2 alpha chain	1.175		0.0919239	#DIV/0!	1	2419.09	By MS/MS	By MS/MS	By matching	By matching	3	4.29e-15	1	1			151.43	151.6	54587	030317_Q_jrc_GGIP_M6132_Elution_R
EDLYLKPIQR	GlyGly (K)	EEF2	P13639	Elongation factor 2	1.175		0.205061	#DIV/0!	1	1387.75	By MS/MS	By MS/MS	By matching	By matching	3	0.00019199	1	1			92.485	92.558	30695	030317_Q_jrc_GGIP_M6132_Elution_R
KTCPICKQPVHR	GlyGly (K)	RNF167	I3L0L6;Q9H6Y7	E3 ubiquitin-protein ligase RNF167	1.175		0.0494975	#DIV/0!	2	1638.8	By MS/MS	By MS/MS	By matching	By matching	3;4	4.67e-05	1	2			14.025	13.788	3249	030317_Q_jrc_GGIP_M6132_Elution_F
YKLLGGLAVR	GlyGly (K)	RPS3	P23396;P23396-2;E9PL09;F2Z2S8;H0YCJ7;H0YF32	40S ribosomal protein S3	1.175		0.289914	#DIV/0!	1	1202.71	By MS/MS	By MS/MS	By matching	By matching	3	0.00062282	1	2			98.329	98.426	32918	030317_Q_jrc_GGIP_M6132_Elution_R
GFVLYPVKYK	GlyGly (K)	POLR2G	P62487	DNA-directed RNA polymerase II subunit RPB7	1.175		0.0353553	#DIV/0!	1	1326.73	By MS/MS	By MS/MS	By matching	By matching	2;3	0.00074889	2	1			105.28	105.33	35944	030317_Q_jrc_GGIP_M6132_Elution_F
ILHVNGFNGDSEKATK	GlyGly (K)	GNAS	P63092-2;Q5JWF2-2	Guanine nucleotide-binding protein G(s) subunit alpha isoforms short;Guanine nucleotide-binding protein G(s) subunit alpha isoforms XLas	1.175		0.0353553	#DIV/0!	1	1842.92	By MS/MS	By MS/MS	By matching	By matching	3;4	6.15e-05	1	2			43.376	43.206	13102	030317_Q_jrc_GGIP_M6132_Elution_R
NTLIMGLGTQGAEKK	GlyGly (K)	MIB1	Q86YT6	E3 ubiquitin-protein ligase MIB1	1.175		0.304056	#DIV/0!	1	1673.88	By MS/MS	By MS/MS	By matching	By matching	3	5.74e-05	1	1			82.493	82.516	26882	030317_Q_jrc_GGIP_M6132_Elution_R
NLAVKVYTPVASR	GlyGly (K)	RAD18	Q9NS91;F8WE49	E3 ubiquitin-protein ligase RAD18	1.175	1.255	0.304056	0.0494975	1	1530.85	By MS/MS	By MS/MS	By MS/MS	By MS/MS	2;3	8.07e-05	1	2	1	1	90.254	83.841	32327	033016_Q_jrc_GlyGlyIP
AKEILTKESNVQEVR	GlyGly (K)	PPP2CA;PPP2CB	P67775;P67775-2;P62714	Serine/threonine-protein phosphatase 2A catalytic subunit alpha isoform;Serine/threonine-protein phosphatase 2A catalytic subunit beta isoform	1.175	0.775	0.0353553	0.00707107	2	1857	By matching	By matching	By MS/MS	By MS/MS	3;4	3.8e-16	1	1	2	2	45.389	35.228	15697	033016_Q_jrc_GlyGlyIP
ELYDKGGEQAIK	GlyGly (K)	DNAJA1	P31689;P31689-2	DnaJ homolog subfamily A member 1	1.17		#DIV/0!	#DIV/0!	1	1463.73	By matching	By MS/MS	By matching	By matching	3	0.00049115		1			47.313	47.159	14382	030317_Q_jrc_GGIP_M6132_Elution_R
DLTDYLMKILTER	GlyGly (K)	ACTC1;ACTG2;ACTA2;ACTA1;ACTBL2;ACTG1;ACTB	P68032;P63267;P62736;P68133;P63267-2;Q562R1;P63261;P60709;I3L3I0;I3L1U9;I3L4N8	Actin, alpha cardiac muscle 1;Actin, gamma-enteric smooth muscle;Actin, aortic smooth muscle;Actin, alpha skeletal muscle;Beta-actin-like protein 2;Actin, cytoplasmic 2;Actin, cytoplasmic 2, N-terminally processed;Actin, cytoplasmic 1;Actin, cytoplasmic 1, N-terminally processed	1.17		0.183848	#DIV/0!	1	1723.88	By MS/MS	By MS/MS	By matching	By matching	2;3	3.04e-21	2	2			211.71	211.58	77858	030317_Q_jrc_GGIP_M6132_Elution_F
ALNMAIPGGPKFEPLVR	GlyGly (K)	PRPF8	Q6P2Q9;I3L0J9	Pre-mRNA-processing-splicing factor 8	1.17		#DIV/0!	#DIV/0!	1	1923.04	By matching	By MS/MS	By matching	By matching	3	2.89e-05		1			165.14	165.49	60041	030317_Q_jrc_GGIP_M6132_Elution_R
VLSPEDGKADIVR	GlyGly (K)	NUS1	Q96E22	Nogo-B receptor	1.17		0.0282843	#DIV/0!	1	1511.79	By MS/MS	By MS/MS	By matching	By matching	3	5.44e-05	1	1			76.034	76.057	24495	030317_Q_jrc_GGIP_M6132_Elution_R
NQLTSNPENTVFDAKR	GlyGly (K)	HSPA5	P11021	78 kDa glucose-regulated protein	1.17	1.28	#DIV/0!	#DIV/0!	1	1946.94	By MS/MS	By matching	By MS/MS	By matching	3	7.73e-05	1		1		90.551	84.192	27607	030317_Q_jrc_GGIP_M6132_Elution_F
YVNYIKTSEVVR	GlyGly (K)	EMC7	H0YDT8;Q9NPA0;H0YDX2	ER membrane protein complex subunit 7	1.17	1.26	#DIV/0!	#DIV/0!	1	1583.83	By matching	By matching	By MS/MS	By matching	3	4.47e-05	1		1		81.045	74.235	29208	033016_Q_jrc_GlyGlyIP
PGVTVKDVNQQEFVR	GlyGly (K)	RPS19	P39019;M0R2L9;M0QXK4;M0QYF7;M0R140	40S ribosomal protein S19	1.17	1.25	#DIV/0!	#DIV/0!	1	1828.94	By MS/MS	By matching	By MS/MS	By matching	3	1.1e-11	1		1		93.05	86.841	33660	033016_Q_jrc_GlyGlyIP
GKDAFPVAGQK	GlyGly (K)	RAD23B	P54727;Q5W0S4;Q5W0S5	UV excision repair protein RAD23 homolog B	1.17	1.21	#DIV/0!	#DIV/0!	1	1230.64	By matching	By matching	By MS/MS	By matching	3	0.00066056		1	1		32.288	25.251	11724	033016_Q_jrc_GlyGlyIP
QGDTIEYLKR	GlyGly (K)	TMEM192	Q8IY95-2;Q8IY95	Transmembrane protein 192	1.17	1.11	#DIV/0!	#DIV/0!	1	1335.68	By matching	By matching	By MS/MS	By matching	3	0.0038585		1	1		62.996	55.708	22794	033016_Q_jrc_GlyGlyIP
DFTVSAMHGDMDQKER	GlyGly (K)	EIF4A1	P60842;J3KT12;P60842-2;J3KSZ0;J3QL52	Eukaryotic initiation factor 4A-I	1.17	0.62	0.0565685	#DIV/0!	1	1979.85	By MS/MS	By MS/MS	By matching	By matching	3;4	1.78e-05	2	2	1		83.646	81.081	26409	030317_Q_jrc_GGIP_M6132_Elution_R
GGPNQPGQGFKEDTPVR	GlyGly (K)	TCEAL8	Q8IYN2	Transcription elongation factor A protein-like 8	1.17	0.58	0.127279	0.127279	1	1896.91	By MS/MS	By MS/MS	By MS/MS	By MS/MS	3	5.61e-06	1	1	1	1	58.119	50.579	15528	030317_Q_jrc_GGIP_M6132_Elution_F
ANSMGLFLQKTNIIR	GlyGly (K)	FDFT1	E9PNM1;P37268-2;P37268-5;P37268;P37268-3;P37268-4	Squalene synthase	1.165		0.473762	#DIV/0!	1	1818.98	By MS/MS	By MS/MS	By matching	By matching	3	1.99e-07	1	1			146.91	147.08	52585	030317_Q_jrc_GGIP_M6132_Elution_R
VGINYQPPTVVPGGDLAKVQR	GlyGly (K)	TUBA1A;TUBA3C;TUBA3E;TUBA8;TUBA1B;TUBA4A;TUBA1C	Q71U36-2;Q71U36;Q13748;Q13748-2;Q6PEY2;V9GZ17;P68363;P68363-2;P68366-2;P68366;F5H5D3;Q9BQE3;C9J2C0;Q9NY65-2;Q9NY65	Tubulin alpha-1A chain;Tubulin alpha-3C/D chain;Tubulin alpha-3E chain;Tubulin alpha-1B chain;Tubulin alpha-4A chain;Tubulin alpha-1C chain;Tubulin alpha-8 chain	1.165	1.29	0.0353553	0.155563	1	2321.25	By MS/MS	By MS/MS	By MS/MS	By MS/MS	3;4	2.56e-26	2	2	3	1	148.21	144.73	52703	033016_Q_jrc_GlyGlyIP
IGGSFKNPSSFEGK	GlyGly (K)	SC5D	O75845	Lathosterol oxidase	1.165	1.2	0.176777	#DIV/0!	1	1567.76	By MS/MS	By MS/MS	By MS/MS	By matching	3	6.11e-06	1	1	1		68.937	64.245	20086	030317_Q_jrc_GGIP_M6132_Elution_R
APIPQKQEILVEPEPLFGAPKR	GlyGly (K)	UBXN7	O94888;C9JD50	UBX domain-containing protein 7	1.165	1.16	0.00707107	#DIV/0!	2	2570.42	By MS/MS	By MS/MS	By MS/MS	By matching	4	3.77e-07	1	1	2		139.46	135.71	49875	033016_Q_jrc_GlyGlyIP
YLGDGPKLVR	GlyGly (K)	PSMC1	P62191;P62191-2	26S protease regulatory subunit 4	1.16		0.127279	#DIV/0!	1	1230.67	By MS/MS	By MS/MS	By matching	By MS/MS	3	0.00043996	2	1		1	59.098	59.07	18366	030317_Q_jrc_GGIP_M6132_Elution_R
IFNDKTVGGEAR	GlyGly (K)	MTR	Q99707-2;Q99707;B1ANE3	Methionine synthase	1.16		0.0989949	#DIV/0!	1	1419.71	By matching	By MS/MS	By matching	By matching	3	0.00043295	1	1			39.851	39.724	11941	030317_Q_jrc_GGIP_M6132_Elution_R
ITTPYMTKYER	GlyGly (K)	POLR2F	U3KQS8;F8WC47;U3KPY1;U3KQB0;B0QYL8;B0QYL9;P61218	DNA-directed RNA polymerases I, II, and III subunit RPABC2	1.16	0.985	0.127279	0.205061	1	1515.74	By MS/MS	By MS/MS	By MS/MS	By MS/MS	3	0.00010621	1	1	1	1	73.234	66.095	20913	030317_Q_jrc_GGIP_M6132_Elution_R
NPDTQWITKPVHK	GlyGly (K)	RPL15	P61313;E7EQV9;E7ENU7	60S ribosomal protein L15;Ribosomal protein L15	1.16	0.63	0.226274	#DIV/0!	1	1676.86	By MS/MS	By MS/MS	By matching	By matching	3;4	0.00013126	2	2		1	60.266	57.288	17797	030317_Q_jrc_GGIP_M6132_Elution_F
LDNSASGASVVAIDNKIEQAMDLVK	GlyGly (K)	TSC22D3	Q99576	TSC22 domain family protein 3	1.16		#DIV/0!	#DIV/0!	1	2701.36	By MS/MS	By matching	By matching	By matching	3	1.47e-12	1				204.74	204.74	74729	030317_Q_jrc_GGIP_M6132_Elution_F
SLTAVFMWPGKDSR	GlyGly (K)	SLC29A1	Q99808;Q99808-2	Equilibrative nucleoside transporter 1	1.16		#DIV/0!	#DIV/0!	1	1707.84	By matching	By MS/MS	By matching	By matching	3	0.0012382		1			157.95	158.3	57184	030317_Q_jrc_GGIP_M6132_Elution_R
GDVVPKDVNAAIATIK	GlyGly (K)	TUBA1A;TUBA3C;TUBA3E;TUBA1B;TUBA1C	Q71U36-2;Q71U36;Q13748;Q13748-2;Q6PEY2;P68363;P68363-2;F5H5D3;Q9BQE3	Tubulin alpha-1A chain;Tubulin alpha-3C/D chain;Tubulin alpha-3E chain;Tubulin alpha-1B chain;Tubulin alpha-1C chain	1.16	1.33	0.410122	#DIV/0!	1	1723.95	By MS/MS	By MS/MS	By MS/MS	By matching	3	2.36e-05	1	1	1		139.22	136.76	50297	033016_Q_jrc_GlyGlyIP
KKSPNELVDDLFK	GlyGly (K)	NSFL1C	Q9UNZ2;Q9UNZ2-5;F2Z2K0;Q9UNZ2-4	NSFL1 cofactor p47	1.16	1.31	#DIV/0!	#DIV/0!	2	1645.87	By matching	By MS/MS	By MS/MS	By matching	3	0.00018486		1	1		118.46	113.17	43104	033016_Q_jrc_GlyGlyIP
DVWQVIVKPR	GlyGly (K)	IRS4	O14654	Insulin receptor substrate 4	1.16	0.97	0.0282843	0.0565685	1	1352.76	By MS/MS	By MS/MS	By MS/MS	By MS/MS	2;3	9.88e-05	2	1	2	1	143.49	139.36	51311	033016_Q_jrc_GlyGlyIP
DPGTVANKKEEEDLAK	GlyGly (K)	STAM	A6NMU3;Q92783-2;Q92783	Signal transducing adapter molecule 1	1.16	0.83	#DIV/0!	0.0707107	2	1856.91	By MS/MS	By matching	By MS/MS	By MS/MS	3	0.00014854	1		1	1	39.535	30.001	8486	030317_Q_jrc_GGIP_M6132_Elution_F
AFAKGFLAEEK	GlyGly (K)	RDH11	Q8TC12;Q8TC12-2;H0YJ46;Q8TC12-3	Retinol dehydrogenase 11	1.16	0.745	#DIV/0!	0.0777817	1	1323.68	By MS/MS	By matching	By MS/MS	By MS/MS	2;3	0.00037756	1		2	2	83.223	72.343	28468	033016_Q_jrc_GlyGlyIP
YLENGKDKLER	GlyGly (K)	HLA-B	F6U0H7;Q31610;P01889;P30486	HLA class I histocompatibility antigen, B-81 alpha chain;HLA class I histocompatibility antigen, B-7 alpha chain;HLA class I histocompatibility antigen, B-48 alpha chain	1.155		0.148492	#DIV/0!	2	1477.75	By MS/MS	By MS/MS	By matching	By matching	3	0.00018629	1	1			21.636	21.359	5885	030317_Q_jrc_GGIP_M6132_Elution_R
AVLCPPPVKK	GlyGly (K)	RAC1;RAC3	P63000;P63000-2;P60763	Ras-related C3 botulinum toxin substrate 1;Ras-related C3 botulinum toxin substrate 3	1.155		0.176777	#DIV/0!	1	1222.67	By MS/MS	By MS/MS	By matching	By matching	3	0.0015792	1	1			54.036	53.959	16605	030317_Q_jrc_GGIP_M6132_Elution_F
SAADSISESVPVGPKVR	GlyGly (K)	USP5	P45974-2;P45974	Ubiquitin carboxyl-terminal hydrolase 5	1.155	1.43	0.00707107	0.0424264	1	1811.94	By MS/MS	By MS/MS	By MS/MS	By MS/MS	3	8.43e-06	1	1	1	1	101.71	95.748	36637	033016_Q_jrc_GlyGlyIP
IDKTDYMVGSYGPR	GlyGly (K)	ARHGDIA	J3KTF8;J3QQX2;P52565	Rho GDP-dissociation inhibitor 1	1.15		0.0424264	#DIV/0!	1	1714.8	By MS/MS	By MS/MS	By matching	By matching	3	0.00018155	1	1			102.3	102.37	34666	030317_Q_jrc_GGIP_M6132_Elution_R
KALELDPDNETYK	GlyGly (K)	SGTA	O43765	Small glutamine-rich tetratricopeptide repeat-containing protein alpha	1.15		#DIV/0!	#DIV/0!	1	1648.79	By matching	By MS/MS	By matching	By matching	3	9.91e-05		1			74.097	74.143	23787	030317_Q_jrc_GGIP_M6132_Elution_R
ILKCAGNEDIITLR	GlyGly (K)	PCNA	P12004	Proliferating cell nuclear antigen	1.15		0.19799	#DIV/0!	1	1729.9	By MS/MS	By MS/MS	By matching	By matching	3	5.66e-06	1	1			128.1	128.22	44793	030317_Q_jrc_GGIP_M6132_Elution_F
PIPGNWNGAGCHTNFSTKAMR	GlyGly (K)	GLUL	P15104	Glutamine synthetase	1.15		#DIV/0!	#DIV/0!	1	2430.1	By matching	By MS/MS	By matching	By matching	4	4.08e-06		1			98.664	98.81	33194	030317_Q_jrc_GGIP_M6132_Elution_R
IMLPWDPTGKIGPK	GlyGly (K)	RPS3	P23396;P23396-2;E9PL09;E9PPU1;H0YEU2;E9PSF4	40S ribosomal protein S3	1.15		0.0424264	#DIV/0!	1	1665.89	By MS/MS	By MS/MS	By matching	By matching	2;3	2.36e-05	2	2			173.16	173.31	62078	030317_Q_jrc_GGIP_M6132_Elution_F
FEGTSTKTVIR	GlyGly (K)	CHRNA5	P30532;H0YM98;H7BYM0	Neuronal acetylcholine receptor subunit alpha-5	1.15		0.0565685	#DIV/0!	1	1351.71	By MS/MS	By MS/MS	By matching	By matching	2;3	0.00028238	2	2			33.958	33.78	9969	030317_Q_jrc_GGIP_M6132_Elution_R
WFDPKSSFQR	GlyGly (K)	PTDSS1	P48651-3;P48651-2;P48651	Phosphatidylserine synthase 1	1.15		#DIV/0!	#DIV/0!	1	1410.67	By MS/MS	By matching	By matching	By matching	3	0.0012495	1				102.45	102.45	34849	030317_Q_jrc_GGIP_M6132_Elution_F
TNIQKEATWTMSNITAGR	GlyGly (K)	KPNA2	P52292	Importin subunit alpha-1	1.15		0.0707107	#DIV/0!	1	2135.04	By MS/MS	By MS/MS	By matching	By matching	3	2.47e-07	1	1			126.89	127.02	44369	030317_Q_jrc_GGIP_M6132_Elution_R
YTFNMVTMMKEK	GlyGly (K)	USP34	Q70CQ2-3;Q70CQ2-2;Q70CQ2;A0A0C4DG73	Ubiquitin carboxyl-terminal hydrolase 34	1.15		#DIV/0!	#DIV/0!	1	1635.75	By matching	By MS/MS	By matching	By matching	3	0.0011312		1			125.09	125.34	43887	030317_Q_jrc_GGIP_M6132_Elution_R
VLVTGAGKGIGR	GlyGly (K)	DCXR	Q7Z4W1;J3QS36	L-xylulose reductase	1.15		#DIV/0!	#DIV/0!	1	1240.73	By matching	By MS/MS	By matching	By matching	3	0.00015546		1			38.36	38.105	11442	030317_Q_jrc_GGIP_M6132_Elution_R
EVSSSFDHVIKETTR	GlyGly (K)	MTCH2	Q9Y6C9;E9PIE4	Mitochondrial carrier homolog 2	1.15		0.0424264	#DIV/0!	1	1847.9	By MS/MS	By MS/MS	By matching	By matching	3	0.00030134	1	1			79.774	79.797	25812	030317_Q_jrc_GGIP_M6132_Elution_R
STLNEIYFGKTK	GlyGly (K)	CAPZB	B1AK87;B1AK88;P47756-2;P47756	F-actin-capping protein subunit beta	1.15	1.26	0.325269	#DIV/0!	1	1513.78	By matching	By MS/MS	By MS/MS	By matching	2;3	0.00015678	1	1	2		91.147	84.799	32923	033016_Q_jrc_GlyGlyIP
EAGITEKVVFEQTK	GlyGly (K)	TPI1	P60174-1;P60174;P60174-4;U3KPZ0;U3KQF3	Triosephosphate isomerase	1.15	1.2	#DIV/0!	#DIV/0!	1	1691.87	By matching	By matching	By MS/MS	By matching	3	1.45e-08	1		1		99.773	93.514	35838	033016_Q_jrc_GlyGlyIP
GVTIIGPATVGGIKPGCFK	GlyGly (K)	ACLY	P53396;P53396-2;P53396-3	ATP-citrate synthase	1.15	1.03	0.0707107	#DIV/0!	1	1986.06	By MS/MS	By MS/MS	By MS/MS	By matching	3	8.38e-07	1	1	1		163.59	161.94	58749	030317_Q_jrc_GGIP_M6132_Elution_R
FCPTENVAKINR	GlyGly (K)	PMPCA	Q10713;Q10713-2	Mitochondrial-processing peptidase subunit alpha	1.145		0.176777	#DIV/0!	1	1562.75	By MS/MS	By MS/MS	By matching	By matching	2;3	0.00010492	2	2			81.119	81.142	26426	030317_Q_jrc_GGIP_M6132_Elution_F
LAYPETKPEVR	GlyGly (K)	UBE3C	Q15386;Q15386-2	Ubiquitin-protein ligase E3C	1.145		0.247487	#DIV/0!	1	1415.74	By MS/MS	By MS/MS	By matching	By matching	3	0.00038327	1	1			54.926	54.849	16998	030317_Q_jrc_GGIP_M6132_Elution_R
DLSHIGDAVVISCAKDGVK	GlyGly (K)	PCNA	P12004	Proliferating cell nuclear antigen	1.145	1.51	0.00707107	0.381838	1	2098.04	By MS/MS	By MS/MS	By MS/MS	By MS/MS	2;3;4;5	1.04e-29	7	7	31	5	150.72	145.67	52402	033016_Q_jrc_GlyGlyIP
ASKEMFEDTVEER	Acetyl (Protein N-term);GlyGly (K)	RBBP7	E9PC52;Q16576	Histone-binding protein RBBP7	1.145	1.12	0.0212132	0	1	1725.75	By MS/MS	By MS/MS	By MS/MS	By MS/MS	2;3	4.87e-21	2	1	2	1	135.84	132.05	48851	033016_Q_jrc_GlyGlyIP
QGVLGIKVK	GlyGly (K)	RPS3	P23396;P23396-2;E9PL09;H0YEU2;E9PSF4	40S ribosomal protein S3	1.14		0.226274	#DIV/0!	1	1054.65	By matching	By MS/MS	By matching	By matching	2	0.021331	1	1			49.311	49.234	15144	030317_Q_jrc_GGIP_M6132_Elution_R
FAKAGPEGIEPR	GlyGly (K)	URB2	Q14146	Unhealthy ribosome biogenesis protein 2 homolog	1.14		0.509117	#DIV/0!	1	1384.71	By MS/MS	By MS/MS	By matching	By matching	3	9.31e-05	1	1			47.882	47.805	14707	030317_Q_jrc_GGIP_M6132_Elution_R
LSNKVEAIDVEEAKR	GlyGly (K)	MCM4	P33991	DNA replication licensing factor MCM4	1.14	0.935	0.0848528	0.190919	2	1813.95	By MS/MS	By MS/MS	By MS/MS	By matching	3;4	0.00012886	1	1	2	1	63.275	54.44	22358	033016_Q_jrc_GlyGlyIP
KDAFADAVQR	GlyGly (K)	KHSRP	A0A087WTP3;Q92945;M0R0I5	Far upstream element-binding protein 2	1.14		#DIV/0!	#DIV/0!	1	1233.61	By matching	By MS/MS	By matching	By matching	3	0.000747		2			39.419	39.165	11739	030317_Q_jrc_GGIP_M6132_Elution_R
YGEDGLAGESVEFQNLATLKPSNK	GlyGly (K)	POLR2A	A0A0C4DGZ0;A0A087WWE2;P24928	DNA-directed RNA polymerase II subunit RPB1	1.14		#DIV/0!	#DIV/0!	1	2680.3	By MS/MS	By matching	By matching	By matching	3	7.85e-07	1				180.28	180.28	64708	030317_Q_jrc_GGIP_M6132_Elution_F
KPDAYTEQLHNEEENEDAR	GlyGly (K)	TMEM9	B1ALM7;B1ALM8;B1ALM4;B1ALM5;Q9P0T7	Transmembrane protein 9	1.14		#DIV/0!	#DIV/0!	1	2401.04	By MS/MS	By matching	By matching	By matching	4	0.00039089	1				48.004	48.004	14581	030317_Q_jrc_GGIP_M6132_Elution_F
IGPKKPLPDHVSIVEPK	GlyGly (K)	RPS3	P23396;P23396-2;E9PL09;E9PPU1;H0YEU2;E9PSF4	40S ribosomal protein S3	1.14		#DIV/0!	#DIV/0!	2	1967.12	By matching	By MS/MS	By matching	By matching	4	0.00012044		1			66.705	66.751	20986	030317_Q_jrc_GGIP_M6132_Elution_R
QVMVVPVGPTCDEYAQKVR	GlyGly (K)	TARS	P26639;P26639-2	Threonine--tRNA ligase, cytoplasmic	1.14		#DIV/0!	#DIV/0!	1	2290.11	By MS/MS	By matching	By matching	By matching	3	5.06e-08	1				140.18	140.18	49461	030317_Q_jrc_GGIP_M6132_Elution_F
AGKIVVNLTGR	GlyGly (K)	RPS15A	P62244;I3L3P7;I3L246;H3BN98	40S ribosomal protein S15a	1.14		#DIV/0!	#DIV/0!	1	1240.73	By MS/MS	By matching	By matching	By matching	3	0.00023544	1				57.311	57.311	17839	030317_Q_jrc_GGIP_M6132_Elution_F
FLQEFYQDDELGKKQFK	GlyGly (K)	MCM7	P33993;P33993-2	DNA replication licensing factor MCM7	1.14	1.54	#DIV/0!	#DIV/0!	2	2276.11	By matching	By matching	By MS/MS	By matching	3;4	1.12e-10	1		2		136.57	130.37	48469	033016_Q_jrc_GlyGlyIP
DVNAAIATIKTK	GlyGly (K)	TUBA1A;TUBA3C;TUBA3E;TUBA1B;TUBA1C	Q71U36-2;Q71U36;Q13748;Q13748-2;Q6PEY2;P68363;P68363-2;F5H5D3;Q9BQE3	Tubulin alpha-1A chain;Tubulin alpha-3C/D chain;Tubulin alpha-3E chain;Tubulin alpha-1B chain;Tubulin alpha-1C chain	1.14	1.39	0.339411	0.254558	1	1357.76	By MS/MS	By MS/MS	By MS/MS	By MS/MS	2;3	2.25e-08	2	1	4	2	94.552	87.489	33820	033016_Q_jrc_GlyGlyIP
DFCVKFPEEIR	GlyGly (K)	ZFYVE28	D6RID3;Q9HCC9-8;Q9HCC9-7;Q9HCC9-6;Q9HCC9-4;Q9HCC9-3;Q9HCC9-2;Q9HCC9	Lateral signaling target protein 2 homolog	1.14	1.01	0.0141421	0.0707107	1	1553.72	By MS/MS	By MS/MS	By MS/MS	By MS/MS	2;3	6.67e-08	2	2	2	1	174.04	172.56	63233	030317_Q_jrc_GGIP_M6132_Elution_R
AKIQDKEGIPPDQQR	GlyGly (K)	UBC;UBB;RPS27A;UBA52	F5H265;J3QS39;F5H6Q2;F5GYU3;F5H2Z3;B4DV12;F5H388;F5H747;F5GXK7;J3QKN0;Q5PY61;Q96C32;P0CG47;P0CG48;J3QTR3;P62987;M0R1V7;F5GZ39;J3QSA3;M0R1M6;M0R2S1;P62979	Polyubiquitin-B;Ubiquitin;Polyubiquitin-C;Ubiquitin;Ubiquitin-60S ribosomal protein L40;Ubiquitin;60S ribosomal protein L40;Ubiquitin-40S ribosomal protein S27a;Ubiquitin;40S ribosomal protein S27a	1.14	0.975	0	0.106066	2	1835.95	By MS/MS	By MS/MS	By MS/MS	By MS/MS	2;3;4	2.22e-16	39	35	12	7	22.903	19.674	5283	030317_Q_jrc_GGIP_M6132_Elution_R
SDLIPTIKFR	GlyGly (K)	GINS1	Q14691	DNA replication complex GINS protein PSF1	1.14	0.965	#DIV/0!	0.0919239	1	1302.73	By matching	By matching	By MS/MS	By MS/MS	3	0.0003144		1	1	1	140.08	135.67	49848	033016_Q_jrc_GlyGlyIP
LPDEKVELFSK	GlyGly (K)	PCM1	A6NNN6;E7ETA6;Q15154-2;Q15154;E7EV93;E5RGQ4;E9PGW9;Q15154-3	Pericentriolar material 1 protein	1.14	0.935	#DIV/0!	0.162635	1	1417.75	By MS/MS	By matching	By MS/MS	By MS/MS	2;3	1.86e-12	1		2	2	115.34	106.71	40525	033016_Q_jrc_GlyGlyIP
AVKWSQQVER	GlyGly (K)	TMEM41B	Q5BJD5	Transmembrane protein 41B	1.14	0.65	#DIV/0!	#DIV/0!	1	1343.69	By MS/MS	By matching	By matching	By matching	3	0.00082681	1			1	36.535	29.283	8337	030317_Q_jrc_GGIP_M6132_Elution_F
QYYAYLTDTQCKR	GlyGly (K)	PTDSS1	P48651-3;P48651-2;P48651	Phosphatidylserine synthase 1	1.135		0.0777817	#DIV/0!	1	1823.81	By MS/MS	By MS/MS	By matching	By matching	3	2.81e-09	1	1			84.785	84.808	27854	030317_Q_jrc_GGIP_M6132_Elution_R
VEVTEFEDIKSGYR	GlyGly (K)	SET;SETSIP	A0A0C4DFV9;Q01105-3;Q01105-4;Q01105-2;Q01105;A0A087X027;P0DME0	Protein SET;Protein SETSIP	1.135	0.925	0.00707107	0.0636396	1	1784.86	By MS/MS	By MS/MS	By MS/MS	By MS/MS	3	6.85e-05	1	1	1	1	128.61	124.32	43367	030317_Q_jrc_GGIP_M6132_Elution_F
KVEPWKEQFFESYYGQSSGLSLEDSK	GlyGly (K)	ASXL2	E7EWD6;Q76L83-2;Q76L83	Putative Polycomb group protein ASXL2	1.13		#DIV/0!	#DIV/0!	2	3181.49	By matching	By MS/MS	By matching	By matching	4	9.99e-08		1			176.15	176.6	64463	030317_Q_jrc_GGIP_M6132_Elution_R
ELQEKNGEVNCLNTR	GlyGly (K)	KIAA1586	F5H2N6;Q9HCI6-2;Q9HCI6	Uncharacterized protein KIAA1586	1.13		#DIV/0!	#DIV/0!	1	1917.89	By matching	By MS/MS	By matching	By matching	3	0.00048457		1			59.062	59.008	18368	030317_Q_jrc_GGIP_M6132_Elution_R
GNVQVVIPFLTESYSSSQDPPEKSIPICTLK	GlyGly (K)	UBA1	P22314-2;P22314	Ubiquitin-like modifier-activating enzyme 1	1.13		#DIV/0!	#DIV/0!	1	3547.78	By matching	By MS/MS	By matching	By matching	3	1.2e-07		1			204.56	204.4	76999	030317_Q_jrc_GGIP_M6132_Elution_R
EIGAVKYLECSALTQR	GlyGly (K)	RAC1	P63000;P63000-2	Ras-related C3 botulinum toxin substrate 1	1.13		0.254558	#DIV/0!	1	1951.97	By MS/MS	By MS/MS	By matching	By matching	3	4.32e-05	1	1			162.31	162.48	58858	030317_Q_jrc_GGIP_M6132_Elution_R
GLKTVFDEAIR	GlyGly (K)	RAC1;RAC3;RAC2	P63000;P63000-2;P60763;J3KSC4;J3QLK0;B1AH77;B1AH80;P15153	Ras-related C3 botulinum toxin substrate 1;Ras-related C3 botulinum toxin substrate 3;Ras-related C3 botulinum toxin substrate 2	1.13		0.226274	#DIV/0!	1	1361.73	By MS/MS	By MS/MS	By matching	By matching	3	0.00068303	1	1			112.86	112.93	38940	030317_Q_jrc_GGIP_M6132_Elution_F
QLLQKQPVSPVIHPPVSYNDTAPR	GlyGly (K);Deamidation (NQ)	ATP6AP1	Q15904;A0A0C4DGX8;A6NLC6	V-type proton ATPase subunit S1	1.13		#DIV/0!	#DIV/0!	1	2798.47	By matching	By MS/MS	By matching	By matching	4	2.35e-11		1			124.14	124.38	43523	030317_Q_jrc_GGIP_M6132_Elution_R
EKVNVDIINFGEEEVNTEK	GlyGly (K)	PSMD4;PIPSL	Q5VWC4;P55036;A6PVX3;P55036-2;A2A3N6	26S proteasome non-ATPase regulatory subunit 4;Putative PIP5K1A and PSMD4-like protein	1.13		0.438406	#DIV/0!	1	2319.12	By MS/MS	By MS/MS	By matching	By matching	2;3	1.24e-09	2	2			166.51	166.68	59566	030317_Q_jrc_GGIP_M6132_Elution_F
YIINVKQFAK	GlyGly (K)	PSMC2	P35998;C9JLS9	26S protease regulatory subunit 7	1.13	1.2	0.0707107	0.353553	1	1336.75	By MS/MS	By MS/MS	By MS/MS	By MS/MS	3	0.00016177	1	1	1	1	107.47	101.91	36357	040816_Q_jrc_SILAC_GG_IP2
LLLLGAGESGKSTIVK	GlyGly (K)	GNAS;GNAL;GNAT1;GNAT2;GNAT3;GNAI3;GNAO1;GNAI2;GNAI1	P63092-2;P63092;P63092-4;Q5JWF2-2;Q5JWF2;Q5JWD1;P38405;P38405-2;A0A087WTB6;A2A2R6;H0Y7E8;A0A087WZE5;Q5JWE9;P11488;P19087;A8MTJ3;P63092-3;H0Y7F4;P08754;P09471-2;P09471;P04899;P04899-4;P63096	Guanine nucleotide-binding protein G(s) subunit alpha isoforms short;Guanine nucleotide-binding protein G(s) subunit alpha isoforms XLas;Guanine nucleotide-binding protein G(olf) subunit alpha;Guanine nucleotide-binding protein G(t) subunit alpha-1;Guanine nucleotide-binding protein G(t) subunit alpha-2;Guanine nucleotide-binding protein G(t) subunit alpha-3;Guanine nucleotide-binding protein G(k…	1.13	1.19	0.0424264	#DIV/0!	1	1698.99	By MS/MS	By MS/MS	By MS/MS	By matching	2;3	1.34e-06	2	2	1		115.88	113.8	39419	030317_Q_jrc_GGIP_M6132_Elution_F
CSELKGQLGEAEGENLR	GlyGly (K)	CEP131	I3L2J8;Q9UPN4-3;Q9UPN4-2;Q9UPN4;I3L2X7;I3L316;I3L4M5	Centrosomal protein of 131 kDa	1.13	0.97	0.113137	0.113137	1	2003.92	By MS/MS	By MS/MS	By MS/MS	By MS/MS	3	5.98e-26	1	1	1	1	105.51	99.85	38085	033016_Q_jrc_GlyGlyIP
FNLIDDSSGNLASVTYKR	GlyGly (K)	SLC6A15	Q9H2J7-3;Q9H2J7	Sodium-dependent neutral amino acid transporter B(0)AT2	1.13	0.78	0.19799	#DIV/0!	1	2113.04	By MS/MS	By MS/MS	By MS/MS	By matching	3	1.62e-06	1	1	1		156.66	154.7	55710	030317_Q_jrc_GGIP_M6132_Elution_R
MEALGKLK	Acetyl (Protein N-term);GlyGly (K)	ERGIC3	Q9Y282-2;Q9Y282;Q9Y282-3;A0A0C4DH46	Endoplasmic reticulum-Golgi intermediate compartment protein 3	1.13	0.71	#DIV/0!	#DIV/0!	1	1044.56	By MS/MS	By matching	By matching	By matching	2	0.0001986	1		1		127.78	123.02	42728	030317_Q_jrc_GGIP_M6132_Elution_F
QLGLPTALKR	GlyGly (K)	MRTO4	Q9UKD2	mRNA turnover protein 4 homolog	1.13	0.68	#DIV/0!	#DIV/0!	1	1209.72	By matching	By matching	By MS/MS	By matching	3	0.0032675		1	1		86.042	79.606	31043	033016_Q_jrc_GlyGlyIP
MTQLFTKVESEDTSSLFDK	GlyGly (K)	HIF1A	F8W9L0;A8MYV6;Q16665-2;Q16665;Q16665-3	Hypoxia-inducible factor 1-alpha	1.125		0.304056	#DIV/0!	1	2319.09	By MS/MS	By MS/MS	By matching	By matching	3	0.00013491	1	1			171.71	171.88	61584	030317_Q_jrc_GGIP_M6132_Elution_F
DLINLAKK	GlyGly (K)	FBL	P22087;M0R0P1;M0R299;M0QXL5;M0R2Q4	rRNA 2'-O-methyltransferase fibrillarin	1.125		0.516188	#DIV/0!	1	1027.6	By MS/MS	By MS/MS	By matching	By matching	2	0.012147	1	1			74.418	74.441	23851	030317_Q_jrc_GGIP_M6132_Elution_R
FNKYINTDAK	GlyGly (K)	TRPC4AP	Q8TEL6-3;Q8TEL6	Short transient receptor potential channel 4-associated protein	1.125		0.190919	#DIV/0!	1	1326.66	By MS/MS	By MS/MS	By matching	By matching	3	0.00067535	1	1			35.428	35.251	10565	030317_Q_jrc_GGIP_M6132_Elution_R
LSDIWAKTPPITR	GlyGly (K)	DHCR7	Q9UBM7;E9PQ71;E9PIP9;E9PJ54;E9PM00	7-dehydrocholesterol reductase	1.125		0.0919239	#DIV/0!	1	1610.88	By MS/MS	By MS/MS	By matching	By matching	2;3	9.34e-05	1	2			118.75	118.91	41302	030317_Q_jrc_GGIP_M6132_Elution_R
KEAPPMEKPEVVK	GlyGly (K)	RPS15	K7ELC2;P62841;K7EM56;A0A0B4J2B4;K7EJ78;S4R417;K7EQJ5;S4R456	40S ribosomal protein S15	1.12		#DIV/0!	#DIV/0!	2	1594.84	By MS/MS	By matching	By matching	By matching	3	0.0014635	1				28.747	28.747	8168	030317_Q_jrc_GGIP_M6132_Elution_F
AEPPKTHVTHHPLSDHEATLR	GlyGly (K)	HLA-C	O19617;A2AEA2;P10321	HLA class I histocompatibility antigen, Cw-7 alpha chain	1.12		#DIV/0!	#DIV/0!	1	2486.24	By matching	By MS/MS	By matching	By matching	5	0.0015028		1			20.616	19.961	5391	030317_Q_jrc_GGIP_M6132_Elution_R
WNPDDYGGIKVIR	GlyGly (K)	CHRNA5	P30532;H0YM98;H7BYM0	Neuronal acetylcholine receptor subunit alpha-5	1.12		#DIV/0!	#DIV/0!	1	1645.82	By MS/MS	By matching	By matching	By matching	3	0.00091191	1				130.12	130.12	45537	030317_Q_jrc_GGIP_M6132_Elution_F
LKENTFTIENESVK	GlyGly (K)	ELP2	Q6IA86-4;Q6IA86-7;Q6IA86-2;Q6IA86-3;Q6IA86-5;Q6IA86;Q6IA86-6	Elongator complex protein 2	1.12		#DIV/0!	#DIV/0!	1	1764.89	By matching	By MS/MS	By matching	By matching	3	0.00014768		1			74.286	74.332	23857	030317_Q_jrc_GGIP_M6132_Elution_R
VDAAWEPSKNTLIMGLGTQGAEK	GlyGly (K)	MIB1	Q86YT6	E3 ubiquitin-protein ligase MIB1	1.12		#DIV/0!	#DIV/0!	1	2529.25	By matching	By MS/MS	By matching	By matching	3	0.00026074		1			173.01	173.46	63266	030317_Q_jrc_GGIP_M6132_Elution_R
FANFSGGKITK	GlyGly (K)	USP36	K7EMM6;E9PEW0;A0A075B784;Q9P275;Q9P275-2	Ubiquitin carboxyl-terminal hydrolase 36	1.12	1.21	0.113137	#DIV/0!	1	1282.67	By matching	By matching	By MS/MS	By matching	3	0.00082259	1	1	1		52.497	47.471	20167	033016_Q_jrc_GlyGlyIP
LTKQQLILAR	GlyGly (K)	PSMD8	K7EJR3;R4GMR5;P48556;K7ENY6	26S proteasome non-ATPase regulatory subunit 8	1.12	1.13	#DIV/0!	#DIV/0!	1	1296.79	By matching	By MS/MS	By MS/MS	By matching	3	4.84e-05		1	1		70.67	63.582	25621	033016_Q_jrc_GlyGlyIP
KQEVQAWDGEVR	GlyGly (K)	USP5	P45974-2;P45974	Ubiquitin carboxyl-terminal hydrolase 5	1.12	1.11	0.0565685	#DIV/0!	1	1557.75	By MS/MS	By MS/MS	By matching	By MS/MS	3	4.4e-05	1	1		1	56.688	51.543	15991	030317_Q_jrc_GGIP_M6132_Elution_R
SKSQNILSTEEER	GlyGly (K)	SLC18B1	Q6NT16	MFS-type transporter SLC18B1	1.12	0.965	0.226274	0.0777817	1	1633.79	By MS/MS	By matching	By MS/MS	By MS/MS	3	1.6e-05	1	1	1	1	38.57	31.281	14198	033016_Q_jrc_GlyGlyIP
DDVFGYPQQFEDKPALSK	GlyGly (K)	USP9X	Q93008-1;Q93008	Probable ubiquitin carboxyl-terminal hydrolase FAF-X	1.12	0.95	0.0565685	#DIV/0!	1	2197.03	By MS/MS	By MS/MS	By MS/MS	By matching	3	9.13e-08	1	1	1		167.22	165.54	59159	030317_Q_jrc_GGIP_M6132_Elution_F
VVPITNKLFVR	GlyGly (K)	KCTD3	Q9Y597-2;Q9Y597;H0Y5P8	BTB/POZ domain-containing protein KCTD3	1.12	0.88	#DIV/0!	#DIV/0!	1	1398.83	By matching	By matching	By MS/MS	By matching	3	0.00027878		1	1		114.52	108.99	41174	033016_Q_jrc_GlyGlyIP
YYQQLKLEGPGEQETK	GlyGly (K)	SLC29A1	Q99808;Q99808-2	Equilibrative nucleoside transporter 1	1.12	0.87	0.113137	#DIV/0!	1	2023.99	By MS/MS	By MS/MS	By MS/MS	By matching	3	2.26e-05	1	1	1		83.405	79.081	30945	033016_Q_jrc_GlyGlyIP
VIIEKYYTR	GlyGly (K)	RPS17	H0YN88;A0A075B716;P08708;H0YN73;H3BNC9	40S ribosomal protein S17	1.12	0.835	0.0424264	0.106066	1	1297.7	By MS/MS	By MS/MS	By MS/MS	By MS/MS	2;3	1.73e-05	2	2	2	2	75.282	68.293	21498	030317_Q_jrc_GGIP_M6132_Elution_R
INAQLPLTDKAR	GlyGly (K)	DCAKD	K7ESP4;Q8WVC6	Dephospho-CoA kinase domain-containing protein	1.12	0.76	0.0707107	0.212132	1	1452.8	By MS/MS	By MS/MS	By MS/MS	By MS/MS	3	2.49e-06	1	1	1	1	81.516	74.903	24103	030317_Q_jrc_GGIP_M6132_Elution_R
LTKIEGLQNLVNLR	GlyGly (K)	PPP1R7	Q15435-2;Q15435;C9JD73;C9J177;Q15435-5;Q15435-4;Q15435-3;H7C003;B5MBZ8	Protein phosphatase 1 regulatory subunit 7	1.115		0.205061	#DIV/0!	1	1723.99	By MS/MS	By MS/MS	By matching	By matching	3	7.25e-12	1	1			158.01	158.18	57060	030317_Q_jrc_GGIP_M6132_Elution_R
KGVAINMVTEEDKR	GlyGly (K)	EIF4A1	P60842	Eukaryotic initiation factor 4A-I	1.115	1.38	0.247487	#DIV/0!	2	1702.87	By MS/MS	By MS/MS	By MS/MS	By matching	3;4	0.00010057	2	3	1		48.021	45.424	13970	030317_Q_jrc_GGIP_M6132_Elution_R
AIQQAVGSSLQGDLPNDKDGSR	GlyGly (K)	SCAF1	Q9H7N4;M0R2L3;M0R232;M0R3G4	Splicing factor, arginine/serine-rich 19	1.115	0.9	0.33234	#DIV/0!	1	2369.16	By MS/MS	By MS/MS	By MS/MS	By matching	3;4	1.39e-07	1	2	2		105.38	100.75	34063	030317_Q_jrc_GGIP_M6132_Elution_R
KTVTYEDPQAVGGLASALDNR	GlyGly (K)	TOM1L2	B7Z2U2;Q6ZVM7-3;Q6ZVM7-5;Q6ZVM7;F5H3S6;Q6ZVM7-4;Q6ZVM7-2	TOM1-like protein 2	1.11		#DIV/0!	#DIV/0!	1	2318.15	By matching	By MS/MS	By matching	By matching	3	6.55e-05		1			140.75	141.1	50227	030317_Q_jrc_GGIP_M6132_Elution_R
MISKQFHHQLR	GlyGly (K)	EIF3C;EIF3CL	Q99613-2;Q99613;B5ME19	Eukaryotic translation initiation factor 3 subunit C;Eukaryotic translation initiation factor 3 subunit C-like protein	1.11		#DIV/0!	#DIV/0!	1	1537.79	By matching	By MS/MS	By matching	By matching	3	0.0004826		1			14.611	14.056	3483	030317_Q_jrc_GGIP_M6132_Elution_R
LLMPSQLVSQVGKELLR	Oxidation (M);GlyGly (K)	DDIT4	Q9NX09	DNA damage-inducible transcript 4 protein	1.11		#DIV/0!	#DIV/0!	1	2040.14	By matching	By MS/MS	By matching	By matching	3	1.58e-11		1			200.42	200.26	74668	030317_Q_jrc_GGIP_M6132_Elution_R
ALAAPAAEEKEEAR	GlyGly (K)	SLC7A5	Q01650	Large neutral amino acids transporter small subunit 1	1.11	2.585	#DIV/0!	2.8355	1	1568.78	By matching	By MS/MS	By MS/MS	By MS/MS	3	0.00012564		1	1	1	40.485	30.833	9056	030317_Q_jrc_GGIP_M6132_Elution_R
LGGHGPSFPLKGITEQQK	GlyGly (K)	XRCC5	P13010	X-ray repair cross-complementing protein 5	1.11	1.365	#DIV/0!	0.190919	1	2007.05	By matching	By MS/MS	By MS/MS	By MS/MS	3;4	4.74e-09		1	2	1	93.05	83.558	32396	033016_Q_jrc_GlyGlyIP
FYEQFSKNIK	GlyGly (K)	HSP90AA1	P07900;P07900-2	Heat shock protein HSP 90-alpha	1.11	1.065	#DIV/0!	0.275772	1	1416.7	By matching	By MS/MS	By MS/MS	By MS/MS	2;3	0.00033138		2	2	2	82.497	73.446	29040	033016_Q_jrc_GlyGlyIP
VAHVEVAPFYTCKK	GlyGly (K)	XPR1	Q9UBH6-2;Q9UBH6	Xenotropic and polytropic retrovirus receptor 1	1.11		0.113137	#DIV/0!	1	1762.87	By MS/MS	By matching	By matching	By matching	4	0.00078585	1	1			77.335	77.358	25061	030317_Q_jrc_GGIP_M6132_Elution_F
IINADSEDPKYIINVKQFAK	GlyGly (K)	PSMC2	P35998;C9JLS9	26S protease regulatory subunit 7	1.11	1.2	0.452548	0.0282843	2	2419.27	By MS/MS	By MS/MS	By MS/MS	By MS/MS	4	8.01e-07	1	1	1	1	143.14	139.88	51282	033016_Q_jrc_GlyGlyIP
VMLGETNPADSKPGTIR	GlyGly (K)	NME1;NME1-NME2;NME2;NME2P1	P15531;P15531-2;E7ERL0;Q32Q12;P22392-2;J3KPD9;P22392;O60361	Nucleoside diphosphate kinase A;Nucleoside diphosphate kinase;Nucleoside diphosphate kinase B;Putative nucleoside diphosphate kinase	1.11	1.11	0.113137	#DIV/0!	1	1898.95	By MS/MS	By MS/MS	By MS/MS	By matching	3	9.91e-06	1	1	1		83.988	79.697	30876	033016_Q_jrc_GlyGlyIP
QLFLETADLYATKER	GlyGly (K)	GPR89A;GPR89B	B7ZAQ6-2;B7ZAQ6-3;P0CG08;B7ZAQ6	Golgi pH regulator A;Golgi pH regulator B	1.11	1.1	0.509117	#DIV/0!	1	1910.97	By MS/MS	By MS/MS	By MS/MS	By matching	3	4.88e-05	1	1	1		151.54	149.32	52912	030317_Q_jrc_GGIP_M6132_Elution_F
SVEEIAPDPSEAKRPEPPSTSTLK	GlyGly (K)	RAD18	Q9NS91;F8WE49	E3 ubiquitin-protein ligase RAD18	1.11	1.055	0.0282843	0.176777	2	2678.34	By MS/MS	By MS/MS	By MS/MS	By MS/MS	3;4	2.18e-31	2	2	2	2	100.67	94.579	36120	033016_Q_jrc_GlyGlyIP
NYGSYSTQASAAAATAELLKK	GlyGly (K)	SCAMP3	O14828-2;O14828	Secretory carrier-associated membrane protein 3	1.11	0.725	0.0707107	0.0636396	1	2258.12	By MS/MS	By MS/MS	By MS/MS	By MS/MS	2;3;4	1.44e-56	2	1	4	1	136.65	131.04	45952	030317_Q_jrc_GGIP_M6132_Elution_F
AKIQDKEGIPPDQQR	2 GlyGly (K)	UBC;UBB;RPS27A;UBA52	F5H265;J3QS39;F5H6Q2;F5GYU3;F5H2Z3;B4DV12;F5H388;F5H747;F5GXK7;J3QKN0;Q5PY61;Q96C32;P0CG47;P0CG48;J3QTR3;P62987;M0R1V7;F5GZ39;J3QSA3;M0R1M6;M0R2S1;P62979	Polyubiquitin-B;Ubiquitin;Polyubiquitin-C;Ubiquitin;Ubiquitin-60S ribosomal protein L40;Ubiquitin;60S ribosomal protein L40;Ubiquitin-40S ribosomal protein S27a;Ubiquitin;40S ribosomal protein S27a	1.105		0.0212132	#DIV/0!	2	1949.99	By MS/MS	By MS/MS	By matching	By matching	3;4	6.86e-05	12	8			25.487	25.269	6826	030317_Q_jrc_GGIP_M6132_Elution_F
KINFDALLK	GlyGly (K)	TMBIM6	F8VQW0;F8VX73;F8VPI1;F8W201;F8W086;F8VR05;F8VQQ5;F8VSI7;F8VVJ4;P55061;P55061-2;F8W1G3	Bax inhibitor 1	1.105		0.13435	#DIV/0!	1	1174.67	By MS/MS	By MS/MS	By matching	By matching	2	0.0011323	1	1			118.09	118.16	41088	030317_Q_jrc_GGIP_M6132_Elution_F
LLPEYPGVLSDVQEEKGIK	GlyGly (K)	DHFR	P00374-2;P00374	Dihydrofolate reductase	1.105		0.247487	#DIV/0!	1	2227.17	By MS/MS	By MS/MS	By matching	By matching	3	4.42e-05	1	1			160.33	160.51	58003	030317_Q_jrc_GGIP_M6132_Elution_R
QDLLAEKVLAGK	GlyGly (K)	GNAS	P63092-2;P63092;P63092-4;Q5JWF2-2;Q5JWF2;A0A0A0MR13;P63092-3	Guanine nucleotide-binding protein G(s) subunit alpha isoforms short;Guanine nucleotide-binding protein G(s) subunit alpha isoforms XLas	1.105		0.0212132	#DIV/0!	1	1397.79	By MS/MS	By MS/MS	By matching	By matching	2;3	5.04e-05	2	2			113.91	113.98	39305	030317_Q_jrc_GGIP_M6132_Elution_F
GLAENEENKGFLR	GlyGly (K)	TMEM259	Q4ZIN3-2;Q4ZIN3;A0A0A0MTU3;U3KPY4	Membralin	1.105		0.148492	#DIV/0!	1	1589.78	By MS/MS	By MS/MS	By MS/MS	By matching	3	5.79e-05	1	1	1		68.468	68.491	21710	030317_Q_jrc_GGIP_M6132_Elution_R
AVDDGVNTFKVLTR	GlyGly (K)	CCT8	P50990-2;P50990;P50990-3	T-complex protein 1 subunit theta	1.105	1.335	0.106066	0.0777817	1	1647.86	By MS/MS	By MS/MS	By MS/MS	By matching	3	3.97e-05	1	1	1	1	128.38	124.1	46339	033016_Q_jrc_GlyGlyIP
LSKEDIER	GlyGly (K)	HSPA8	P11142;E9PKE3;E9PNE6;A8K7Q2;E9PM13;E9PS65	Heat shock cognate 71 kDa protein	1.105	1.02	0.00707107	#DIV/0!	1	1102.56	By MS/MS	By MS/MS	By MS/MS	By matching	2	0.0017572	1	1	1		36.812	32.02	9508	030317_Q_jrc_GGIP_M6132_Elution_R
LIGEELAQLKEQR	GlyGly (K)	ATXN3	G3V3T6;G3V328;C9JQV6;G3V3R7;P54252-3;P54252-4;P54252-2;P54252;G3V2G2;S4R399;G3V2G1;G3V4U9;A0A087WXY4;D3VVH9;A0A0A0MS38;A0A087X1A8;F5H211;P54252-5;G3V526;E9PJN5	Ataxin-3	1.105	1.005	0.00707107	0.148492	1	1639.89	By MS/MS	By MS/MS	By MS/MS	By MS/MS	2;3	2.98e-38	1	1	7	2	134.15	127.27	47046	033016_Q_jrc_GlyGlyIP
VCEGPKAVAAPRPDR	GlyGly (K)	CSDE1	O75534-2;O75534;O75534-3;O75534-4;E9PLT0	Cold shock domain-containing protein E1	1.1		0.353553	#DIV/0!	2	1736.86	By matching	By MS/MS	By matching	By matching	4	7.53e-05	1	1			38.062	37.935	11314	030317_Q_jrc_GGIP_M6132_Elution_R
ICIVTKEGIR	GlyGly (K)	PSMB1	P20618	Proteasome subunit beta type-1	1.1		0.282843	#DIV/0!	1	1302.7	By MS/MS	By MS/MS	By matching	By matching	3	0.00039657	1	1			83.592	83.615	27391	030317_Q_jrc_GGIP_M6132_Elution_R
YLPQCSYFKCVQK	GlyGly (K)	CCND2	P30279-2;P30279	G1/S-specific cyclin-D2	1.1		0.0282843	#DIV/0!	1	1835.82	By MS/MS	By MS/MS	By matching	By matching	3	8.96e-05	1	1			127.62	127.74	44742	030317_Q_jrc_GGIP_M6132_Elution_F
GCRPGKIVQMTEAEVR	GlyGly (K)	PPP1CB	P62140;C9J9S3;C9JP48	Serine/threonine-protein phosphatase PP1-beta catalytic subunit;Serine/threonine-protein phosphatase	1.1		#DIV/0!	#DIV/0!	2	1944.95	By matching	By MS/MS	By matching	By matching	3	0.00016197		1			81.831	81.877	26646	030317_Q_jrc_GGIP_M6132_Elution_R
DNTAKLFDSTTLEHQK	GlyGly (K)	EIF3I	Q13347	Eukaryotic translation initiation factor 3 subunit I	1.1		#DIV/0!	#DIV/0!	1	1960.95	By matching	By MS/MS	By matching	By matching	3	4.08e-05		1			88.143	88.289	29168	030317_Q_jrc_GGIP_M6132_Elution_R
KNNVNVASLTQSEIR	GlyGly (K)	PRPF8	Q6P2Q9	Pre-mRNA-processing-splicing factor 8	1.1		0.183848	#DIV/0!	1	1785.93	By MS/MS	By MS/MS	By matching	By matching	3	0.00013957	1	1			74.266	74.289	23959	030317_Q_jrc_GGIP_M6132_Elution_F
HSKPCPDYVSHL	GlyGly (K)	PAQR3	Q6TCH7	Progestin and adipoQ receptor family member 3	1.1		#DIV/0!	#DIV/0!	1	1553.69	By matching	By MS/MS	By matching	By matching	3	0.009854		1			51.384	51.229	15818	030317_Q_jrc_GGIP_M6132_Elution_R
LEASKLNESVMVFTK	GlyGly (K)	RAD18	Q9NS91	E3 ubiquitin-protein ligase RAD18	1.1		#DIV/0!	#DIV/0!	1	1808.93	By matching	By MS/MS	By matching	By matching	3	0.00094906		1			133.71	133.96	47365	030317_Q_jrc_GGIP_M6132_Elution_R
IVAPGKGILAADESTGSIAK	GlyGly (K)	ALDOA	J3KPS3;P04075;H3BQN4;P04075-2;H3BUH7;H3BPS8	Fructose-bisphosphate aldolase A	1.1	1.64	0.155563	#DIV/0!	1	2011.1	By MS/MS	By MS/MS	By MS/MS	By matching	3	9.48e-14	1	1	1		113.47	109.78	37934	030317_Q_jrc_GGIP_M6132_Elution_F
LWDCETGKQLALLK	GlyGly (K)	EIF3I	Q13347;Q5TFK1	Eukaryotic translation initiation factor 3 subunit I	1.1	1.23	0.480833	#DIV/0!	1	1788.91	By MS/MS	By MS/MS	By MS/MS	By matching	3	0.00034153	1	1	1		169.27	167.75	61023	030317_Q_jrc_GGIP_M6132_Elution_R
EIAQDFKTDLR	GlyGly (K)	H3F3B;H3F3A;HIST2H3A;HIST3H3;HIST1H3A	K7EMV3;B4DEB1;K7EK07;K7ES00;Q71DI3;Q16695;P84243;P68431	Histone H3;Histone H3.2;Histone H3.1t;Histone H3.3;Histone H3.1	1.1	1.15	#DIV/0!	#DIV/0!	1	1448.73	By matching	By MS/MS	By MS/MS	By MS/MS	2;3	7.82e-09		1	2	2	98.74	90.671	35153	033016_Q_jrc_GlyGlyIP
VENACYALKVR	GlyGly (K)	TSNAX	Q99598	Translin-associated protein X	1.1	1.06	#DIV/0!	0.155563	1	1436.71	By MS/MS	By matching	By MS/MS	By MS/MS	2;3	9.49e-05	1		2	2	79.894	68.694	27417	033016_Q_jrc_GlyGlyIP
SSEDATDDISSGNIPVLQKDKDNTNVNADVQK	GlyGly (K)	MIB1	Q86YT6	E3 ubiquitin-protein ligase MIB1	1.1	0.96	0.240416	#DIV/0!	2	3530.66	By MS/MS	By MS/MS	By MS/MS	By matching	4	7.75e-19	1	1	1		128.92	125.83	46651	033016_Q_jrc_GlyGlyIP
CKAEHDQLLLNYAK	GlyGly (K)	LMNB1	P20700;E9PBF6;A0A0D9SFE5;A0A0D9SFY5	Lamin-B1	1.1	0.935	0.155563	0.0212132	1	1816.88	By MS/MS	By MS/MS	By MS/MS	By MS/MS	3;4	1.85e-08	1	1	2	1	90.829	83.135	32356	033016_Q_jrc_GlyGlyIP
SPSIDSIQKDPR	GlyGly (K)	CTNND2;PKP4	B4DRK2;E9PHB5;E7EPC8;A0A0D9SF60;Q99569-2;Q9UQB3-2;Q99569;Q9UQB3	Plakophilin-4;Catenin delta-2	1.1	0.85	0.113137	#DIV/0!	1	1455.73	By MS/MS	By MS/MS	By MS/MS	By matching	3	6.78e-05	1	1	1		56.873	51.981	16111	030317_Q_jrc_GGIP_M6132_Elution_R
LQAQQDAVNIVCHSKTR	GlyGly (K)	PSMD4	Q5VWC4;P55036;A6PVX3;P55036-2	26S proteasome non-ATPase regulatory subunit 4	1.1	0.8	0.0848528	0.183848	1	2082.03	By MS/MS	By MS/MS	By MS/MS	By MS/MS	3;4	1.53e-14	2	2	2	2	79.06	72.272	23255	030317_Q_jrc_GGIP_M6132_Elution_F
AFQQLEHKFGR	GlyGly (K)	TSPYL1	Q9H0U9	Testis-specific Y-encoded-like protein 1	1.1	0.8	#DIV/0!	0.127279	1	1473.75	By MS/MS	By matching	By MS/MS	By MS/MS	3	0.00027861	1		1	1	70.635	61.034	24507	033016_Q_jrc_GlyGlyIP
SFYPEEVSSMVLTKMK	GlyGly (K)	HSPA8	P11142;E9PKE3;P11142-2;E9PN89;E9PLF4;E9PQQ4;E9PQK7;E9PK54;E9PPY6;E9PI65;E9PN25	Heat shock cognate 71 kDa protein	1.1		0.39598	#DIV/0!	1	1988.96	By MS/MS	By MS/MS	By matching	By matching	3	0.00067358	1	1			186.19	186.41	67164	030317_Q_jrc_GGIP_M6132_Elution_F
VVAKLPFTPLSYIQGLSHR	GlyGly (K)	TMCO1	J3QQY2;J9JIE6;Q9UM00-2;Q9UM00;J3KS45	Transmembrane and coiled-coil domain-containing protein 1	1.095		0.0212132	#DIV/0!	1	2239.25	By MS/MS	By MS/MS	By matching	By matching	3;4	2.19e-16	1	3			187.21	187.51	68993	030317_Q_jrc_GGIP_M6132_Elution_R
IINEPTAAAIAYGLDKK	GlyGly (K)	HSPA8;HSPA2	P11142;E9PKE3;P11142-2;E9PN89;E9PI65;P54652	Heat shock cognate 71 kDa protein;Heat shock-related 70 kDa protein 2	1.095		0.0353553	#DIV/0!	1	1901.03	By MS/MS	By MS/MS	By matching	By matching	3	2.73e-05	1	1			132.64	132.77	46912	030317_Q_jrc_GGIP_M6132_Elution_R
NLLSVAYKNVVGAR	GlyGly (K)	YWHAZ;YWHAH;YWHAB;YWHAG	P63104;E7EX29;E7ESK7;E5RIR4;E9PD24;E7EVZ2;Q04917;A2IDB2;P31946;Q4VY20;Q4VY19;A0A0J9YWE8;A0A0J9YWZ2;P31946-2;P61981	14-3-3 protein zeta/delta;14-3-3 protein eta;14-3-3 protein beta/alpha;14-3-3 protein beta/alpha, N-terminally processed;14-3-3 protein gamma;14-3-3 protein gamma, N-terminally processed	1.095	1.09	0.0353553	#DIV/0!	1	1616.9	By MS/MS	By MS/MS	By MS/MS	By matching	2;3	4.51e-29	2	2	8		149.17	144.52	53394	033016_Q_jrc_GlyGlyIP
MSLKGTTVTPDK	GlyGly (K)	ADRM1	Q16186;A0A087WUX6;A0A087WX59	Proteasomal ubiquitin receptor ADRM1	1.095	1.025	0.00707107	0.148492	1	1390.71	By MS/MS	By MS/MS	By MS/MS	By MS/MS	2;3	4.47e-14	2	2	2	2	51.887	44.172	13559	030317_Q_jrc_GGIP_M6132_Elution_R
FLKFGMTPSK	GlyGly (K)	VCP	P55072	Transitional endoplasmic reticulum ATPase	1.095		0.0494975	#DIV/0!	1	1268.66	By matching	By MS/MS	By matching	By matching	3	0.00096861	1	1			82.758	82.781	26956	030317_Q_jrc_GGIP_M6132_Elution_R
LALEKVPK	GlyGly (K)	PI4K2A	Q9BTU6;E9PAM4	Phosphatidylinositol 4-kinase type 2-alpha	1.095		0.26163	#DIV/0!	1	1010.61	By MS/MS	By matching	By matching	By matching	2	0.018477	1	1			40.184	40.057	11924	030317_Q_jrc_GGIP_M6132_Elution_F
KGTQCVEQIQELVLR	GlyGly (K)	BCCIP	Q9P287-4;Q9P287-3;Q9P287;Q9P287-2	BRCA2 and CDKN1A-interacting protein	1.095		0.0777817	#DIV/0!	1	1914.98	By MS/MS	By MS/MS	By matching	By matching	3	6.71e-07	1	1			160.35	160.52	58084	030317_Q_jrc_GGIP_M6132_Elution_R
LKVTEGGEPYR	GlyGly (K)	GANAB	Q14697;Q14697-2;F5H6X6;E9PKU7	Neutral alpha-glucosidase AB	1.095	1.55	0.148492	#DIV/0!	1	1361.69	By MS/MS	By MS/MS	By MS/MS	By matching	3	9.52e-05	1	1	1		39.151	34.192	10078	030317_Q_jrc_GGIP_M6132_Elution_R
QFCFNCGENWHDPVKCK	GlyGly (K)	ARIH1	Q9Y4X5	E3 ubiquitin-protein ligase ARIH1	1.095	1.24	0.120208	#DIV/0!	1	2341.92	By MS/MS	By MS/MS	By MS/MS	By matching	3;4	6.33e-10	2	2	3		143.76	141.3	52139	033016_Q_jrc_GlyGlyIP
MVQEAEKYKAEDEK	GlyGly (K)	HSPA8	P11142;E9PKE3;E9PNE6;A8K7Q2;E9PM13;E9PS65	Heat shock cognate 71 kDa protein	1.095	0.99	0.0494975	#DIV/0!	2	1810.84	By MS/MS	By MS/MS	By MS/MS	By matching	3;4	4.02e-12	2	2	1		19.351	16.164	4300	030317_Q_jrc_GGIP_M6132_Elution_R
ITPEFSKWASDEMPSTSNGESSK	GlyGly (K)	RNF220	Q5VTB9-3;Q5VTB9;Q5TDE7;Q5TDE8	E3 ubiquitin-protein ligase RNF220	1.095	0.97	0.106066	#DIV/0!	1	2628.16	By MS/MS	By MS/MS	By MS/MS	By matching	3	3.62e-06	1	1	1		139.93	137.51	48772	030317_Q_jrc_GGIP_M6132_Elution_R
IIAFVGSPVEDNEKDLVK	GlyGly (K)	PSMD4	Q5VWC4;P55036;A6PVX3;P55036-2	26S proteasome non-ATPase regulatory subunit 4	1.095	0.95	0.0777817	#DIV/0!	1	2086.09	By MS/MS	By MS/MS	By MS/MS	By matching	3	2.52e-05	1	1	1		151.82	149.6	54598	033016_Q_jrc_GlyGlyIP
VNFPENGFLSPDKLSLLEK	GlyGly (K)	DNAJA1	P31689	DnaJ homolog subfamily A member 1	1.095	0.9	0.0494975	#DIV/0!	1	2260.17	By MS/MS	By MS/MS	By MS/MS	By matching	3	7.07e-12	1	1	1		201.06	201.01	72849	030317_Q_jrc_GGIP_M6132_Elution_F
SCLLTENKIR	GlyGly (K)	KLHL23	H7C0F4;Q8NBE8	Kelch-like protein 23	1.09		0.0282843	#DIV/0!	1	1347.68	By MS/MS	By MS/MS	By matching	By matching	3	0.00029995	1	1			70.72	70.743	22493	030317_Q_jrc_GGIP_M6132_Elution_R
EVLEYNAIGGKYNR	GlyGly (K)	FDPS	P14324-2;P14324;A0A087X1D8;A0A087WVN4	Farnesyl pyrophosphate synthase	1.09		0	#DIV/0!	1	1738.86	By MS/MS	By MS/MS	By matching	By matching	3	0.00019369	1	1			89.436	89.509	29718	030317_Q_jrc_GGIP_M6132_Elution_F
KPLPDHVSIVEPK	GlyGly (K)	RPS3	P23396;P23396-2;E9PL09;E9PPU1;H0YEU2;E9PSF4	40S ribosomal protein S3	1.09		#DIV/0!	#DIV/0!	1	1571.87	By MS/MS	By matching	By matching	By matching	3	7.17e-05	1				66.122	66.122	20894	030317_Q_jrc_GGIP_M6132_Elution_F
VKADRDESSPYAAMLAAQDVAQR	GlyGly (K)	RPS14	P62263;H0YB22;E5RH77	40S ribosomal protein S14	1.09		0.254558	#DIV/0!	2	2605.26	By MS/MS	By MS/MS	By matching	By matching	4	4.86e-09	1	1			123.03	123.15	42877	030317_Q_jrc_GGIP_M6132_Elution_F
HQGVMVGMGQKDSYVGDEAQSK	GlyGly (K)	ACTC1;ACTG2;ACTA2;ACTA1;ACTG1;ACTB	P68032;P63267;P62736;P68133;A6NL76;F8WB63;B8ZZJ2;C9JFL5;F6UVQ4;F6QUT6;P63261;P60709;I3L3I0;I3L1U9;I3L3R2;E7EVS6;G5E9R0;J3KT65;C9JZR7;C9JTX5;C9JUM1;K7EM38	Actin, alpha cardiac muscle 1;Actin, gamma-enteric smooth muscle;Actin, aortic smooth muscle;Actin, alpha skeletal muscle;Actin, cytoplasmic 2;Actin, cytoplasmic 2, N-terminally processed;Actin, cytoplasmic 1;Actin, cytoplasmic 1, N-terminally processed	1.09		#DIV/0!	#DIV/0!	1	2464.11	By matching	By MS/MS	By matching	By matching	3;4	5.24e-10		2			66.795	66.841	21112	030317_Q_jrc_GGIP_M6132_Elution_R
KGQSPLDLCPDPNLCKALAK	GlyGly (K)	MIB1	Q86YT6	E3 ubiquitin-protein ligase MIB1	1.09		#DIV/0!	#DIV/0!	2	2340.15	By MS/MS	By matching	By matching	By matching	4	8.62e-05	1				155.59	155.59	55262	030317_Q_jrc_GGIP_M6132_Elution_F
KMPETFSNLPR	GlyGly (K)	NDFIP1	Q9BT67	NEDD4 family-interacting protein 1	1.09		0.311127	#DIV/0!	1	1432.71	By MS/MS	By MS/MS	By matching	By matching	3	0.00014148	1	1			74.638	74.661	23913	030317_Q_jrc_GGIP_M6132_Elution_R
ENPPMKPDFSQLQR	GlyGly (K)	ASF1B	Q9NVP2	Histone chaperone ASF1B	1.09		#DIV/0!	#DIV/0!	1	1799.86	By matching	By MS/MS	By matching	By matching	3	0.00037185		1			110.84	110.98	38190	030317_Q_jrc_GGIP_M6132_Elution_R
GKADGGAEYATYQTK	GlyGly (K)	CD46	R4GN18;P15529-16;P15529-7;P15529-4;P15529-6;P15529-3;P15529-5;P15529-2		1.09	1.06	#DIV/0!	0.0565685	1	1672.77	By MS/MS	By matching	By MS/MS	By MS/MS	3	5.75e-05	1		1	1	36.326	26.926	12573	033016_Q_jrc_GlyGlyIP
VLSKEFHLNESGDPSSK	GlyGly (K)	SET	A0A0C4DFV9;Q01105-3;Q01105-4;Q01105-2;Q01105	Protein SET	1.09	1.01	#DIV/0!	#DIV/0!	1	1986.96	By matching	By MS/MS	By MS/MS	By matching	3;4	3.7e-07		2	2		70.636	63.549	19875	030317_Q_jrc_GGIP_M6132_Elution_R
KELSGVFR	GlyGly (K)	IRS4	O14654	Insulin receptor substrate 4	1.09	0.985	#DIV/0!	0.0636396	1	1048.57	By matching	By MS/MS	By matching	By MS/MS	2	0.006855		1	1	2	52.576	42.256	16459	040816_Q_jrc_SILAC_GG_IP2
ETNLDSLPLVDTHSKR	GlyGly (K)	VIM	P08670	Vimentin	1.09	0.94	#DIV/0!	0.0141421	1	1937.98	By matching	By MS/MS	By MS/MS	By MS/MS	3;4	3.72e-07		2	1	1	103.42	97.722	37362	033016_Q_jrc_GlyGlyIP
KGTEVQVDDIKR	GlyGly (K)	RUVBL2	Q9Y230;Q9Y230-2	RuvB-like 2	1.09	0.91	#DIV/0!	#DIV/0!	2	1500.79	By matching	By MS/MS	By MS/MS	By matching	3	8.07e-05		1	1		31.521	24.483	11555	033016_Q_jrc_GlyGlyIP
LTSPVINTSLDTKNIAFER	GlyGly (K)	ANKRD13A	Q8IZ07;H0YIN8;S4R3D2	Ankyrin repeat domain-containing protein 13A	1.09	0.74	0.0282843	0.169706	1	2232.18	By MS/MS	By MS/MS	By MS/MS	By MS/MS	3	2.08e-30	1	1	3	1	155.49	151.85	55209	033016_Q_jrc_GlyGlyIP
LLSLLPLSCQKR	GlyGly (K)	SLC5A6	Q9Y289	Sodium-dependent multivitamin transporter	1.09	0.62	#DIV/0!	#DIV/0!	1	1541.86	By matching	By MS/MS	By MS/MS	By matching	2;3	3.06e-09		1	2		154.48	149.79	54911	033016_Q_jrc_GlyGlyIP
PKLIGEELAQLK	GlyGly (K)	ATXN3	G3V3T6;G3V328;C9JQV6;G3V3R7;P54252-3;P54252-4;P54252-2;P54252;G3V2G2;S4R399;G3V2G1;G3V4U9;A0A087WXY4;D3VVH9;A0A0A0MS38;A0A087X1A8;F5H211;P54252-5;G3V526;E9PJN5	Ataxin-3	1.09		0.113137	#DIV/0!	1	1451.83	By MS/MS	By MS/MS	By matching	By matching	3	0.00038939	1	1			112.89	112.96	38837	030317_Q_jrc_GGIP_M6132_Elution_R
TEPTAQQNLALQLAEKLGSLVENNER	GlyGly (K)	EIF3C;EIF3CL	Q99613-2;Q99613;B5ME19	Eukaryotic translation initiation factor 3 subunit C;Eukaryotic translation initiation factor 3 subunit C-like protein	1.09		0.0989949	#DIV/0!	1	2979.53	By MS/MS	By MS/MS	By matching	By matching	3	1.16e-38	1	1			207	206.87	75797	030317_Q_jrc_GGIP_M6132_Elution_F
NLLSVAYKNVIGAR	GlyGly (K)	YWHAE	P62258;P62258-2;B4DJF2;I3L3T1;K7EIT4	14-3-3 protein epsilon	1.09	1.01	0.113137	#DIV/0!	1	1630.92	By MS/MS	By MS/MS	By MS/MS	By matching	2;3	3.39e-11	4	2	5		157.11	154.49	54865	030317_Q_jrc_GGIP_M6132_Elution_R
GDDLSTAILKQK	GlyGly (K)	VCP	P55072	Transitional endoplasmic reticulum ATPase	1.085	1.02	0.205061	0.183848	1	1401.75	By MS/MS	By MS/MS	By MS/MS	By MS/MS	2;3	9.42e-05	2	2	2	2	93.753	87.59	28972	030317_Q_jrc_GGIP_M6132_Elution_R
QVAEAYEVLSDAKKR	GlyGly (K)	DNAJB6;DNAJB3	O75190-2;C9JB42;C9JDR7;C9JDX6;F8WCZ4;C9J2P2;E9PH18;C9J2C4;A0A0J9YX62;Q8WWF6;O75190-3;O75190	DnaJ homolog subfamily B member 6;DnaJ homolog subfamily B member 3	1.085	1.02	0.0353553	#DIV/0!	2	1819.94	By matching	By matching	By MS/MS	By matching	3;4	2.03e-05	1	1	2		83.166	76.568	30169	033016_Q_jrc_GlyGlyIP
GCEVVVSGKLR	GlyGly (K)	RPS3	P23396;P23396-2;E9PL09;H0YEU2;E9PSF4;E9PJN9	40S ribosomal protein S3	1.085	0.855	0.0494975	0.289914	1	1317.67	By MS/MS	By MS/MS	By MS/MS	By MS/MS	2;3	0.0001058	2	2	2	2	70.404	63.215	25291	033016_Q_jrc_GlyGlyIP
VKGHFGPINSVAFHPDGK	GlyGly (K)	EIF3I	Q13347	Eukaryotic translation initiation factor 3 subunit I	1.085	0.64	0.190919	#DIV/0!	1	2020.03	By MS/MS	By MS/MS	By MS/MS	By matching	4	7.1e-06	1	1	1		69.651	64.959	26189	033016_Q_jrc_GlyGlyIP
NKDQGTYEDYVEGLR	GlyGly (K)	PDE6H;MYL6	F8W1R7;J3KND3;G8JLA2;G3V1V0;B7Z6Z4;P60660-2;P60660;F8VPF3;G3V1Y7;F8VZU9;F8W180	Myosin light polypeptide 6	1.08		0.0141421	#DIV/0!	1	1899.86	By MS/MS	By MS/MS	By matching	By matching	2;3	3.52e-22	2	1			108.89	108.96	37307	030317_Q_jrc_GGIP_M6132_Elution_R
FIPITKLK	GlyGly (K)	YIF1B	K7EJQ6;K7ERQ0;K7ERY2;Q5BJH7-2;Q5BJH7-4;Q5BJH7-5;Q5BJH7-6;Q5BJH7-3;Q5BJH7	Protein YIF1B	1.08		#DIV/0!	#DIV/0!	1	1072.66	By matching	By MS/MS	By matching	By matching	2	0.033571		1			73.714	73.76	23583	030317_Q_jrc_GGIP_M6132_Elution_R
ILFFNTPKK	GlyGly (K)	PSMD8	K7EJR3;R4GMR5;P48556;K7EJC1	26S proteasome non-ATPase regulatory subunit 8	1.08		#DIV/0!	#DIV/0!	1	1220.69	By matching	By MS/MS	By MS/MS	By matching	3	0.0032389		1	1		92.665	92.811	30752	030317_Q_jrc_GGIP_M6132_Elution_R
LKSYCNDQSTGDIK	GlyGly (K)	HPRT1	P00492	Hypoxanthine-guanine phosphoribosyltransferase	1.08		#DIV/0!	#DIV/0!	1	1742.78	By matching	By MS/MS	By matching	By matching	3	0.00016038		1			38.193	37.939	11445	030317_Q_jrc_GGIP_M6132_Elution_R
GKEDALVTKNLVPGESVYGEK	GlyGly (K)	FBL	P22087;M0R0P1;M0R299;M0QXL5;M0R2Q4;M0R2U2;M0R1H0;M0R2B0	rRNA 2'-O-methyltransferase fibrillarin	1.08		#DIV/0!	#DIV/0!	2	2346.21	By matching	By MS/MS	By matching	By matching	4	0.00037718		1			110.21	110.35	37788	030317_Q_jrc_GGIP_M6132_Elution_R
LILCCNSTSKVIPPIR	GlyGly (K)	RFC3	P40938;P40938-2	Replication factor C subunit 3	1.08		#DIV/0!	#DIV/0!	1	1986.03	By MS/MS	By MS/MS	By matching	By matching	3	0.0011001	1	1			167.25	167.25	59838	030317_Q_jrc_GGIP_M6132_Elution_F
DLLHPSPEEEKRK	GlyGly (K)	RPS27	P42677;Q5T4L4	40S ribosomal protein S27	1.08		0.282843	#DIV/0!	2	1690.86	By matching	By MS/MS	By matching	By matching	3;4	0.00034657	1	2			27.882	27.579	7827	030317_Q_jrc_GGIP_M6132_Elution_R
LLLGNKCDMEAK	GlyGly (K)	RAB13	P51153;A0A087WWB9	Ras-related protein Rab-13	1.08		#DIV/0!	#DIV/0!	1	1505.72	By matching	By MS/MS	By matching	By matching	3	0.0024453		1			83.859	83.905	27486	030317_Q_jrc_GGIP_M6132_Elution_R
QLEIVGEKLSR	GlyGly (K)	POMT1	Q5JT02;Q9Y6A1-4;Q9Y6A1-3;Q9Y6A1-2;Q9Y6A1	Protein O-mannosyl-transferase 1	1.08		#DIV/0!	#DIV/0!	1	1384.77	By matching	By MS/MS	By matching	By matching	2;3	0.00043647		2			85.718	85.764	28186	030317_Q_jrc_GGIP_M6132_Elution_R
LLDADDAAAVAAKCPR	GlyGly (K)	TRIB1	Q96RU8	Tribbles homolog 1	1.08		#DIV/0!	#DIV/0!	1	1770.86	By matching	By MS/MS	By matching	By matching	3	0.0001073		1			115.07	115.22	39820	030317_Q_jrc_GGIP_M6132_Elution_R
LLQGKEPVIR	GlyGly (K)	LMF2	Q9BU23-3;Q9BU23-2;Q9BU23	Lipase maturation factor 2	1.08		0.113137	#DIV/0!	1	1265.75	By MS/MS	By matching	By matching	By matching	3	0.00044717	1	1			50.958	50.881	15601	030317_Q_jrc_GGIP_M6132_Elution_F
SLTQMEDVLKALQMK	GlyGly (K)	MIS18A	Q9NYP9	Protein Mis18-alpha	1.08		0.579828	#DIV/0!	1	1847.95	By MS/MS	By MS/MS	By matching	By matching	3	0.00017714	1	1			201.52	201.45	75308	030317_Q_jrc_GGIP_M6132_Elution_R
LQEEITKQSPTLQR	GlyGly (K)	USP14	P54578-2;P54578;A6NJA2;P54578-3	Ubiquitin carboxyl-terminal hydrolase 14;Ubiquitin carboxyl-terminal hydrolase	1.08	1.285	#DIV/0!	0.106066	1	1783.94	By matching	By MS/MS	By MS/MS	By MS/MS	3	5.1e-05		1	1	1	72.957	63.372	23283	040816_Q_jrc_SILAC_GG_IP2
VFDKDGNGYISAAELR	GlyGly (K)	CALM2;CALM1;CALM3	H0Y7A7;P62158;E7ETZ0;E7EMB3;G3V361;Q96HY3	Calmodulin	1.08	1.19	#DIV/0!	#DIV/0!	1	1867.91	By matching	By MS/MS	By MS/MS	By matching	3	4.35e-05		1	2		125.97	121.34	42182	030317_Q_jrc_GGIP_M6132_Elution_R
QGQGQLVTCSGAFKEGSLR	GlyGly (K)	DDB1	Q16531;F5GY55	DNA damage-binding protein 1	1.08	1.05	0.0989949	#DIV/0!	1	2137.02	By MS/MS	By MS/MS	By matching	By matching	3	8.09e-05	1	2		1	105.74	102.16	34791	030317_Q_jrc_GGIP_M6132_Elution_R
SLSHLPLHSSKEDAYDGVTSENMR	GlyGly (K)	TMEM106B	F2Z3N7;C9JZ87;Q9NUM4	Transmembrane protein 106B	1.08	1.01	#DIV/0!	#DIV/0!	1	2786.29	By matching	By MS/MS	By MS/MS	By matching	4;5	8.06e-16		1	2		94.373	86.11	33623	033016_Q_jrc_GlyGlyIP
RGQTCVVHYTGMLEDGKK	GlyGly (K)	FKBP1A	A0A087WZM5;P62942;Q5W0X3	Peptidyl-prolyl cis-trans isomerase FKBP1A;Peptidyl-prolyl cis-trans isomerase	1.08	1	#DIV/0!	#DIV/0!	2	2193.03	By matching	By MS/MS	By MS/MS	By matching	4;5	8.03e-05		1	2		75.825	66.627	20925	030317_Q_jrc_GGIP_M6132_Elution_R
SSFYVNGLTLGGQKCSVIR	GlyGly (K)	PFN1	P07737;K7EJ44;I3L3D5	Profilin-1	1.08	0.95	0.0141421	0	1	2200.09	By MS/MS	By MS/MS	By MS/MS	By MS/MS	2;3;4	3.12e-30	1	1	3	1	159.88	156.14	56806	033016_Q_jrc_GlyGlyIP
AVKYVECSALTQK	GlyGly (K)	CDC42	P60953	Cell division control protein 42 homolog	1.08	0.79	#DIV/0!	#DIV/0!	1	1610.8	By matching	By MS/MS	By matching	By matching	3	0.00021499		1		1	78.226	71.259	22775	030317_Q_jrc_GGIP_M6132_Elution_R
LKVPPAINQFTQALDR	GlyGly (K)	RPL7A	P62424;Q5T8U3	60S ribosomal protein L7a	1.08	0.67	0.113137	#DIV/0!	1	1924.05	By MS/MS	By MS/MS	By MS/MS	By matching	3	6.85e-07	1	1	3		175.23	172.48	62825	030317_Q_jrc_GGIP_M6132_Elution_R
CTFTSPKTPEHEGR	GlyGly (K)	WLS	E9PKJ0;E9PJW4;H0YCG9;E9PM62;Q5T9L3-3;Q5T9L3;Q5T9L3-2;E9PQK1	Protein wntless homolog	1.075		0.0353553	#DIV/0!	1	1760.78	By MS/MS	By MS/MS	By matching	By matching	4	0.00014323	1	1			32.945	32.767	9670	030317_Q_jrc_GGIP_M6132_Elution_R
IADMGHLKYYLAPK	GlyGly (K)	PCNA	P12004	Proliferating cell nuclear antigen	1.075	1.15	0.0353553	0.0141421	1	1732.9	By MS/MS	By MS/MS	By MS/MS	By MS/MS	3;4	9.99e-05	2	2	2	1	119.35	114.97	43333	033016_Q_jrc_GlyGlyIP
VSLGLDENVSKR	GlyGly (K)	HMGCR	P04035-2;P04035;P04035-3	3-hydroxy-3-methylglutaryl-coenzyme A reductase	1.075		0.148492	#DIV/0!	1	1429.75	By MS/MS	By MS/MS	By matching	By matching	2;3	3.87e-05	1	2			69.52	69.551	22077	030317_Q_jrc_GGIP_M6132_Elution_R
GPAGDATVASEKESVM	GlyGly (K)	SLC1A5	Q15758;M0QXM4;Q15758-3;Q15758-2	Neutral amino acid transporter B(0)	1.075		0.13435	#DIV/0!	1	1661.76	By MS/MS	By MS/MS	By matching	By matching	2;3	0.00012763	1	2			87.092	87.19	28850	030317_Q_jrc_GGIP_M6132_Elution_R
NDPFTSDPFTKNPSLPSK	GlyGly (K)	SPATA22;EPS15L1	M0R165;Q9UBC2-3;Q9UBC2;Q9UBC2-2;M0R3I1	Epidermal growth factor receptor substrate 15-like 1	1.075	1.135	0.120208	0.0919239	1	2105.01	By MS/MS	By MS/MS	By MS/MS	By MS/MS	3	1.03e-06	1	1	1	1	141.56	138.31	50907	033016_Q_jrc_GlyGlyIP
LILTGAESKSNGEEGYGR	GlyGly (K)	ANAPC5	F5GY68;H0YFB5;F5H0F9;Q9UJX4-2;Q9UJX4-3;Q9UJX4	Anaphase-promoting complex subunit 5	1.075	0.905	0.0919239	0.148492	1	1993.97	By MS/MS	By MS/MS	By MS/MS	By MS/MS	3	6.23e-09	1	1	1	1	76.463	69.55	22042	030317_Q_jrc_GGIP_M6132_Elution_R
VPAPSIEDICHVLSTVCKK	GlyGly (K)	RFC3	P40938;P40938-2	Replication factor C subunit 3	1.07		#DIV/0!	#DIV/0!	1	2268.11	By MS/MS	By matching	By matching	By matching	4	0.00031246	1				201.21	201.21	72937	030317_Q_jrc_GGIP_M6132_Elution_F
EKLGCQDAFPEVYDK	GlyGly (K)	DHCR24;Nbla03646	Q15392-2;Q15392;Q3LIE7;H7C4B7	Delta(24)-sterol reductase	1.07		#DIV/0!	#DIV/0!	1	1912.85	By matching	By MS/MS	By matching	By matching	3	5.2e-05		1			126.6	126.85	44435	030317_Q_jrc_GGIP_M6132_Elution_R
ILSKLHTVQPK	GlyGly (K)	PSMD4;PIPSL	Q5VWC4;P55036;A6PVX3;P55036-2;A2A3N6	26S proteasome non-ATPase regulatory subunit 4;Putative PIP5K1A and PSMD4-like protein	1.07		0.0141421	#DIV/0!	1	1376.81	By MS/MS	By MS/MS	By matching	By matching	2;3	0.00019481	2	3			29.769	29.542	8637	030317_Q_jrc_GGIP_M6132_Elution_R
VSCLYNEKR	GlyGly (K)	CXorf57	Q6NSI4;Q6NSI4-4;Q6NSI4-2	Uncharacterized protein CXorf57	1.07		#DIV/0!	#DIV/0!	1	1282.6	By MS/MS	By matching	By matching	By matching	3	0.024921	1				28.894	28.894	8175	030317_Q_jrc_GGIP_M6132_Elution_F
LTKGQVGGTFAR	GlyGly (K)	POLA2	Q14181	DNA polymerase alpha subunit B	1.07	1.51	#DIV/0!	#DIV/0!	1	1347.73	By matching	By matching	By MS/MS	By matching	3	7.76e-05		1	1		41.831	34.392	15383	033016_Q_jrc_GlyGlyIP
ELITPKGGGGGGPGEGFDVAK	GlyGly (K)	DRG1	Q9Y295	Developmentally-regulated GTP-binding protein 1	1.07	1.2	0.367696	#DIV/0!	1	2056.02	By MS/MS	By MS/MS	By MS/MS	By matching	3	4.04e-07	1	1	1		108.14	104.31	35603	030317_Q_jrc_GGIP_M6132_Elution_R
YDGQVAVFGSDLQEKLGK	GlyGly (K)	UBA1	P22314-2;P22314	Ubiquitin-like modifier-activating enzyme 1	1.07	1.12	#DIV/0!	#DIV/0!	1	2067.03	By matching	By MS/MS	By MS/MS	By matching	3	1.25e-07		1	1		163.37	160.79	58356	033016_Q_jrc_GlyGlyIP
IISANGCKVDNSSLTGESEPQTR	GlyGly (K)	ATP1A1	P05023-3;P05023-4;P05023;P05023-2	Sodium/potassium-transporting ATPase subunit alpha-1	1.07	1.06	#DIV/0!	#DIV/0!	1	2577.2	By MS/MS	By matching	By MS/MS	By matching	3	9.64e-08	1		1		95.714	89.555	29918	030317_Q_jrc_GGIP_M6132_Elution_F
SNLKIAELK	GlyGly (K)	SGTA	O43765	Small glutamine-rich tetratricopeptide repeat-containing protein alpha	1.07	1	#DIV/0!	0.0141421	1	1128.65	By MS/MS	By matching	By MS/MS	By MS/MS	2	0.00038466	1		1	1	57.309	47.174	19949	033016_Q_jrc_GlyGlyIP
ILSVELGKQK	GlyGly (K)	FADS1	F5H8G5;A0A0A0MR51;O60427-2;O60427	Fatty acid desaturase 1	1.07	0.94	0.296985	#DIV/0!	1	1227.72	By matching	By MS/MS	By MS/MS	By matching	3	0.00045021	1	1	1		62.619	57.827	23637	033016_Q_jrc_GlyGlyIP
VKVTFNSALAQKEAK	GlyGly (K)	ITM2B	Q9Y287-2;Q9Y287	Integral membrane protein 2B;BRI2, membrane form;BRI2 intracellular domain;BRI2C, soluble form;Bri23 peptide	1.07	0.905	0.19799	0.205061	2	1746.96	By matching	By matching	By MS/MS	By MS/MS	3;4	5.06e-09	1	1	2	1	61.096	52.24	21651	033016_Q_jrc_GlyGlyIP
MPASSWTDHKEALER	GlyGly (K)	CTXN1	P60606	Cortexin-1	1.07	0.69	#DIV/0!	#DIV/0!	1	1870.86	By matching	By matching	By MS/MS	By matching	4	0.00018647		1	1		70.6	63.512	25522	033016_Q_jrc_GlyGlyIP
NSQFAGGPLGNPNTTAKVQQR	GlyGly (K)	NUP155	E9PF10;O75694-2;O75694	Nuclear pore complex protein Nup155	1.07	0.975	0.127279	0.106066	1	2298.15	By MS/MS	By MS/MS	By MS/MS	By MS/MS	3;4	6.1e-55	1	2	3	1	79.028	71.164	28013	033016_Q_jrc_GlyGlyIP
GLFIIDDKGILR	GlyGly (K)	PRDX1;PRDX4	Q06830;A0A0A0MSI0;A0A0A0MRQ5;Q13162;H7C3T4	Peroxiredoxin-1;Peroxiredoxin-4	1.065		0.148492	#DIV/0!	1	1472.84	By MS/MS	By matching	By matching	By matching	3	0.00069715	1	1			180.29	180.51	64730	030317_Q_jrc_GGIP_M6132_Elution_F
ALYEQNQSDVNEAKSGGR	GlyGly (K)	GINS1	Q14691	DNA replication complex GINS protein PSF1	1.065		0.176777	#DIV/0!	1	2078.96	By matching	By MS/MS	By matching	By matching	3	0.00063008	1	1			42.602	42.475	12814	030317_Q_jrc_GGIP_M6132_Elution_R
LKSFVFPG	GlyGly (K)	CNPPD1	Q9BV87	Protein CNPPD1	1.065		0.0353553	#DIV/0!	1	1007.54	By MS/MS	By MS/MS	By matching	By matching	2	0.0069323	1	1			126.27	126.4	44278	030317_Q_jrc_GGIP_M6132_Elution_R
LLKDGIQLSEYLPEVK	GlyGly (K)	NUP133	Q8WUM0	Nuclear pore complex protein Nup133	1.065	1.17	0.190919	#DIV/0!	1	1958.07	By MS/MS	By matching	By MS/MS	By matching	3	0.00011279	1	1	1		187.02	186.2	66445	033016_Q_jrc_GlyGlyIP
MSLKGTTVTPDKR	GlyGly (K)	ADRM1	Q16186;A0A087WUX6;A0A087WX59	Proteasomal ubiquitin receptor ADRM1	1.065	1.025	0.148492	0.148492	2	1546.81	By MS/MS	By MS/MS	By MS/MS	By MS/MS	2;3	1.02e-21	4	3	1	1	31.616	27.921	12805	033016_Q_jrc_GlyGlyIP
SLTINGKEQLLR	GlyGly (K)	DNAJB6	O75190-2	DnaJ homolog subfamily B member 6	1.065	0.985	0.13435	0.0777817	1	1484.83	By MS/MS	By MS/MS	By MS/MS	By MS/MS	2;3	1.61e-08	2	3	2	2	92.491	86.962	33415	033016_Q_jrc_GlyGlyIP
KSPNLSKCGEELGR	GlyGly (K)	PSMD8	K7EJR3;R4GMR5;P48556;K7ENY6	26S proteasome non-ATPase regulatory subunit 8	1.06		#DIV/0!	#DIV/0!	2	1688.82	By matching	By MS/MS	By matching	By matching	4	0.00028685		1			32.647	32.293	9417	030317_Q_jrc_GGIP_M6132_Elution_R
VIDTIKTNPDDRR	GlyGly (K)	TYMS	P04818;P04818-3	Thymidylate synthase	1.06		#DIV/0!	#DIV/0!	2	1655.86	By MS/MS	By matching	By matching	By matching	4	0.00034657	1				26.523	26.523	7348	030317_Q_jrc_GGIP_M6132_Elution_F
AKNSDLLTSPDVGLLK	GlyGly (K)	JUN	P05412	Transcription factor AP-1	1.06		0.254558	#DIV/0!	1	1783.97	By MS/MS	By MS/MS	By matching	By matching	3	0.00011833	1	1			133.71	133.84	47402	030317_Q_jrc_GGIP_M6132_Elution_R
EAGSALLALQQTALQEDQENINPEKAAPVQQPR	GlyGly (K)	CCNA2	P20248	Cyclin-A2	1.06		#DIV/0!	#DIV/0!	1	3670.86	By MS/MS	By matching	By matching	By matching	4	2.33e-24	1				194.28	194.28	70074	030317_Q_jrc_GGIP_M6132_Elution_F
VLSGEFQIVNPHLLKDLTER	GlyGly (K)	RRM1	P23921;E9PL69	Ribonucleoside-diphosphate reductase large subunit	1.06		0.367696	#DIV/0!	1	2421.3	By MS/MS	By MS/MS	By matching	By matching	4	0.00033744	2	1			192.32	192.46	70970	030317_Q_jrc_GGIP_M6132_Elution_R
VDKAAAAAAALQAK	GlyGly (K)	RPL4	P36578;H3BM89;H3BU31	60S ribosomal protein L4	1.06		0.127279	#DIV/0!	1	1411.78	By MS/MS	By MS/MS	By matching	By matching	2;3	0.0003561	1	2			71.554	71.577	22909	030317_Q_jrc_GGIP_M6132_Elution_F
LGMLSPEGTCKAFDTAGNGYCR	GlyGly (K)	FASN	P49327;A0A0U1RQF0	Fatty acid synthase;[Acyl-carrier-protein] S-acetyltransferase;[Acyl-carrier-protein] S-malonyltransferase;3-oxoacyl-[acyl-carrier-protein] synthase;3-oxoacyl-[acyl-carrier-protein] reductase;3-hydroxyacyl-[acyl-carrier-protein] dehydratase;Enoyl-[acyl-carrier-protein] reductase;Oleoyl-[acyl-carrier-protein] hydrolase	1.06		#DIV/0!	#DIV/0!	1	2520.07	By matching	By MS/MS	By matching	By matching	3	2.86e-05		1			165.72	166.07	60271	030317_Q_jrc_GGIP_M6132_Elution_R
SGVYTMPEYLSKR	GlyGly (K)	SLC5A3	P53794	Sodium/myo-inositol cotransporter	1.06		#DIV/0!	#DIV/0!	1	1643.8	By matching	By MS/MS	By matching	By matching	3	0.0065752		1			99.465	99.612	33480	030317_Q_jrc_GGIP_M6132_Elution_R
LNKCGVISPR	GlyGly (K)	RPS15A	P62244;I3L3P7	40S ribosomal protein S15a	1.06		0.0424264	#DIV/0!	1	1257.65	By MS/MS	By MS/MS	By matching	By matching	2;3	0.00038979	3	2			43.479	43.351	13129	030317_Q_jrc_GGIP_M6132_Elution_F
HGGTLSDLGKQVR	GlyGly (K)	TMEM199	Q8N511	Transmembrane protein 199	1.06		#DIV/0!	#DIV/0!	1	1480.77	By matching	By MS/MS	By matching	By matching	3	0.00066926		1			33.298	32.944	9656	030317_Q_jrc_GGIP_M6132_Elution_R
QMLQGKPLADTMRPDTLQDYFGQSK	GlyGly (K)	WRNIP1	Q96S55-2;Q96S55	ATPase WRNIP1	1.06		#DIV/0!	#DIV/0!	2	2981.44	By matching	By MS/MS	By matching	By matching	4	0.00099991		1			169.2	169.55	61636	030317_Q_jrc_GGIP_M6132_Elution_R
VDCPVCGVNIPESHINKHLDSCLSR	GlyGly (K)	RAD18	Q9NS91;F8WE49	E3 ubiquitin-protein ligase RAD18	1.06		0.0565685	#DIV/0!	1	3022.36	By MS/MS	By MS/MS	By matching	By matching	4;5	3.37e-11	2	2			141.61	141.79	50039	030317_Q_jrc_GGIP_M6132_Elution_F
QQMFEFDTKTSAK	GlyGly (K)	UCHL5	Q9Y5K5-2;Q9Y5K5-4;Q9Y5K5-3;Q9Y5K5;H0Y6Y4;Q5LJA5;Q5LJA9;Q5LJB0	Ubiquitin carboxyl-terminal hydrolase isozyme L5	1.06		#DIV/0!	#DIV/0!	1	1673.77	By matching	By MS/MS	By matching	By matching	3	0.0016426		1			83.201	83.247	27181	030317_Q_jrc_GGIP_M6132_Elution_R
FQVDKVNF	GlyGly (K)	GNAS	S4R3E3		1.06		#DIV/0!	#DIV/0!	1	1109.55	By MS/MS	By matching	By matching	By matching	2	0.009593	1				125.54	125.54	43926	030317_Q_jrc_GGIP_M6132_Elution_F
YELGRPAANTKIGPR	GlyGly (K)	RPS8	Q5JR95;P62241	40S ribosomal protein S8	1.06	1.13	#DIV/0!	#DIV/0!	2	1755.94	By matching	By MS/MS	By MS/MS	By matching	3;4	0.00011251		2	2		60.101	50.235	21012	033016_Q_jrc_GlyGlyIP
YIDQEELNKTKPIWTR	GlyGly (K)	HSP90AA1;HSP90AA2;HSP90AB1;HSP90AB2P	P07900;P07900-2;Q14568;P08238;Q58FF8	Heat shock protein HSP 90-alpha;Putative heat shock protein HSP 90-alpha A2;Heat shock protein HSP 90-beta;Putative heat shock protein HSP 90-beta 2	1.06	0.97	#DIV/0!	#DIV/0!	2	2147.1	By MS/MS	By matching	By MS/MS	By matching	4	1.17e-05	1		1		111.87	106.21	40376	033016_Q_jrc_GlyGlyIP
FEPYANPTKR	GlyGly (K)	HNRNPM	A0A087X0X3;P52272-2;P52272;M0R019;M0R2T0;M0QYQ7;M0R0N3;M0R0Y6	Heterogeneous nuclear ribonucleoprotein M	1.06	0.965	#DIV/0!	0.0353553	1	1335.66	By matching	By matching	By matching	By MS/MS	3	0.00031875		1	1	1	46.495	36.275	14286	040816_Q_jrc_SILAC_GG_IP2
LIYAGKILNDDTALKEYK	GlyGly (K)	RAD23B	P54727;Q5W0S4;Q5W0S5	UV excision repair protein RAD23 homolog B	1.06	0.94	#DIV/0!	#DIV/0!	2	2181.17	By MS/MS	By matching	By MS/MS	By matching	3;4	1.09e-06	1		2		132.47	126.26	46949	033016_Q_jrc_GlyGlyIP
TFVNITPAEVGVLVGKDR	GlyGly (K)	PFN1	P07737;I3L3D5	Profilin-1	1.06	0.825	0.46669	0.106066	1	2028.1	By MS/MS	By MS/MS	By MS/MS	By matching	3	5.38e-39	2	2	6	1	186.9	185.01	65912	033016_Q_jrc_GlyGlyIP
VFEVNASNLEKQTSK	GlyGly (K)	LARS	Q9P2J5;A0A087WXY1	Leucine--tRNA ligase, cytoplasmic	1.06	0.8	#DIV/0!	0.0282843	1	1806.91	By MS/MS	By matching	By MS/MS	By MS/MS	3	7.64e-09	1		1	1	91.451	82.886	32293	033016_Q_jrc_GlyGlyIP
LFAKYYDDTYPSVK	GlyGly (K)	COPZ1	F8VVA7;P61923;P61923-4;P61923-5;F8VXB1;F8VUC5;F8W156;F8VXR1;F8VYZ4	Coatomer subunit zeta-1	1.055		0.0494975	#DIV/0!	1	1822.88	By MS/MS	By matching	By matching	By matching	3	0.0014176	1	1			113.61	113.68	39241	030317_Q_jrc_GGIP_M6132_Elution_F
TGDGKILYSQCGDVMR	GlyGly (K)	PDE6H;MYL6	F8W1R7;J3KND3;G8JLA2;G3V1V0;B7Z6Z4;P60660-2;P60660	Myosin light polypeptide 6	1.055		0.0494975	#DIV/0!	1	1913.86	By MS/MS	By MS/MS	By matching	By matching	3	1.77e-05	1	1			99.925	99.998	33716	030317_Q_jrc_GGIP_M6132_Elution_R
CFIVGADNVGSKQMQQIR	GlyGly (K)	RPLP0;RPLP0P6	P05388;F8VU65;F8VWS0;P05388-2;F8VPE8;G3V210;F8VQY6;F8VRK7;F8VZS0;Q8NHW5;F8VWV4;F8VS58	60S acidic ribosomal protein P0;60S acidic ribosomal protein P0-like	1.055		0.374767	#DIV/0!	1	2165.04	By MS/MS	By MS/MS	By matching	By matching	3	5.11e-16	1	1			137.98	138.15	49094	030317_Q_jrc_GGIP_M6132_Elution_R
DLKPQNLLIDDKGTIK	GlyGly (K)	CDK1;CDC2	P06493;A0A024QZP7;A0A087WZZ9;E5RIU6	Cyclin-dependent kinase 1	1.055	1.025	0.0919239	0.289914	2	1924.06	By MS/MS	By MS/MS	By MS/MS	By matching	3;4	3.77e-05	2	2	1	1	122.2	119.33	44436	033016_Q_jrc_GlyGlyIP
YEYGIFNQKIR	GlyGly (K)	PYGL	E9PK47;P06737-2;P06737	Phosphorylase;Glycogen phosphorylase, liver form	1.055	0.99	0.0353553	0.183848	1	1543.78	By MS/MS	By MS/MS	By MS/MS	By MS/MS	2;3	8.05e-09	2	2	1	1	105.71	102.05	34594	030317_Q_jrc_GGIP_M6132_Elution_F
IDVIKQADYVPSDQDLLR	GlyGly (K)	GNAS	P63092-2;P63092;P63092-4;Q5JWF2-2;Q5JWF2;P63092-3;S4R3E3	Guanine nucleotide-binding protein G(s) subunit alpha isoforms short;Guanine nucleotide-binding protein G(s) subunit alpha isoforms XLas	1.055		0.176777	#DIV/0!	1	2201.13	By MS/MS	By MS/MS	By matching	By matching	3	7.59e-09	1	1			167.56	167.74	60978	030317_Q_jrc_GGIP_M6132_Elution_R
LPGLGEPEVEYETLKDTSEKLK	GlyGly (K)	EPB41L5	Q9HCM4-4;Q9HCM4-3;Q9HCM4	Band 4.1-like protein 5	1.055	1.33	0.289914	#DIV/0!	2	2588.32	By MS/MS	By MS/MS	By MS/MS	By matching	4	2.26e-26	1	1	1		167.99	166.47	60386	033016_Q_jrc_GlyGlyIP
LTPITYPQGLAMAKEIGAVK	GlyGly (K)	RAC1	P63000;P63000-2	Ras-related C3 botulinum toxin substrate 1	1.055	1.01	0.13435	#DIV/0!	1	2214.21	By MS/MS	By MS/MS	By MS/MS	By matching	3	1.39e-06	1	1	1		181.06	179.98	64812	030317_Q_jrc_GGIP_M6132_Elution_F
IAPPETPDSKVR	GlyGly (K)	IGF2BP1	Q9NZI8;Q9NZI8-2	Insulin-like growth factor 2 mRNA-binding protein 1	1.055	0.905	0.162635	0.0212132	1	1422.75	By MS/MS	By MS/MS	By MS/MS	By MS/MS	2;3	3.98e-06	1	1	2	2	54.394	44.133	18912	033016_Q_jrc_GlyGlyIP
YLSPKYIK	GlyGly (K)	EIF4A1	P60842;J3KT12;P60842-2;J3KTB5;J3QS69;J3QL43;J3QR64;J3KSZ0;J3QLN6;J3KS25	Eukaryotic initiation factor 4A-I	1.055	0.72	0.106066	#DIV/0!	1	1124.62	By MS/MS	By MS/MS	By matching	By matching	2	0.0047505	1	1	1		43.444	38.418	11481	030317_Q_jrc_GGIP_M6132_Elution_R
SDSKFAYTGTEMR	GlyGly (K)	BRCC3	A0A087WZR3;P46736-2;P46736-3;H9KVA9;A0A0D9SF50;P46736-5;P46736	Lys-63-specific deubiquitinase BRCC36	1.05		#DIV/0!	#DIV/0!	1	1605.71	By matching	By MS/MS	By matching	By matching	3	1.39e-06		1			62.765	62.711	19694	030317_Q_jrc_GGIP_M6132_Elution_R
EPTSSEQGGLEGSGSAAGEGKPALSEEERQEQTK	GlyGly (K)	UBXN1	E9PJ81;E9PRQ7;Q04323;Q04323-2	UBX domain-containing protein 1	1.05		0.212132	#DIV/0!	2	3573.63	By MS/MS	By MS/MS	By matching	By matching	4	7.18e-07	1	1			66.553	66.576	21098	030317_Q_jrc_GGIP_M6132_Elution_F
ADLIKQYGR	GlyGly (K)	HSDL1	H3BQI7;H3BT52;Q3SXM5-2;Q3SXM5;H3BNH5	Inactive hydroxysteroid dehydrogenase-like protein 1	1.05		0.0565685	#DIV/0!	1	1176.63	By matching	By MS/MS	By matching	By matching	2	0.0043322	1	1			45.991	45.914	13956	030317_Q_jrc_GGIP_M6132_Elution_R
IDQYQGADAVGLEEKIK	GlyGly (K)	TXNL1	K7ER96;O43396;K7EML9	Thioredoxin-like protein 1	1.05		#DIV/0!	#DIV/0!	1	1990	By MS/MS	By MS/MS	By matching	By matching	3	9.44e-06	1	1			120.08	120.33	41901	030317_Q_jrc_GGIP_M6132_Elution_R
VSNEEKLNLCR	GlyGly (K)	PSENEN	K7ERS5;K7ES79;Q9NZ42	Gamma-secretase subunit PEN-2	1.05		0.0282843	#DIV/0!	1	1475.7	By MS/MS	By MS/MS	By matching	By matching	3	0.00060314	1	1			51.218	51.141	15651	030317_Q_jrc_GGIP_M6132_Elution_F
YYKNIGLGFK	GlyGly (K)	RPS11	M0QZC5;P62280	40S ribosomal protein S11	1.05		#DIV/0!	#DIV/0!	1	1315.69	By matching	By MS/MS	By matching	By matching	2;3	0.0027411		2			84.199	84.245	27654	030317_Q_jrc_GGIP_M6132_Elution_R
LGLGEGAEEKSIPTLISR	GlyGly (K)	RCC1	P18754;P18754-2;C9JW69	Regulator of chromosome condensation	1.05		0.212132	#DIV/0!	1	1983.06	By MS/MS	By MS/MS	By matching	By matching	3	1.69e-06	1	1			149.07	149.24	53521	030317_Q_jrc_GGIP_M6132_Elution_R
VIGSELVQKYVGEGAR	GlyGly (K)	PSMC2	P35998;P35998-2	26S protease regulatory subunit 7	1.05		#DIV/0!	#DIV/0!	1	1817.96	By MS/MS	By matching	By matching	By matching	2;3	0.00019491	2				138.4	138.4	48756	030317_Q_jrc_GGIP_M6132_Elution_F
LFPYIQKGLK	GlyGly (K)	HEATR1	Q5T3Q7;Q9H583	HEAT repeat-containing protein 1;HEAT repeat-containing protein 1, N-terminally processed	1.05		#DIV/0!	#DIV/0!	1	1319.76	By MS/MS	By matching	By matching	By matching	3	0.00074889	1				103.54	103.54	35330	030317_Q_jrc_GGIP_M6132_Elution_F
TWIEVSGSSAKDVAK	GlyGly (K)	SEC61A2;SEC61A1	Q8TC24;Q9H9S3-2;Q9H9S3-3;Q9H9S3;F8W776;B4DR61;P61619;P61619-3	Protein transport protein Sec61 subunit alpha isoform 2;Protein transport protein Sec61 subunit alpha isoform 1	1.05		0.0565685	#DIV/0!	1	1690.85	By MS/MS	By MS/MS	By matching	By matching	3	0.00021458	1	1			84.871	84.894	27880	030317_Q_jrc_GGIP_M6132_Elution_R
IAVTKCGNVMLR	GlyGly (K)	USP33	Q8TEY7-2;Q8TEY7	Ubiquitin carboxyl-terminal hydrolase 33	1.05		#DIV/0!	#DIV/0!	1	1475.76	By matching	By MS/MS	By matching	By matching	3	0.00012615		1			86.509	86.555	28536	030317_Q_jrc_GGIP_M6132_Elution_R
LLKTLDTGETPSETK	GlyGly (K)	CNOT11	Q9UKZ1	CCR4-NOT transcription complex subunit 11	1.05		#DIV/0!	#DIV/0!	1	1745.9	By matching	By MS/MS	By matching	By matching	3	0.00010863		1			66.393	66.439	20963	030317_Q_jrc_GGIP_M6132_Elution_R
VISELNGKNIEDVIAQGIGK	GlyGly (K)	RPLP2	P05387	60S acidic ribosomal protein P2	1.05	1.2	#DIV/0!	#DIV/0!	1	2210.19	By MS/MS	By MS/MS	By MS/MS	By matching	3	5.2e-05	1	1	2		190.6	189.88	69885	030317_Q_jrc_GGIP_M6132_Elution_R
SLSGLILKNNVK	GlyGly (K)	TNPO2;TNPO1	O14787-2;A0A075B780;O14787;K7ENW1;K7ESC1;Q92973-2;Q92973;E7EW37	Transportin-2;Transportin-1	1.05	1.16	#DIV/0!	#DIV/0!	1	1398.82	By matching	By MS/MS	By MS/MS	By matching	2;3	6.86e-13		1	2		93.372	84.909	33008	033016_Q_jrc_GlyGlyIP
CQNILQGNFKPDFYLK	GlyGly (K)	GLYR1	K7EMM8;Q49A26-5;Q49A26-4;Q49A26-2;Q49A26-3;Q49A26	Putative oxidoreductase GLYR1	1.05	0.9	#DIV/0!	#DIV/0!	1	2099.01	By MS/MS	By matching	By MS/MS	By matching	3	8.26e-05	1		1		195.36	195.16	68995	033016_Q_jrc_GlyGlyIP
ENMYAVQTLKDFQYVDR	GlyGly (K)	EPN1	Q9Y6I3-3;Q9Y6I3;Q9Y6I3-1	Epsin-1	1.05	0.9	0	#DIV/0!	1	2233.05	By MS/MS	By MS/MS	By MS/MS	By matching	3	2.97e-14	1	1	1		172.43	170.95	62206	030317_Q_jrc_GGIP_M6132_Elution_R
NAMGSLASQATKDGKK	Oxidation (M);GlyGly (K)	PSMD4	Q5VWC4;P55036;H0Y561;H0Y3Y9	26S proteasome non-ATPase regulatory subunit 4	1.05	0.86	0.0989949	#DIV/0!	2	1735.85	By MS/MS	By MS/MS	By MS/MS	By matching	3;4	3.99e-05	1	1	2		13.928	7.8309	3808	033016_Q_jrc_GlyGlyIP
AATKQAGGFLGPPPPSGK	GlyGly (K)	TMCO1	J3QQY2;J9JIE6;Q9UM00-2;Q9UM00	Transmembrane and coiled-coil domain-containing protein 1	1.05		0.127279	#DIV/0!	1	1793.94	By MS/MS	By MS/MS	By matching	By matching	2;3	5.99e-07	1	2			55.683	55.647	17207	030317_Q_jrc_GGIP_M6132_Elution_R
SPNLSKCGEELGR	GlyGly (K)	PSMD8	K7EJR3;R4GMR5;P48556;K7ENY6	26S proteasome non-ATPase regulatory subunit 8	1.05		0.127279	#DIV/0!	1	1560.72	By MS/MS	By MS/MS	By matching	By matching	3	0.00015794	1	1			58.048	58.021	18064	030317_Q_jrc_GGIP_M6132_Elution_R
INVGIGEIKDIR	GlyGly (K)	WLS	E9PKJ0;E9PJW4;H0YCG9;E9PM62;Q5T9L3-3;Q5T9L3;Q5T9L3-2	Protein wntless homolog	1.05	0.86	0.141421	#DIV/0!	1	1439.81	By MS/MS	By MS/MS	By matching	By matching	2;3	9.2e-05	2	2	1		122.52	120.25	41716	030317_Q_jrc_GGIP_M6132_Elution_F
MAAAGGTVSGPSSACKPGR	GlyGly (K)	HECTD1	A0A087X2H1;Q9ULT8;G3V4V5;A0A087WVU6	E3 ubiquitin-protein ligase HECTD1	1.045		0.0919239	#DIV/0!	1	1875.86	By MS/MS	By MS/MS	By matching	By matching	3	2.35e-05	1	1			38.913	38.786	11585	030317_Q_jrc_GGIP_M6132_Elution_R
DEGGKAFFK	GlyGly (K)	SLC25A6;SLC25A5	P12236;P05141	ADP/ATP translocase 3;ADP/ATP translocase 3, N-terminally processed;ADP/ATP translocase 2;ADP/ATP translocase 2, N-terminally processed	1.045		0.176777	#DIV/0!	1	1111.53	By MS/MS	By MS/MS	By matching	By matching	2	0.0038565	1	1			48.721	48.644	14872	030317_Q_jrc_GGIP_M6132_Elution_R
IEEVPELPLVVEDKVEGYKK	GlyGly (K)	RPL4	P36578;H3BM89	60S ribosomal protein L4	1.045		0.247487	#DIV/0!	2	2426.29	By MS/MS	By MS/MS	By matching	By matching	4	1.55e-12	2	2			171.31	171.51	62967	030317_Q_jrc_GGIP_M6132_Elution_F
GPCIIYNEDNGIIKAFR	GlyGly (K)	RPL4	P36578;H3BM89	60S ribosomal protein L4	1.045		0.190919	#DIV/0!	1	2094.02	By MS/MS	By MS/MS	By matching	By matching	3	1.98e-20	1	1			181.9	182.13	66733	030317_Q_jrc_GGIP_M6132_Elution_R
ICLDILKDKWSPALQIR	GlyGly (K)	UBE2N	P61088;F8VQQ8	Ubiquitin-conjugating enzyme E2 N	1.045	1.77	0.0636396	#DIV/0!	2	2183.18	By MS/MS	By MS/MS	By MS/MS	By matching	2;3;4	2.01e-78	2	2	1		200.71	200.65	72697	030317_Q_jrc_GGIP_M6132_Elution_F
SYSKLLCGLLAER	GlyGly (K)	MIF	P14174	Macrophage migration inhibitory factor	1.045	1.47	0.120208	#DIV/0!	1	1623.83	By MS/MS	By MS/MS	By MS/MS	By matching	2;3	6.86e-05	1	2	5		180.46	177.81	64168	033016_Q_jrc_GlyGlyIP
AYADSYYYEDGGMKPR	GlyGly (K)	CCDC50	Q8IVM0	Coiled-coil domain-containing protein 50	1.045	1.22	0.120208	#DIV/0!	1	1998.84	By MS/MS	By MS/MS	By MS/MS	By matching	3	3.76e-05	1	1	1		91.85	87.726	28943	030317_Q_jrc_GGIP_M6132_Elution_F
KPLLESGTLGTK	GlyGly (K)	UBA1	P22314-2;P22314	Ubiquitin-like modifier-activating enzyme 1	1.045	1.15	0.120208	#DIV/0!	1	1356.76	By MS/MS	By MS/MS	By MS/MS	By matching	3	4.64e-05	1	1	1		57.444	52.519	16205	030317_Q_jrc_GGIP_M6132_Elution_F
AEAIKALVKPK	GlyGly (K)	RPL29	P47914	60S ribosomal protein L29	1.045	1.03	0.304056	0.353553	2	1280.78	By MS/MS	By MS/MS	By MS/MS	By MS/MS	3	0.00042065	1	1	1	1	37.269	30.004	13432	033016_Q_jrc_GlyGlyIP
LLESLEEQEVKGFNR	GlyGly (K)	LETM2;ANKRD46	J3KP26;Q86W74-2;Q86W74	Ankyrin repeat domain-containing protein 46	1.045	0.88	0.0636396	0.113137	1	1903.96	By MS/MS	By MS/MS	By MS/MS	By MS/MS	3	1.09e-08	1	1	1	1	139.39	136.09	50166	033016_Q_jrc_GlyGlyIP
ALGQNPTNAEVLKVLGNPK	GlyGly (K)	PDE6H;MYL6;MYL6B	F8W1R7;J3KND3;G8JLA2;G3V1V0;B7Z6Z4;P60660-2;P60660;F8VPF3;F8W1I5;P14649	Myosin light polypeptide 6;Myosin light chain 6B	1.045	0.81	0.00707107	0.0989949	1	2076.13	By MS/MS	By MS/MS	By MS/MS	By MS/MS	3	4.76e-23	1	1	2	1	134.77	131.01	45936	030317_Q_jrc_GGIP_M6132_Elution_F
DDVFGYPQQFEDKPALSKTEDR	2 GlyGly (K)	USP9X	Q93008-1;Q93008	Probable ubiquitin carboxyl-terminal hydrolase FAF-X	1.04		#DIV/0!	#DIV/0!	2	2812.29	By MS/MS	By matching	By matching	By matching	4	2.95e-05	1				147.97	147.97	52453	030317_Q_jrc_GGIP_M6132_Elution_F
VMNLISKLSAK	GlyGly (K)	ST13P5;ST13	A0A087X1H6;Q8NFI4;P50502	Putative protein FAM10A5;Hsc70-interacting protein	1.04		0.353553	#DIV/0!	1	1316.75	By MS/MS	By MS/MS	By matching	By matching	2;3	0.00087348	1	2			107.82	107.91	36947	030317_Q_jrc_GGIP_M6132_Elution_F
IQDKEGIPPDQQR	GlyGly (K)	UBC;UBB;RPS27A;UBA52	F5H265;J3QS39;F5H6Q2;F5GYU3;F5H2Z3;B4DV12;F5H388;F5H747;F5GXK7;J3QKN0;Q5PY61;Q96C32;P0CG47;P0CG48;J3QTR3;P62987;M0R1V7;F5GZ39;J3QSA3;M0R1M6;M0R2S1;P62979	Polyubiquitin-B;Ubiquitin;Polyubiquitin-C;Ubiquitin;Ubiquitin-60S ribosomal protein L40;Ubiquitin;60S ribosomal protein L40;Ubiquitin-40S ribosomal protein S27a;Ubiquitin;40S ribosomal protein S27a	1.04		0.0848528	#DIV/0!	1	1636.82	By MS/MS	By MS/MS	By matching	By matching	2;3	1.74e-05	4	6			30.569	30.306	8646	030317_Q_jrc_GGIP_M6132_Elution_R
FIDKQLELLAQDYK	GlyGly (K)	MFN2	O95140;O95140-2	Mitofusin-2	1.04		#DIV/0!	#DIV/0!	1	1836.96	By MS/MS	By matching	By matching	By matching	3	0.0015575	1				170.17	170.17	60809	030317_Q_jrc_GGIP_M6132_Elution_F
YKLLPEYPGVLSDVQEEK	GlyGly (K)	DHFR	P00374-2;P00374	Dihydrofolate reductase	1.04		#DIV/0!	#DIV/0!	1	2220.13	By matching	By MS/MS	By matching	By matching	3	0.00024659		1			169.54	169.89	61810	030317_Q_jrc_GGIP_M6132_Elution_R
YINLFVEKYLK	GlyGly (K);Deamidation (NQ)	LINC00032	P0C843	Putative uncharacterized protein encoded by LINC00032	1.04		0.0282843	#DIV/0!	1	1543.83	By MS/MS	By MS/MS	By matching	By matching	2	0.014121	1	1			127.05	127.17	44522	030317_Q_jrc_GGIP_M6132_Elution_F
KGTVEGFEPADNK	GlyGly (K)	SRP14	P37108;H0YLA2	Signal recognition particle 14 kDa protein	1.04		0.212132	#DIV/0!	1	1504.72	By MS/MS	By MS/MS	By matching	By matching	3	0.000153	1	1			33.467	33.29	9693	030317_Q_jrc_GGIP_M6132_Elution_F
YGKIETIEVMEDR	GlyGly (K)	HNRNPA3	P51991-2;P51991	Heterogeneous nuclear ribonucleoprotein A3	1.04		0.127279	#DIV/0!	1	1695.81	By MS/MS	By MS/MS	By matching	By matching	3	0.00024518	1	1			108.46	108.54	37172	030317_Q_jrc_GGIP_M6132_Elution_R
LIYSGKQMNDEK	GlyGly (K);Deamidation (NQ)	NEDD8;NEDD8-MDP1	Q15843;S4R3E9	NEDD8	1.04		#DIV/0!	#DIV/0!	1	1539.72	By matching	By MS/MS	By matching	By matching	3	0.0024998		1			46.59	46.435	14111	030317_Q_jrc_GGIP_M6132_Elution_R
SGNIVAGIANESKK	GlyGly (K)	GMPS	P49915-2;P49915	GMP synthase [glutamine-hydrolyzing]	1.04	1.355	#DIV/0!	0.0777817	1	1500.79	By matching	By matching	By MS/MS	By MS/MS	2;3	0.00010216	1		2	2	58.98	46.778	19845	033016_Q_jrc_GlyGlyIP
IKAIQLEYSEAR	GlyGly (K)	PSMD3	O43242;O43242-2	26S proteasome non-ATPase regulatory subunit 3	1.04	1.3	#DIV/0!	#DIV/0!	1	1533.82	By matching	By MS/MS	By MS/MS	By matching	3	4.63e-05		1	1		85.124	78.637	30728	033016_Q_jrc_GlyGlyIP
NLVPGESVYGEKR	GlyGly (K)	FBL	P22087;M0R0P1;M0R299;M0QXL5;M0R2Q4;M0R2U2;M0R1H0;M0R2B0	rRNA 2'-O-methyltransferase fibrillarin	1.04	1.265	#DIV/0!	0.92631	1	1560.79	By matching	By MS/MS	By MS/MS	By MS/MS	3	0.00039001		1	1	1	74.469	64.951	20485	030317_Q_jrc_GGIP_M6132_Elution_R
FQFVSGADEKVLR	GlyGly (K)	ELP2	Q6IA86-4;Q6IA86-7;Q6IA86-2;Q6IA86-3;Q6IA86-5;Q6IA86;Q6IA86-6	Elongator complex protein 2	1.04	1.14	0.0282843	#DIV/0!	1	1608.83	By MS/MS	By matching	By MS/MS	By matching	3	0.000104	1	1	1		117.56	114.04	39460	030317_Q_jrc_GGIP_M6132_Elution_F
ELHINLIPNKQDR	GlyGly (K)	HSP90AA1	P07900;P07900-2;G3V2J8	Heat shock protein HSP 90-alpha	1.04	1	#DIV/0!	#DIV/0!	1	1702.91	By MS/MS	By matching	By MS/MS	By matching	4	0.00013905	1		1		96.149	89.991	30045	030317_Q_jrc_GGIP_M6132_Elution_F
EKDLEDLFYKYGR	GlyGly (K)	SRSF9	S4R3G0;Q13242;H0YIB4	Serine/arginine-rich splicing factor 9	1.04	0.945	#DIV/0!	0.106066	2	1788.87	By matching	By MS/MS	By MS/MS	By MS/MS	3;4	1.65e-09		1	3	2	150.1	144.59	53097	033016_Q_jrc_GlyGlyIP
DAFKSNDSQQQDVSEFTHK	GlyGly (K)	USP25	Q9UHP3;Q9UHP3-1;Q9UHP3-3	Ubiquitin carboxyl-terminal hydrolase 25	1.04	0.92	#DIV/0!	#DIV/0!	1	2324.03	By matching	By MS/MS	By MS/MS	By matching	4	5.98e-08		1	1		77.681	70.844	28136	033016_Q_jrc_GlyGlyIP
ALDTMNFDVIKGKPIR	GlyGly (K)	PABPC4	B1ANR0;Q13310-2;Q13310;Q13310-3;B1ANR1;H0YEQ8	Polyadenylate-binding protein 4	1.04	0.88	#DIV/0!	#DIV/0!	2	1931.03	By matching	By matching	By MS/MS	By matching	4	3.28e-05		1	1		129.01	124.43	46399	033016_Q_jrc_GlyGlyIP
DIEDVFYKYGAIR	GlyGly (K)	SRSF1	J3KTL2;Q07955-3;Q07955;Q07955-2;J3QQV5;J3KSW7	Serine/arginine-rich splicing factor 1	1.04	0.875	#DIV/0!	0.0353553	1	1701.84	By MS/MS	By matching	By MS/MS	By MS/MS	2;3	0.00011193	1		2	1	197.91	198.68	70147	033016_Q_jrc_GlyGlyIP
LSAKFGGQA	GlyGly (K)	ST13P5;ST13	A0A087X1H6;Q8NFI4;P50502	Putative protein FAM10A5;Hsc70-interacting protein	1.04	0.855	0.0282843	0.106066	1	991.509	By MS/MS	By MS/MS	By MS/MS	By MS/MS	2	0.00034217	2	1	1	1	44.777	38.645	16740	033016_Q_jrc_GlyGlyIP
QLVEQVEQIQKEQNYQR	GlyGly (K)	TMED9	Q9BVK6	Transmembrane emp24 domain-containing protein 9	1.04	0.78	0.0565685	#DIV/0!	1	2273.14	By MS/MS	By MS/MS	By MS/MS	By matching	3;4	3.85e-10	2	1	2		111.22	105.6	35963	030317_Q_jrc_GGIP_M6132_Elution_R
VLLQSKDQITAGNAAR	GlyGly (K)	PAICS	P22234;E9PBS1;P22234-2	Multifunctional protein ADE2;Phosphoribosylaminoimidazole-succinocarboxamide synthase;Phosphoribosylaminoimidazole carboxylase	1.04	0.7	#DIV/0!	#DIV/0!	1	1797.97	By matching	By matching	By MS/MS	By matching	3	9.92e-05		1	1		74.113	67.226	26664	033016_Q_jrc_GlyGlyIP
FLTKGDNNEVDDR	GlyGly (K)	SEC11L3;SEC11C	B4DI03;K7EJQ7;Q9BY50	Signal peptidase complex catalytic subunit SEC11C	1.035		0.0212132	#DIV/0!	1	1635.75	By MS/MS	By MS/MS	By matching	By matching	3	0.00017601	1	1			44.323	44.246	13385	030317_Q_jrc_GGIP_M6132_Elution_R
KFVADGIFK	GlyGly (K)	RPS3	P23396;P23396-2;E9PL09;E9PPU1;F2Z2S8;H0YCJ7;E9PQ96;E9PJH4;E9PK82;E9PQX2	40S ribosomal protein S3	1.035		0.120208	#DIV/0!	1	1137.62	By MS/MS	By MS/MS	By matching	By matching	2	0.00035966	1	1			89.508	89.581	29634	030317_Q_jrc_GGIP_M6132_Elution_R
SLPVEEQPKQIIVTR	GlyGly (K)	PRPF8	Q6P2Q9	Pre-mRNA-processing-splicing factor 8	1.035		0.00707107	#DIV/0!	1	1850.03	By MS/MS	By MS/MS	By matching	By matching	3	0.00058659	1	1			102.78	102.85	34903	030317_Q_jrc_GGIP_M6132_Elution_R
IIEVGDTPKDR	GlyGly (K)	SEC61A2;SEC61A1	Q8TC24;Q9H9S3-2;Q9H9S3-3;Q9H9S3;F8W776;H7C069;C9JJV4;H7C1Q9;C9JXC6;A6NK38;F2Z2C7;A6NIF9;B4DR61;P61619	Protein transport protein Sec61 subunit alpha isoform 2;Protein transport protein Sec61 subunit alpha isoform 1	1.035		0.0919239	#DIV/0!	1	1355.7	By MS/MS	By MS/MS	By matching	By matching	2;3	0.00087348	1	2			43.101	42.932	12918	030317_Q_jrc_GGIP_M6132_Elution_F
VEVVSPLSSWKR	GlyGly (K)	PIGU	Q9H490-2;Q9H490	Phosphatidylinositol glycan anchor biosynthesis class U protein	1.035	0.68	0.0777817	#DIV/0!	1	1499.81	By MS/MS	By MS/MS	By matching	By MS/MS	3	4.42e-05	1	1		1	117.86	114.75	39574	030317_Q_jrc_GGIP_M6132_Elution_R
ATPEQYQILKENYGQK	GlyGly (K)	FDPS	P14324-2;P14324;A0A087X090	Farnesyl pyrophosphate synthase	1.035	0.61	0.0636396	#DIV/0!	1	2023	By MS/MS	By MS/MS	By matching	By MS/MS	3	1.89e-05	1	1		1	93.969	89.959	30064	030317_Q_jrc_GGIP_M6132_Elution_F
EDVFVHQTAIKK	GlyGly (K)	YBX1;YBX3	P67809;A0A087X1S2;H0Y449;P16989-2;A0A0D9SEI8;P16989-3;P16989	Nuclease-sensitive element-binding protein 1;Y-box-binding protein 3	1.035	1.03	0.162635	#DIV/0!	1	1527.8	By MS/MS	By MS/MS	By MS/MS	By matching	2;3	8.39e-14	3	2	1		44.644	42.056	12676	030317_Q_jrc_GGIP_M6132_Elution_F
QVADQMWQAGKR	GlyGly (K)	YIPF3	D6RGY8;D6RFI3;E7EQR8;Q9GZM5	Protein YIPF3;Protein YIPF3, 36 kDa form III	1.03		0.325269	#DIV/0!	1	1530.74	By MS/MS	By MS/MS	By matching	By matching	3	3.82e-05	1	1			56.542	56.515	17609	030317_Q_jrc_GGIP_M6132_Elution_R
DLKPQNLLINTEGAIK	GlyGly (K)	CDK2	G3V5T9;P24941;E7ESI2;P24941-2	Cyclin-dependent kinase 2	1.03		#DIV/0!	#DIV/0!	1	1880.04	By matching	By MS/MS	By matching	By matching	3	4.59e-05		1			158.53	158.87	57335	030317_Q_jrc_GGIP_M6132_Elution_R
LLETQDGAEKQLR	GlyGly (K)	SPC24	K7EJH0;K7EMX1;K7EJV2;K7ESQ2;K7ERQ7;A0A0A0MSN0;Q8NBT2-2;Q8NBT2	Kinetochore protein Spc24	1.03		#DIV/0!	#DIV/0!	1	1613.84	By MS/MS	By MS/MS	By matching	By matching	3	0.00020868	1	1			55.14	55.086	17035	030317_Q_jrc_GGIP_M6132_Elution_R
AYKTEMQDNTYPEILR	GlyGly (K)	DHX15	O43143	Putative pre-mRNA-splicing factor ATP-dependent RNA helicase DHX15	1.03		#DIV/0!	#DIV/0!	1	2084.98	By matching	By MS/MS	By matching	By matching	3	4.71e-05		1			112.5	112.64	38855	030317_Q_jrc_GGIP_M6132_Elution_R
FQVDKVNFHMFDVGGQR	GlyGly (K)	GNAS;GNAL	P63092-2;P63092;P63092-4;Q5JWF2-2;Q5JWF2;P38405;P38405-2;K7EQ80;K7EPE2;P63092-3	Guanine nucleotide-binding protein G(s) subunit alpha isoforms short;Guanine nucleotide-binding protein G(s) subunit alpha isoforms XLas;Guanine nucleotide-binding protein G(olf) subunit alpha	1.03		0.0989949	#DIV/0!	1	2137.02	By MS/MS	By MS/MS	By matching	By matching	3;4	8.75e-05	1	2			158.07	158.3	56477	030317_Q_jrc_GGIP_M6132_Elution_F
VQKASTEGVAIQGQQGTR	GlyGly (K)	NUP205	Q92621	Nuclear pore complex protein Nup205	1.03		#DIV/0!	#DIV/0!	1	1971.01	By matching	By MS/MS	By matching	By matching	3	0.00035967		1			28.741	28.287	8142	030317_Q_jrc_GGIP_M6132_Elution_R
IGPPLEKPVEK	GlyGly (K)	RNF216	Q9NWF9;Q9NWF9-1;Q9NWF9-3	E3 ubiquitin-protein ligase RNF216	1.03		#DIV/0!	#DIV/0!	1	1319.74	By MS/MS	By matching	By matching	By matching	3	0.0054085	1				58.549	58.549	18245	030317_Q_jrc_GGIP_M6132_Elution_F
LSNVNLQEKAYR	GlyGly (K)	NOC2L	Q9Y3T9	Nucleolar complex protein 2 homolog	1.03		#DIV/0!	#DIV/0!	1	1547.81	By matching	By MS/MS	By matching	By matching	3	0.0019242		1			53.018	52.864	16280	030317_Q_jrc_GGIP_M6132_Elution_R
QEILVEPEPLFGAPKR	GlyGly (K)	UBXN7	O94888;C9JD50	UBX domain-containing protein 7	1.03	1.01	0.0141421	0.311127	1	1936.04	By MS/MS	By MS/MS	By MS/MS	By MS/MS	3	4.25e-14	2	1	1	1	152.37	150.23	54088	030317_Q_jrc_GGIP_M6132_Elution_R
LQEKLSPPYSSPQEFAQDVGR	GlyGly (K)	TRIM28	Q13263-2;Q13263;M0R0K9	Transcription intermediary factor 1-beta	1.03	0.975	0.0282843	0.0212132	1	2489.22	By MS/MS	By MS/MS	By MS/MS	By matching	3	3.86e-20	1	1	2	1	148.3	144.2	52972	033016_Q_jrc_GlyGlyIP
MSLKGTTVTPDK	Oxidation (M);GlyGly (K)	ADRM1	Q16186;A0A087WUX6;A0A087WX59	Proteasomal ubiquitin receptor ADRM1	1.03	0.955	0.0282843	0.13435	1	1406.71	By MS/MS	By MS/MS	By MS/MS	By MS/MS	2;3	4.3e-05	3	3	22	11	44.529	32.527	11976	040816_Q_jrc_SILAC_GG_IP2
LAELQAKHGDPGDAAQQEAK	GlyGly (K)	PDCD5	O14737;O14737-2;K7ESJ4;Q3HM38;X6R2P6	Programmed cell death protein 5	1.03	0.95	0	0.0848528	1	2190.07	By MS/MS	By MS/MS	By MS/MS	By MS/MS	3;4	3.3e-15	1	2	2	1	45.686	38.047	16711	033016_Q_jrc_GlyGlyIP
LIFAGKQLEDGRTLSDYNIQK	GlyGly (K)	UBC;UBB;RPS27A;UBA52	F5H265;J3QS39;F5H6Q2;F5GYU3;F5H2Z3;B4DV12;F5H388;F5H747;F5GXK7;J3QKN0;Q5PY61;Q96C32;P0CG47;P0CG48;J3QTR3;P62987;M0R1V7;M0R1M6;M0R2S1;P62979	Polyubiquitin-B;Ubiquitin;Polyubiquitin-C;Ubiquitin;Ubiquitin-60S ribosomal protein L40;Ubiquitin;60S ribosomal protein L40;Ubiquitin-40S ribosomal protein S27a;Ubiquitin;40S ribosomal protein S27a	1.03	0.95	0	#DIV/0!	2	2522.31	By MS/MS	By MS/MS	By MS/MS	By matching	3;4	1.44e-34	2	2	4		141.19	137.47	48526	030317_Q_jrc_GGIP_M6132_Elution_R
STKTGTAYTFFTPNNIK	GlyGly (K)	DDX5	J3KTA4;P17844;P17844-2	Probable ATP-dependent RNA helicase DDX5	1.03	0.95	0	#DIV/0!	1	2004	By matching	By matching	By MS/MS	By matching	3	0.00019113	1	1	1		110.44	106.71	40552	033016_Q_jrc_GlyGlyIP
IAPAEAPDAKVR	GlyGly (K)	IGF2BP3	O00425;O00425-2	Insulin-like growth factor 2 mRNA-binding protein 3	1.03	0.92	0.169706	0.0282843	1	1350.73	By MS/MS	By MS/MS	By MS/MS	By MS/MS	3	9.97e-05	1	1	1	1	39.503	32.239	14398	033016_Q_jrc_GlyGlyIP
YLTTAVITNKDVR	GlyGly (K)	EIF3E	P60228;E5RGA2;E5RHS5	Eukaryotic translation initiation factor 3 subunit E	1.03	0.91	0.0282843	#DIV/0!	1	1606.87	By MS/MS	By MS/MS	By matching	By matching	3	1.69e-05	1	1	1		85.028	80.737	26260	030317_Q_jrc_GGIP_M6132_Elution_R
GASNKYLVEFR	GlyGly (K)	ADRM1	Q16186;A0A087WUX6;A0A087WX59	Proteasomal ubiquitin receptor ADRM1	1.03	0.895	0.0141421	0.106066	1	1396.71	By MS/MS	By MS/MS	By MS/MS	By MS/MS	2;3	2.8e-16	3	2	2	2	80.904	74.291	23779	030317_Q_jrc_GGIP_M6132_Elution_F
AILPCIKGYDVIAQAQSGTGK	GlyGly (K)	EIF4A1	P60842;J3KT12;P60842-2;J3KTB5;J3QS69;J3QL43;J3QR64;J3QLN6;J3KS25;J3QKZ9;J3KS93;J3KT04	Eukaryotic initiation factor 4A-I	1.03	0.88	0.0282843	#DIV/0!	1	2304.18	By MS/MS	By MS/MS	By MS/MS	By matching	3	2.57e-15	1	1	1		187.25	186.43	66557	033016_Q_jrc_GlyGlyIP
YYVSKGLENID	GlyGly (K)	NDUFA1	O15239	NADH dehydrogenase [ubiquinone] 1 alpha subcomplex subunit 1	1.03	0.63	#DIV/0!	0.113137	1	1413.68	By matching	By matching	By MS/MS	By MS/MS	2	0.00097828		1	1	1	116.61	109.56	41547	033016_Q_jrc_GlyGlyIP
AKQDVIEVIEK	GlyGly (K)	POLR2A	A0A0C4DGZ0;A0A087WWE2;P24928	DNA-directed RNA polymerase II subunit RPB1	1.025		0.0919239	#DIV/0!	1	1384.76	By MS/MS	By MS/MS	By matching	By matching	2;3	0.00027789	1	2			78.298	78.321	25446	030317_Q_jrc_GGIP_M6132_Elution_F
KIFNLSGGEK	GlyGly (K)	SMC4	E9PD53;Q9NTJ3-2;Q9NTJ3	Structural maintenance of chromosomes protein;Structural maintenance of chromosomes protein 4	1.025		0.233345	#DIV/0!	1	1205.64	By MS/MS	By MS/MS	By matching	By matching	2;3	0.00031662	2	1			45.786	45.734	13935	030317_Q_jrc_GGIP_M6132_Elution_R
LKDDQTLDFYGIQPGSTVHVLR	GlyGly (K)	UBL7	H3BV23;Q96S82;H3BUV9	Ubiquitin-like protein 7	1.025		0.0212132	#DIV/0!	1	2615.33	By MS/MS	By MS/MS	By matching	By matching	4	2.63e-05	1	1			162.21	162.39	58806	030317_Q_jrc_GGIP_M6132_Elution_R
TCLLNETGDEPFQYKN	GlyGly (K)	GLUL	P15104	Glutamine synthetase	1.025		0.0636396	#DIV/0!	1	2042.89	By MS/MS	By MS/MS	By matching	By matching	2	9.31e-05	1	1			172.27	172.49	63034	030317_Q_jrc_GGIP_M6132_Elution_R
KFAEAFEAIPR	GlyGly (K)	CCT8	P50990-2;P50990;P50990-3	T-complex protein 1 subunit theta	1.025		0.247487	#DIV/0!	1	1391.72	By MS/MS	By MS/MS	By MS/MS	By matching	3	0.00010605	1	2	1		108.41	108.48	37090	030317_Q_jrc_GGIP_M6132_Elution_R
YLTEHPDPNNENIVGYNNKK	GlyGly (K)	PRPF8	Q6P2Q9	Pre-mRNA-processing-splicing factor 8	1.025		0.473762	#DIV/0!	1	2472.17	By matching	By MS/MS	By matching	By matching	4	0.00024397	1	1			70.336	70.359	22375	030317_Q_jrc_GGIP_M6132_Elution_R
KHFPEFPATR	GlyGly (K)	CCDC50	Q8IVM0;Q8IVM0-2	Coiled-coil domain-containing protein 50	1.025		0.0212132	#DIV/0!	1	1342.68	By MS/MS	By MS/MS	By matching	By matching	3	0.00033921	1	2			45.292	45.189	13792	030317_Q_jrc_GGIP_M6132_Elution_R
IQTKEPLPTLPLGR	GlyGly (K)	HTRA2	A0A0C4DG44;O43464-4;O43464-3;O43464	Serine protease HTRA2, mitochondrial	1.025	1.9	0.431335	#DIV/0!	1	1675.96	By MS/MS	By MS/MS	By MS/MS	By matching	3	0.00017061	1	1	1		123.84	120.72	44807	033016_Q_jrc_GlyGlyIP
TAAKGEAAAERPGEAAVASSPSK	GlyGly (K)	MARCKS	A0A087WZH7;P29966	Myristoylated alanine-rich C-kinase substrate	1.025	1.365	0.190919	0.162635	2	2269.13	By MS/MS	By MS/MS	By MS/MS	By MS/MS	4	3.2e-11	1	1	1	1	29.263	21.848	10863	033016_Q_jrc_GlyGlyIP
INKELSDLAR	GlyGly (K)	UBE2D3	P61077;P61077-2;D6R9F6;D6R933;D6RGD0;D6R980;D6RIZ3;D6RA11	Ubiquitin-conjugating enzyme E2 D3	1.025	1.065	0.0636396	0.0212132	1	1271.68	By MS/MS	By MS/MS	By MS/MS	By MS/MS	2;3	0.00028893	1	2	2	2	66.193	57.863	18098	030317_Q_jrc_GGIP_M6132_Elution_R
SPGDTAKDALFASQEK	GlyGly (K)	PEX19	Q5QNY5;P40855;E9PS71;B7Z8B3	Peroxisomal biogenesis factor 19	1.025	0.95	0.0919239	0.240416	1	1777.85	By MS/MS	By MS/MS	By MS/MS	By MS/MS	2;3	6.89e-14	1	1	2	1	100.55	94.514	36398	033016_Q_jrc_GlyGlyIP
NDTKEDVFVHQTAIKK	GlyGly (K)	YBX1;YBX3	P67809;A0A087X1S2;P16989-2;P16989-3;P16989	Nuclease-sensitive element-binding protein 1;Y-box-binding protein 3	1.025	0.895	0.148492	0.318198	2	1986.02	By MS/MS	By MS/MS	By MS/MS	By MS/MS	3;4	1.26e-33	2	3	2	2	45.044	38.18	11409	030317_Q_jrc_GGIP_M6132_Elution_F
NFGIGQDIQPKR	GlyGly (K)	RPL7A	P62424;Q5T8U3	60S ribosomal protein L7a	1.025	0.885	0.233345	0.0777817	1	1485.77	By MS/MS	By MS/MS	By MS/MS	By MS/MS	2;3	4.47e-05	1	2	1	1	79.357	73.916	29050	033016_Q_jrc_GlyGlyIP
GPAVLATKAAAGTK	GlyGly (K)	MYO6	A0A0A0MRM8;Q9UM54-5;Q9UM54-2;Q9UM54-6;A0A0D9SGC1;E7EW20;Q9UM54-4;Q9UM54-1;Q9UM54	Unconventional myosin-VI	1.025	0.855	0.120208	0.120208	1	1368.77	By MS/MS	By MS/MS	By MS/MS	By MS/MS	2;3	1.65e-06	1	2	3	2	40.891	32.389	13155	040816_Q_jrc_SILAC_GG_IP2
NDEELNKLLGR	GlyGly (K)	HIST1H2AC;HIST3H2A;HIST1H2AB	Q93077;Q7L7L0;P04908	Histone H2A type 1-C;Histone H2A type 3;Histone H2A type 1-B/E	1.025	0.78	0.162635	#DIV/0!	1	1413.72	By MS/MS	By MS/MS	By MS/MS	By MS/MS	2;3	1.85e-12	2	2	1	1	111.93	109.98	37837	030317_Q_jrc_GGIP_M6132_Elution_F
QDLGFFQETKTGELNSR	GlyGly (K)	TAP2	A0A0G2JLV0;A0A087WYD6;X5CMH5;E7ENX8;Q03519-2;Q03519	Antigen peptide transporter 2	1.025	0.72	0.0636396	0.0707107	1	2083	By MS/MS	By MS/MS	By MS/MS	By matching	3	3.69e-06	1	1	1	1	133.57	129.41	45735	030317_Q_jrc_GGIP_M6132_Elution_R
NENSFEKQVSCHENSK	GlyGly (K)	SCAF11	A0A087WUE7;A0A0A0MTP7;Q99590	Protein SCAF11	1.02		#DIV/0!	#DIV/0!	1	2050.86	By matching	By MS/MS	By matching	By matching	3	0.00042866		1			30.763	30.308	8783	030317_Q_jrc_GGIP_M6132_Elution_R
GTPFETPDQGKAR	GlyGly (K)	ORMDL2;ORMDL3;ORMDL1	F8VXD5;Q53FV1;J3KTF9;F6WST4;J3QRM9;Q8N138-4;Q9P0S3;Q8N138	ORM1-like protein 2;ORM1-like protein 3;ORM1-like protein 1	1.02		0.127279	#DIV/0!	1	1516.73	By MS/MS	By MS/MS	By matching	By matching	3	5.7e-05	1	1			40.718	40.591	12288	030317_Q_jrc_GGIP_M6132_Elution_R
FDLSKIPEGEAVTAAEFR	GlyGly (K)	BMP7	H0Y4B5;B1AL00;P18075;B1AKZ9	Bone morphogenetic protein 7	1.02		#DIV/0!	#DIV/0!	1	2093.04	By MS/MS	By matching	By matching	By matching	3	7.49e-08	1				186.87	186.87	67326	030317_Q_jrc_GGIP_M6132_Elution_F
KCPFTGNVSIR	GlyGly (K)	RPS11	M0QZC5;P62280	40S ribosomal protein S11	1.02		#DIV/0!	#DIV/0!	1	1392.68	By matching	By MS/MS	By matching	By matching	3	0.00097896		1			76.151	76.197	24541	030317_Q_jrc_GGIP_M6132_Elution_R
EALLGDTGTGDFLKAPQSFR	GlyGly (K)	SLC33A1	O00400	Acetyl-coenzyme A transporter 1	1.02		#DIV/0!	#DIV/0!	1	2236.11	By MS/MS	By matching	By matching	By matching	3	8.23e-05	1				181.17	181.17	65036	030317_Q_jrc_GGIP_M6132_Elution_F
EWQKNFEESR	GlyGly (K)	DNAJC8	O75937;S4R3J5	DnaJ homolog subfamily C member 8	1.02		#DIV/0!	#DIV/0!	1	1465.66	By matching	By MS/MS	By matching	By matching	3	0.0044285		1			49.699	49.545	15263	030317_Q_jrc_GGIP_M6132_Elution_R
LAADVGKAGAER	GlyGly (K)	SLC25A5	P05141	ADP/ATP translocase 2;ADP/ATP translocase 2, N-terminally processed	1.02		#DIV/0!	#DIV/0!	1	1270.66	By matching	By MS/MS	By matching	By matching	3	0.00057605		1			21.546	20.992	5635	030317_Q_jrc_GGIP_M6132_Elution_R
KMGVPYCIIK	GlyGly (K)	RPL7A	P62424;Q5T8U2	60S ribosomal protein L7a	1.02		#DIV/0!	#DIV/0!	1	1322.67	By matching	By MS/MS	By matching	By matching	2	0.0016812		1			109.49	109.63	37523	030317_Q_jrc_GGIP_M6132_Elution_R
ILHVNGFNGDEKATK	GlyGly (K)	GNAS	P63092-3;H0Y7F4	Guanine nucleotide-binding protein G(s) subunit alpha isoforms short	1.02		#DIV/0!	#DIV/0!	1	1755.89	By matching	By MS/MS	By matching	By matching	4	7.2e-05		1			43.534	43.28	13136	030317_Q_jrc_GGIP_M6132_Elution_R
KLGPEGELLIR	GlyGly (K)	SLC1A5	Q15758;M0QXM4;Q15758-3;Q15758-2;M0QX44;M0R144	Neutral amino acid transporter B(0)	1.02		#DIV/0!	#DIV/0!	1	1337.77	By MS/MS	By matching	By matching	By matching	3	0.00014269	1				92.817	92.817	30954	030317_Q_jrc_GGIP_M6132_Elution_F
FDDHKGPTISLTQIV	GlyGly (K)	ATP6AP1	Q15904;A0A0C4DGX8	V-type proton ATPase subunit S1	1.02		#DIV/0!	#DIV/0!	1	1783.91	By MS/MS	By matching	By matching	By matching	3	7.1e-05	1				162.27	162.27	57826	030317_Q_jrc_GGIP_M6132_Elution_F
SEGKSMFAGVPTMR	GlyGly (K)	SURF4	Q5T8U5;B7Z1G8;O15260-2;O15260	Surfeit locus protein 4	1.02		#DIV/0!	#DIV/0!	1	1610.75	By matching	By MS/MS	By matching	By matching	3	0.00043118		1			97.591	97.738	32855	030317_Q_jrc_GGIP_M6132_Elution_R
DTQLAFGCGVSNKHR	GlyGly (K)	TMEM104	Q8NE00	Transmembrane protein 104	1.02		#DIV/0!	#DIV/0!	1	1803.83	By MS/MS	By matching	By matching	By matching	3	0.0045273	1				62.005	62.005	19432	030317_Q_jrc_GGIP_M6132_Elution_F
STTELPLTVSYDKVSLGR	GlyGly (K)	CLPTM1L	Q96KA5-2;Q96KA5;G5E9Z2	Cleft lip and palate transmembrane protein 1-like protein	1.02		#DIV/0!	#DIV/0!	1	2079.08	By matching	By MS/MS	By matching	By matching	3	5.89e-07		1			157.44	157.79	56937	030317_Q_jrc_GGIP_M6132_Elution_R
IYEDGDDDMKR	GlyGly (K)	CACYBP	Q9HB71;Q9HB71-3	Calcyclin-binding protein	1.02		#DIV/0!	#DIV/0!	1	1469.61	By matching	By MS/MS	By matching	By matching	3	0.010329		1			29.42	28.965	8355	030317_Q_jrc_GGIP_M6132_Elution_R
QFDAYPKTLEDFR	GlyGly (K)	ERGIC3	Q9Y282-2;Q9Y282;Q9Y282-3;A0A0C4DH46;H0Y5K5;A6PVJ2	Endoplasmic reticulum-Golgi intermediate compartment protein 3	1.02		#DIV/0!	#DIV/0!	1	1742.83	By matching	By MS/MS	By matching	By matching	3	0.007705		1			137.27	137.62	48781	030317_Q_jrc_GGIP_M6132_Elution_R
KPLPDHVSIVEPKDEILPTTPISEQK	GlyGly (K)	RPS3	P23396;P23396-2;E9PL09;E9PPU1;H0YEU2;E9PSF4	40S ribosomal protein S3	1.02	1.475	0.113137	0.120208	2	3023.62	By MS/MS	By MS/MS	By MS/MS	By MS/MS	4;5	5.14e-46	2	2	3	1	142.33	138.9	50477	033016_Q_jrc_GlyGlyIP
NDEELNKLLGK	GlyGly (K)	HIST1H2AJ;HIST1H2AH;HIST1H2AD;HIST1H2AG;H2AFJ;HIST2H2AA3;HIST2H2AC	A0A0U1RR32;A0A0U1RRH7;Q99878;Q96KK5;P20671;P0C0S8;Q9BTM1;H0YFX9;Q9BTM1-2;Q6FI13;Q16777	Histone H2A type 1-J;Histone H2A type 1-H;Histone H2A type 1-D;Histone H2A type 1;Histone H2A.J;Histone H2A;Histone H2A type 2-A;Histone H2A type 2-C	1.02	1.43	0.19799	0.565685	1	1385.72	By MS/MS	By MS/MS	By MS/MS	By MS/MS	2;3	1.67e-13	2	2	2	1	105.93	101.07	34222	030317_Q_jrc_GGIP_M6132_Elution_R
TVDGPSGKLWR	GlyGly (K)	GAPDH	P04406;E7EUT5;P04406-2	Glyceraldehyde-3-phosphate dehydrogenase	1.02	1.39	0.0848528	0.226274	1	1328.68	By MS/MS	By MS/MS	By MS/MS	By MS/MS	2;3	0.00028663	2	2	1	2	67.947	61.748	19270	030317_Q_jrc_GGIP_M6132_Elution_F
QVLIRPCSKVIVR	GlyGly (K)	RPS15A	P62244;I3L3P7;I3L246;H3BV27;H3BT37;I3L303;H3BN98	40S ribosomal protein S15a	1.02	1.17	0.0424264	#DIV/0!	2	1681.97	By MS/MS	By MS/MS	By MS/MS	By matching	3;4	0.00047905	1	1	1		84.606	80.315	31149	033016_Q_jrc_GlyGlyIP
ICLDILKDK	GlyGly (K)	UBE2N	P61088;F8VQQ8	Ubiquitin-conjugating enzyme E2 N	1.02	0.99	0.212132	0.183848	1	1231.65	By MS/MS	By MS/MS	By MS/MS	By MS/MS	2;3	5.93e-05	5	5	13	2	145.6	141.94	49909	030317_Q_jrc_GGIP_M6132_Elution_R
SSLLTEKLLR	GlyGly (K)	HUWE1	Q7Z6Z7-2;Q7Z6Z7-3;Q7Z6Z7;H0Y659	E3 ubiquitin-protein ligase HUWE1	1.02	0.99	#DIV/0!	0	1	1272.74	By matching	By MS/MS	By MS/MS	By MS/MS	2;3	9.16e-05		1	2	2	111.09	102.16	38818	033016_Q_jrc_GlyGlyIP
AVTKYTSAK	GlyGly (K)	HIST1H2BJ	P06899	Histone H2B type 1-J	1.02	0.985	0.0282843	0.0494975	1	1081.58	By MS/MS	By MS/MS	By MS/MS	By MS/MS	2	0.00079564	1	1	2	1	12.407	5.1742	2166	040816_Q_jrc_SILAC_GG_IP2
DDKHGSYEDAVHSGALND	GlyGly (K)	TCP1	P17987;E7EQR6;F5H282	T-complex protein 1 subunit alpha	1.02	0.97	0.0707107	#DIV/0!	1	2042.86	By MS/MS	By MS/MS	By MS/MS	By matching	3;4	2.43e-08	1	1	2		70.204	63.13	19933	030317_Q_jrc_GGIP_M6132_Elution_R
GAEAANVTGPGGVPVQGSKYAADR	GlyGly (K)	YBX1	P67809;A0A087X1S2;H0Y449	Nuclease-sensitive element-binding protein 1	1.02	0.955	0.212132	0.0636396	1	2385.17	By MS/MS	By MS/MS	By MS/MS	By MS/MS	3;4	1.45e-25	1	1	2	1	87.949	80.195	31229	033016_Q_jrc_GlyGlyIP
YASENVNKLLVGNK	GlyGly (K)	RAB1B;RAB1A	Q9H0U4;E9PLD0;E7END7;P62820;P62820-2	Ras-related protein Rab-1B;Ras-related protein Rab-1A	1.02	0.935	0.0848528	0.148492	1	1661.87	By MS/MS	By MS/MS	By MS/MS	By matching	2;3	0.00031504	1	2	1	1	85.718	79.23	25568	030317_Q_jrc_GGIP_M6132_Elution_R
ADPTVESEEAFKNR	GlyGly (K)	MORF4L2	Q5JXX1;Q5JXX2;A0A0U1RVL1;A0A0A0MT59;Q15014	Mortality factor 4-like protein 2	1.02	0.82	#DIV/0!	0.183848	1	1705.79	By matching	By MS/MS	By MS/MS	By MS/MS	3	0.00019336		1	1	1	75.222	65.704	26377	033016_Q_jrc_GlyGlyIP
DSYVGDEAQSKR	GlyGly (K)	ACTC1;ACTG2;ACTA2;ACTA1;ACTG1;ACTB	P68032;P63267;P62736;P68133;A6NL76;F8WB63;B8ZZJ2;C9JFL5;F6UVQ4;F6QUT6;P63261;P60709;I3L3I0;I3L1U9;I3L3R2;E7EVS6;G5E9R0;J3KT65;C9JZR7;C9JTX5;C9JUM1;K7EM38	Actin, alpha cardiac muscle 1;Actin, gamma-enteric smooth muscle;Actin, aortic smooth muscle;Actin, alpha skeletal muscle;Actin, cytoplasmic 2;Actin, cytoplasmic 2, N-terminally processed;Actin, cytoplasmic 1;Actin, cytoplasmic 1, N-terminally processed	1.02	0.6	0.169706	#DIV/0!	1	1467.66	By MS/MS	By MS/MS	By MS/MS	By matching	2;3	2.65e-06	2	1	1		24.772	20.978	10327	033016_Q_jrc_GlyGlyIP
LLEHKEIDGR	GlyGly (K)	PSMC6	H0YJC0;A0A087X2I1;P62333;H0YJS8;H0YJE9;H0YJT1;H0YJD2;H0YJY8	26S protease regulatory subunit 10B	1.02	0.36	#DIV/0!	#DIV/0!	1	1322.69	By matching	By matching	By MS/MS	By MS/MS	3	0.0017315	1		1	1	32.189	24.949	11780	033016_Q_jrc_GlyGlyIP
VMPAQLKVLTMPETCR	GlyGly (K)	PSMD1	A0A087WW66;Q99460-2;Q99460	26S proteasome non-ATPase regulatory subunit 1	1.015		0.0494975	#DIV/0!	1	1987.99	By MS/MS	By MS/MS	By matching	By matching	3	0.001075	1	1			154.13	154.3	55531	030317_Q_jrc_GGIP_M6132_Elution_R
SWPEPDQKPEPVDKVAAMR	GlyGly (K)	UBL7	H3BV23;Q96S82	Ubiquitin-like protein 7	1.015		0.0636396	#DIV/0!	2	2293.12	By MS/MS	By MS/MS	By matching	By matching	4	0.00010096	1	1			108	108.08	37063	030317_Q_jrc_GGIP_M6132_Elution_R
LSAEKVEIATLTR	GlyGly (K)	PSMA4	P25789;H0YMZ1;H0YN18;H0YL69;P25789-2	Proteasome subunit alpha type-4;Proteasome subunit alpha type	1.015		0.0919239	#DIV/0!	1	1543.86	By MS/MS	By MS/MS	By matching	By matching	3	0.00011203	1	1			100.59	100.66	34047	030317_Q_jrc_GGIP_M6132_Elution_F
TKAAAPGVEDEPLLR	GlyGly (K)	RRM2	P31350;P31350-2;C9JXC1	Ribonucleoside-diphosphate reductase subunit M2	1.015		0.0353553	#DIV/0!	1	1679.88	By MS/MS	By MS/MS	By matching	By matching	3	2.82e-05	1	1			80.128	80.151	25955	030317_Q_jrc_GGIP_M6132_Elution_R
YLMEEDEDAYKK	GlyGly (K)	RPL5	P46777	60S ribosomal protein L5	1.015		0.0777817	#DIV/0!	1	1646.71	By MS/MS	By MS/MS	By matching	By matching	3	0.00014136	1	1			70.446	70.469	22450	030317_Q_jrc_GGIP_M6132_Elution_F
TKTPGPGAQSALR	GlyGly (K)	RPS14	P62263;H0YB22;E5RH77	40S ribosomal protein S14	1.015		0.0212132	#DIV/0!	1	1396.74	By MS/MS	By MS/MS	By matching	By matching	3	7.87e-05	1	1			16.502	16.175	4185	030317_Q_jrc_GGIP_M6132_Elution_R
GLEAICAKFTHESQR	GlyGly (K)	DHCR24;Nbla03646	Q15392-2;Q15392;Q3LIE7	Delta(24)-sterol reductase	1.015		0.120208	#DIV/0!	1	1860.88	By MS/MS	By MS/MS	By matching	By matching	3;4	8.45e-05	2	1			109.73	109.78	37548	030317_Q_jrc_GGIP_M6132_Elution_R
LSQVPDNPPDYQKYYR	GlyGly (K)	LSS	A0A0G2JQD0;P48449-2;P48449-3;P48449	Lanosterol synthase	1.015	1.285	0.0212132	0.346482	1	2096	By MS/MS	By MS/MS	By MS/MS	By MS/MS	3;4	4.9e-11	1	1	2	1	109.69	102.9	39091	033016_Q_jrc_GlyGlyIP
YESLTDPSKLDSGKELK	GlyGly (K)	HSP90AB1;HSP90AB3P;HSP90AB2P	P08238;Q58FF7;Q58FF8	Heat shock protein HSP 90-beta;Putative heat shock protein HSP 90-beta-3;Putative heat shock protein HSP 90-beta 2	1.015	1.14	0.289914	#DIV/0!	2	2023.01	By MS/MS	By MS/MS	By MS/MS	By matching	3;4	1.13e-05	1	1	2		91.973	85.625	33322	033016_Q_jrc_GlyGlyIP
VINEEYKIWK	GlyGly (K)	RBBP7;RBBP4	E9PC52;Q16576;Q16576-2;C9JAJ9;Q09028-3;Q09028;Q09028-2;E9PNS2;E9PIC4;E9PNS6	Histone-binding protein RBBP7;Histone-binding protein RBBP4	1.015	1.13	0.00707107	#DIV/0!	1	1434.75	By MS/MS	By MS/MS	By MS/MS	By matching	2;3	0.00041125	1	2	2		91.501	87.41	33900	033016_Q_jrc_GlyGlyIP
IIAFVGSPVEDNEKDLVKLAK	GlyGly (K)	PSMD4	Q5VWC4;P55036;A6PVX3;P55036-2	26S proteasome non-ATPase regulatory subunit 4	1.015	1.01	0.0494975	#DIV/0!	2	2398.31	By MS/MS	By MS/MS	By MS/MS	By matching	4	7.71e-20	1	1	1		163.91	162.26	58721	030317_Q_jrc_GGIP_M6132_Elution_R
EPTSSEQGGLEGSGSAAGEGKPALSEEER	GlyGly (K)	UBXN1	E9PJ81;E9PRQ7;Q04323;Q04323-2	UBX domain-containing protein 1	1.015	0.99	0.0212132	#DIV/0!	1	2959.33	By MS/MS	By MS/MS	By MS/MS	By matching	3;4	9.47e-47	1	2	2		83.182	77.993	30349	033016_Q_jrc_GlyGlyIP
TVFDNFFIKK	GlyGly (K)	SPRTN	Q9H040	SprT-like domain-containing protein Spartan	1.015	0.885	0.0636396	0.176777	1	1371.72	By MS/MS	By MS/MS	By MS/MS	By MS/MS	2;3	0.00028936	2	1	3	2	156.25	153.42	52617	040816_Q_jrc_SILAC_GG_IP2
AKEFTNVYIK	GlyGly (K)	PABPC4;PABPC1	B1ANR0;Q13310-2;Q13310;Q13310-3;H0Y5F5;H0YCC8;P11940;E7EQV3;A0A087WTT1;P11940-2;E7ERJ7;H0YAR2;H0YBN4	Polyadenylate-binding protein 4;Polyadenylate-binding protein 1	1.015	0.84	0.0777817	0.155563	1	1325.7	By MS/MS	By MS/MS	By MS/MS	By MS/MS	2;3	6.95e-05	2	1	2	1	65.506	59.715	24358	033016_Q_jrc_GlyGlyIP
EILAKYPEIK	GlyGly (K)	DEGS1	O15121	Sphingolipid delta(4)-desaturase DES1	1.015	0.78	0.0777817	#DIV/0!	1	1316.73	By MS/MS	By MS/MS	By matching	By matching	2;3	0.0011309	1	2	1		88.728	85.572	28264	030317_Q_jrc_GGIP_M6132_Elution_R
EQPEKEPELQQYVPQLQNNTILR	GlyGly (K)	EIF3A	Q14152;Q14152-2	Eukaryotic translation initiation factor 3 subunit A	1.015	0.78	0.120208	#DIV/0!	1	2907.47	By MS/MS	By MS/MS	By MS/MS	By matching	3;4	5.31e-07	2	1	1		181.29	180.46	64458	033016_Q_jrc_GlyGlyIP
YIDNQVVSTKGER	GlyGly (K)	CUEDC2	Q9H467	CUE domain-containing protein 2	1.015	0.735	0.0919239	0.162635	1	1621.81	By MS/MS	By MS/MS	By MS/MS	By MS/MS	2;3	2.01e-09	2	2	1	2	47.065	39.307	15432	040816_Q_jrc_SILAC_GG_IP2
RPAEDMEEEQAFKR	GlyGly (K)	HNRNPK	P61978-3;P61978;P61978-2;Q5T6W2;S4R457	Heterogeneous nuclear ribonucleoprotein K	1.015	1.005	0.247487	0.0212132	2	1848.84	By MS/MS	By MS/MS	By MS/MS	By MS/MS	3;4	4.2e-08	1	1	2	2	48.604	39.448	17398	033016_Q_jrc_GlyGlyIP
IGTPTRPCPLPPGKR	GlyGly (K)	EPS15	B1AUU8;P42566;P42566-2	Epidermal growth factor receptor substrate 15	1.01		#DIV/0!	#DIV/0!	2	1760.94	By matching	By MS/MS	By matching	By matching	4	0.00019613		1			48.103	47.948	14816	030317_Q_jrc_GGIP_M6132_Elution_R
DGEDQTQDTELVETRPAGDGTFQKWAAVVVPSGQEQR	GlyGly (K)	HLA-C;HLA-B;HLA-A	O19617;A2AEA2;P10321;Q31612;Q95604;P01892;A0A0G2JNY4;P10316	HLA class I histocompatibility antigen, Cw-7 alpha chain;HLA class I histocompatibility antigen, B-73 alpha chain;HLA class I histocompatibility antigen, Cw-17 alpha chain;HLA class I histocompatibility antigen, A-2 alpha chain;HLA class I histocompatibility antigen, A-69 alpha chain	1.01		#DIV/0!	#DIV/0!	2	4157.95	By MS/MS	By matching	By matching	By matching	4	3.62e-22	1				200.48	200.48	72628	030317_Q_jrc_GGIP_M6132_Elution_F
QIFLGGVDKR	GlyGly (K)	SLC25A5	P05141	ADP/ATP translocase 2;ADP/ATP translocase 2, N-terminally processed	1.01		#DIV/0!	#DIV/0!	1	1245.68	By MS/MS	By matching	By matching	By matching	2	0.014546	1				68.637	68.637	21825	030317_Q_jrc_GGIP_M6132_Elution_F
DMLLANKVPAAAR	GlyGly (K)	RPLP0;RPLP0P6	P05388;F8VU65;F8VWS0;P05388-2;F8VPE8;G3V210;F8VQY6;F8VRK7;F8VW21;Q8NHW5;F8VWV4	60S acidic ribosomal protein P0;60S acidic ribosomal protein P0-like	1.01		#DIV/0!	#DIV/0!	1	1482.8	By MS/MS	By matching	By matching	By matching	3	0.0003541	1				105.46	105.46	36036	030317_Q_jrc_GGIP_M6132_Elution_F
VFDKEGNGTVMGAELR	GlyGly (K)	MYL1;MYL3	P05976-2;P05976;P08590	Myosin light chain 1/3, skeletal muscle isoform;Myosin light chain 3	1.01		0.0424264	#DIV/0!	1	1835.88	By MS/MS	By MS/MS	By matching	By matching	3	2.27e-05	1	1			94.279	94.352	31389	030317_Q_jrc_GGIP_M6132_Elution_R
VQNMALYADVGGKQFPVTR	GlyGly (K)	SSR4	P51571	Translocon-associated protein subunit delta	1.01		0.0282843	#DIV/0!	1	2207.12	By MS/MS	By MS/MS	By matching	By matching	3;4	1.61e-39	2	2			137.4	137.58	48858	030317_Q_jrc_GGIP_M6132_Elution_R
KIENLCAMGFDR	GlyGly (K)	UBE2K	P61086-2;P61086;D6RDM7	Ubiquitin-conjugating enzyme E2 K	1.01		#DIV/0!	#DIV/0!	1	1567.71	By matching	By MS/MS	By matching	By matching	3	0.00015173		1			119.69	119.94	41679	030317_Q_jrc_GGIP_M6132_Elution_R
LLYEEAKGNVLAAR	GlyGly (K)	FRMD8;FRMD8P1	Q9BZ67-2;Q9BZ67-3;Q9BZ67;E9PRP1;E9PS62;Q9BZ68	FERM domain-containing protein 8;Putative FERM domain-containing protein FRMD8P1	1.01		#DIV/0!	#DIV/0!	1	1659.89	By MS/MS	By matching	By matching	By matching	3	0.00031504	1				107.27	107.27	36733	030317_Q_jrc_GGIP_M6132_Elution_F
SILAEYKIHNADVTLR	GlyGly (K)	DRG1	Q9Y295	Developmentally-regulated GTP-binding protein 1	1.01		0.39598	#DIV/0!	1	1956.04	By MS/MS	By MS/MS	By matching	By matching	3	1.93e-05	1	1			108.81	108.89	37199	030317_Q_jrc_GGIP_M6132_Elution_R
ASGADSKGDDLSTAILKQK	Acetyl (Protein N-term);GlyGly (K)	VCP	P55072	Transitional endoplasmic reticulum ATPase	1.01	1.105	0.282843	0.304056	2	2060.04	By MS/MS	By MS/MS	By MS/MS	By MS/MS	2;3	2.18e-30	1	2	2	1	112.53	107.09	36748	030317_Q_jrc_GGIP_M6132_Elution_F
ISVTVGNIPKNSVSSSSQR	GlyGly (K)	SPRTN	Q9H040	SprT-like domain-containing protein Spartan	1.01	1.04	0	#DIV/0!	1	2073.08	By MS/MS	By MS/MS	By MS/MS	By matching	3	6.55e-08	1	1	1		83.602	79.278	25752	030317_Q_jrc_GGIP_M6132_Elution_R
LRVDKAAAAAAALQAK	GlyGly (K)	RPL4	P36578;H3BM89;H3BU31	60S ribosomal protein L4	1.01	1.03	#DIV/0!	#DIV/0!	2	1680.96	By MS/MS	By matching	By MS/MS	By matching	4	8.21e-05	1		1		92.58	86.371	33616	033016_Q_jrc_GlyGlyIP
LVVPATQCGSLIGKGGCK	GlyGly (K)	PCBP1	Q15365	Poly(rC)-binding protein 1	1.01	1.025	0.226274	0.0636396	1	1959.98	By MS/MS	By MS/MS	By MS/MS	By MS/MS	3	2.41e-16	1	1	1	1	126	121.64	45231	033016_Q_jrc_GlyGlyIP
SASSLLEQRPKGQGNK	Acetyl (Protein N-term);GlyGly (K)	YTHDF2	S4R3J8;S4R3V3;A0A087WXZ3;Q9Y5A9	YTH domain-containing family protein 2	1.01	0.98	0.0424264	0.141421	2	1854.95	By matching	By matching	By MS/MS	By MS/MS	3	1.69e-05	1	1	1	1	65.316	58.027	23700	033016_Q_jrc_GlyGlyIP
VPAINVNDSVTKSK	GlyGly (K)	AHCY	P23526;P23526-2	Adenosylhomocysteinase	1.01	0.945	#DIV/0!	0.0212132	1	1584.85	By MS/MS	By matching	By MS/MS	By MS/MS	3	2.68e-06	1		1	1	67.599	57.898	23606	033016_Q_jrc_GlyGlyIP
APIPQKQEILVEPEPLFGAPK	GlyGly (K)	UBXN7	O94888;C9JD50	UBX domain-containing protein 7	1.01	0.89	0.127279	0.155563	1	2414.32	By MS/MS	By MS/MS	By MS/MS	By MS/MS	3;4	9.16e-10	1	2	2	2	170.59	168.76	60694	033016_Q_jrc_GlyGlyIP
NGPKVLEFNCR	GlyGly (K)	GART	P22102;P22102-2;F8WD69	Trifunctional purine biosynthetic protein adenosine-3;Phosphoribosylamine--glycine ligase;Phosphoribosylformylglycinamidine cyclo-ligase;Phosphoribosylglycinamide formyltransferase	1.01	0.83	#DIV/0!	#DIV/0!	1	1447.69	By MS/MS	By MS/MS	By matching	By matching	3	0.00028057	1	1	1		86.356	79.919	25822	030317_Q_jrc_GGIP_M6132_Elution_R
AVFQANQENLPILKR	GlyGly (K)	ATP1A1	P05023-3;P05023-4;P05023;P05023-2	Sodium/potassium-transporting ATPase subunit alpha-1	1.01	0.48	#DIV/0!	0.0282843	1	1854.01	By matching	By MS/MS	By MS/MS	By MS/MS	3;4	2.97e-22		1	2	1	127.08	120.32	41898	030317_Q_jrc_GGIP_M6132_Elution_R
YAKEWDFYR	GlyGly (K)	ARV1	H7C484;H7C0E7;Q9H2C2;A0A0A0MRI7;F6QB42	Protein ARV1	1.005		0.148492	#DIV/0!	1	1390.63	By MS/MS	By matching	By matching	By matching	3	0.00079101	1	1			95.733	95.806	32162	030317_Q_jrc_GGIP_M6132_Elution_F
ELVDKNIDR	GlyGly (K)	YIF1B	K7EJQ6;K7ERQ0;K7ERY2;Q5BJH7-2;Q5BJH7-4;Q5BJH7-5;Q5BJH7-6;Q5BJH7-3;Q5BJH7	Protein YIF1B	1.005		0.120208	#DIV/0!	1	1214.63	By MS/MS	By MS/MS	By matching	By matching	2;3	6.57e-05	2	2			41.523	41.395	12500	030317_Q_jrc_GGIP_M6132_Elution_R
MEEEASSPGLGCSKPHLEK	Acetyl (Protein N-term);GlyGly (K)	TPGS2	A0A087WUC8;K7EKC0;Q68CL5-3;Q68CL5-1;Q68CL5-4;Q68CL5;Q68CL5-5;K7ENZ9;K7EJA6;K7ELA6;K7EK44;K7EN50;A0A087X1R7	Tubulin polyglutamylase complex subunit 2	1.005		0.0212132	#DIV/0!	1	2241.99	By MS/MS	By MS/MS	By matching	By matching	3	5.54e-08	1	1			107.13	107.2	36638	030317_Q_jrc_GGIP_M6132_Elution_R
ALFVYEKGAR	GlyGly (K)	RNF167	I3L0L6;Q9H6Y7;I3L2Y3	E3 ubiquitin-protein ligase RNF167	1.005		0.0919239	#DIV/0!	1	1266.67	By MS/MS	By MS/MS	By matching	By matching	2;3	8.85e-05	2	2			61.803	61.776	19298	030317_Q_jrc_GGIP_M6132_Elution_F
QNIQKILGLAPSR	GlyGly (K)	TMCO1	J3QQY2;J9JIE6;Q9UM00-2;Q9UM00	Transmembrane and coiled-coil domain-containing protein 1	1.005		0.0494975	#DIV/0!	1	1550.89	By MS/MS	By MS/MS	By matching	By matching	3	0.00045928	1	1			111.96	112.03	38571	030317_Q_jrc_GGIP_M6132_Elution_F
ATCIGNNSAAAVSMLKQDYK	GlyGly (K)	PSMA4	P25789;H0YMZ1;H0YN18;H0YL69;P25789-2;H0YMI6;H0YMA1;H0YKS0;H0YKT8	Proteasome subunit alpha type-4;Proteasome subunit alpha type;Proteasome subunit beta type	1.005	0.83	0.0353553	#DIV/0!	1	2256.05	By MS/MS	By MS/MS	By MS/MS	By matching	3	0.00011959	1	1	1		140.39	137.97	48837	030317_Q_jrc_GGIP_M6132_Elution_R
VFDHKQGTYGGYFR	GlyGly (K)	EIF3C;EIF3CL	Q99613-2;Q99613;B5ME19	Eukaryotic translation initiation factor 3 subunit C;Eukaryotic translation initiation factor 3 subunit C-like protein	1.005	0.735	0.190919	0.0494975	1	1787.84	By MS/MS	By MS/MS	By MS/MS	By MS/MS	3;4	3.5e-09	2	2	3	2	74.161	66.347	20618	030317_Q_jrc_GGIP_M6132_Elution_R
QKSILYDER	GlyGly (K)	PSMA2	A0A024RA52;P25787	Proteasome subunit alpha type;Proteasome subunit alpha type-2	1		0.0707107	#DIV/0!	1	1264.64	By matching	By MS/MS	By matching	By matching	3	0.0010727	1	1			31.314	31.087	9115	030317_Q_jrc_GGIP_M6132_Elution_R
VEPWKEQFFESYYGQSSGLSLEDSKK	GlyGly (K)	ASXL2	E7EWD6;Q76L83-2;Q76L83	Putative Polycomb group protein ASXL2	1		#DIV/0!	#DIV/0!	2	3181.49	By matching	By MS/MS	By matching	By matching	4	7.18e-10		1			179.06	179.51	65776	030317_Q_jrc_GGIP_M6132_Elution_R
ENKTAVVVGTITDDVR	GlyGly (K)	RPL18	H0YHA7;J3QQ67;Q07020-2;Q07020;G3V203;F8VYV2;F8VUA6;A0A075B7A0	60S ribosomal protein L18	1		0.240416	#DIV/0!	1	1829.95	By MS/MS	By MS/MS	By matching	By matching	3	1.62e-09	1	1			117.55	117.63	40918	030317_Q_jrc_GGIP_M6132_Elution_R
ERHPGSFDVVHVKDANGNSFATR	GlyGly (K)	RPS4X;RPS4Y1	P62701;C9JEH7;P22090	40S ribosomal protein S4, X isoform;40S ribosomal protein S4, Y isoform 1	1		#DIV/0!	#DIV/0!	2	2653.27	By matching	By MS/MS	By matching	By matching	5	1.69e-07		1			70.529	70.575	22446	030317_Q_jrc_GGIP_M6132_Elution_R
SQKAIQDEIR	GlyGly (K)	MAD2L1	Q13257	Mitotic spindle assembly checkpoint protein MAD2A	1		0.0848528	#DIV/0!	1	1300.67	By MS/MS	By MS/MS	By matching	By matching	3	0.00044805	1	1			25.375	25.097	6960	030317_Q_jrc_GGIP_M6132_Elution_F
LLMPSQLVSQVGKELLR	GlyGly (K)	DDIT4	Q9NX09	DNA damage-inducible transcript 4 protein	1		0.240416	#DIV/0!	1	2024.15	By MS/MS	By MS/MS	By matching	By matching	2;3	1.42e-46	1	2			202.34	202.23	75764	030317_Q_jrc_GGIP_M6132_Elution_R
MWNKELYVR	GlyGly (K)	USP24	Q9UPU5	Ubiquitin carboxyl-terminal hydrolase 24	1		0.0424264	#DIV/0!	1	1351.67	By MS/MS	By MS/MS	By matching	By matching	3	0.00020031	1	1			78.941	78.964	25516	030317_Q_jrc_GGIP_M6132_Elution_R
AICIDPAYSKAYGR	GlyGly (K)	SGTA	O43765	Small glutamine-rich tetratricopeptide repeat-containing protein alpha	1	1.04	0.141421	0.0282843	1	1698.8	By MS/MS	By MS/MS	By MS/MS	By MS/MS	2;3	2.34e-11	1	1	2	2	117.32	110.35	41691	033016_Q_jrc_GlyGlyIP
KPAQEALINYSR	GlyGly (K)	C4orf51	H0Y9W7;C9J302	Uncharacterized protein C4orf51	1	1.03	#DIV/0!	#DIV/0!	1	1502.78	By matching	By MS/MS	By MS/MS	By matching	2	0.0065867		1	2		180.79	178.41	65044	030317_Q_jrc_GGIP_M6132_Elution_R
EVPAVPETLKK	GlyGly (K)	RPL7	P18124	60S ribosomal protein L7	1	1.02	#DIV/0!	#DIV/0!	1	1323.74	By MS/MS	By matching	By MS/MS	By matching	3	0.00088556	1		1		72.772	65.711	20843	030317_Q_jrc_GGIP_M6132_Elution_F
EYAEDDNIYQQKIK	GlyGly (K)	OTUB1	F5GYN4;J3KR44;Q96FW1;F5H6Q1;F5GYJ8	Ubiquitin thioesterase OTUB1	1	0.99	0.155563	#DIV/0!	1	1869.87	By MS/MS	By MS/MS	By MS/MS	By matching	3	0.00015118	1	1	1		82.215	77.891	30520	033016_Q_jrc_GlyGlyIP
VGLVAKGLLLK	GlyGly (K)	ILF3	Q12906;Q12906-7;Q12906-5;Q12906-4;Q12906-2;Q12906-6;Q12906-3;K7EKJ9;K7EKY0;K7EJ09;K7ER69	Interleukin enhancer-binding factor 3	1	0.985	#DIV/0!	0.0494975	1	1223.8	By matching	By MS/MS	By MS/MS	By MS/MS	2;3	0.00028322		1	3	2	119.7	111.49	42049	033016_Q_jrc_GlyGlyIP
QTNFMTKLGSISCK	GlyGly (K)	YARS	P54577	Tyrosine--tRNA ligase, cytoplasmic;Tyrosine--tRNA ligase, cytoplasmic, N-terminally processed	1	0.92	0.0141421	0.127279	1	1728.82	By MS/MS	By MS/MS	By MS/MS	By MS/MS	2;3	3.82e-21	3	3	3	2	128.46	123.61	46088	033016_Q_jrc_GlyGlyIP
LSEDYGVLKTDEGIAYR	GlyGly (K)	PRDX2	P32119	Peroxiredoxin-2	1	0.91	0.127279	#DIV/0!	1	2042	By MS/MS	By MS/MS	By MS/MS	By matching	3	6.4e-10	1	1	1		132.48	129.5	48046	033016_Q_jrc_GlyGlyIP
IKGVEEEVLTR	GlyGly (K)	CCDC138	Q96M89-2;Q96M89;H7C005	Coiled-coil domain-containing protein 138	1	0.9	0.424264	#DIV/0!	1	1385.75	By MS/MS	By MS/MS	By MS/MS	By matching	3	0.00011909	1	1	1		73.749	69.191	27458	033016_Q_jrc_GlyGlyIP
LIFAGKQLEDGR	GlyGly (K)	UBC;UBB;RPS27A;UBA52	F5H265;J3QS39;F5H6Q2;F5GYU3;F5H2Z3;B4DV12;F5H388;F5H747;F5GXK7;J3QKN0;Q5PY61;Q96C32;P0CG47;P0CG48;J3QTR3;P62987;M0R1V7;F5GZ39;M0R1M6;M0R2S1;P62979	Polyubiquitin-B;Ubiquitin;Polyubiquitin-C;Ubiquitin;Ubiquitin-60S ribosomal protein L40;Ubiquitin;60S ribosomal protein L40;Ubiquitin-40S ribosomal protein S27a;Ubiquitin;40S ribosomal protein S27a	1	0.875	0.0141421	0.0919239	1	1459.78	By MS/MS	By MS/MS	By MS/MS	By MS/MS	2;3	1.83e-28	144	124	190	120	144.31	141.78	31343	030317_Q_jrc_GGIP_M6132_Elution_F
MLAAKSADGSAPAGEGEGVTLQR	GlyGly (K)	SLC7A5	Q01650	Large neutral amino acids transporter small subunit 1	1	0.75	#DIV/0!	#DIV/0!	1	2329.13	By matching	By MS/MS	By MS/MS	By matching	3;4	4.86e-06		1	2		90.336	81.739	31773	033016_Q_jrc_GlyGlyIP
MKMVAPWTR	GlyGly (K)	LAPTM4B	H0YBN1;Q86VI4-2		1	0.73	0.0141421	#DIV/0!	1	1232.62	By MS/MS	By MS/MS	By MS/MS	By matching	2;3	0.00010843	2	1	1		85.45	82.256	26862	030317_Q_jrc_GGIP_M6132_Elution_F
QQHTETKSLYPSSEIQLNNK	GlyGly (K)	STAM2	O75886-2;O75886	Signal transducing adapter molecule 2	1	0.7	#DIV/0!	#DIV/0!	1	2458.21	By matching	By matching	By MS/MS	By matching	4	9.74e-05		1	1		74.519	67.632	26951	033016_Q_jrc_GlyGlyIP
DTKTADEVPLK	GlyGly (K)	IGF2BP1	Q9NZI8	Insulin-like growth factor 2 mRNA-binding protein 1	1	0.64	0.169706	#DIV/0!	1	1329.68	By MS/MS	By MS/MS	By MS/MS	By matching	2;3	0.00027854	2	1	1		46.404	42.585	12878	030317_Q_jrc_GGIP_M6132_Elution_F
IMLKNVEDFTGPR	GlyGly (K)	SPCS3	P61009	Signal peptidase complex subunit 3	0.995		0.148492	#DIV/0!	1	1632.83	By MS/MS	By MS/MS	By matching	By matching	2;3	1.18e-06	1	2			121.3	121.43	42301	030317_Q_jrc_GGIP_M6132_Elution_R
YFGPNLLNTVKQK	GlyGly (K)	POLR2G	P62487;E9PIU7;E9PKH3;H0YEE4	DNA-directed RNA polymerase II subunit RPB7	0.995		0.106066	#DIV/0!	1	1634.88	By MS/MS	By MS/MS	By matching	By matching	3	2.44e-06	1	1			115.72	115.79	40169	030317_Q_jrc_GGIP_M6132_Elution_F
AAAYSKLGNYAGAVQDCER	GlyGly (K)	SGTA	O43765;K7EMD6	Small glutamine-rich tetratricopeptide repeat-containing protein alpha	0.995	1.02	0.176777	0.0707107	1	2157.97	By MS/MS	By MS/MS	By MS/MS	By MS/MS	3	6.25e-12	1	1	1	1	106.38	100.77	38421	033016_Q_jrc_GlyGlyIP
QKIDPEVAAFLQK	GlyGly (K)	PMM1	Q92871	Phosphomannomutase 1	0.995	0.65	0.473762	0.155563	1	1599.86	By MS/MS	By MS/MS	By matching	By matching	3	0.00013151	1	1	1	1	132.21	127.98	44824	030317_Q_jrc_GGIP_M6132_Elution_F
YALYDATYETKESK	GlyGly (K)	CFL1;CFL2	P23528;G3V1A4;E9PP50;E9PK25;E9PQB7;E9PLJ3;Q9Y281-3;Q9Y281	Cofilin-1;Cofilin-2	0.995	1	0.0212132	0.0707107	1	1794.83	By MS/MS	By MS/MS	By MS/MS	By MS/MS	2;3	1.2e-08	2	2	2	2	86.952	80.489	31485	033016_Q_jrc_GlyGlyIP
GIYAYGFEKPSAIQQR	GlyGly (K)	EIF4A1;EIF4A2;EIF4A3	P60842;J3KT12;P60842-2;J3KTB5;J3QS69;J3QL43;J3QR64;J3QLN6;J3KS25;J3QKZ9;J3KS93;J3KT04;E7EMV8;J3KSN7;J3QQP0;E9PBH4;F8WE11;E7EQG2;Q14240;Q14240-2;P38919;I3L3H2	Eukaryotic initiation factor 4A-I;Eukaryotic initiation factor 4A-II;Eukaryotic initiation factor 4A-III;Eukaryotic initiation factor 4A-III, N-terminally processed	0.995	1	0.0494975	0.0424264	1	1940.97	By MS/MS	By MS/MS	By MS/MS	By MS/MS	2;3	9.3e-07	1	2	1	1	117.25	113.27	39167	030317_Q_jrc_GGIP_M6132_Elution_F
KQAVGPGGVNSGPVQIVNNK	GlyGly (K)	PTOV1	A0A0C4DGR2;M0QY25;Q86YD1-2;Q86YD1;M0QYQ4;M0QYH7;Q86YD1-3	Prostate tumor-overexpressed gene 1 protein	0.995	0.79	0.0636396	#DIV/0!	1	2076.11	By MS/MS	By MS/MS	By MS/MS	By matching	3	8.7e-10	1	1	1		74.465	69.907	22340	030317_Q_jrc_GGIP_M6132_Elution_F
TDKAEVVNGYEAK	GlyGly (K)	ANKRD13A	Q8IZ07;H0YIN8	Ankyrin repeat domain-containing protein 13A	0.995	0.46	0.0353553	#DIV/0!	1	1536.74	By MS/MS	By MS/MS	By MS/MS	By matching	3	0.00014161	1	1	1		44.745	39.686	11937	030317_Q_jrc_GGIP_M6132_Elution_F
EDKSPSEESAPTTSPESVSGSVPSSGSSGR	GlyGly (K)	RAD23A	P54725-2;P54725-3;P54725	UV excision repair protein RAD23 homolog A	0.995		0.190919	#DIV/0!	1	3035.34	By MS/MS	By MS/MS	By matching	By matching	3	6.06e-07	1	1			77.234	77.257	24976	030317_Q_jrc_GGIP_M6132_Elution_F
VKEGMNIVEAMER	GlyGly (K)	PPIA	P62937;P62937-2	Peptidyl-prolyl cis-trans isomerase A;Peptidyl-prolyl cis-trans isomerase A, N-terminally processed	0.995		0.190919	#DIV/0!	1	1618.78	By MS/MS	By MS/MS	By matching	By matching	3	9.14e-05	1	1			104.85	104.93	35840	030317_Q_jrc_GGIP_M6132_Elution_F
TNEKVELQELNDR	GlyGly (K)	VIM;DES	P08670;B0YJC4;P17661	Vimentin;Desmin	0.995	1.16	0.233345	0.127279	1	1700.83	By MS/MS	By MS/MS	By MS/MS	By MS/MS	3	5.51e-07	1	1	1	1	73.824	66.816	26725	033016_Q_jrc_GlyGlyIP
NYVNGKTFLEK	GlyGly (K)	PSMA2	A0A024RA52;P25787;C9JCK5	Proteasome subunit alpha type;Proteasome subunit alpha type-2	0.99		0.0707107	#DIV/0!	1	1425.73	By MS/MS	By MS/MS	By matching	By matching	3	0.00043647	1	1			61.955	61.928	19349	030317_Q_jrc_GGIP_M6132_Elution_R
AMAIYKQSQHMTEVVR	GlyGly (K)	TP53	A0A0U1RQC9;P04637-4;P04637;A0A087WZU8;J3KP33;P04637-7;P04637-5;P04637-6;P04637-2;P04637-3;E7EQX7;E7ESS1;P04637-8;P04637-9;E9PFT5	Cellular tumor antigen p53	0.99		#DIV/0!	#DIV/0!	1	2004.99	By matching	By MS/MS	By matching	By matching	4	0.00011272		1			66.564	66.61	21031	030317_Q_jrc_GGIP_M6132_Elution_R
IDKFATGAPGAR	GlyGly (K)	TMEM129	A0AVI4-2;A0AVI4	E3 ubiquitin-protein ligase TM129	0.99		#DIV/0!	#DIV/0!	1	1316.68	By matching	By MS/MS	By matching	By matching	3	0.0008541		1			41.217	40.963	12350	030317_Q_jrc_GGIP_M6132_Elution_R
LFSKYQYFDSR	GlyGly (K)	TMEM18	B5MBX8;Q96B42-2;Q96B42	Transmembrane protein 18	0.99		#DIV/0!	#DIV/0!	1	1566.75	By MS/MS	By matching	By matching	By matching	3	0.00082259	1				98.735	98.735	33340	030317_Q_jrc_GGIP_M6132_Elution_F
SETSTSDNTETYQENTSSSGHPTFKCPLCQESNFTR	GlyGly (K)	RNF138	J3QLQ3;Q8WVD3-2;Q8WVD3	E3 ubiquitin-protein ligase RNF138	0.99		#DIV/0!	#DIV/0!	1	4242.75	By MS/MS	By matching	By matching	By matching	4	3.84e-09	1				130.35	130.35	45683	030317_Q_jrc_GGIP_M6132_Elution_F
AQANEQRYSK	GlyGly (K);Deamidation (NQ)	HIP1	O00291-3;O00291-4;O00291	Huntingtin-interacting protein 1	0.99		#DIV/0!	#DIV/0!	1	1308.61	By matching	By MS/MS	By matching	By matching	2	0.0083591		1			73.949	73.995	23710	030317_Q_jrc_GGIP_M6132_Elution_R
NNPEPWNKLGPNDQYK	GlyGly (K)	NDUFA4	O00483	Cytochrome c oxidase subunit NDUFA4	0.99		#DIV/0!	#DIV/0!	1	2026.95	By matching	By MS/MS	By matching	By matching	3	4.45e-05		1			93.046	93.192	30883	030317_Q_jrc_GGIP_M6132_Elution_R
HNKTTAQVLIR	GlyGly (K)	AKR1B1	P15121	Aldose reductase	0.99		#DIV/0!	#DIV/0!	1	1393.78	By matching	By MS/MS	By matching	By matching	3	0.0031324		1			15.076	14.521	3605	030317_Q_jrc_GGIP_M6132_Elution_R
LSDIPEGKNMAFK	GlyGly (K)	UQCRFS1;UQCRFS1P1	P47985;P0C7P4	Cytochrome b-c1 complex subunit Rieske, mitochondrial;Cytochrome b-c1 complex subunit 11;Putative cytochrome b-c1 complex subunit Rieske-like protein 1	0.99		#DIV/0!	#DIV/0!	1	1562.78	By matching	By MS/MS	By matching	By matching	3	0.00038369		1			84.114	84.16	27620	030317_Q_jrc_GGIP_M6132_Elution_R
NAKISSLLEEQFQQGK	GlyGly (K)	RPS8	Q5JR95;P62241	40S ribosomal protein S8	0.99		0.113137	#DIV/0!	1	1932.99	By MS/MS	By MS/MS	By matching	By matching	3	3.93e-14	1	1			127.07	127.19	44664	030317_Q_jrc_GGIP_M6132_Elution_R
GTPQKDVIIK	Acetyl (Protein N-term);GlyGly (K)	RABGGTB	Q5T4U8;P53611	Geranylgeranyl transferase type-2 subunit beta	0.99		#DIV/0!	#DIV/0!	1	1253.7	By matching	By MS/MS	By matching	By matching	2	0.00014629		1			72.846	72.892	23228	030317_Q_jrc_GGIP_M6132_Elution_R
FLNTPSDKSEDGR	GlyGly (K)	TMEM70	Q9BUB7;D4PHA6;Q9BUB7-3	Transmembrane protein 70, mitochondrial	0.99		#DIV/0!	#DIV/0!	1	1578.73	By matching	By MS/MS	By matching	By matching	3	0.00015528		1			38.746	38.491	11499	030317_Q_jrc_GGIP_M6132_Elution_R
TLESKLVLFGR	GlyGly (K)	RABAC1	Q9UI14;M0R1H9;M0QXU8	Prenylated Rab acceptor protein 1	0.99		#DIV/0!	#DIV/0!	1	1375.78	By matching	By MS/MS	By matching	By matching	3	0.0032611		1			132.39	132.63	46879	030317_Q_jrc_GGIP_M6132_Elution_R
GKNASDMPETITSR	GlyGly (K)	HM13	A0A075B6F6;Q8TCT9-5;Q8TCT9;Q8TCT9-4;Q8TCT9-2;A0A0C4DGU3	Minor histocompatibility antigen H13	0.99	1.07	0.0141421	#DIV/0!	1	1619.76	By MS/MS	By MS/MS	By MS/MS	By matching	2;3	1.34e-11	1	2	1		45.88	41.997	12685	030317_Q_jrc_GGIP_M6132_Elution_F
IKVAEDEAEAAAAAK	GlyGly (K)	SLC3A2	F5GZS6;J3KPF3;P08195-2;P08195-3;P08195;P08195-4;H0YFS2;F5H0E2;F5H867	4F2 cell-surface antigen heavy chain	0.99	0.84	#DIV/0!	#DIV/0!	1	1599.81	By matching	By MS/MS	By MS/MS	By matching	3	5.98e-05		1	1		63.759	56.471	23216	033016_Q_jrc_GlyGlyIP
GQSPLDLCPDPNLCKALAK	GlyGly (K)	MIB1	Q86YT6	E3 ubiquitin-protein ligase MIB1	0.99	0.82	0.19799	#DIV/0!	1	2212.05	By MS/MS	By MS/MS	By MS/MS	By matching	3	2.76e-05	1	1	1		188.25	187.43	67593	030317_Q_jrc_GGIP_M6132_Elution_F
ASGNYATVISHNPETKK	GlyGly (K)	RPL8	P62917;E9PKZ0;G3V1A1	60S ribosomal protein L8	0.99	0.8	0.226274	0.169706	1	1929.95	By MS/MS	By MS/MS	By MS/MS	By MS/MS	3;4	3.24e-06	2	2	2	2	36.601	30.26	13808	033016_Q_jrc_GlyGlyIP
RGPCIIYNEDNGIIKAFR	GlyGly (K)	RPL4	P36578;H3BM89	60S ribosomal protein L4	0.99	0.79	0	#DIV/0!	2	2250.12	By MS/MS	By MS/MS	By MS/MS	By matching	4	8.95e-05	1	1	1		151.66	149.39	54940	033016_Q_jrc_GlyGlyIP
IYGFYDECKRR	GlyGly (K)	PPP1CA;PPP1CC;PPP1CB	P62136;P62136-2;P62136-3;F8VYE8;F8W0W8;P36873;P36873-2;F8VR82;E7ETD8;H0Y3Y6;P62140	Serine/threonine-protein phosphatase PP1-alpha catalytic subunit;Serine/threonine-protein phosphatase;Serine/threonine-protein phosphatase PP1-gamma catalytic subunit;Serine/threonine-protein phosphatase PP1-beta catalytic subunit	0.99	0.22	0.240416	#DIV/0!	2	1620.74	By MS/MS	By MS/MS	By MS/MS	By matching	3;4	8.68e-05	1	2	1		70.917	67.485	21202	030317_Q_jrc_GGIP_M6132_Elution_R
KKLEQLYNR	GlyGly (K)	DCUN1D1	C9JVE2;Q96GG9;C9JRU6;C9J0B2;C9JUW4;C9J8R4	DCN1-like protein;DCN1-like protein 1	0.985	1.15	0.13435	#DIV/0!	2	1304.72	By MS/MS	By MS/MS	By matching	By matching	3	9.87e-05	2	1	1		21.903	18.084	4849	030317_Q_jrc_GGIP_M6132_Elution_R
ILNEKVNTPTTTVYR	GlyGly (K)	TARS	P26639;P26639-2	Threonine--tRNA ligase, cytoplasmic	0.985	0.915	0.106066	0.106066	1	1861.99	By MS/MS	By MS/MS	By MS/MS	By MS/MS	3	3.36e-05	1	1	1	1	83.75	77.187	24976	030317_Q_jrc_GGIP_M6132_Elution_R
KTRPDGNCFYR	GlyGly (K)	OTUB1	F5GYN4;J3KR44;Q96FW1;F5H6Q1;F5GYJ8	Ubiquitin thioesterase OTUB1	0.985		0.0353553	#DIV/0!	2	1527.69	By MS/MS	By MS/MS	By matching	By matching	3	0.00018425	1	1			22.239	21.961	5905	030317_Q_jrc_GGIP_M6132_Elution_F
DLKTHPEVCGR	GlyGly (K)	TRAFD1	F8VNX8;O14545	TRAF-type zinc finger domain-containing protein 1	0.985		0.00707107	#DIV/0!	1	1425.67	By MS/MS	By MS/MS	By matching	By matching	3	0.00028307	1	1			29.981	29.754	8628	030317_Q_jrc_GGIP_M6132_Elution_R
FGFPEGSVELYAEKVATR	GlyGly (K)	RPS3	P23396;E9PPU1;F2Z2S8;H0YCJ7;H0YF32	40S ribosomal protein S3	0.985		0.0353553	#DIV/0!	1	2113.05	By MS/MS	By MS/MS	By matching	By matching	3	6.63e-16	1	1			185.69	185.91	68360	030317_Q_jrc_GGIP_M6132_Elution_R
ELKQLYLER	GlyGly (K)	ACTR2	P61160;P61160-2;F5H6T1	Actin-related protein 2	0.985		0.00707107	#DIV/0!	1	1304.71	By MS/MS	By MS/MS	By matching	By matching	3	0.0016458	1	1			76.232	76.255	24459	030317_Q_jrc_GGIP_M6132_Elution_R
NIYVLQELDNPGAKR	GlyGly (K)	XRCC6	B1AHC9;P12956	X-ray repair cross-complementing protein 6	0.985	1.65	0.346482	0.169706	1	1842.96	By MS/MS	By MS/MS	By MS/MS	By MS/MS	2;3	6.43e-16	1	1	3	1	132.26	127.01	47167	033016_Q_jrc_GlyGlyIP
ITSDEPLTKDDIPVFLR	GlyGly (K)	ATXN10	Q9UBB4-2;Q9UBB4;B1AHE4	Ataxin-10	0.985	0.945	0.00707107	0.148492	1	2072.08	By MS/MS	By MS/MS	By MS/MS	By MS/MS	2;3;4	2.34e-14	1	2	13	2	187.38	184.93	68207	030317_Q_jrc_GGIP_M6132_Elution_R
GAPLAKVVFR	GlyGly (K)	RPL8	P62917;E9PKZ0;G3V1A1;E9PKU4	60S ribosomal protein L8	0.985		0.233345	#DIV/0!	1	1170.69	By MS/MS	By MS/MS	By matching	By matching	2	0.0014902	1	1			79.019	79.042	25725	030317_Q_jrc_GGIP_M6132_Elution_F
AFSQFGKLER	GlyGly (K)	SYNCRIP	O60506-4;O60506-3;O60506-2;O60506;B7Z645;O60506-5	Heterogeneous nuclear ribonucleoprotein Q	0.985	0.895	0.233345	0.0494975	1	1295.66	By MS/MS	By MS/MS	By MS/MS	By MS/MS	2;3	4.06e-09	2	1	2	2	74.527	66.533	26638	033016_Q_jrc_GlyGlyIP
ALKQYNSTGDYR	GlyGly (K)	TSPAN6	A0A087WYV6;A0A087WZU5;O43657	Tetraspanin-6	0.98		0.0424264	#DIV/0!	1	1528.73	By MS/MS	By MS/MS	By matching	By matching	3	0.00012482	1	1			23.65	23.373	6419	030317_Q_jrc_GGIP_M6132_Elution_F
AMMVQKNIEMQLQAIR	GlyGly (K)	CCDC104	B5MCA1;Q96G28;Q96G28-2;B5MC35;B5MD16	Coiled-coil domain-containing protein 104	0.98		#DIV/0!	#DIV/0!	1	2017.03	By MS/MS	By matching	By matching	By matching	3	2.61e-05	1				144.39	144.39	51046	030317_Q_jrc_GGIP_M6132_Elution_F
QFYDQALQQAVVDDDANNAKAVVK	GlyGly (K)	CD81	E9PJK1;E9PRJ8;H0YDL9;H0YDJ9;E9PIF1;A6NMH8;P60033;E9PM31;H0YEE2	CD81 antigen	0.98		0.240416	#DIV/0!	1	2763.35	By MS/MS	By MS/MS	By matching	By matching	3;4	1.33e-11	2	2			159.98	160.09	58017	030317_Q_jrc_GGIP_M6132_Elution_R
TIQPDLNGFIPGSAAK	GlyGly (K)	REPS1	E9PMG1;H0YDT0;Q96D71-2;Q96D71-4;Q96D71-3;Q96D71;H7C225;H7C1V2	RalBP1-associated Eps domain-containing protein 1	0.98		#DIV/0!	#DIV/0!	0	1741.9	By MS/MS	By matching	By matching	By matching	2	0.022166	1				207.03	207.03	75844	030317_Q_jrc_GGIP_M6132_Elution_F
DVKPDNFLMGLGKK	GlyGly (K)	CSNK1D;CSNK1E	J3QQI9;B0QY36;H0Y645;B0QY35;B0QY34;H7BYT1;P48730-2;P48730;P49674;H0Y2N6	Casein kinase I isoform delta;Casein kinase I isoform epsilon	0.98		#DIV/0!	#DIV/0!	2	1674.88	By MS/MS	By matching	By matching	By matching	3	0.0005445	1				126.45	126.45	44143	030317_Q_jrc_GGIP_M6132_Elution_F
IMSSPLSKELR	GlyGly (K)	RPL26;KRBA2;RPL26L1	J3QRI7;J3QQQ9;J3QQV1;E5RIT6;J3QRC4;Q9UNX3;P61254;J3KTJ8;E5RHH1;J3KSS0	60S ribosomal protein L26-like 1;60S ribosomal protein L26	0.98		#DIV/0!	#DIV/0!	1	1373.73	By matching	By MS/MS	By matching	By matching	3	0.0028613		1			74.363	74.409	23810	030317_Q_jrc_GGIP_M6132_Elution_R
KDDPTLLSSGR	GlyGly (K)	PCMT1	P22061;P22061-2;F6S8N6;A0A0A0MRJ6;H7BY58	Protein-L-isoaspartate(D-aspartate) O-methyltransferase;Protein-L-isoaspartate O-methyltransferase	0.98		0.339411	#DIV/0!	1	1301.66	By MS/MS	By MS/MS	By matching	By matching	3	0.0073632	2	2			39.17	39.043	11804	030317_Q_jrc_GGIP_M6132_Elution_R
EEFTSGGPLGQKR	GlyGly (K)	PAFAH1B1	P43034;P43034-2	Platelet-activating factor acetylhydrolase IB subunit alpha	0.98		#DIV/0!	#DIV/0!	1	1518.74	By matching	By MS/MS	By matching	By matching	3	0.0030549		1			52.972	52.818	16317	030317_Q_jrc_GGIP_M6132_Elution_R
HIKENDYYTPTGEFR	GlyGly (K)	STT3A	P46977;P46977-2	Dolichyl-diphosphooligosaccharide--protein glycosyltransferase subunit STT3A	0.98		0	#DIV/0!	1	1982.91	By MS/MS	By MS/MS	By matching	By matching	3	8.05e-05	1	1			65.526	65.549	20661	030317_Q_jrc_GGIP_M6132_Elution_R
QKLFTEVEGTCTGK	GlyGly (K)	POLR2G	P62487;E9PIU7;E9PKH3;H0YEE4	DNA-directed RNA polymerase II subunit RPB7	0.98		#DIV/0!	#DIV/0!	1	1711.81	By matching	By MS/MS	By matching	By matching	3	5.1e-05		1			79.381	79.427	25701	030317_Q_jrc_GGIP_M6132_Elution_R
SDEASAITSYEKFLTPEEPFPLLGPPR	Acetyl (Protein N-term);GlyGly (K)	FAM199X	Q6PEV8-2;Q6PEV8	Protein FAM199X	0.98		0.254558	#DIV/0!	1	3146.54	By MS/MS	By MS/MS	By matching	By matching	3	8.72e-56	1	1			211.67	211.54	77835	030317_Q_jrc_GGIP_M6132_Elution_F
QLQDMQDVGKVDAAWEPSK	GlyGly (K)	MIB1	Q86YT6	E3 ubiquitin-protein ligase MIB1	0.98		#DIV/0!	#DIV/0!	1	2258.06	By matching	By MS/MS	By matching	By matching	3	2.26e-05		1			138.09	138.44	49140	030317_Q_jrc_GGIP_M6132_Elution_R
MGIFQETLYKR	GlyGly (K)	SLC35B4	Q969S0-2;Q969S0-3;Q969S0	UDP-xylose and UDP-N-acetylglucosamine transporter	0.98		#DIV/0!	#DIV/0!	1	1498.76	By matching	By MS/MS	By matching	By matching	3	0.00020509		1			109.89	110.04	37736	030317_Q_jrc_GGIP_M6132_Elution_R
AAAAVEPDVVVKR	GlyGly (K)	VIMP	E9PJB8;E9PN30;Q9BQE4	Selenoprotein S	0.98	1.18	0.212132	#DIV/0!	1	1437.79	By MS/MS	By matching	By MS/MS	By matching	3	0.00016357	1	1	1		62.49	57.698	23286	033016_Q_jrc_GlyGlyIP
NPSLPSKLDPFESSDPFSSSSVSSK	GlyGly (K)	SPATA22;EPS15L1	M0R165;Q9UBC2-3;Q9UBC2;Q9UBC2-2;M0R3I1	Epidermal growth factor receptor substrate 15-like 1	0.98	1.14	0.0141421	#DIV/0!	1	2739.29	By MS/MS	By MS/MS	By MS/MS	By matching	3;4	2.8e-26	1	1	2		186.31	184.47	65966	033016_Q_jrc_GlyGlyIP
NKSTESLQANVQR	GlyGly (K)	RPL13	P26373;J3QSB4	60S ribosomal protein L13	0.98	0.93	0.212132	0.254558	1	1587.8	By MS/MS	By MS/MS	By MS/MS	By MS/MS	3	8.21e-11	1	1	1	1	26.487	18.772	9907	033016_Q_jrc_GlyGlyIP
YTYLEKAIK	GlyGly (K)	USP7	Q93009-3;Q93009	Ubiquitin carboxyl-terminal hydrolase 7	0.98	0.93	#DIV/0!	0.0282843	1	1241.67	By matching	By MS/MS	By MS/MS	By MS/MS	2;3	0.002103		1	1	2	74.453	63.619	19901	030317_Q_jrc_GGIP_M6132_Elution_R
DAFALAKEK	GlyGly (K)	PSMC3	P17980;E9PM69;R4GNH3;E9PMD8;E9PKD5;E9PN50	26S protease regulatory subunit 6A	0.98	0.92	#DIV/0!	0.0282843	1	1105.58	By MS/MS	By matching	By MS/MS	By MS/MS	2	0.0033287	1		1	1	62.544	52.643	21816	033016_Q_jrc_GlyGlyIP
AVEATGEKVLR	GlyGly (K)	UXT	A0A0C4DFR8;Q9UBK9;S4R2Z4	Protein UXT	0.98	0.91	0.0848528	#DIV/0!	1	1285.7	By MS/MS	By MS/MS	By MS/MS	By matching	2;3	0.00028057	2	2	1		32.34	29.374	8496	030317_Q_jrc_GGIP_M6132_Elution_R
AGKEESGVSVSNSQPTNESHSIK	GlyGly (K)	SLC29A1	Q99808;Q99808-2	Equilibrative nucleoside transporter 1	0.98	0.85	#DIV/0!	#DIV/0!	1	2485.17	By matching	By MS/MS	By MS/MS	By matching	4	5.39e-11		1	1		32.169	25.082	11971	033016_Q_jrc_GlyGlyIP
LEGPGEQETKLDLISK	GlyGly (K)	SLC29A1	Q99808;Q99808-2	Equilibrative nucleoside transporter 1	0.98	0.84	0.155563	#DIV/0!	1	1869.97	By MS/MS	By MS/MS	By matching	By MS/MS	3	3.18e-07	1	1		1	116.14	112.97	39479	040816_Q_jrc_SILAC_GG_IP2
SKIEDYFPEFAR	GlyGly (K)	GNAS	P63092-2;P63092;P63092-4;Q5JWF2-2;Q5JWF2;A0A0A0MR13;P63092-3	Guanine nucleotide-binding protein G(s) subunit alpha isoforms short;Guanine nucleotide-binding protein G(s) subunit alpha isoforms XLas	0.98	0.84	0.0424264	#DIV/0!	1	1614.77	By MS/MS	By MS/MS	By MS/MS	By matching	2;3	5.79e-14	2	2	1		164.74	163.8	58367	030317_Q_jrc_GGIP_M6132_Elution_F
KGESQTDIEITREEDFTR	GlyGly (K)	CCT3	P49368;B4DUR8;P49368-2	T-complex protein 1 subunit gamma	0.98	0.52	#DIV/0!	#DIV/0!	2	2267.07	By MS/MS	By matching	By MS/MS	By matching	4	1.15e-06	1		1		89.59	83.181	32480	033016_Q_jrc_GlyGlyIP
DCDSLKGLCR	GlyGly (K)	PTOV1	A0A0C4DGR2;M0QY25;Q86YD1-2;Q86YD1;M0QYQ4;M0QYH7	Prostate tumor-overexpressed gene 1 protein	0.975		0.120208	#DIV/0!	1	1338.55	By MS/MS	By MS/MS	By matching	By matching	2;3	0.0010551	2	2			93.513	93.586	31067	030317_Q_jrc_GGIP_M6132_Elution_F
CIECNQEAKELYR	GlyGly (K)	ARV1	H7C484;H7C0E7;Q9H2C2;A0A0A0MRI7	Protein ARV1	0.975		0.106066	#DIV/0!	1	1827.78	By MS/MS	By MS/MS	By matching	By matching	3	9.47e-05	1	1			93.243	93.316	31082	030317_Q_jrc_GGIP_M6132_Elution_R
ILDSVGIEADDDRLNKVISELNGK	GlyGly (K)	RPLP2	P05387	60S acidic ribosomal protein P2	0.975		0.162635	#DIV/0!	2	2726.41	By MS/MS	By MS/MS	By matching	By matching	4	7.94e-32	1	1			201	200.92	75046	030317_Q_jrc_GGIP_M6132_Elution_R
HGGVIHIYVDK	GlyGly (K)	RBM39	Q14498-3;Q14498-2;Q14498;H0Y4X3	RNA-binding protein 39	0.975		0.0353553	#DIV/0!	0	1350.7	By matching	By MS/MS	By matching	By matching	3	0.0065453	1	1			42.05	41.923	12630	030317_Q_jrc_GGIP_M6132_Elution_R
YLAEVAAGDDKK	GlyGly (K)	YWHAZ	P63104;E7EX29;B0AZS6;P63104-2;B7Z2E6;H0YB80	14-3-3 protein zeta/delta	0.975	1.12	0.0212132	#DIV/0!	1	1392.69	By MS/MS	By MS/MS	By MS/MS	By matching	2;3	0.00011122	1	2	2		44.475	37.05	10914	030317_Q_jrc_GGIP_M6132_Elution_F
LDLISKGEEPR	GlyGly (K)	SLC29A1	Q99808;Q99808-2	Equilibrative nucleoside transporter 1	0.975	0.93	0.0494975	0.0141421	1	1369.72	By MS/MS	By MS/MS	By MS/MS	By MS/MS	2;3	0.00012445	1	1	2	2	84.415	75.59	29734	033016_Q_jrc_GlyGlyIP
CVEENNGVAKHISR	GlyGly (K)	SLC1A5	Q15758;M0QXM4;Q15758-3;Q15758-2;M0QX44	Neutral amino acid transporter B(0)	0.975	0.85	0.0494975	0.0282843	1	1726.81	By MS/MS	By MS/MS	By MS/MS	By MS/MS	3;4	8.33e-07	2	2	1	1	28.446	23.595	6616	030317_Q_jrc_GGIP_M6132_Elution_R
VKQIVDSPRCR	GlyGly (K)	MAGI1	A0A087WXD2;H7C5T8;H7C4U7;H7C535;A0A087WT53;Q96QZ7-4;Q96QZ7-3;Q96QZ7-5;Q96QZ7-7;Q96QZ7-6;Q96QZ7-2;Q96QZ7	Membrane-associated guanylate kinase, WW and PDZ domain-containing protein 1	0.97		#DIV/0!	#DIV/0!	2	1471.76	By MS/MS	By matching	By matching	By matching	3	0.013823	1				151.76	151.76	54068	030317_Q_jrc_GGIP_M6132_Elution_F
NKMMVCQVGGIEALVR	GlyGly (K)	CTNNB1	B4DGU4;P35222	Catenin beta-1	0.97		0.947523	#DIV/0!	1	1918.94	By MS/MS	By MS/MS	By matching	By matching	2;3	2.97e-14	1	2			163.77	164	58436	030317_Q_jrc_GGIP_M6132_Elution_F
VLGNPKSDEMNVK	GlyGly (K)	PDE6H;MYL6	F8W1R7;J3KND3;G8JLA2;G3V1V0;B7Z6Z4;P60660-2;P60660;F8VPF3	Myosin light polypeptide 6	0.97		#DIV/0!	#DIV/0!	1	1543.77	By matching	By MS/MS	By matching	By matching	3	0.0010851		1			44.001	43.847	13264	030317_Q_jrc_GGIP_M6132_Elution_R
YFSLIPTGFADEDINKR	GlyGly (K)	ETNK1	H0YH69;Q9HBU6	Ethanolamine kinase 1	0.97		0.0848528	#DIV/0!	1	2099.03	By MS/MS	By MS/MS	By matching	By matching	3	3e-07	1	1			191.24	191.46	69184	030317_Q_jrc_GGIP_M6132_Elution_F
VSVPQCKPLSPGEILGCTSPR	GlyGly (K)	DPH1	I3L1H5;Q9BZG8-3;Q9BZG8-2;Q9BZG8	Diphthamide biosynthesis protein 1	0.97		#DIV/0!	#DIV/0!	1	2397.17	By matching	By MS/MS	By matching	By matching	3	0.00010191		1			167.07	167.42	60845	030317_Q_jrc_GGIP_M6132_Elution_R
SGQAKETIPLQETSLYTQDR	GlyGly (K)	PPT1	P50897;E9PSE5;E9PIA8;P50897-2	Palmitoyl-protein thioesterase 1	0.97		0.0141421	#DIV/0!	1	2378.17	By MS/MS	By MS/MS	By matching	By matching	3	8.36e-20	1	1			110.24	110.32	37850	030317_Q_jrc_GGIP_M6132_Elution_R
DLEKWQNNLLPSR	GlyGly (K)	RPS15A	P62244;I3L3P7;H3BVC7	40S ribosomal protein S15a	0.97		0.0707107	#DIV/0!	1	1725.88	By MS/MS	By MS/MS	By matching	By matching	3	0.0001284	1	1			145.82	145.99	52224	030317_Q_jrc_GGIP_M6132_Elution_R
LTPEEEEILNKKR	GlyGly (K)	RPS8	Q5JR95;P62241	40S ribosomal protein S8	0.97		#DIV/0!	#DIV/0!	2	1711.91	By MS/MS	By matching	By matching	By matching	4	0.006126	1				55.643	55.643	17266	030317_Q_jrc_GGIP_M6132_Elution_F
KDLHDANTDLIGR	GlyGly (K)	SLC16A1	Q5T8R3;Q5T8R5;P53985-2;P53985	Monocarboxylate transporter 1	0.97		0.113137	#DIV/0!	1	1580.79	By MS/MS	By MS/MS	By matching	By matching	3	0.00051139	1	1			56.21	56.183	17382	030317_Q_jrc_GGIP_M6132_Elution_F
VGFLKEMGTPGYR	GlyGly (K)	RPL7L1	Q6DKI1	60S ribosomal protein L7-like 1	0.97		#DIV/0!	#DIV/0!	1	1567.78	By matching	By MS/MS	By matching	By matching	3	0.00031588		1			104.45	104.59	35486	030317_Q_jrc_GGIP_M6132_Elution_R
AVKLYNSGDFR	GlyGly (K)	LEPREL4	Q92791;K7ERA3	Synaptonemal complex protein SC65	0.97		0.0848528	#DIV/0!	1	1382.69	By MS/MS	By MS/MS	By matching	By matching	3	0.00028381	1	1			60.572	60.545	18942	030317_Q_jrc_GGIP_M6132_Elution_R
SQLNDISSFKNIYR	GlyGly (K)	DCUN1D5	Q9BTE7;E9PM04;H0YCN4	DCN1-like protein 5;DCN1-like protein	0.97		#DIV/0!	#DIV/0!	1	1797.9	By matching	By MS/MS	By matching	By matching	3	0.00040252		1			131.38	131.62	46354	030317_Q_jrc_GGIP_M6132_Elution_R
SFILQKYMMVDSAEDQK	GlyGly (K)	CUEDC2	Q9H467	CUE domain-containing protein 2	0.97		#DIV/0!	#DIV/0!	1	2146.01	By matching	By MS/MS	By matching	By matching	3	5.52e-05		1			166.45	166.8	60494	030317_Q_jrc_GGIP_M6132_Elution_R
GGGGGGPGEGFDVAKTGDAR	GlyGly (K)	DRG1	Q9Y295	Developmentally-regulated GTP-binding protein 1	0.97	1.07	0.325269	#DIV/0!	1	1874.85	By MS/MS	By MS/MS	By MS/MS	By matching	3	2.6e-05	1	1	1		63.619	58.827	18289	030317_Q_jrc_GGIP_M6132_Elution_R
GILAADESTGSIAKR	GlyGly (K)	ALDOA	J3KPS3;P04075;H3BQN4;P04075-2;H3BUH7;H3BPS8	Fructose-bisphosphate aldolase A	0.97	1.02	0.0424264	0.0141421	1	1601.84	By MS/MS	By MS/MS	By MS/MS	By MS/MS	2;3	1.41e-11	2	2	2	2	75.525	68.536	27141	033016_Q_jrc_GlyGlyIP
TLSDYNIQKESTLHLVLR	GlyGly (K)	UBC;UBB;RPS27A;UBA52	F5H265;J3QS39;F5H6Q2;F5GYU3;F5H2Z3;B4DV12;F5H388;F5H747;F5GXK7;J3QKN0;Q5PY61;Q96C32;P0CG47;P0CG48;J3QTR3;P62987;M0R1M6;M0R2S1;P62979	Polyubiquitin-B;Ubiquitin;Polyubiquitin-C;Ubiquitin;Ubiquitin-60S ribosomal protein L40;Ubiquitin;60S ribosomal protein L40;Ubiquitin-40S ribosomal protein S27a;Ubiquitin;40S ribosomal protein S27a	0.97	0.96	0.0707107	0.0141421	1	2243.19	By MS/MS	By MS/MS	By MS/MS	By MS/MS	2;3;4;5	7.25e-240	12	25	34	3	147.84	144.23	49685	030317_Q_jrc_GGIP_M6132_Elution_F
EGQEDQGLTKDYGNSPLHR	GlyGly (K)	PTBP1	A0A0U1RRM4;P26599;P26599-2;P26599-3;A6NLN1;A0A0D9SF20;A0A087WUW5	Polypyrimidine tract-binding protein 1	0.97	0.88	#DIV/0!	#DIV/0!	1	2257.04	By matching	By matching	By MS/MS	By matching	4	0.00012649		1	1		73.562	66.675	26552	033016_Q_jrc_GlyGlyIP
EQFYHSCKQYGITGENVR	GlyGly (K)	CDK5RAP3	Q96JB5;Q96JB5-4;J3QQY1;Q96JB5-2;J3QL86	CDK5 regulatory subunit-associated protein 3	0.97	0.875	0.169706	0.0777817	1	2330.04	By MS/MS	By MS/MS	By MS/MS	By MS/MS	3;4	3.4e-39	2	2	2	2	88.69	82.277	32257	033016_Q_jrc_GlyGlyIP
VNVDKVLER	GlyGly (K)	VAMP2;VAMP3;VAMP1	K7ENK9;K7EKX0;J3QRU4;F8WCA0;L7N2F9;Q15836;P63027;F5GZV7;P23763-2;P23763-3;P23763	Vesicle-associated membrane protein 3;Vesicle-associated membrane protein 2;Vesicle-associated membrane protein 1	0.97	0.875	0.127279	0.0919239	1	1184.65	By MS/MS	By MS/MS	By MS/MS	By MS/MS	2	6.34e-05	1	1	1	1	66.49	59.226	21981	040816_Q_jrc_SILAC_GG_IP2
AGGKILTFDQLALDSPK	GlyGly (K)	RPL18	H0YHA7;J3QQ67;Q07020-2;Q07020;G3V203;F8VUA6	60S ribosomal protein L18	0.97	0.6	0.339411	#DIV/0!	1	1887.01	By MS/MS	By MS/MS	By MS/MS	By matching	2;3	4.39e-06	2	1	1		157.56	155.58	56048	030317_Q_jrc_GGIP_M6132_Elution_R
ASGPPVSELITKAVAASK	GlyGly (K)	HIST1H1E;HIST1H1C;HIST1H1D	P10412;P16403;P16402	Histone H1.4;Histone H1.2;Histone H1.3	0.965	1.035	0.190919	0.0636396	1	1839.01	By MS/MS	By MS/MS	By MS/MS	By MS/MS	3	1.73e-11	1	1	1	2	160.46	158.13	57034	033016_Q_jrc_GlyGlyIP
IYLSKGPNVK	GlyGly (K)	FAM115A	Q9Y4C2-2;Q9Y4C2	Protein FAM115A	0.965	0.83	0.0494975	0.0848528	1	1231.69	By MS/MS	By MS/MS	By MS/MS	By MS/MS	2;3	0.00022294	2	3	1	1	41.187	35.959	10827	030317_Q_jrc_GGIP_M6132_Elution_R
TNSTFNQVVLKR	GlyGly (K)	RPL18	H0YHA7;J3QQ67;Q07020-2;Q07020;G3V203;F8VYV2;A0A075B7A0	60S ribosomal protein L18	0.965	0.78	0.162635	0.226274	1	1519.81	By MS/MS	By MS/MS	By MS/MS	By MS/MS	2;3	1.05e-17	2	4	1	1	64.859	60.024	18724	030317_Q_jrc_GGIP_M6132_Elution_F
QKEVEQLIK	GlyGly (K)	PSMA4	P25789;H0YN18;P25789-2	Proteasome subunit alpha type-4	0.965	0.76	0.0777817	0	1	1227.68	By MS/MS	By MS/MS	By MS/MS	By MS/MS	2;3	1.94e-05	2	2	1	2	49.683	42.983	18477	033016_Q_jrc_GlyGlyIP
EKEEFAVPENSSVQQFK	GlyGly (K)	UBQLN1;UBQLN2	Q9UMX0-2;Q9UMX0;Q9UMX0-4;Q9UHD9	Ubiquilin-1;Ubiquilin-2	0.965	1.19	0.00707107	0.296985	1	2109	By MS/MS	By MS/MS	By MS/MS	By MS/MS	3	5.33e-26	1	1	2	1	111.9	105.19	39894	033016_Q_jrc_GlyGlyIP
LGNLKQQAEQER	GlyGly (K)	ZWINT	O95229;A6NH27	ZW10 interactor	0.965	0.85	0.00707107	0.0141421	1	1526.78	By MS/MS	By MS/MS	By MS/MS	By MS/MS	3	1.68e-05	1	1	1	1	35.068	27.905	7666	030317_Q_jrc_GGIP_M6132_Elution_R
VVGKDLTVSGR	GlyGly (K)	LAGE3	Q14657	EKC/KEOPS complex subunit LAGE3	0.965	0.52	0.0212132	#DIV/0!	1	1243.69	By MS/MS	By MS/MS	By matching	By MS/MS	2;3	3.7e-05	2	2		1	40.055	36.837	11143	030317_Q_jrc_GGIP_M6132_Elution_R
KIQVLQQQADDAEER	GlyGly (K)	DKFZp686J1372;TPM3	A0A087WWU8;Q5HYB6;P06753-5;P06753-2;Q5VU61;P06753-4;P06753-3;P06753-6;D6R904;D6RFM2	Tropomyosin alpha-3 chain	0.96		#DIV/0!	#DIV/0!	1	1883.93	By matching	By MS/MS	By matching	By matching	3	0.00011912		1			57.097	57.043	17735	030317_Q_jrc_GGIP_M6132_Elution_R
KILQDGGLQVVEK	GlyGly (K)	PHGDH	O43175	D-3-phosphoglycerate dehydrogenase	0.96		#DIV/0!	#DIV/0!	1	1539.86	By matching	By MS/MS	By matching	By matching	3	0.00010117		1			81.484	81.53	26494	030317_Q_jrc_GGIP_M6132_Elution_R
KMNVSPDVNYEELAR	GlyGly (K)	PSMC3	P17980;E9PM69;R4GNH3	26S protease regulatory subunit 6A	0.96		0.155563	#DIV/0!	1	1877.89	By MS/MS	By MS/MS	By matching	By matching	3	0.00012527	1	1			105.96	106.03	36153	030317_Q_jrc_GGIP_M6132_Elution_F
KGDSSAEELKLATQLTGPVMPVR	GlyGly (K)	RPL13	P26373;P26373-2	60S ribosomal protein L13	0.96		#DIV/0!	#DIV/0!	2	2540.33	By MS/MS	By matching	By matching	By matching	4	8.07e-05	1				159.52	159.52	56801	030317_Q_jrc_GGIP_M6132_Elution_F
GQYTSGKGSSAVGLTAYVMKDPETR	GlyGly (K)	MCM4	P33991;E5RG31	DNA replication licensing factor MCM4	0.96		0.113137	#DIV/0!	2	2716.31	By MS/MS	By MS/MS	By matching	By matching	4	4.05e-08	1	1			106.31	106.38	36157	030317_Q_jrc_GGIP_M6132_Elution_R
LQQLLPLKAAPQPSVSCVYK	GlyGly (K)	GGCX	P38435-2;P38435	Vitamin K-dependent gamma-carboxylase	0.96		#DIV/0!	#DIV/0!	1	2354.27	By matching	By MS/MS	By matching	By matching	3	0.00017253		1			161.81	162.16	58675	030317_Q_jrc_GGIP_M6132_Elution_R
LGLAQKLMDQASR	GlyGly (K)	NAA10;NAA11	P41227;C9JW55;F8W808;A8MWP7;P41227-2;C9JN83;Q9BSU3	N-alpha-acetyltransferase 10;N-alpha-acetyltransferase 11	0.96		#DIV/0!	#DIV/0!	1	1543.81	By matching	By MS/MS	By MS/MS	By matching	3	4.95e-05		1	1		114.45	114.6	39683	030317_Q_jrc_GGIP_M6132_Elution_R
AALQEELQLCKGLVQALQTK	GlyGly (K)	FASN	P49327;A0A0U1RQF0	Fatty acid synthase;[Acyl-carrier-protein] S-acetyltransferase;[Acyl-carrier-protein] S-malonyltransferase;3-oxoacyl-[acyl-carrier-protein] synthase;3-oxoacyl-[acyl-carrier-protein] reductase;3-hydroxyacyl-[acyl-carrier-protein] dehydratase;Enoyl-[acyl-carrier-protein] reductase;Oleoyl-[acyl-carrier-protein] hydrolase	0.96		0.0282843	#DIV/0!	1	2355.25	By MS/MS	By MS/MS	By matching	By matching	3	1.64e-19	1	1			201.53	201.45	73071	030317_Q_jrc_GGIP_M6132_Elution_F
LPVPAVKDTVNR	GlyGly (K)	CPT1A	P50416-2;P50416	Carnitine O-palmitoyltransferase 1, liver isoform	0.96		0.282843	#DIV/0!	1	1421.8	By matching	By MS/MS	By matching	By matching	3	0.010072	1	1			72.759	72.782	23283	030317_Q_jrc_GGIP_M6132_Elution_R
YQVSWSLDHKSAHAGTYEVR	GlyGly (K)	SSR4	P51571	Translocon-associated protein subunit delta	0.96		0.0848528	#DIV/0!	1	2447.16	By MS/MS	By MS/MS	By matching	By matching	3;4	1.88e-12	1	3			80.703	80.738	26221	030317_Q_jrc_GGIP_M6132_Elution_R
IYGFYDECKR	GlyGly (K)	PPP1CA;PPP1CC;PPP1CB	P62136;P62136-2;P62136-3;F8VYE8;F8W0W8;P36873;P36873-2;F8VR82;E7ETD8;H0Y3Y6;P62140	Serine/threonine-protein phosphatase PP1-alpha catalytic subunit;Serine/threonine-protein phosphatase;Serine/threonine-protein phosphatase PP1-gamma catalytic subunit;Serine/threonine-protein phosphatase PP1-beta catalytic subunit	0.96		#DIV/0!	#DIV/0!	1	1464.63	By matching	By MS/MS	By matching	By matching	2	0.00064155		1			96.82	96.966	32444	030317_Q_jrc_GGIP_M6132_Elution_R
CFTCGKIVGNK	GlyGly (K)	POLR2L	P62875	DNA-directed RNA polymerases I, II, and III subunit RPABC5	0.96		#DIV/0!	#DIV/0!	1	1398.63	By matching	By MS/MS	By matching	By matching	2	0.024838		1			81.337	81.383	26452	030317_Q_jrc_GGIP_M6132_Elution_R
AKYFIRDEFLR	GlyGly (K)	GNAS	P63092-2;P63092;P63092-4;Q5JWF2-2;Q5JWF2;A0A0A0MR13;P63092-3	Guanine nucleotide-binding protein G(s) subunit alpha isoforms short;Guanine nucleotide-binding protein G(s) subunit alpha isoforms XLas	0.96		#DIV/0!	#DIV/0!	2	1570.83	By MS/MS	By matching	By matching	By matching	3	0.00020737	1				95.51	95.51	32089	030317_Q_jrc_GGIP_M6132_Elution_F
EVLTGNDEVIGQVLSTLKSEDVPYTAALTAVRPSR	GlyGly (K)	ATP6AP1	Q15904;A0A0C4DGX8	V-type proton ATPase subunit S1	0.96		#DIV/0!	#DIV/0!	2	3842.01	By matching	By MS/MS	By matching	By matching	4	2.38e-10		1			206.23	205.98	77897	030317_Q_jrc_GGIP_M6132_Elution_R
QKENADPRPPVQFPNLPR	GlyGly (K)	DDI2	Q5TDH0;Q5TDH0-3;Q5TDH0-2	Protein DDI1 homolog 2	0.96		0.169706	#DIV/0!	2	2216.14	By MS/MS	By MS/MS	By matching	By matching	4	3.15e-09	1	1			104.63	104.71	35713	030317_Q_jrc_GGIP_M6132_Elution_F
KLLFNPSGPYQK	GlyGly (K)	CKLF	Q9UBR5-3;Q9UBR5-2;Q9UBR5-4;Q9UBR5	Chemokine-like factor	0.96		0.113137	#DIV/0!	1	1504.8	By MS/MS	By MS/MS	By matching	By matching	3	4.65e-05	1	1			82.657	82.68	26935	030317_Q_jrc_GGIP_M6132_Elution_R
IQKYSEGEIR	GlyGly (K)	UCHL5	Q9Y5K5-2;Q9Y5K5-4;Q9Y5K5-3;Q9Y5K5;H0Y6Y4;H0Y4E0;Q5LJB0	Ubiquitin carboxyl-terminal hydrolase isozyme L5	0.96		#DIV/0!	#DIV/0!	1	1335.68	By MS/MS	By matching	By matching	By matching	3	0.0013233	1				22.902	22.902	6179	030317_Q_jrc_GGIP_M6132_Elution_F
ENMYAVQTLKDFQYVDRDGK	GlyGly (K)	EPN1	Q9Y6I3-3;Q9Y6I3;Q9Y6I3-1	Epsin-1	0.96		#DIV/0!	#DIV/0!	2	2533.19	By MS/MS	By matching	By matching	By matching	4	0.00012713	1				150.04	150.04	53185	030317_Q_jrc_GGIP_M6132_Elution_F
FVGNIYTLKCR	GlyGly (K)	WIZ	M0QXA7;O95785-3;B9EGQ5;O95785-2;O95785-4;O95785	Protein Wiz	0.96	1.43	#DIV/0!	0.0989949	1	1484.74	By matching	By MS/MS	By MS/MS	By MS/MS	2;3	6.68e-14		1	2	2	113.05	104.17	39682	033016_Q_jrc_GlyGlyIP
CNGTSSKGSDQAIITLR	GlyGly (K);Deamidation (NQ)	BSG	P35613-2;P35613;A0A087WUV8;P35613-3;P35613-4;A0A087X2B5	Basigin	0.96	1.24	0.0848528	#DIV/0!	1	1922.9	By MS/MS	By MS/MS	By MS/MS	By matching	3	8.87e-14	1	1	1		105.46	101.6	34463	030317_Q_jrc_GGIP_M6132_Elution_F
YEDICPSTHNMDVPNIKR	GlyGly (K)	EIF5A;EIF5A2;EIF5AL1	I3L397;I3L504;P63241;P63241-2;F8WCJ1;C9J7B5;C9J4W5;Q9GZV4;Q6IS14	Eukaryotic translation initiation factor 5A-1;Eukaryotic translation initiation factor 5A-2;Eukaryotic translation initiation factor 5A-1-like	0.96	1.11	#DIV/0!	#DIV/0!	1	2303.03	By matching	By MS/MS	By MS/MS	By matching	4	7.59e-07		1	1		111.87	106.29	36369	030317_Q_jrc_GGIP_M6132_Elution_R
DFLKEFNNK	GlyGly (K)	JAK1	P23458	Tyrosine-protein kinase JAK1	0.96	1.06	0.0848528	0.296985	1	1267.62	By MS/MS	By MS/MS	By MS/MS	By MS/MS	2;3	0.00018998	2	2	2	2	101.98	96.014	34266	040816_Q_jrc_SILAC_GG_IP2
VTESASVMPSQDVSGSEDTFPNKRPR	GlyGly (K)	SPRTN	Q9H040	SprT-like domain-containing protein Spartan	0.96	1.03	0.452548	#DIV/0!	2	2934.38	By MS/MS	By MS/MS	By MS/MS	By matching	4	7.61e-57	1	1	1		92.222	88.132	29276	030317_Q_jrc_GGIP_M6132_Elution_R
DQKLSELDDR	GlyGly (K)	VAMP2;VAMP3;VAMP1	K7ENK9;K7EKX0;J3QRU4;F8WCA0;L7N2F9;Q15836;P63027;F5GZV7;P23763-2;P23763-3;P23763	Vesicle-associated membrane protein 3;Vesicle-associated membrane protein 2;Vesicle-associated membrane protein 1	0.96	1.01	0.0282843	0.240416	1	1331.63	By MS/MS	By MS/MS	By MS/MS	By MS/MS	2;3	0.00058246	1	2	2	1	57.281	49.742	15312	030317_Q_jrc_GGIP_M6132_Elution_R
GLYIAKQATGGAAK	GlyGly (K)	SPG20	Q8N0X7	Spartin	0.96	0.97	0.0141421	#DIV/0!	1	1461.79	By MS/MS	By MS/MS	By MS/MS	By matching	2;3	2.96e-06	2	2	1		41.858	38.772	11610	030317_Q_jrc_GGIP_M6132_Elution_R
AAILPTSIFLTNKK	GlyGly (K)	PRMT5	O14744-2;O14744;O14744-3;O14744-5;H0YJX6	Protein arginine N-methyltransferase 5;Protein arginine N-methyltransferase 5, N-terminally processed	0.96	0.9	#DIV/0!	0.0424264	1	1629.95	By matching	By MS/MS	By MS/MS	By MS/MS	3	1.8e-08		1	1	1	149.55	145.41	53189	033016_Q_jrc_GlyGlyIP
KGGPPPPNWR	GlyGly (K)	CTNND1	C9JZR2;O60716-32;O60716-31;O60716-29;O60716-27;O60716-30;O60716-28;O60716-26;O60716-25;O60716-24;O60716-23;O60716-21;O60716-19;O60716-22;O60716-20;O60716-16;O60716-18;O60716-15;O60716-17;O60716-13;O60716-11;O60716-14;O60716-12;O60716-10;O60716-8;O60716-9;O60716-7;O60716-5;O60716-3;O60716-6;O60716-4;O60716-2;O60716;E9PKY0	Catenin delta-1	0.96	0.88	#DIV/0!	#DIV/0!	1	1218.63	By MS/MS	By MS/MS	By MS/MS	By matching	3	0.00044604	1	1	1		27.803	20.214	10150	033016_Q_jrc_GlyGlyIP
DSGLYKELLHK	GlyGly (K)	SLC20A1	Q8WUM9;H7BZK4	Sodium-dependent phosphate transporter 1	0.96	0.75	0.169706	0.0282843	1	1415.74	By MS/MS	By MS/MS	By MS/MS	By MS/MS	2;3	7.87e-05	1	2	2	1	90.157	83.754	30346	040816_Q_jrc_SILAC_GG_IP2
VSILESLDKWER	GlyGly (K)	PRKAR1A	K7EPB2;P10644-2;P10644;K7EM13	cAMP-dependent protein kinase type I-alpha regulatory subunit;cAMP-dependent protein kinase type I-alpha regulatory subunit, N-terminally processed	0.96	0.68	0.0848528	#DIV/0!	1	1587.83	By MS/MS	By MS/MS	By MS/MS	By matching	2;3	1.42e-05	1	2	1		175.34	174.15	63321	030317_Q_jrc_GGIP_M6132_Elution_R
VEDYEPYPDDGMGYGDYPKLPDR	GlyGly (K)	NDUFB8	E9PQ68;O95169-3;O95169-2;O95169;K9J7I2	NADH dehydrogenase [ubiquinone] 1 beta subcomplex subunit 8, mitochondrial	0.955		0.0777817	#DIV/0!	1	2804.19	By MS/MS	By MS/MS	By matching	By matching	3	1.49e-07	1	1			169.11	169.28	61714	030317_Q_jrc_GGIP_M6132_Elution_R
YVAKELAVR	GlyGly (K)	LBR	Q14739;C9JXK0	Lamin-B receptor	0.955		0.13435	#DIV/0!	1	1161.65	By MS/MS	By MS/MS	By matching	By matching	2	0.0028366	1	1			38.826	38.699	11582	030317_Q_jrc_GGIP_M6132_Elution_R
LGKEPVLAAENK	GlyGly (K)	SPRTN	Q9H040;Q9H040-3;Q9H040-2;B1AKT1	SprT-like domain-containing protein Spartan	0.955		0.233345	#DIV/0!	1	1381.76	By MS/MS	By MS/MS	By matching	By matching	3	8.29e-05	1	1			39.939	39.812	12085	030317_Q_jrc_GGIP_M6132_Elution_R
NSHTIMQIQCKGGLK	GlyGly (K)	PIK3CA	P42336	Phosphatidylinositol 4,5-bisphosphate 3-kinase catalytic subunit alpha isoform	0.955	1.19	0.0777817	#DIV/0!	1	1828.89	By matching	By matching	By MS/MS	By matching	3;4	9.59e-05	1	1	2		64.006	56.832	23201	033016_Q_jrc_GlyGlyIP
VPSKNQNDPLPGR	GlyGly (K)	CSDE1	O75534-2;O75534;O75534-3;O75534-4;E9PLT0	Cold shock domain-containing protein E1	0.955	1.06	0.219203	#DIV/0!	1	1534.79	By MS/MS	By MS/MS	By MS/MS	By matching	3	0.0002561	1	1	1		32.517	27.792	7864	030317_Q_jrc_GGIP_M6132_Elution_F
GGKPEPPAMPQPVPTA	GlyGly (K)	RPS3	P23396;P23396-2;E9PL09;E9PPU1;H0YEU2	40S ribosomal protein S3	0.955	0.94	0.0919239	#DIV/0!	1	1686.84	By MS/MS	By MS/MS	By MS/MS	By matching	2	3.4e-06	1	1	1		111.18	107.46	37085	030317_Q_jrc_GGIP_M6132_Elution_R
LEILQIHTKNMK	GlyGly (K)	VCP	P55072	Transitional endoplasmic reticulum ATPase	0.955		0.629325	#DIV/0!	1	1580.87	By MS/MS	By MS/MS	By matching	By matching	3	0.00013943	1	1			74.311	74.334	23773	030317_Q_jrc_GGIP_M6132_Elution_R
AKDAAFATLVSDR	GlyGly (K)	NUP85	Q9BW27-3;Q9BW27;J3KT10;J3QL54;Q9BW27-2;F5H0W7;J3QLH0	Nuclear pore complex protein Nup85	0.955		0.289914	#DIV/0!	1	1477.75	By MS/MS	By MS/MS	By matching	By matching	3	0.00024518	1	1			89.791	89.864	29977	030317_Q_jrc_GGIP_M6132_Elution_F
FLQEFYQDDELGKK	GlyGly (K)	MCM7	P33993;P33993-2	DNA replication licensing factor MCM7	0.955	1.42	0.289914	0.254558	1	1872.89	By MS/MS	By MS/MS	By MS/MS	By matching	3	5.15e-06	1	1	1	1	136.48	133.12	49155	033016_Q_jrc_GlyGlyIP
YQSNPKVMNLISK	GlyGly (K)	ST13P5;ST13	A0A087X1H6;Q8NFI4;P50502	Putative protein FAM10A5;Hsc70-interacting protein	0.95		#DIV/0!	#DIV/0!	1	1634.85	By matching	By MS/MS	By matching	By matching	3	0.00092647		1			82.117	82.163	26874	030317_Q_jrc_GGIP_M6132_Elution_R
GVIATKQFSR	GlyGly (K)	SETD8	C9JKQ0;A0A0C4DFR3;Q9NQR1-2;Q9NQR1	N-lysine methyltransferase SETD8	0.95		0.0848528	#DIV/0!	1	1219.67	By MS/MS	By MS/MS	By matching	By matching	3	0.00032892	1	1			35.568	35.391	10499	030317_Q_jrc_GGIP_M6132_Elution_R
FSHITPSTQQHLKK	GlyGly (K)	TMBIM6	F8VQW0;F8VX73;F8VPI1;F8W201;F8W086;F8VR05;F8VQQ5;F8VSI7;F8VVJ4;P55061;P55061-2	Bax inhibitor 1	0.95		0.113137	#DIV/0!	1	1764.93	By MS/MS	By MS/MS	By matching	By matching	3;4	5.64e-06	1	2			13.906	13.67	3287	030317_Q_jrc_GGIP_M6132_Elution_R
AKTTPECGPTGYVEK	GlyGly (K)	JTB	O76095-2;O76095	Protein JTB	0.95		0.141421	#DIV/0!	1	1751.8	By MS/MS	By MS/MS	By matching	By matching	3	7.23e-05	1	1			45.098	45.021	13803	030317_Q_jrc_GGIP_M6132_Elution_R
ASTLAKFALSSNSQDEVR	GlyGly (K)	HMGCR	P04035-2;P04035;P04035-3	3-hydroxy-3-methylglutaryl-coenzyme A reductase	0.95		0.113137	#DIV/0!	1	2037.01	By MS/MS	By MS/MS	By matching	By matching	3	5.9e-14	1	1			99.601	99.674	33641	030317_Q_jrc_GGIP_M6132_Elution_R
QDQPGALSAAEVEKR	GlyGly (K)	ARL4D	P49703	ADP-ribosylation factor-like protein 4D	0.95		#DIV/0!	#DIV/0!	1	1711.85	By matching	By MS/MS	By matching	By matching	3	0.00012392		1			59.325	59.271	18444	030317_Q_jrc_GGIP_M6132_Elution_R
DVKPSNILVNSR	GlyGly (K)	MAP2K1;MAP2K2	Q02750-2;Q02750;P36507;G5E9C7	Dual specificity mitogen-activated protein kinase kinase 1;Dual specificity mitogen-activated protein kinase kinase 2	0.95		#DIV/0!	#DIV/0!	1	1454.78	By matching	By MS/MS	By matching	By matching	3	0.00040355		1			77.439	77.485	25000	030317_Q_jrc_GGIP_M6132_Elution_R
STEPELIQVKSELPLDPLPVPTEEGNPLLK	GlyGly (K)	SLC1A5	Q15758;M0QXM4;Q15758-3;Q15758-2	Neutral amino acid transporter B(0)	0.95		0.311127	#DIV/0!	1	3395.81	By MS/MS	By MS/MS	By matching	By matching	3	6.23e-07	1	1			204.69	204.61	77151	030317_Q_jrc_GGIP_M6132_Elution_R
KLEVTQTTDPSR	GlyGly (K)		Q6UXD5-6;Q6UXD5-3;Q6UXD5-5;A0A087WYL5		0.95		#DIV/0!	#DIV/0!	1	1487.76	By matching	By MS/MS	By matching	By matching	3	0.0066621		1			28.782	28.328	8147	030317_Q_jrc_GGIP_M6132_Elution_R
YITNLEVKELR	GlyGly (K);Deamidation (NQ)	TSPYL1	Q9H0U9	Testis-specific Y-encoded-like protein 1	0.95		#DIV/0!	#DIV/0!	1	1491.79	By matching	By MS/MS	By matching	By matching	3	0.010453		1			97.246	97.392	32639	030317_Q_jrc_GGIP_M6132_Elution_R
VFVGGDDFKSGQTK	GlyGly (K)	ISYNA1	Q9NPH2-2;Q9NPH2-3;Q9NPH2	Inositol-3-phosphate synthase 1	0.95		#DIV/0!	#DIV/0!	1	1597.77	By matching	By MS/MS	By matching	By matching	3	0.00086777		1			62.148	62.094	19384	030317_Q_jrc_GGIP_M6132_Elution_R
TKLLNGPGDVETGTSITVPQK	GlyGly (K)	TMEM165	V9GY93;Q9HC07-2;Q9HC07	Transmembrane protein 165	0.95		#DIV/0!	#DIV/0!	1	2268.2	By matching	By MS/MS	By matching	By matching	3	2.3e-05		1			116.16	116.31	40294	030317_Q_jrc_GGIP_M6132_Elution_R
QVAEAYEVLSDAKK	GlyGly (K)	DNAJB6;DNAJB3	O75190-2;C9JB42;C9JDR7;C9JDX6;F8WCZ4;C9J2P2;E9PH18;C9J2C4;A0A0J9YX62;Q8WWF6;O75190-3;O75190	DnaJ homolog subfamily B member 6;DnaJ homolog subfamily B member 3	0.95	1.12	#DIV/0!	#DIV/0!	1	1663.84	By matching	By MS/MS	By MS/MS	By matching	2;3	0.00031866		1	2		100.07	93.887	35919	033016_Q_jrc_GlyGlyIP
ASSDIQVKELEKR	Acetyl (Protein N-term);GlyGly (K)	STMN1	P16949;P16949-2;A2A2D0	Stathmin	0.95	0.96	#DIV/0!	0.0282843	2	1657.86	By matching	By MS/MS	By MS/MS	By MS/MS	3	1.31e-05		1	1	1	85.43	76.613	29911	033016_Q_jrc_GlyGlyIP
AVVPAKYLDEDTIYHLQPSGR	GlyGly (K)	MAT2A	P31153;P31153-2	S-adenosylmethionine synthase isoform type-2	0.95	0.95	0.0141421	#DIV/0!	1	2485.26	By MS/MS	By MS/MS	By MS/MS	By matching	4	5.15e-13	1	1	1		147.7	145.35	53297	033016_Q_jrc_GlyGlyIP
ADALQAGASQFETSAAKLK	GlyGly (K)	VAMP2;VAMP3	K7ENK9;K7EKX0;J3QRU4;F8WCA0;L7N2F9;Q15836;P63027	Vesicle-associated membrane protein 3;Vesicle-associated membrane protein 2	0.95	0.92	0.155563	#DIV/0!	1	2020.02	By MS/MS	By MS/MS	By MS/MS	By matching	3	7.12e-09	1	1	1		132.05	129.06	47954	033016_Q_jrc_GlyGlyIP
VIPGAAEKIER	GlyGly (K)	2017-09-02	Q15019;Q15019-2;B5MCX3;C9JZI2;C9IZU3;C9J938;C9JB25;C9J2Q4;B5MD47;C9IY94;C9JQJ4	Septin-2	0.95	0.91	#DIV/0!	0.268701	1	1295.72	By MS/MS	By matching	By MS/MS	By MS/MS	3	0.00092294	1		1	1	55.344	45.176	13675	030317_Q_jrc_GGIP_M6132_Elution_F
TEDHEEAGPLPTKVNLAHSEI	GlyGly (K)	TMEM59	Q5T6Z8;Q9BXS4	Transmembrane protein 59	0.95	0.9	#DIV/0!	#DIV/0!	1	2400.16	By matching	By MS/MS	By MS/MS	By matching	3;4	4.84e-16		1	2		119.02	111.79	42095	033016_Q_jrc_GlyGlyIP
MQIFVKTLTGK	Oxidation (M);GlyGly (K)	UBC;UBB;RPS27A;UBA52	F5H265;J3QS39;F5H6Q2;F5GYU3;F5H2Z3;B4DV12;F5H388;F5H747;F5GXK7;J3QKN0;Q5PY61;Q96C32;P0CG47;P0CG48;J3QTR3;P62987;M0R1V7;F5GZ39;J3QSA3;P62979	Polyubiquitin-B;Ubiquitin;Polyubiquitin-C;Ubiquitin;Ubiquitin-60S ribosomal protein L40;Ubiquitin;60S ribosomal protein L40;Ubiquitin-40S ribosomal protein S27a;Ubiquitin;40S ribosomal protein S27a	0.95	0.895	0.0707107	0.0777817	1	1394.76	By MS/MS	By MS/MS	By MS/MS	By MS/MS	2;3	0.00010396	4	2	22	16	100.87	90.917	37195	033016_Q_jrc_GlyGlyIP
QLFYLPAKK	GlyGly (K)	MORF4L1	H0YMJ0;B3KTM8;Q9UBU8-2;Q9UBU8;H0YNE0;H0YM21;H0YLJ3;Q9UBU8-3;H0YLV1;H0YMT8	Mortality factor 4-like protein 1	0.95	0.675	#DIV/0!	0.0777817	1	1220.69	By matching	By matching	By MS/MS	By MS/MS	2;3	0.0019708	1		2	2	97.914	87.996	33928	033016_Q_jrc_GlyGlyIP
GEASNPDFGKTIR	GlyGly (K)	SLCO4A1	E1P5H9;Q96BD0-3;Q96BD0-4;Q96BD0	Solute carrier organic anion transporter family member 4A1	0.945		0.0919239	#DIV/0!	1	1504.73	By MS/MS	By MS/MS	By matching	By matching	3	0.00016325	1	1			46.247	46.17	14182	030317_Q_jrc_GGIP_M6132_Elution_R
IQINPQNKADFQGISPER	GlyGly (K)	DAD1	F5GXX5;P61803	Dolichyl-diphosphooligosaccharide--protein glycosyltransferase subunit DAD1	0.945		0.0636396	#DIV/0!	1	2168.1	By MS/MS	By MS/MS	By matching	By matching	3;4	1.12e-38	2	2			109.45	109.52	37644	030317_Q_jrc_GGIP_M6132_Elution_R
TLNYGLGESEK	GlyGly (K)	SMYD4	I3L428;Q8IYR2	SET and MYND domain-containing protein 4	0.945		0.0494975	#DIV/0!	0	1323.63	By MS/MS	By matching	By matching	By matching	2	0.0059234	1	1			75.39	75.413	24287	030317_Q_jrc_GGIP_M6132_Elution_F
IGKIEGFEVLK	GlyGly (K)	PPP1R7	Q15435-2;Q15435;C9JD73;C9J177;Q15435-5;Q15435-4;Q15435-3;C9JRC4;H7C118	Protein phosphatase 1 regulatory subunit 7	0.945		0.0919239	#DIV/0!	1	1345.76	By MS/MS	By matching	By matching	By matching	3	0.0016117	1	1			115.87	115.94	40134	030317_Q_jrc_GGIP_M6132_Elution_F
AKAYDHLFK	Acetyl (Protein N-term);GlyGly (K)	RAB13	P51153	Ras-related protein Rab-13	0.945	1.05	0.176777	0.0424264	1	1247.63	By matching	By matching	By MS/MS	By matching	3	0.0047486	1	1	1	1	91.31	84.972	32992	033016_Q_jrc_GlyGlyIP
VKTDTVLILCR	GlyGly (K)	CACYBP	Q9HB71;Q9HB71-3	Calcyclin-binding protein	0.945	1.04	0.120208	#DIV/0!	1	1431.78	By MS/MS	By MS/MS	By MS/MS	By matching	3	0.00025131	1	1	1		111.78	108.09	40798	033016_Q_jrc_GlyGlyIP
DQLIYNLLKEEQTPQNK	GlyGly (K)	LDHA	P00338;P00338-3;P00338-5;P00338-4;P00338-2;F5GXY2;F5GYU2;F5GXH2;F5H5J4;F5H6W8;F5H8H6;F5GXC7;F5GWW2;F5GZQ4;F5GXU1	L-lactate dehydrogenase A chain	0.945	1.035	0.247487	0.459619	1	2187.12	By MS/MS	By MS/MS	By MS/MS	By MS/MS	3	4.34e-20	1	1	3	1	171.57	168.9	61063	033016_Q_jrc_GlyGlyIP
IEDLSQQAQLAAAEKFK	GlyGly (K)	NACA	F8VZJ2;H0YHX9;Q13765;E9PAV3-2;E9PAV3;F8W1N5;F8VNW4;F8W0W4	Nascent polypeptide-associated complex subunit alpha;Nascent polypeptide-associated complex subunit alpha, muscle-specific form	0.945	1.01	0.13435	0.127279	1	2003.03	By MS/MS	By MS/MS	By MS/MS	By MS/MS	3	7.27e-20	1	1	2	1	141.03	136.86	50204	033016_Q_jrc_GlyGlyIP
EVKYEAPQATDGLAGALDAR	GlyGly (K)	TOM1	O60784-3;O60784-4;O60784;O60784-2	Target of Myb protein 1	0.945	0.9	0.0636396	0.141421	1	2188.08	By MS/MS	By MS/MS	By MS/MS	By MS/MS	3;4	9.37e-56	1	1	2	1	138.85	134.64	49431	033016_Q_jrc_GlyGlyIP
QYGLDNSGGYKQQQLR	GlyGly (K)	ZUFSP	Q96AP4	Zinc finger with UFM1-specific peptidase domain protein	0.945	0.645	0.148492	0.13435	1	1967.94	By MS/MS	By MS/MS	By MS/MS	By MS/MS	3	1.63e-09	1	1	1	1	72.735	65.596	26324	033016_Q_jrc_GlyGlyIP
SELPLDPLPVPTEEGNPLLKHYR	GlyGly (K)	SLC1A5	Q15758;M0QXM4;Q15758-3;Q15758-2	Neutral amino acid transporter B(0)	0.945	0.97	0.00707107	#DIV/0!	1	2727.42	By MS/MS	By MS/MS	By MS/MS	By matching	4	2.3e-73	1	1	3		187.63	185.76	66362	033016_Q_jrc_GlyGlyIP
IVSGKDYNVTANSK	GlyGly (K)	LDHA	P00338;P00338-3;P00338-5;P00338-2;F5GXY2;F5GYU2;F5GXH2	L-lactate dehydrogenase A chain	0.94		0.240416	#DIV/0!	1	1608.81	By MS/MS	By MS/MS	By matching	By matching	3	0.00015748	1	1			30.295	30.068	8885	030317_Q_jrc_GGIP_M6132_Elution_R
CVQDAKGGSFYR	GlyGly (K)	MIB1	Q86YT6	E3 ubiquitin-protein ligase MIB1	0.94	0.91	0.212132	0.0989949	1	1501.66	By MS/MS	By MS/MS	By MS/MS	By MS/MS	3	0.00031521	1	1	1	1	60.089	52.625	19578	040816_Q_jrc_SILAC_GG_IP2
ATYINLKPAR	GlyGly (K)	CUEDC2	Q9H467	CUE domain-containing protein 2	0.94	0.72	0.254558	0.141421	1	1259.7	By MS/MS	By matching	By MS/MS	By MS/MS	2;3	8.81e-05	1	1	1	2	61.108	52.14	21580	033016_Q_jrc_GlyGlyIP
YKHPSEEELR	GlyGly (K)	TMEM161A	K7EQE7;K7EQ34;U3KQT6;K7EPA3;Q9NX61-2;Q9NX61	Transmembrane protein 161A	0.94		#DIV/0!	#DIV/0!	1	1400.67	By matching	By MS/MS	By matching	By matching	3	0.0035449		1			13.937	13.583	3298	030317_Q_jrc_GGIP_M6132_Elution_R
AKFEELNMDLFR	GlyGly (K)	HSPA5	P11021	78 kDa glucose-regulated protein	0.94		#DIV/0!	#DIV/0!	1	1625.79	By MS/MS	By matching	By matching	By matching	3	0.00056663	1				167.92	167.92	60008	030317_Q_jrc_GGIP_M6132_Elution_F
KPTDGASSSNCVTDISHLVR	GlyGly (K)	NASP	P49321-2;P49321;P49321-3;Q5T624;P49321-4;H0YDS9	Nuclear autoantigenic sperm protein	0.94		#DIV/0!	#DIV/0!	1	2258.06	By matching	By MS/MS	By matching	By matching	4	0.0001308		1			111.38	111.53	38412	030317_Q_jrc_GGIP_M6132_Elution_R
QASPNIVIALAGNKADLASK	GlyGly (K)	RAB5C	P51148;P51148-2;K7ERI8;K7ERQ8;K7ENY4	Ras-related protein Rab-5C	0.94		#DIV/0!	#DIV/0!	1	2094.14	By MS/MS	By matching	By matching	By matching	3	0.00020099	1				149.67	149.67	53084	030317_Q_jrc_GGIP_M6132_Elution_F
HPGSFDVVHVKDANGNSFATR	GlyGly (K)	RPS4X;RPS4Y1	P62701;C9JEH7;P22090	40S ribosomal protein S4, X isoform;40S ribosomal protein S4, Y isoform 1	0.94		0.0565685	#DIV/0!	1	2368.13	By MS/MS	By MS/MS	By matching	By matching	4	1.81e-05	1	1			81.286	81.309	26294	030317_Q_jrc_GGIP_M6132_Elution_R
KIEEIKDFLLTAR	GlyGly (K)	RPL38	P63173;J3KT73;J3QL01;J3KSP2	60S ribosomal protein L38	0.94		#DIV/0!	#DIV/0!	2	1688.95	By matching	By MS/MS	By matching	By matching	4	0.00016541		1			147.49	147.84	52986	030317_Q_jrc_GGIP_M6132_Elution_R
SCIATSLKNNK	GlyGly (K)	RNF125	Q96EQ8	E3 ubiquitin-protein ligase RNF125	0.94		#DIV/0!	#DIV/0!	1	1349.66	By MS/MS	By MS/MS	By matching	By matching	2;3	0.00060314	1	1			36.053	35.698	10632	030317_Q_jrc_GGIP_M6132_Elution_R
ISPKGVDIVMDPLGGSDTAK	GlyGly (K)	VAT1	Q99536;Q99536-3;Q99536-2;K7ENX2;K7EM19	Synaptic vesicle membrane protein VAT-1 homolog	0.94		#DIV/0!	#DIV/0!	1	2113.07	By matching	By MS/MS	By matching	By matching	3	0.00015346		1			156.27	156.62	56402	030317_Q_jrc_GGIP_M6132_Elution_R
QQLVVSKELR	GlyGly (K)	KLHL9;KLHL13	Q9P2J3;A0A0C4DG99;Q9P2N7-2;Q9P2N7-3;Q9P2N7-4;Q9P2N7;Q9P2N7-5	Kelch-like protein 9;Kelch-like protein 13	0.94		#DIV/0!	#DIV/0!	1	1312.75	By matching	By MS/MS	By matching	By matching	3	0.004605		1			49.825	49.671	15262	030317_Q_jrc_GGIP_M6132_Elution_R
FTGLSKEELLK	GlyGly (K)	SLC3A2	F5GZS6;J3KPF3;P08195-2;P08195-3;P08195;P08195-4;H0YFS2;F5H0E2;F5H867;F5GZR9	4F2 cell-surface antigen heavy chain	0.94	1.145	#DIV/0!	0.0494975	1	1377.75	By matching	By MS/MS	By MS/MS	By MS/MS	2;3	3.83e-05		2	2	2	108.22	100.74	35647	040816_Q_jrc_SILAC_GG_IP2
SIILPKSLISVVR	GlyGly (K)	IFNGR1	P15260	Interferon gamma receptor 1	0.94	1.06	#DIV/0!	#DIV/0!	1	1537.96	By MS/MS	By matching	By MS/MS	By matching	3	7.66e-05	2		2		167.32	163.75	59354	033016_Q_jrc_GlyGlyIP
ELTSLVKEVYPEAR	GlyGly (K)	SAP18	U3KPY7;X6RAL5;O00422;H7BZW6	Histone deacetylase complex subunit SAP18	0.94	0.96	0.141421	0.183848	1	1746.92	By MS/MS	By MS/MS	By MS/MS	By MS/MS	2;3	0.00026372	1	1	2	1	151.29	147.49	53988	033016_Q_jrc_GlyGlyIP
YGKDATNVGDEGGFAPNILENK	GlyGly (K)	ENO1	P06733;P06733-2	Alpha-enolase	0.94	0.96	0.311127	#DIV/0!	1	2422.14	By MS/MS	By MS/MS	By MS/MS	By matching	3	3.76e-10	1	1	1		141.43	139.01	51091	033016_Q_jrc_GlyGlyIP
MQIFVKTLTGK	GlyGly (K)	UBC;UBB;RPS27A;UBA52	F5H265;J3QS39;F5H6Q2;F5GYU3;F5H2Z3;B4DV12;F5H388;F5H747;F5GXK7;J3QKN0;Q5PY61;Q96C32;P0CG47;P0CG48;J3QTR3;P62987;M0R1V7;F5GZ39;J3QSA3;P62979	Polyubiquitin-B;Ubiquitin;Polyubiquitin-C;Ubiquitin;Ubiquitin-60S ribosomal protein L40;Ubiquitin;60S ribosomal protein L40;Ubiquitin-40S ribosomal protein S27a;Ubiquitin;40S ribosomal protein S27a	0.94	0.915	0.0141421	0.0777817	1	1378.76	By MS/MS	By MS/MS	By MS/MS	By MS/MS	2;3	6.28e-13	3	3	7	2	112.09	105.66	39642	033016_Q_jrc_GlyGlyIP
ELTAVVQKR	GlyGly (K)	RPS3	P23396;P23396-2;E9PL09;E9PPU1;F2Z2S8;H0YCJ7;H0YF32;E9PQ96;E9PJH4;E9PK82	40S ribosomal protein S3	0.94	0.865	0.0565685	0.190919	1	1156.66	By MS/MS	By MS/MS	By MS/MS	By MS/MS	2	6.68e-07	1	1	1	1	39.115	31.864	14219	033016_Q_jrc_GlyGlyIP
KESPLLNDYR	GlyGly (K)	FAM127B;FAM127A	Q9BWD3;A6ZKI3	Protein FAM127B;Protein FAM127A	0.94	0.8	0.0848528	0.127279	1	1347.68	By MS/MS	By MS/MS	By matching	By MS/MS	2;3	1.58e-08	2	4	1	1	54.201	49.849	15323	030317_Q_jrc_GGIP_M6132_Elution_R
LQELEEFKER	GlyGly (K)	DNAJB11	F5GXK8		0.94	0.72	0.268701	0.296985	1	1433.72	By matching	By matching	By MS/MS	By MS/MS	3	0.0017704	1	1	1	1	77.819	70.905	28068	033016_Q_jrc_GlyGlyIP
NPDGGFATYETKR	GlyGly (K)	LSS	A0A0G2JQD0;P48449-2;P48449-3;P48449	Lanosterol synthase	0.935		0.148492	#DIV/0!	1	1568.72	By MS/MS	By MS/MS	By matching	By matching	3	0.00026638	1	1			49.801	49.723	15274	030317_Q_jrc_GGIP_M6132_Elution_R
GGVVLKEDALPGQK	GlyGly (K)	BSG	P35613-2;P35613;A0A087X2B5;I3L192	Basigin	0.935		0.0353553	#DIV/0!	1	1523.83	By MS/MS	By MS/MS	By matching	By matching	2;3	0.00010141	2	2			73.732	73.747	23594	030317_Q_jrc_GGIP_M6132_Elution_F
YESLKGVDPK	GlyGly (K)	RPL29	P47914	60S ribosomal protein L29	0.935	1	0.176777	#DIV/0!	1	1248.63	By MS/MS	By MS/MS	By matching	By MS/MS	2	0.003425	1	1		1	38.439	33.394	9890	030317_Q_jrc_GGIP_M6132_Elution_R
LIQSLQEFKEDIHNR	GlyGly (K)	WBP5	Q9UHQ7	WW domain-binding protein 5	0.935	0.88	0.120208	#DIV/0!	1	1983.02	By MS/MS	By MS/MS	By MS/MS	By matching	3;4	5.79e-05	1	2	1		119.82	116.3	44060	033016_Q_jrc_GlyGlyIP
QEKPAEKPAETPVATSPTATDSTSGDSSR	GlyGly (K)	RAD23B	P54727;P54727-2;H0Y579	UV excision repair protein RAD23 homolog B	0.935	0.855	0.00707107	0.13435	2	3058.43	By MS/MS	By MS/MS	By MS/MS	By MS/MS	3;4	3.86e-55	4	3	2	2	48.869	43.235	18725	033016_Q_jrc_GlyGlyIP
AALAVLKSGNPR	GlyGly (K)	CCNA2	P20248	Cyclin-A2	0.935	0.8	0.120208	0.169706	1	1309.75	By MS/MS	By MS/MS	By MS/MS	By MS/MS	2;3	4.11e-05	2	2	2	2	51.562	44.934	13682	030317_Q_jrc_GGIP_M6132_Elution_R
DDVFGYPQQFEDKPALSKTEDR	GlyGly (K)	USP9X	Q93008-1;Q93008	Probable ubiquitin carboxyl-terminal hydrolase FAF-X	0.935	0.785	0.13435	0.304056	2	2698.25	By MS/MS	By MS/MS	By MS/MS	By MS/MS	3;4	2.51e-20	1	1	2	1	148.39	144.29	52921	033016_Q_jrc_GlyGlyIP
IQAGEIGEMKDGVPEGAQLQGPVHR	GlyGly (K)	YBX3	P16989-3;P16989	Y-box-binding protein 3	0.935	0.75	0.0494975	#DIV/0!	1	2729.36	By MS/MS	By MS/MS	By MS/MS	By matching	4	3.24e-11	1	1	1		121.7	118.21	44153	033016_Q_jrc_GlyGlyIP
SAKLIQQQLEK	GlyGly (K)	SRPRB	Q9Y5M8;H7C4H2	Signal recognition particle receptor subunit beta	0.935	0.75	0.304056	0.141421	1	1398.78	By MS/MS	By MS/MS	By MS/MS	By MS/MS	3	9.87e-05	1	1	1	1	46.5	38.785	11571	030317_Q_jrc_GGIP_M6132_Elution_R
EGLIDTAVKTAETGYIQR	GlyGly (K)	POLR2A	A0A0C4DGZ0;A0A087WWE2;P24928	DNA-directed RNA polymerase II subunit RPB1	0.93		#DIV/0!	#DIV/0!	1	2078.06	By MS/MS	By matching	By matching	By matching	3	1.9e-05	1				182.28	182.28	65447	030317_Q_jrc_GGIP_M6132_Elution_F
LAPGKDEQVPIR	GlyGly (K)	SLC52A2	E9PPS0;E9PIX2;Q9HAB3	Solute carrier family 52, riboflavin transporter, member 2	0.93		#DIV/0!	#DIV/0!	1	1435.78	By matching	By MS/MS	By matching	By matching	3	0.0049493		1			50.345	50.191	15469	030317_Q_jrc_GGIP_M6132_Elution_R
AFFKGAWSNVLR	GlyGly (K)	SLC25A4;SLC25A6;SLC25A5	P12235;P12236;P05141	ADP/ATP translocase 1;ADP/ATP translocase 3;ADP/ATP translocase 3, N-terminally processed;ADP/ATP translocase 2;ADP/ATP translocase 2, N-terminally processed	0.93		#DIV/0!	#DIV/0!	1	1508.79	By matching	By MS/MS	By matching	By matching	3	0.00050881		1			136.85	137.2	48685	030317_Q_jrc_GGIP_M6132_Elution_R
NSSTYWEGKADMETLQR	GlyGly (K)	TARS	P26639;P26639-2	Threonine--tRNA ligase, cytoplasmic	0.93		#DIV/0!	#DIV/0!	1	2128.95	By MS/MS	By matching	By matching	By matching	3	0.00010508	1				108.41	108.41	37153	030317_Q_jrc_GGIP_M6132_Elution_F
IEGFEVLKK	GlyGly (K)	PPP1R7	Q15435-2;Q15435;C9JD73;C9J177;Q15435-5;Q15435-4;Q15435-3;C9JRC4;H7C118	Protein phosphatase 1 regulatory subunit 7	0.93		#DIV/0!	#DIV/0!	1	1175.65	By MS/MS	By matching	By matching	By matching	2	0.023741	1				84.626	84.626	27856	030317_Q_jrc_GGIP_M6132_Elution_F
MIKSELEDFELDK	GlyGly (K)	FANCI	Q9NVI1;F8W7R3;Q9NVI1-2;Q9NVI1-1;H3BP78	Fanconi anemia group I protein	0.93		#DIV/0!	#DIV/0!	1	1709.82	By MS/MS	By matching	By matching	By matching	3	0.0019925	1				135.15	135.15	47456	030317_Q_jrc_GGIP_M6132_Elution_F
FANYIDKVR	GlyGly (K)	VIM	P08670;B0YJC4	Vimentin	0.93	1.49	#DIV/0!	0.0989949	1	1238.64	By matching	By MS/MS	By MS/MS	By MS/MS	3	0.0015014		1	1	1	80.691	71.539	26106	040816_Q_jrc_SILAC_GG_IP2
ADLINNLGTIAKSGTK	GlyGly (K)	HSP90AA1;HSP90AA2;HSP90AB1	P07900;P07900-2;Q14568;P08238	Heat shock protein HSP 90-alpha;Putative heat shock protein HSP 90-alpha A2;Heat shock protein HSP 90-beta	0.93	1.14	#DIV/0!	0.141421	1	1728.94	By matching	By matching	By MS/MS	By MS/MS	2;3	3.48e-06		1	2	1	132.46	125.77	46798	033016_Q_jrc_GlyGlyIP
DLEDLFYKYGR	GlyGly (K)	SRSF9	S4R3G0;Q13242;H0YIB4	Serine/arginine-rich splicing factor 9	0.93	0.98	#DIV/0!	#DIV/0!	1	1531.73	By MS/MS	By matching	By MS/MS	By matching	2;3	1.94e-05	1		3		198.16	198.01	70140	033016_Q_jrc_GlyGlyIP
YQKSTELLIR	GlyGly (K)	H3F3B;H3F3A;HIST2H3A;HIST3H3;HIST1H3A;HIST2H3PS2;H3F3C	K7EMV3;B4DEB1;K7EK07;K7ES00;Q71DI3;Q16695;P84243;P68431;K7EP01;Q5TEC6;Q6NXT2	Histone H3;Histone H3.2;Histone H3.1t;Histone H3.3;Histone H3.1;Histone H3.3C	0.93	1.105	0.127279	0.233345	1	1363.75	By MS/MS	By MS/MS	By MS/MS	By MS/MS	2;3	1.84e-08	2	2	1	1	63.781	58.93	18390	030317_Q_jrc_GGIP_M6132_Elution_R
DAKHTNFVEFR	GlyGly (K)	AP2S1	M0R0N4;M0QYZ2;P53680;M0QZ21	AP-2 complex subunit sigma	0.93	0.875	0.155563	0.148492	1	1476.71	By MS/MS	By MS/MS	By MS/MS	By MS/MS	2;3	1.19e-05	2	3	1	1	57.979	52.977	16385	030317_Q_jrc_GGIP_M6132_Elution_R
TLLIKTVETR	GlyGly (K)	VIM	P08670	Vimentin	0.93	0.825	0.0989949	0.00707107	1	1286.76	By MS/MS	By MS/MS	By MS/MS	By MS/MS	2;3	6.56e-06	1	1	2	2	80.053	70.827	28103	033016_Q_jrc_GlyGlyIP
IQPEEKPVEVSPAVTKGLYIAK	GlyGly (K)	SPG20	Q8N0X7	Spartin	0.93	0.82	0.127279	0.0989949	2	2509.38	By MS/MS	By MS/MS	By MS/MS	By MS/MS	3;4	7.13e-06	1	2	2	1	121.15	116.03	43380	033016_Q_jrc_GlyGlyIP
VLSEKDVDPVR	GlyGly (K)	POLR2A	A0A0C4DGZ0;A0A087WWE2;P24928	DNA-directed RNA polymerase II subunit RPB1	0.925		0.120208	#DIV/0!	1	1369.72	By MS/MS	By MS/MS	By matching	By matching	2;3	0.00028307	2	2			60.366	60.339	18890	030317_Q_jrc_GGIP_M6132_Elution_R
LFIGGLNTETNEKALEAVFGK	GlyGly (K)	RBMX	H0Y6E7;H3BT71;P38159;P38159-2;H3BR27;P38159-3;H3BNC1	RNA-binding motif protein, X chromosome;RNA-binding motif protein, X chromosome, N-terminally processed	0.925		0.0777817	#DIV/0!	1	2364.23	By MS/MS	By MS/MS	By matching	By matching	3	4.71e-34	1	1			202.04	201.97	73323	030317_Q_jrc_GGIP_M6132_Elution_F
CLPTPKCHTPPLYR	GlyGly (K)	RPL18A	M0R117;Q02543	60S ribosomal protein L18a	0.925		0.388909	#DIV/0!	1	1854.88	By MS/MS	By MS/MS	By matching	By matching	4	0.00014643	1	1			92.981	93.054	30993	030317_Q_jrc_GGIP_M6132_Elution_R
YFFFDDGNGLKGNR	GlyGly (K)	SPCS3	P61009	Signal peptidase complex subunit 3	0.925		0.00707107	#DIV/0!	1	1762.81	By MS/MS	By MS/MS	By matching	By matching	2;3	6.63e-22	1	2			149.52	149.69	53062	030317_Q_jrc_GGIP_M6132_Elution_F
IKIIAPPER	GlyGly (K)	ACTC1;ACTG2;ACTA2;ACTA1;ACTBL2;ACTG1;ACTB	P68032;P63267;P62736;P68133;A6NL76;P63267-2;Q562R1;P63261;P60709	Actin, alpha cardiac muscle 1;Actin, gamma-enteric smooth muscle;Actin, aortic smooth muscle;Actin, alpha skeletal muscle;Beta-actin-like protein 2;Actin, cytoplasmic 2;Actin, cytoplasmic 2, N-terminally processed;Actin, cytoplasmic 1;Actin, cytoplasmic 1, N-terminally processed	0.925		0.0919239	#DIV/0!	1	1149.69	By MS/MS	By MS/MS	By matching	By matching	2	0.0034604	1	1			56.371	56.344	17477	030317_Q_jrc_GGIP_M6132_Elution_R
ETLPAEQDLTTKNVSIGIVGK	GlyGly (K)	PSMA1	F5GX11;P25786;P25786-2	Proteasome subunit alpha type-1	0.925	0.97	0.120208	#DIV/0!	1	2326.24	By MS/MS	By MS/MS	By MS/MS	By matching	3	1.42e-09	1	1	1		155.27	153.35	55625	033016_Q_jrc_GlyGlyIP
GAVDGGLSIPHSTKR	GlyGly (K)	RPL5	P46777;Q5T7N0	60S ribosomal protein L5	0.925	0.965	0.0777817	0.388909	1	1607.84	By matching	By MS/MS	By matching	By matching	3;4	0.00022589	1	2	1	1	50.465	44.283	13398	030317_Q_jrc_GGIP_M6132_Elution_R
IFVGGLSPDTPEEKIR	GlyGly (K)	HNRNPD	H0YA96;H0Y8G5;Q14103-4;Q14103-3;Q14103-2;Q14103;D6RF44;D6RAF8	Heterogeneous nuclear ribonucleoprotein D0	0.925	0.9	0.0636396	0.0707107	1	1870.98	By MS/MS	By MS/MS	By MS/MS	By MS/MS	3	9.3e-07	1	1	1	1	130.64	126.38	43979	040816_Q_jrc_SILAC_GG_IP2
AAAAAAALQAKSDEK	GlyGly (K)	RPL4	P36578;H3BM89;H3BU31	60S ribosomal protein L4	0.925	0.885	0.233345	0.247487	1	1528.78	By MS/MS	By MS/MS	By MS/MS	By MS/MS	2;3	6.02e-16	2	2	2	2	37.356	30.092	13663	033016_Q_jrc_GlyGlyIP
SIYGEKFEDENFILK	GlyGly (K)	PPIA	P62937;F8WE65;C9J5S7;P62937-2	Peptidyl-prolyl cis-trans isomerase A;Peptidyl-prolyl cis-trans isomerase A, N-terminally processed;Peptidyl-prolyl cis-trans isomerase	0.925	0.85	0.0636396	#DIV/0!	1	1944.95	By MS/MS	By MS/MS	By MS/MS	By matching	3	2.55e-05	1	1	2		160.23	158.55	56358	030317_Q_jrc_GGIP_M6132_Elution_F
EASGTDVKQLDQGNK	GlyGly (K)	SPG20	Q8N0X7	Spartin	0.925	0.825	0.0494975	0.00707107	1	1702.81	By MS/MS	By MS/MS	By MS/MS	By MS/MS	2;3	5.34e-05	2	2	1	1	33.49	28.638	8384	030317_Q_jrc_GGIP_M6132_Elution_R
VILKNSQGEEVAQR	GlyGly (K)	LMNB1	P20700	Lamin-B1	0.925	0.78	0.0494975	0.169706	1	1683.89	By MS/MS	By MS/MS	By MS/MS	By MS/MS	3	6.65e-06	1	1	1	1	40.002	32.738	14663	033016_Q_jrc_GlyGlyIP
ALEENNNFSKMAEEK	GlyGly (K)	STMN2	E5RGX5;Q93045;Q93045-2	Stathmin;Stathmin-2	0.925	0.66	0.0919239	#DIV/0!	1	1866.84	By MS/MS	By MS/MS	By MS/MS	By matching	3	9.93e-05	1	1	1		67.804	63.079	25499	033016_Q_jrc_GlyGlyIP
KLDELYGTWR	GlyGly (K)	RPL4	P36578;H3BM89	60S ribosomal protein L4	0.925		0.289914	#DIV/0!	1	1393.7	By MS/MS	By MS/MS	By matching	By matching	3	0.00038706	1	1			106.37	106.44	36352	030317_Q_jrc_GGIP_M6132_Elution_F
LKYALTGDEVKK	2 GlyGly (K)	RPS4X;RPS4Y1;RPS4Y2	P62701;C9JEH7;P22090;Q8TD47	40S ribosomal protein S4, X isoform;40S ribosomal protein S4, Y isoform 1;40S ribosomal protein S4, Y isoform 2	0.92		#DIV/0!	#DIV/0!	2	1591.86	By matching	By MS/MS	By matching	By matching	3	0.011931		1			39.406	39.151	11752	030317_Q_jrc_GGIP_M6132_Elution_R
HPAKPDPSGECNPDLR	GlyGly (K)	RBBP7	E9PC52;Q16576;Q16576-2;Q5JP01	Histone-binding protein RBBP7	0.92		#DIV/0!	#DIV/0!	1	1903.85	By matching	By MS/MS	By matching	By matching	3	4.45e-05		2			35.432	35.077	10553	030317_Q_jrc_GGIP_M6132_Elution_R
AVLLGPPGAGKGTQAPR	GlyGly (K)	AK2	F8W1A4;P54819-5;P54819-2;P54819;G3V213;F8VZG5;P54819-3	Adenylate kinase 2, mitochondrial;Adenylate kinase 2, mitochondrial;Adenylate kinase 2, mitochondrial, N-terminally processed	0.92		#DIV/0!	#DIV/0!	1	1702.95	By matching	By MS/MS	By matching	By matching	3	3.84e-05		1			63.069	63.015	19766	030317_Q_jrc_GGIP_M6132_Elution_R
LSYEKQDTLLK	GlyGly (K)	STT3A	P46977;A0A0C4DH80;E9PN73;E9PI32	Dolichyl-diphosphooligosaccharide--protein glycosyltransferase subunit STT3A	0.92		#DIV/0!	#DIV/0!	1	1450.77	By matching	By MS/MS	By matching	By matching	3	0.00028717		1			69.571	69.617	22114	030317_Q_jrc_GGIP_M6132_Elution_R
GDVPTKRPPVLR	GlyGly (K)	RPL7A	P62424;Q5T8U2;Q5T8U3	60S ribosomal protein L7a	0.92		#DIV/0!	#DIV/0!	2	1447.83	By matching	By MS/MS	By matching	By matching	3	0.00075333		1			35.445	35.09	10464	030317_Q_jrc_GGIP_M6132_Elution_R
LQEALNLFKSIWNNR	GlyGly (K)	GNAS	P63092-2;P63092;P63092-4;Q5JWF2-2;Q5JWF2;P63092-3	Guanine nucleotide-binding protein G(s) subunit alpha isoforms short;Guanine nucleotide-binding protein G(s) subunit alpha isoforms XLas	0.92		#DIV/0!	#DIV/0!	1	1959.03	By matching	By MS/MS	By matching	By matching	3	6.74e-30		1			201.8	201.64	75428	030317_Q_jrc_GGIP_M6132_Elution_R
EISLLKELR	GlyGly (K)	CDK1;CDC2	P06493;A0A024QZP7;A0A087WZZ9;P06493-2;E5RIU6	Cyclin-dependent kinase 1	0.92	1.325	#DIV/0!	0.190919	1	1213.7	By MS/MS	By matching	By MS/MS	By MS/MS	2;3	6.6e-05	2		2	1	127.69	120.87	45164	033016_Q_jrc_GlyGlyIP
EKPVDLQNFGLR	GlyGly (K)	SMARCC1	Q92922	SWI/SNF complex subunit SMARCC1	0.92	1.225	#DIV/0!	0.0636396	1	1528.8	By matching	By matching	By MS/MS	By MS/MS	3	3.12e-06		1	1	1	132.6	126.99	47396	033016_Q_jrc_GlyGlyIP
GKITFCTGIR	GlyGly (K)	PSMD4	Q5VWC4;P55036;A6PVX3;P55036-2	26S proteasome non-ATPase regulatory subunit 4	0.92	1.1	#DIV/0!	0.268701	1	1266.64	By matching	By MS/MS	By MS/MS	By matching	3	0.0004413		1	1	1	89.947	81.33	26460	030317_Q_jrc_GGIP_M6132_Elution_R
IYKIGQGYLIK	GlyGly (K)	RPL3	P39023;G5E9G0;B5MCW2	60S ribosomal protein L3	0.92	1.015	#DIV/0!	0.0777817	1	1408.81	By MS/MS	By MS/MS	By MS/MS	By MS/MS	2;3	2.32e-05	1	1	2	1	105.94	97.157	37147	033016_Q_jrc_GlyGlyIP
YGEPGEVFINKGK	GlyGly (K)	SFPQ	P23246;P23246-2	Splicing factor, proline- and glutamine-rich	0.92	0.92	#DIV/0!	#DIV/0!	1	1550.77	By matching	By matching	By MS/MS	By matching	3	0.00012155	1		1		85.432	78.923	30797	033016_Q_jrc_GlyGlyIP
IFGTDSQYNAYNEKR	GlyGly (K)	MSMO1	Q15800-2;Q15800	Methylsterol monooxygenase 1	0.92	0.91	#DIV/0!	0.0989949	1	1918.88	By matching	By MS/MS	By MS/MS	By MS/MS	3	2.18e-06		1	1	1	87.2	78.516	30837	033016_Q_jrc_GlyGlyIP
TKDIEDVFYK	GlyGly (K)	SRSF1	J3KTL2;Q07955-3;Q07955;Q07955-2;J3QQV5;J3KSW7	Serine/arginine-rich splicing factor 1	0.92	0.9	#DIV/0!	#DIV/0!	1	1370.67	By MS/MS	By matching	By MS/MS	By matching	3	0.0014331	1		1		106.39	100.54	38415	033016_Q_jrc_GlyGlyIP
EKYNADYDLSAR	GlyGly (K)	MTX1	A0A0A0MRK6;Q13505-3;Q13505	Metaxin-1	0.92	0.87	#DIV/0!	#DIV/0!	1	1557.71	By matching	By MS/MS	By MS/MS	By matching	3	1.71e-06		1	1		64.959	57.772	23585	033016_Q_jrc_GlyGlyIP
LCEQGINPEALSSVIKELR	GlyGly (K)	MZT1	Q08AG7	Mitotic-spindle organizing protein 1	0.92	0.73	#DIV/0!	#DIV/0!	1	2270.16	By MS/MS	By matching	By MS/MS	By matching	3	3.13e-16	1		1		203.08	203.08	73897	030317_Q_jrc_GGIP_M6132_Elution_F
VDTSAFSPQPKELLQQLR	GlyGly (K)	JMJD4	A0A087WT84;Q9H9V9-2;Q9H9V9	JmjC domain-containing protein 4	0.92		0.0989949	#DIV/0!	1	2170.14	By MS/MS	By MS/MS	By matching	By matching	3	9.7e-07	1	1			180.37	180.59	66172	030317_Q_jrc_GGIP_M6132_Elution_R
GKNCELLLVVPEEVEAHQSWR	GlyGly (K)	JOSD1	H0YGT9;Q15040	Josephin-1	0.92		0.0989949	#DIV/0!	1	2607.28	By MS/MS	By MS/MS	By matching	By matching	3;4	5.17e-34	2	2			190.75	190.97	70305	030317_Q_jrc_GGIP_M6132_Elution_R
IYGNKTELLVDRDEEVK	GlyGly (K)	ETNK1	H0YH69;Q9HBU6;Q9HBU6-2	Ethanolamine kinase 1	0.92		0.127279	#DIV/0!	2	2134.09	By MS/MS	By MS/MS	By matching	By matching	3;4	5.85e-08	2	2			84.087	84.11	27638	030317_Q_jrc_GGIP_M6132_Elution_R
LCGQDLNKTSR	GlyGly (K)	DPAGT1	Q9H3H5-2;Q9H3H5;F8W681;F8WE55	UDP-N-acetylglucosamine--dolichyl-phosphate N-acetylglucosaminephosphotransferase	0.92		0.0848528	#DIV/0!	1	1405.66	By MS/MS	By MS/MS	By matching	By matching	2;3	7.8e-06	2	2			32.497	32.32	9581	030317_Q_jrc_GGIP_M6132_Elution_R
LGYAVYETPTAHNGAKNPR	GlyGly (K)	TOLLIP	Q9H0E2;E7EN89;E9PP67;E9PQ25;Q9H0E2-2	Toll-interacting protein	0.92	1.1	0.410122	#DIV/0!	1	2172.07	By MS/MS	By MS/MS	By MS/MS	By matching	4	1.02e-06	1	1	1		54.065	49.106	14930	030317_Q_jrc_GGIP_M6132_Elution_F
SPGETSKPRPFAGGGYR	GlyGly (K)	NSFL1C	Q9UNZ2;Q9UNZ2-5;F2Z2K0;Q9UNZ2-6	NSFL1 cofactor p47	0.92	0.95	0.0565685	#DIV/0!	2	1876.92	By MS/MS	By MS/MS	By matching	By MS/MS	4	2.1e-05	1	1		1	35.671	30.593	8484	030317_Q_jrc_GGIP_M6132_Elution_F
EDLRLPEGDLGKEIEQK	GlyGly (K)	EIF5A	I3L397;I3L504;P63241;P63241-2	Eukaryotic translation initiation factor 5A-1	0.92	0.95	0.0707107	#DIV/0!	2	2082.06	By MS/MS	By MS/MS	By MS/MS	By matching	3;4	2.71e-07	2	2	2		128.25	124.59	43600	030317_Q_jrc_GGIP_M6132_Elution_R
IKQEILPEER	GlyGly (K)	CSDE1	O75534-2;O75534;O75534-3;O75534-4	Cold shock domain-containing protein E1	0.92	0.9	0.127279	#DIV/0!	1	1367.74	By MS/MS	By MS/MS	By MS/MS	By matching	3	0.00023744	1	1	1		55.86	50.902	15572	030317_Q_jrc_GGIP_M6132_Elution_F
TRPSSDQLKEASGTDVK	GlyGly (K)	SPG20	Q8N0X7	Spartin	0.92	0.815	0.0424264	0.00707107	2	1931.95	By MS/MS	By MS/MS	By MS/MS	By MS/MS	3;4	1.08e-19	2	3	2	2	33.152	26.733	12275	033016_Q_jrc_GlyGlyIP
MVQEAEKYKAEDEK	Oxidation (M);GlyGly (K)	HSPA8	P11142;E9PKE3;E9PNE6;A8K7Q2;E9PM13;E9PS65	Heat shock cognate 71 kDa protein	0.915		0.148492	#DIV/0!	2	1826.84	By MS/MS	By matching	By matching	By matching	3;4	0.00047871	2	1			13.789	13.671	3202	030317_Q_jrc_GGIP_M6132_Elution_F
EIGQKCPQELSR	GlyGly (K)	NCAPD2	Q15021;E7EN77	Condensin complex subunit 1	0.915		0.275772	#DIV/0!	1	1558.74	By matching	By MS/MS	By matching	By matching	3	0.00014816	1	1			45.745	45.668	13967	030317_Q_jrc_GGIP_M6132_Elution_R
LDQVIAGAVHKTIR	GlyGly (K)	MOAP1	Q96BY2	Modulator of apoptosis 1	0.915		0.00707107	#DIV/0!	1	1633.93	By MS/MS	By MS/MS	By matching	By matching	3;4	0.00014835	1	2			73.649	73.672	23521	030317_Q_jrc_GGIP_M6132_Elution_R
VQKVMVQPINLIFR	GlyGly (K)	SNRPE	P62304	Small nuclear ribonucleoprotein E	0.915	1.44	0.0919239	#DIV/0!	1	1798.03	By MS/MS	By MS/MS	By MS/MS	By matching	3	0.0010961	1	1	1		170.01	168.49	60230	030317_Q_jrc_GGIP_M6132_Elution_F
YVDKLEKIFQNAPTDPTQDFSTQVAK	GlyGly (K)	USP5	P45974-2;P45974	Ubiquitin carboxyl-terminal hydrolase 5	0.915	1.08	0.120208	#DIV/0!	2	3096.54	By MS/MS	By MS/MS	By MS/MS	By matching	4	1.44e-38	1	1	1		183.48	182.37	67227	030317_Q_jrc_GGIP_M6132_Elution_R
LVVPASQCGSLIGKGGCK	GlyGly (K)	PCBP2	Q15366-6;Q15366-3;Q15366;Q15366-2;H3BRU6;F8VZX2;Q15366-7;Q15366-8;Q15366-4;Q15366-5;F8VXH9;F8W0G4;F8W1G6;H3BND9	Poly(rC)-binding protein 2	0.915	1.035	0.13435	0.0494975	1	1945.96	By MS/MS	By MS/MS	By MS/MS	By MS/MS	3	4.11e-09	1	1	1	1	120.38	115.35	43366	033016_Q_jrc_GlyGlyIP
YDPYSKVLSR	GlyGly (K)	DPH1	I3L1H5;Q9BZG8-3;Q9BZG8-2;Q9BZG8	Diphthamide biosynthesis protein 1	0.915	1.01	0.106066	0.452548	1	1340.67	By MS/MS	By MS/MS	By matching	By matching	2;3	0.00082365	2	2	1	1	82.071	77.737	25030	030317_Q_jrc_GGIP_M6132_Elution_R
SDLGNLLKALGR	GlyGly (K)	OGT	O15294;O15294-3;C9JZL3	UDP-N-acetylglucosamine--peptide N-acetylglucosaminyltransferase 110 kDa subunit	0.915	0.91	0.0777817	#DIV/0!	1	1369.77	By MS/MS	By MS/MS	By MS/MS	By matching	2;3	3.93e-06	2	3	4		179.8	177.97	64704	030317_Q_jrc_GGIP_M6132_Elution_R
FELYFQGPSSNKPR	GlyGly (K)	MCM7	P33993;P33993-2;C9J8M6	DNA replication licensing factor MCM7	0.915	0.79	0.190919	0.0282843	1	1782.87	By MS/MS	By MS/MS	By MS/MS	By MS/MS	2;3	6.2e-06	2	2	1	1	116.18	111.07	41866	033016_Q_jrc_GlyGlyIP
LEDLNFPEIKR	GlyGly (K)	NOC2L	Q9Y3T9	Nucleolar complex protein 2 homolog	0.915	0.645	0.106066	0.0353553	1	1486.78	By MS/MS	By MS/MS	By MS/MS	By MS/MS	3	0.00012725	1	1	1	1	129.27	124.96	46628	033016_Q_jrc_GlyGlyIP
KLAQQYYLVYQEPIPTAQLVQR	GlyGly (K)	PSMA2	A0A024RA52;P25787;C9JCK5	Proteasome subunit alpha type;Proteasome subunit alpha type-2	0.91		#DIV/0!	#DIV/0!	1	2762.48	By matching	By MS/MS	By matching	By matching	3	1.94e-10		2			174.56	175.01	63843	030317_Q_jrc_GGIP_M6132_Elution_R
EKANGTTVHVGIHPSK	GlyGly (K)	RPL26;KRBA2;RPL26L1	J3QRI7;J3QQQ9;J3QQV1;E5RIT6;J3QRC4;Q9UNX3;P61254;J3KS10	60S ribosomal protein L26-like 1;60S ribosomal protein L26	0.91		#DIV/0!	#DIV/0!	1	1787.93	By matching	By MS/MS	By matching	By matching	4	3.23e-05		1			13.893	13.539	3264	030317_Q_jrc_GGIP_M6132_Elution_R
YESLTDPSKLDSGK	GlyGly (K)	HSP90AA1;HSP90AB1;HSP90AB3P;HSP90AB2P	P07900;P07900-2;G3V2J8;P08238;Q58FF7;Q58FF8	Heat shock protein HSP 90-alpha;Heat shock protein HSP 90-beta;Putative heat shock protein HSP 90-beta-3;Putative heat shock protein HSP 90-beta 2	0.91		#DIV/0!	#DIV/0!	1	1652.79	By matching	By MS/MS	By matching	By matching	3	0.00016856		1			74.893	74.939	24116	030317_Q_jrc_GGIP_M6132_Elution_R
AEDKEWMPVTK	GlyGly (K)	RPS2	P15880;E9PQD7;E9PMM9;E9PPT0	40S ribosomal protein S2	0.91		#DIV/0!	#DIV/0!	1	1446.68	By matching	By MS/MS	By matching	By matching	2;3	0.00054684		2			68.678	68.724	21844	030317_Q_jrc_GGIP_M6132_Elution_R
KPEDVLDDDDAGSAPLK	GlyGly (K)	BSG	P35613-2;P35613;A0A087WUV8;P35613-3;P35613-4	Basigin	0.91		#DIV/0!	#DIV/0!	1	1897.89	By matching	By MS/MS	By matching	By matching	3	5.58e-10		1			98.117	98.263	33068	030317_Q_jrc_GGIP_M6132_Elution_R
IGSTIDDTISKFR	GlyGly (K)	CLINT1	Q14677-2;Q14677;Q14677-3	Clathrin interactor 1	0.91		#DIV/0!	#DIV/0!	1	1565.8	By matching	By MS/MS	By matching	By matching	3	0.00088981		1			122.01	122.26	42634	030317_Q_jrc_GGIP_M6132_Elution_R
YLENGKETLQR	GlyGly (K);Deamidation (NQ)	HLA-B;HLA-F;HLA-C;HLA-H;HLA-A	Q29836;Q29718;P30495;P30493;P30492;A0A0G2JNV5;A0A0G2JNF2;D0EV57;A0A0G2JPA3;A0A0G2JH66;P30511-2;Q29960-2;P30511;Q95365;Q29940;Q04826;P30685;P30491;P30488;P30487;P30485;P30484;P30483;P30481;P30475;P30464;P30461;P18465;P18463;P10319;P03989;P01893;P16188;P13746;Q29960;Q29865;Q07000;P30504;P13746-2;P30511-3;O19617;A2AEA2;P10321;Q29963;P30510;P30508;P01892;A0A0G2JNY4;P10316;Q9GJ45;Q09160;P01891;P30459;…	HLA class I histocompatibility antigen, B-67 alpha chain;HLA class I histocompatibility antigen, B-82 alpha chain;HLA class I histocompatibility antigen, B-56 alpha chain;HLA class I histocompatibility antigen, B-55 alpha chain;HLA class I histocompatibility antigen, B-54 alpha chain;HLA class I histocompatibility antigen, alpha chain F;HLA class I histocompatibility antigen, Cw-16 alpha chain;HL…	0.91		#DIV/0!	#DIV/0!	1	1464.72	By matching	By MS/MS	By matching	By matching	3	0.011112		1			48.809	48.655	14893	030317_Q_jrc_GGIP_M6132_Elution_R
LKQMQEEFQEHEAQLLSR	GlyGly (K)	MUL1	Q969V5	Mitochondrial ubiquitin ligase activator of NFKB 1	0.91		#DIV/0!	#DIV/0!	1	2357.14	By MS/MS	By matching	By matching	By matching	4	0.00026107	1				116.37	116.37	40294	030317_Q_jrc_GGIP_M6132_Elution_F
YMMVDSAEDQKIHRPMAPK	GlyGly (K)	CUEDC2	Q9H467	CUE domain-containing protein 2	0.91		#DIV/0!	#DIV/0!	2	2360.11	By matching	By MS/MS	By matching	By matching	4	0.001392		1			68.683	68.729	21762	030317_Q_jrc_GGIP_M6132_Elution_R
IVLPEDLQLKNAR	GlyGly (K)	FANCL	A0A087X0C0;H7C1M0;B5MC31;Q9NW38;Q9NW38-2	E3 ubiquitin-protein ligase FANCL	0.91	1.28	0.169706	#DIV/0!	1	1621.92	By MS/MS	By MS/MS	By MS/MS	By matching	3	3.39e-05	1	1	2		128.3	123.61	43143	030317_Q_jrc_GGIP_M6132_Elution_F
GEIIAKQGGGGGGGSVPGIER	GlyGly (K)	HNRNPM	A0A087X0X3;P52272-2;P52272;M0R019;M0R2T0	Heterogeneous nuclear ribonucleoprotein M	0.91	1.225	0.183848	0.120208	1	2009.03	By MS/MS	By MS/MS	By MS/MS	By MS/MS	3	2.38e-15	1	1	1	1	78.994	72.206	28395	033016_Q_jrc_GlyGlyIP
DTGKTPVEPEVAIHR	GlyGly (K)	RPS20	P60866;P60866-2;E5RIP1;E5RJX2	40S ribosomal protein S20	0.91	1.065	0	0.0636396	1	1761.9	By MS/MS	By MS/MS	By MS/MS	By MS/MS	3;4	5.63e-16	2	4	2	2	66.457	60.655	24429	033016_Q_jrc_GlyGlyIP
RGPAVLATKAAAGTK	GlyGly (K)	MYO6	A0A0A0MRM8;Q9UM54-5;Q9UM54-2	Unconventional myosin-VI	0.91	0.9	#DIV/0!	0.113137	2	1524.87	By matching	By MS/MS	By MS/MS	By MS/MS	3	1.9e-08		2	1	1	25.088	17.217	9359	033016_Q_jrc_GlyGlyIP
VLKQVHPDTGISSK	GlyGly (K)	HIST1H2BL;HIST1H2BN;HIST1H2BM;HIST1H2BH;HIST2H2BF;HIST1H2BD;HIST1H2BA;HIST2H2BE;HIST1H2BB;HIST1H2BO;HIST3H2BB;HIST1H2BJ	Q99880;U3KQK0;Q99879;Q99877;Q93079;Q5QNW6;P58876;Q5QNW6-2;Q96A08;Q16778;P33778;P23527;Q8N257;P06899	Histone H2B type 1-L;Histone H2B;Histone H2B type 1-M;Histone H2B type 1-N;Histone H2B type 1-H;Histone H2B type 2-F;Histone H2B type 1-D;Histone H2B type 1-A;Histone H2B type 2-E;Histone H2B type 1-B;Histone H2B type 1-O;Histone H2B type 3-B;Histone H2B type 1-J	0.91	0.81	#DIV/0!	0.0707107	1	1621.88	By matching	By MS/MS	By MS/MS	By MS/MS	3;4	0.00012151		2	2	1	33.606	25.04	11776	033016_Q_jrc_GlyGlyIP
ICLDVLKLPPK	GlyGly (K)	UBE2T	Q9NPD8	Ubiquitin-conjugating enzyme E2 T	0.91	0.73	0.0141421	0.155563	1	1409.8	By MS/MS	By MS/MS	By MS/MS	By MS/MS	2;3	0.0001089	11	13	47	3	174.69	171.35	59960	033016_Q_jrc_GlyGlyIP
IFGSNKWTTEQQQR	GlyGly (K)	ARL6IP1	H3BN98;H3BPJ2;Q15041-3;Q15041-2;Q15041	ADP-ribosylation factor-like protein 6-interacting protein 1	0.91	0.695	#DIV/0!	0.0353553	1	1835.89	By matching	By MS/MS	By MS/MS	By MS/MS	3	5.97e-06		1	1	1	77.577	68.259	27139	033016_Q_jrc_GlyGlyIP
DVAKQLKEQQMVMR	2 GlyGly (K)	SEC61A2;SEC61A1	Q8TC24;Q9H9S3-2;Q9H9S3-3;Q9H9S3;F8W776;B4DR61;P61619;P61619-3	Protein transport protein Sec61 subunit alpha isoform 2;Protein transport protein Sec61 subunit alpha isoform 1	0.91		0.0707107	#DIV/0!	2	1930.97	By MS/MS	By MS/MS	By matching	By matching	3;4	0.0002748	1	2			75.863	75.893	24376	030317_Q_jrc_GGIP_M6132_Elution_R
SKFDNLYGCR	GlyGly (K)	AHCY	P23526;P23526-2	Adenosylhomocysteinase	0.91		0.0989949	#DIV/0!	1	1373.6	By MS/MS	By MS/MS	By matching	By matching	3	0.00036592	1	1			76.887	76.91	24849	030317_Q_jrc_GGIP_M6132_Elution_F
EKYIDQEELNK	GlyGly (K)	HSP90AA1;HSP90AA2;HSP90AB1;HSP90AB2P	P07900;P07900-2;Q14568;P08238;Q58FF8	Heat shock protein HSP 90-alpha;Putative heat shock protein HSP 90-alpha A2;Heat shock protein HSP 90-beta;Putative heat shock protein HSP 90-beta 2	0.91	1.065	0.0565685	0.388909	1	1521.73	By MS/MS	By MS/MS	By MS/MS	By MS/MS	3	0.00019775	1	1	1	1	57.359	49.769	15368	030317_Q_jrc_GGIP_M6132_Elution_R
EHVEAIKIGLTK	GlyGly (K)	ZWINT	O95229;O95229-2	ZW10 interactor	0.91	0.815	0.0424264	0.190919	1	1450.81	By MS/MS	By MS/MS	By MS/MS	By MS/MS	3	4.86e-05	2	1	1	1	67.276	61.513	24792	033016_Q_jrc_GlyGlyIP
YYDDTYPSVKEQK	GlyGly (K)	COPZ1	F8VVA7;P61923;P61923-4;P61923-5;F8VXB1;F8VUC5;F8W156;F8VXR1;F8VYZ4	Coatomer subunit zeta-1	0.91	0.8	0.0565685	0.240416	1	1748.79	By MS/MS	By MS/MS	By MS/MS	By MS/MS	3	9.33e-05	1	1	1	1	63.509	56.12	20908	040816_Q_jrc_SILAC_GG_IP2
AAIVEKLSSLPFQK	GlyGly (K)	NUTF2	H3BRV9;P61970	Nuclear transport factor 2	0.91	0.64	0.325269	#DIV/0!	1	1643.92	By MS/MS	By MS/MS	By MS/MS	By matching	2;3	1.71e-05	1	1	1		154.14	152.22	54019	030317_Q_jrc_GGIP_M6132_Elution_F
LIYAGKILSDDVPIR	GlyGly (K)	RAD23A	P54725-2;P54725-3;P54725;K7ENJ0;K7ELW1	UV excision repair protein RAD23 homolog A	0.905	1.01	0.0353553	#DIV/0!	1	1786	By MS/MS	By MS/MS	By MS/MS	By matching	2;3	1.01e-08	1	2	3		159.18	155.46	56526	033016_Q_jrc_GlyGlyIP
ASSDIQVKELEK	Acetyl (Protein N-term);GlyGly (K)	STMN1	P16949;P16949-2;A2A2D0	Stathmin	0.905	0.91	0.106066	0.169706	1	1501.76	By MS/MS	By MS/MS	By MS/MS	By MS/MS	2	9.46e-16	1	1	1	1	105.47	99.737	37994	033016_Q_jrc_GlyGlyIP
EASGTDVKQLDQGNKDVR	GlyGly (K)	SPG20	Q8N0X7	Spartin	0.905	0.82	0.0353553	0.0565685	2	2073.01	By MS/MS	By MS/MS	By MS/MS	By MS/MS	3;4	1.71e-07	2	4	2	2	40.384	33.12	14768	033016_Q_jrc_GlyGlyIP
LVSLIGSKTQIPTQR	GlyGly (K)	PSMA1	F5GX11;P25786;P25786-2	Proteasome subunit alpha type-1	0.905	0.79	0.0212132	0.169706	1	1754.01	By MS/MS	By MS/MS	By MS/MS	By MS/MS	2;3	1.61e-11	1	1	2	1	107.85	102.29	38863	033016_Q_jrc_GlyGlyIP
IAAGKTLDAQFENDER	GlyGly (K)	TERF1	E7EWM7;P54274-2;P54274	Telomeric repeat-binding factor 1	0.9		#DIV/0!	#DIV/0!	1	1890.91	By MS/MS	By matching	By matching	By matching	3	3.12e-05	2				80.629	80.629	26291	030317_Q_jrc_GGIP_M6132_Elution_F
IVALFPKDVDR	GlyGly (K)	PYGL	E9PK47;P06737-2;P06737	Phosphorylase;Glycogen phosphorylase, liver form	0.9		#DIV/0!	#DIV/0!	1	1385.77	By matching	By MS/MS	By matching	By matching	3	0.00028663		1			109.94	110.08	37763	030317_Q_jrc_GGIP_M6132_Elution_R
VGEVVDKLFDLDEK	GlyGly (K)	SAAL1	E9PMD2;J3KND1;E9PRZ1;Q96ER3;E9PL53;H0YEK5;H0YCN7	Protein SAAL1	0.9		#DIV/0!	#DIV/0!	1	1718.87	By matching	By MS/MS	By matching	By matching	2;3	9.59e-05		2			187.11	187.56	69041	030317_Q_jrc_GGIP_M6132_Elution_R
SSGEIVYCGQVFEKSPLR	GlyGly (K)	RPL18A	M0R117;Q02543;M0R1A7;M0R3D6;M0R0P7	60S ribosomal protein L18a	0.9		#DIV/0!	#DIV/0!	1	2170.04	By matching	By MS/MS	By matching	By matching	3	0.00091581		1			149.28	149.62	53706	030317_Q_jrc_GGIP_M6132_Elution_R
TREDNDLDSQVSQEGLGPVLQPQPKSYFK	GlyGly (K)	HAX1	O00165-5;O00165;O00165-2;E9PIQ7;O00165-3	HCLS1-associated protein X-1	0.9		#DIV/0!	#DIV/0!	2	3388.65	By matching	By MS/MS	By matching	By matching	4	5.31e-13		1			157.4	157.74	56930	030317_Q_jrc_GGIP_M6132_Elution_R
TVIGCSGFHGDCLTLTKIIEAR	GlyGly (K)	PSMB1	P20618	Proteasome subunit beta type-1	0.9		#DIV/0!	#DIV/0!	1	2563.24	By MS/MS	By matching	By matching	By matching	4	0.00011586	1				200.43	200.43	72573	030317_Q_jrc_GGIP_M6132_Elution_F
ELYGVGVEKLR	GlyGly (K)	RFC3	P40938;P40938-2	Replication factor C subunit 3	0.9		0.141421	#DIV/0!	1	1375.75	By MS/MS	By MS/MS	By matching	By matching	3	0.0007702	1	1			95.348	95.422	31939	030317_Q_jrc_GGIP_M6132_Elution_F
YYADGEDAYAMKR	GlyGly (K)	NAA10;NAA11	P41227;C9JW55;F8W808;A8MWP7;P41227-2;C9JN83;Q9BSU3;H0Y8T0	N-alpha-acetyltransferase 10;N-alpha-acetyltransferase 11	0.9		#DIV/0!	#DIV/0!	1	1665.71	By matching	By MS/MS	By matching	By matching	3	0.00011375		1			64.328	64.374	20180	030317_Q_jrc_GGIP_M6132_Elution_R
LEPLLQKVVEK	GlyGly (K)	PNMA1	Q8ND90	Paraneoplastic antigen Ma1	0.9		#DIV/0!	#DIV/0!	1	1408.83	By MS/MS	By matching	By matching	By matching	3	0.00087348	1				110.94	110.94	38115	030317_Q_jrc_GGIP_M6132_Elution_F
NFQLNQDKMNFSTLR	GlyGly (K)	POMP	Q9Y244	Proteasome maturation protein	0.9		0.282843	#DIV/0!	1	1968.95	By MS/MS	By MS/MS	By matching	By matching	3	3.59e-05	2	1			133.28	133.4	47058	030317_Q_jrc_GGIP_M6132_Elution_R
ITESSSTKEDLLR	GlyGly (K)	STAG2	Q8N3U4;Q8N3U4-2	Cohesin subunit SA-2	0.9	1.23	#DIV/0!	#DIV/0!	1	1591.81	By matching	By MS/MS	By MS/MS	By matching	3	0.00023579		1	2		63.802	54.036	16612	030317_Q_jrc_GGIP_M6132_Elution_R
VQLDTIQGELNAPTQFKGR	GlyGly (K)	NUP54	Q7Z3B4-3;Q7Z3B4;Q7Z3B4-2	Nucleoporin p54	0.9	1.14	#DIV/0!	#DIV/0!	1	2228.15	By MS/MS	By matching	By MS/MS	By matching	3	0.00025469	1		1		145.79	141.94	50365	030317_Q_jrc_GGIP_M6132_Elution_F
ESLLLSEQKTSLP	GlyGly (K)	CD320	Q9NPF0-2;Q9NPF0	CD320 antigen	0.9	1.12	#DIV/0!	#DIV/0!	1	1557.83	By matching	By MS/MS	By MS/MS	By matching	2	0.00051526		1	3		150.92	145.45	53460	033016_Q_jrc_GlyGlyIP
SETAPAAPAAAPPAEKAPVK	Acetyl (Protein N-term);GlyGly (K)	HIST1H1C	P16403	Histone H1.2	0.9	1.05	0.226274	#DIV/0!	1	2029.05	By MS/MS	By MS/MS	By MS/MS	By matching	2;3	4.87e-06	2	2	2		89.568	85.277	28305	030317_Q_jrc_GGIP_M6132_Elution_R
SHYADVDPENQNFLLESNLGKK	GlyGly (K)	SLC38A2	F8VUY8;Q96QD8	Sodium-coupled neutral amino acid transporter 2	0.9	0.975	0.127279	0.0777817	1	2631.26	By matching	By MS/MS	By MS/MS	By MS/MS	3;4	9.99e-35	1	1	2	1	133.26	128.03	47471	033016_Q_jrc_GlyGlyIP
VVSPKYLGDR	GlyGly (K)	GGA3	J3KSS7;Q9NZ52-4;Q9NZ52;A0A087WYN2;J3QRP3;B7Z1E9	ADP-ribosylation factor-binding protein GGA3	0.9	0.935	0	0.0636396	1	1246.67	By MS/MS	By MS/MS	By MS/MS	By MS/MS	3	0.00055619	1	1	1	1	46.7	38.985	11606	030317_Q_jrc_GGIP_M6132_Elution_F
AFEKNIFNK	GlyGly (K)	COPZ1	F8VVA7;P61923;P61923-4;P61923-5;F8VXB1;F8VUC5;F8W156;F8VXR1;F8VYZ4;P61923-3;F8VYE0	Coatomer subunit zeta-1	0.9	0.92	#DIV/0!	#DIV/0!	1	1223.63	By matching	By MS/MS	By MS/MS	By matching	2;3	0.00010778		1	2		71.774	62.342	25261	033016_Q_jrc_GlyGlyIP
VYVGNLGTGAGKGELER	GlyGly (K)	SRSF7	A0A0B4J1Z1;C9JAB2;Q16629-3;Q16629-2;Q16629-4;Q16629	Serine/arginine-rich splicing factor 7	0.9	0.89	0.0141421	0.0424264	1	1832.94	By MS/MS	By MS/MS	By MS/MS	By MS/MS	3	2.04e-14	1	1	1	1	85.965	79.477	30895	033016_Q_jrc_GlyGlyIP
AGITTIEAVKR	Acetyl (Protein N-term);GlyGly (K)	DKFZp686J1372;TPM3	A0A087WWU8;Q5HYB6;P06753-5;P06753-2;Q5VU61;P06753-4;P06753-3;P06753-6;D6R904;D6RFM2	Tropomyosin alpha-3 chain	0.9	0.88	#DIV/0!	0.0565685	1	1313.73	By MS/MS	By MS/MS	By MS/MS	By MS/MS	2	3.25e-15	1	1	1	1	123.42	116.77	43834	033016_Q_jrc_GlyGlyIP
TFVPQFQEAAFANGKL	GlyGly (K)	BRE	Q9NXR7	BRCA1-A complex subunit BRE	0.9	0.75	#DIV/0!	#DIV/0!	1	1880.94	By matching	By matching	By MS/MS	By matching	3	3.16e-05	1		1		191.5	190.85	67766	033016_Q_jrc_GlyGlyIP
DIKDTTVGTLSQR	GlyGly (K)	PSMD7	P51665	26S proteasome non-ATPase regulatory subunit 7	0.9	0.74	#DIV/0!	0.212132	1	1546.8	By MS/MS	By matching	By MS/MS	By MS/MS	2;3	7.51e-07	1		2	1	96.95	88.652	34461	033016_Q_jrc_GlyGlyIP
LTPEEEEILNKK	GlyGly (K)	RPS8	Q5JR95;P62241	40S ribosomal protein S8	0.9		0.0707107	#DIV/0!	1	1555.81	By MS/MS	By MS/MS	By matching	By matching	2;3	0.00011101	1	2			77.491	77.514	25072	030317_Q_jrc_GGIP_M6132_Elution_R
VTPQNLKMLR	GlyGly (K)	RPL7L1	Q6DKI1;R4GMU7;Q6DKI1-2	60S ribosomal protein L7-like 1	0.9		0.0707107	#DIV/0!	1	1312.73	By MS/MS	By MS/MS	By matching	By matching	3	0.00019199	1	1			59.207	59.18	18444	030317_Q_jrc_GGIP_M6132_Elution_F
CKICESYNTAQAGGR	GlyGly (K)	RCHY1	Q96PM5-8;Q96PM5-7;Q96PM5-6;Q96PM5-2;Q96PM5	RING finger and CHY zinc finger domain-containing protein 1	0.9		0.113137	#DIV/0!	1	1829.77	By MS/MS	By MS/MS	By matching	By matching	3	9.63e-07	1	1			67.977	68	21518	030317_Q_jrc_GGIP_M6132_Elution_R
NYQQNYQNSESGEKNEGSESAPEGQAQQR	GlyGly (K)	YBX1	P67809;H0Y449;C9J5V9	Nuclease-sensitive element-binding protein 1	0.9	0.94	0.113137	#DIV/0!	1	3370.43	By MS/MS	By MS/MS	By MS/MS	By matching	3;4	1.78e-18	2	2	1		39.018	35.932	10696	030317_Q_jrc_GGIP_M6132_Elution_R
ALIGKGHPEFSTNR	GlyGly (K)	USP5	P45974-2;P45974	Ubiquitin carboxyl-terminal hydrolase 5	0.9	0.895	0.113137	0.0212132	1	1639.84	By MS/MS	By MS/MS	By MS/MS	By MS/MS	3;4	4.71e-11	2	1	1	1	48.025	41.833	18368	033016_Q_jrc_GlyGlyIP
IKGPNAVQLVK	GlyGly (K)	HUWE1	Q7Z6Z7-2;Q7Z6Z7-3;Q7Z6Z7	E3 ubiquitin-protein ligase HUWE1	0.9	0.79	0.113137	#DIV/0!	1	1279.76	By matching	By matching	By MS/MS	By matching	3	0.00060314	1	1	1		57.316	52.425	21716	033016_Q_jrc_GlyGlyIP
LKPGDLVGVNK	GlyGly (K)	PSMC3	P17980;E9PM69;R4GNH3;E9PMD8;E9PKD5;E9PLG2	26S protease regulatory subunit 6A	0.895		0.162635	#DIV/0!	1	1252.71	By MS/MS	By MS/MS	By matching	By matching	3	0.00028629	1	1			73.329	73.352	23471	030317_Q_jrc_GGIP_M6132_Elution_R
IMLKLNPYAK	GlyGly (K)	RPL4	P36578;H3BM89;H3BU31	60S ribosomal protein L4	0.895		0.275772	#DIV/0!	1	1303.73	By MS/MS	By MS/MS	By matching	By matching	3	0.00037762	1	1			91.864	91.937	30382	030317_Q_jrc_GGIP_M6132_Elution_R
SPVIEFWENKVLR	GlyGly (K)	SLC6A8	P48029;P48029-4;H7C249	Sodium- and chloride-dependent creatine transporter 1	0.895		0.431335	#DIV/0!	1	1729.92	By MS/MS	By MS/MS	By matching	By matching	3	7.94e-23	1	1			183.02	183.24	67143	030317_Q_jrc_GGIP_M6132_Elution_R
YFNDKTIDEELER	GlyGly (K)	TMX2	Q9Y320-2;Q9Y320	Thioredoxin-related transmembrane protein 2	0.895		0.120208	#DIV/0!	1	1784.82	By MS/MS	By MS/MS	By matching	By matching	3	0.00016027	1	1			113.29	113.36	39069	030317_Q_jrc_GGIP_M6132_Elution_F
VIADNVKDWSK	GlyGly (K)	TPI1	P60174-1;P60174;P60174-4;U3KPZ0;U3KQF3	Triosephosphate isomerase	0.895	1.05	0.176777	0.183848	1	1387.71	By matching	By matching	By MS/MS	By MS/MS	3	0.00027789	1	1	1	1	78.403	71.539	28504	033016_Q_jrc_GlyGlyIP
DKVIPLYGR	GlyGly (K)	RNF185	A9X3U0;Q96GF1	E3 ubiquitin-protein ligase RNF185	0.895	0.99	0.190919	#DIV/0!	1	1173.65	By matching	By MS/MS	By matching	By matching	2	0.010804	1	1	1		89.338	85.114	27952	030317_Q_jrc_GGIP_M6132_Elution_R
MQLKPMEINPEMLNK	GlyGly (K)	UCHL1	D6R956;P09936;D6R974;D6RE83;D6RF53	Ubiquitin carboxyl-terminal hydrolase isozyme L1	0.895	0.9	0.0494975	#DIV/0!	1	1928.95	By MS/MS	By MS/MS	By MS/MS	By matching	3	8.69e-13	1	1	1		146.19	143.77	51049	030317_Q_jrc_GGIP_M6132_Elution_F
ALAAAGYDVEKNNSR	GlyGly (K)	HIST1H1E;HIST1H1A;HIST1H1T;HIST1H1C;HIST1H1D	P10412;Q02539;P22492;P16403;P16402	Histone H1.4;Histone H1.1;Histone H1t;Histone H1.2;Histone H1.3	0.895	0.895	0.0919239	0.120208	1	1691.82	By MS/MS	By MS/MS	By MS/MS	By MS/MS	2;3	2.24e-22	2	2	3	2	53.079	45.389	17433	040816_Q_jrc_SILAC_GG_IP2
LLTYEFVKQK	GlyGly (K)	MAGED1	Q9Y5V3;Q9Y5V3-2	Melanoma-associated antigen D1	0.895	0.875	0.00707107	0.26163	1	1381.76	By MS/MS	By MS/MS	By matching	By matching	2;3	0.00041208	1	2	1	1	92.744	87.843	28999	030317_Q_jrc_GGIP_M6132_Elution_R
HAFSLKQLDNPAR	GlyGly (K)	USP5	P45974-2;P45974	Ubiquitin carboxyl-terminal hydrolase 5	0.895	0.82	0.13435	0.0424264	1	1609.83	By MS/MS	By MS/MS	By MS/MS	By MS/MS	2;3;4	3.48e-14	1	2	2	2	74.023	67.069	21022	030317_Q_jrc_GGIP_M6132_Elution_R
KGNFNYIEFTR	GlyGly (K)	MYL12A;MYL12B	J3QRS3;P19105;O14950	Myosin regulatory light chain 12A;Myosin regulatory light chain 12B	0.895	0.76	0.643467	#DIV/0!	1	1501.73	By MS/MS	By MS/MS	By MS/MS	By MS/MS	3	9.29e-05	1	1	1	1	100.16	96.107	36969	033016_Q_jrc_GlyGlyIP
VLEQLTGQTPVFSKAR	GlyGly (K)	RPL11	P62913;P62913-2;Q5VVC8;Q5VVC9	60S ribosomal protein L11	0.895	0.75	0.0212132	0.268701	1	1887.02	By MS/MS	By MS/MS	By MS/MS	By MS/MS	2;3	2.33e-09	1	1	2	1	130.29	124.98	43491	040816_Q_jrc_SILAC_GG_IP2
LLKQDIEASSLK	GlyGly (K)	ZUFSP	Q96AP4;Q96AP4-2	Zinc finger with UFM1-specific peptidase domain protein	0.895	0.585	0.0212132	0.0777817	1	1457.81	By MS/MS	By MS/MS	By MS/MS	By MS/MS	2;3	5.65e-05	2	1	2	1	80.308	72.173	28566	033016_Q_jrc_GlyGlyIP
KSSLLTELSNSLTK	GlyGly (K)	UXT	A0A0C4DFR8;Q9UBK9	Protein UXT	0.89		#DIV/0!	#DIV/0!	1	1633.89	By MS/MS	By MS/MS	By matching	By matching	3	3.81e-06	1	1			134.43	134.77	47670	030317_Q_jrc_GGIP_M6132_Elution_R
GAEGKPGVEAGQEPAEAGER	GlyGly (K)	NBR1	B7Z5R6;Q14596-2;Q14596	Next to BRCA1 gene 1 protein	0.89		#DIV/0!	#DIV/0!	1	2051.95	By matching	By MS/MS	By matching	By matching	3	1.18e-05		1			34.018	33.664	9947	030317_Q_jrc_GGIP_M6132_Elution_R
IDFVGELNDKMK	GlyGly (K)	NPEPPS;NPEPPSL1	E9PLK3;P55786;P55786-2;A6NEC2;E9PP11;E9PJY4;E9PPD4;A6NEC2-3	Puromycin-sensitive aminopeptidase;Puromycin-sensitive aminopeptidase-like protein	0.89		#DIV/0!	#DIV/0!	1	1521.75	By matching	By MS/MS	By matching	By matching	3	0.00012814		1			144.86	145.2	51928	030317_Q_jrc_GGIP_M6132_Elution_R
YSDSLVQKGYK	GlyGly (K)	MSH6	P52701;P52701-4;P52701-3;A0A087WWJ1;P52701-2	DNA mismatch repair protein Msh6	0.89		#DIV/0!	#DIV/0!	1	1400.69	By MS/MS	By MS/MS	By matching	By matching	2;3	0.00043268	1	1			41.021	40.767	12361	030317_Q_jrc_GGIP_M6132_Elution_R
NPDTQWITKPVHKHR	GlyGly (K)	RPL15	P61313;E7EQV9;E7ENU7	60S ribosomal protein L15;Ribosomal protein L15	0.89		#DIV/0!	#DIV/0!	2	1970.02	By matching	By MS/MS	By matching	By matching	4	0.00010609		1			23.474	22.919	6405	030317_Q_jrc_GGIP_M6132_Elution_R
KYLLGVQPAWGSAEAVDIDR	GlyGly (K)	PMPCA	Q10713;Q10713-2	Mitochondrial-processing peptidase subunit alpha	0.89		#DIV/0!	#DIV/0!	1	2301.18	By matching	By MS/MS	By matching	By matching	3	1.02e-06		2			172.38	172.83	63012	030317_Q_jrc_GGIP_M6132_Elution_R
SLKQNINLSAPIMSR	GlyGly (K)	MCM6	Q14566	DNA replication licensing factor MCM6	0.89		#DIV/0!	#DIV/0!	1	1784.96	By matching	By MS/MS	By matching	By matching	3	0.00046417		1			111.68	111.82	38420	030317_Q_jrc_GGIP_M6132_Elution_R
QMLSKEADASPASAGICR	GlyGly (K)	NUP85	Q9BW27-3;Q9BW27;J3QL54;Q9BW27-2;J3QLD4;J3QLV0	Nuclear pore complex protein Nup85	0.89		#DIV/0!	#DIV/0!	1	2005.92	By matching	By MS/MS	By matching	By matching	3	7.49e-05		1			83.137	83.183	27131	030317_Q_jrc_GGIP_M6132_Elution_R
VSLGNGEMGVSAHLQPCKAGTTR	GlyGly (K)	KLHL9	Q9P2J3	Kelch-like protein 9	0.89		#DIV/0!	#DIV/0!	1	2484.18	By matching	By MS/MS	By matching	By matching	4	7.92e-06		1			93.693	93.839	31196	030317_Q_jrc_GGIP_M6132_Elution_R
LKAMDQEITVNPQFVQK	GlyGly (K)	COPS3	Q9UNS2-2;Q9UNS2;H7C3P9	COP9 signalosome complex subunit 3	0.89	1.6	#DIV/0!	#DIV/0!	1	2102.08	By MS/MS	By matching	By MS/MS	By matching	3	0.0002102	1		2		133.13	126.92	47181	033016_Q_jrc_GlyGlyIP
SSEPPPPYPGGPTAPLLEEKSGAPPTPGR	Acetyl (Protein N-term);GlyGly (K)	CDIP1	K7ESA8;H3BTN7;K7ELR4;Q9H305-3;Q9H305-2;Q9H305	Cell death-inducing p53-target protein 1	0.89	1.405	0.113137	0.247487	1	3038.5	By MS/MS	By MS/MS	By MS/MS	By MS/MS	3;4	1.15e-22	1	1	2	1	174.37	172.17	61912	033016_Q_jrc_GlyGlyIP
VQLMKALLAGPLRPAAR	GlyGly (K)	FAM127B	Q9BWD3	Protein FAM127B	0.89	1.11	#DIV/0!	#DIV/0!	2	1918.13	By matching	By MS/MS	By MS/MS	By matching	4	0.00036741		1	4		147.42	141.36	52227	033016_Q_jrc_GlyGlyIP
LGLKSLVSK	GlyGly (K)	HIST1H1E;HIST1H1B;HIST1H1C;HIST1H1D	P10412;P16401;P16403;P16402	Histone H1.4;Histone H1.5;Histone H1.2;Histone H1.3	0.89	1.09	#DIV/0!	#DIV/0!	1	1057.65	By matching	By matching	By MS/MS	By matching	2	0.0023644	1		1		76.284	69.424	27733	033016_Q_jrc_GlyGlyIP
AVTKYTSSK	GlyGly (K)	HIST1H2BL;HIST1H2BN;HIST1H2BM;HIST1H2BH;HIST2H2BF;HIST1H2BD;HIST1H2BA;HIST2H2BE;HIST1H2BB;HIST1H2BO;HIST3H2BB	Q99880;U3KQK0;Q99879;Q99877;Q93079;Q5QNW6;P58876;Q5QNW6-2;Q96A08;Q16778;P33778;P23527;Q8N257	Histone H2B type 1-L;Histone H2B;Histone H2B type 1-M;Histone H2B type 1-N;Histone H2B type 1-H;Histone H2B type 2-F;Histone H2B type 1-D;Histone H2B type 1-A;Histone H2B type 2-E;Histone H2B type 1-B;Histone H2B type 1-O;Histone H2B type 3-B	0.89	1.005	0	0.00707107	1	1097.57	By MS/MS	By MS/MS	By MS/MS	By MS/MS	2	0.00010778	1	1	1	1	11.697	5.6602	2163	040816_Q_jrc_SILAC_GG_IP2
VTFNSALAQKEAK	GlyGly (K)	ITM2B	Q9Y287-2;Q9Y287	Integral membrane protein 2B;BRI2, membrane form;BRI2 intracellular domain;BRI2C, soluble form;Bri23 peptide	0.89	0.935	0.113137	0.148492	1	1519.8	By MS/MS	By MS/MS	By MS/MS	By MS/MS	2;3	9.59e-08	2	3	2	2	63.824	56.435	23132	033016_Q_jrc_GlyGlyIP
SETAPAAPAAAPPAEKAPVKK	Acetyl (Protein N-term);GlyGly (K)	HIST1H1C	P16403	Histone H1.2	0.89	0.905	0.254558	0.33234	2	2157.14	By MS/MS	By MS/MS	By MS/MS	By MS/MS	3	4.44e-06	1	1	1	1	67.192	59.902	24061	033016_Q_jrc_GlyGlyIP
STGGAPTFNVTVTKTDK	GlyGly (K)	PFN1	P07737;K7EJ44	Profilin-1	0.89	0.895	0	0.0494975	1	1836.92	By MS/MS	By MS/MS	By MS/MS	By MS/MS	2;3	6.25e-27	2	2	2	2	81.435	74.822	29277	033016_Q_jrc_GlyGlyIP
IHKELNDLAR	GlyGly (K)	UBE2D2	P62837	Ubiquitin-conjugating enzyme E2 D2	0.89	0.895	0.0141421	0.106066	1	1321.71	By MS/MS	By MS/MS	By MS/MS	By MS/MS	3	0.00041125	1	1	2	1	34.912	27.748	7724	030317_Q_jrc_GGIP_M6132_Elution_F
FNVWDTAGQEKFGGLR	GlyGly (K)	RAN	B5MDF5;J3KQE5;P62826;F5H018;H0YFC6	GTP-binding nuclear protein Ran	0.89	0.84	0.0565685	#DIV/0!	1	1937.94	By MS/MS	By MS/MS	By MS/MS	By matching	3	5.77e-14	1	1	1		159.28	157.26	57524	033016_Q_jrc_GlyGlyIP
GQQIGKVVQVYR	GlyGly (K)	RPL26;KRBA2;RPL26L1	J3QRI7;J3QQQ9;J3QQV1;E5RIT6;J3QRC4;Q9UNX3;P61254;J3KS10;J3KTJ8	60S ribosomal protein L26-like 1;60S ribosomal protein L26	0.89	0.775	0.0282843	0.346482	1	1487.82	By MS/MS	By MS/MS	By MS/MS	By matching	2;3	7.6e-09	2	1	1	1	66.196	58.926	18361	030317_Q_jrc_GGIP_M6132_Elution_R
FGNPGEKLVK	GlyGly (K)	DDX5	J3KTA4;P17844;P17844-2;J3QRQ7;X6RLV5;J3QR02;J3KRX8;J3QKN9	Probable ATP-dependent RNA helicase DDX5	0.89	0.6	#DIV/0!	#DIV/0!	1	1201.65	By matching	By matching	By MS/MS	By matching	3	0.0038059		1	1		52.835	45.297	19319	033016_Q_jrc_GlyGlyIP
TGASFQKAQQEFAAGVFSNPAVR	GlyGly (K)	SCAMP3	O14828-2;O14828	Secretory carrier-associated membrane protein 3	0.89	0.59	0	#DIV/0!	1	2524.25	By MS/MS	By MS/MS	By MS/MS	By matching	3;4	1.96e-25	1	1	2		160.87	158.25	57666	033016_Q_jrc_GlyGlyIP
GAKLTPEEEEILNK	GlyGly (K)	RPS8	Q5JR95;P62241	40S ribosomal protein S8	0.89		0.0848528	#DIV/0!	1	1683.87	By MS/MS	By MS/MS	By matching	By matching	3	0.0003256	1	1			80.349	80.372	26006	030317_Q_jrc_GGIP_M6132_Elution_R
ELDLYDNQIKK	GlyGly (K)	PPP1R7	Q15435-2;Q15435;C9JD73;C9J177;Q15435-5;Q15435-4;Q15435-3;H7C003;C9JRC4;B5MBZ8	Protein phosphatase 1 regulatory subunit 7	0.885		0.219203	#DIV/0!	1	1491.76	By MS/MS	By MS/MS	By matching	By matching	2;3	4.52e-08	1	2			87.142	87.239	28749	030317_Q_jrc_GGIP_M6132_Elution_R
IQPEEKPVEVSPAVTK	GlyGly (K)	SPG20	Q8N0X7	Spartin	0.885		0.0494975	#DIV/0!	1	1863.99	By MS/MS	By MS/MS	By matching	By matching	3	0.00017043	1	1			71.395	71.418	22732	030317_Q_jrc_GGIP_M6132_Elution_R
ILPLKESLCR	GlyGly (K)	BTN2A2;BTN2A1	Q8WVV5;Q8WVV5-5;Q8WVV5-4;Q7KYR7;Q7KYR7-5;Q7KYR7-1;Q7KYR7-3	Butyrophilin subfamily 2 member A2;Butyrophilin subfamily 2 member A1	0.885	1.07	0.26163	#DIV/0!	1	1342.73	By MS/MS	By MS/MS	By matching	By matching	3	0.00038537	1	1	1		105.44	101.59	34385	030317_Q_jrc_GGIP_M6132_Elution_R
ITNQVHGLKGLNSK	GlyGly (K)	PSMD7	P51665	26S proteasome non-ATPase regulatory subunit 7	0.885	1.045	0.0919239	0.431335	1	1621.89	By matching	By MS/MS	By MS/MS	By matching	3;4	0.00036876	1	1	1	1	33.416	26.277	12249	033016_Q_jrc_GlyGlyIP
IITEGFEAAKEK	GlyGly (K)	CCT6A	P40227;P40227-2	T-complex protein 1 subunit zeta	0.885	0.935	0.0212132	0.0212132	1	1448.75	By MS/MS	By MS/MS	By MS/MS	By MS/MS	2;3	4.1e-05	1	1	1	2	70.961	63.797	20107	030317_Q_jrc_GGIP_M6132_Elution_R
SDQEAKPSTEDLGDKK	Acetyl (Protein N-term);GlyGly (K)	SUMO1	B8ZZJ0;B9A032;B8ZZN6;P63165	Small ubiquitin-related modifier 1	0.88		0.0565685	#DIV/0!	2	1902.88	By MS/MS	By MS/MS	By matching	By matching	3	2.5e-05	1	2			39.17	39.001	11405	030317_Q_jrc_GGIP_M6132_Elution_R
TTGFGMIYDSLDYAKK	GlyGly (K)	RPS24	E7ETK0;A0A087WUS0;P62847-2;P62847-3;P62847;P62847-4	40S ribosomal protein S24	0.88		#DIV/0!	#DIV/0!	1	1922.91	By MS/MS	By matching	By matching	By matching	3	0.00012426	1				165.46	165.46	59000	030317_Q_jrc_GGIP_M6132_Elution_F
LPAKDIQTNVYIK	GlyGly (K)	PSMD8	K7EJR3;R4GMR5;P48556;K7EJC1;K7ERW6	26S proteasome non-ATPase regulatory subunit 8	0.88		#DIV/0!	#DIV/0!	1	1615.89	By matching	By MS/MS	By matching	By matching	3	0.0077627		1			85.932	85.978	28281	030317_Q_jrc_GGIP_M6132_Elution_R
LEKIFQNAPTDPTQDFSTQVAK	GlyGly (K)	USP5	P45974-2;P45974	Ubiquitin carboxyl-terminal hydrolase 5	0.88		#DIV/0!	#DIV/0!	1	2591.29	By matching	By MS/MS	By matching	By matching	3	6.73e-06		1			153.95	154.3	55552	030317_Q_jrc_GGIP_M6132_Elution_R
FLKPYTLEEQK	GlyGly (K)	ATP1B3	P54709;C9JA36;P54709-2;C9JXZ1	Sodium/potassium-transporting ATPase subunit beta-3	0.88		#DIV/0!	#DIV/0!	1	1508.79	By matching	By MS/MS	By matching	By matching	3	0.00024477		1			81.674	81.72	26574	030317_Q_jrc_GGIP_M6132_Elution_R
DVKALAIEDR	GlyGly (K)	KLHL11	Q9NVR0	Kelch-like protein 11	0.88		0.0141421	#DIV/0!	1	1242.66	By MS/MS	By MS/MS	By matching	By matching	2;3	0.00076853	1	2			73.199	73.23	23421	030317_Q_jrc_GGIP_M6132_Elution_R
GNKPWISLPR	GlyGly (K)	RPS4X	P62701	40S ribosomal protein S4, X isoform	0.88	1.33	0.155563	0.975807	1	1280.7	By MS/MS	By MS/MS	By MS/MS	By matching	2;3	8.66e-05	1	2	1	1	91.442	86.442	28465	030317_Q_jrc_GGIP_M6132_Elution_R
GSSYKLLVEQAK	GlyGly (K)	BIRC6	Q9NR09	Baculoviral IAP repeat-containing protein 6	0.88	1.06	0.0707107	0.0282843	1	1435.77	By MS/MS	By MS/MS	By MS/MS	By MS/MS	2;3	2.56e-08	3	2	2	2	70.224	63.856	25608	033016_Q_jrc_GlyGlyIP
SETAPAAPAAPAPAEKTPVK	Acetyl (Protein N-term);GlyGly (K)	HIST1H1E	P10412	Histone H1.4	0.88	1.03	0.226274	0.212132	1	2059.06	By MS/MS	By MS/MS	By MS/MS	By MS/MS	2;3	1.53e-13	2	2	2	1	92.75	87.347	29327	030317_Q_jrc_GGIP_M6132_Elution_R
IISPKNNPPTIVQDK	GlyGly (K)	TOM1L2	B7Z2U2;Q6ZVM7-3;Q6ZVM7-5;Q6ZVM7;K7ENB0	TOM1-like protein 2	0.88	0.94	0.113137	0.127279	1	1776.97	By MS/MS	By MS/MS	By MS/MS	By MS/MS	3	1.34e-11	1	1	1	1	72.825	65.686	26200	033016_Q_jrc_GlyGlyIP
LNLGGDFIKESTATTFLR	GlyGly (K)	YIPF4	H7C0D5;Q9BSR8	Protein YIPF4	0.88	0.89	0.268701	#DIV/0!	1	2096.09	By MS/MS	By MS/MS	By MS/MS	By matching	3	1.29e-06	1	2	3		192.65	192.4	70866	030317_Q_jrc_GGIP_M6132_Elution_R
SAAEEKAAQALSVQDK	GlyGly (K)	SLC19A1	P41440-2;P41440	Folate transporter 1	0.88	0.87	0.0707107	0.0707107	1	1758.87	By MS/MS	By MS/MS	By MS/MS	By MS/MS	2;3	1.86e-09	1	2	2	1	79.311	72.54	28662	033016_Q_jrc_GlyGlyIP
VLITENDVKEGLQR	GlyGly (K)	WRNIP1	Q96S55-2;Q96S55;Q96S55-3;Q96S55-4	ATPase WRNIP1	0.88	0.865	#DIV/0!	0.106066	1	1726.92	By MS/MS	By matching	By MS/MS	By MS/MS	2;3	3.21e-17	1		1	2	111.2	103.77	39491	033016_Q_jrc_GlyGlyIP
ISPPIKEEETKGDSVEK	2 GlyGly (K)	ZC3H14	Q6PJT7-5;Q6PJT7-9;Q6PJT7-2;Q6PJT7;G3V256;H0YJA2;Q6PJT7-4;Q6PJT7-3;Q6PJT7-10;Q6PJT7-11;G3V5I6;A0A087WTC9	Zinc finger CCCH domain-containing protein 14	0.88	0.825	#DIV/0!	0.162635	2	2113.05	By matching	By matching	By MS/MS	By MS/MS	3;4	2.65e-06		1	1	2	54.842	43.182	16760	040816_Q_jrc_SILAC_GG_IP2
GPFADENFKLR	GlyGly (K)	PPIH	H0YEL5;C9JQD4;O43447-2;O43447	Peptidyl-prolyl cis-trans isomerase;Peptidyl-prolyl cis-trans isomerase H	0.88	0.82	#DIV/0!	0.0282843	1	1406.69	By matching	By MS/MS	By MS/MS	By MS/MS	3	0.00010131		1	1	1	106.52	98.874	33070	030317_Q_jrc_GGIP_M6132_Elution_R
TLTGKTITLEVEPSDTIENVK	GlyGly (K)	UBC;UBB;RPS27A;UBA52	F5H265;J3QS39;F5H6Q2;F5GYU3;F5H2Z3;B4DV12;F5H388;F5H747;F5GXK7;J3QKN0;Q5PY61;Q96C32;P0CG47;P0CG48;J3QTR3;P62987;M0R1V7;F5GZ39;J3QSA3;P62979	Polyubiquitin-B;Ubiquitin;Polyubiquitin-C;Ubiquitin;Ubiquitin-60S ribosomal protein L40;Ubiquitin;60S ribosomal protein L40;Ubiquitin-40S ribosomal protein S27a;Ubiquitin;40S ribosomal protein S27a	0.88	0.82	0.0848528	0.0989949	1	2401.26	By MS/MS	By MS/MS	By MS/MS	By MS/MS	2;3;4	3.45e-147	12	17	32	3	152.98	149.11	51838	030317_Q_jrc_GGIP_M6132_Elution_R
KAGNFYVPAEPK	GlyGly (K)	RPL7	P18124;A8MUD9;C9JIJ5;C9JZ88	60S ribosomal protein L7	0.875	1.19	0.0777817	#DIV/0!	1	1433.73	By MS/MS	By MS/MS	By MS/MS	By matching	2;3	4.28e-05	2	3	1		57.215	54.718	16976	030317_Q_jrc_GGIP_M6132_Elution_R
AYLGDTSEAKEFAK	GlyGly (K)	GIGYF2	I1E4Y6;Q6Y7W6-4;Q6Y7W6-5;Q6Y7W6;Q6Y7W6-3	PERQ amino acid-rich with GYF domain-containing protein 2	0.875	1.16	0.289914	#DIV/0!	1	1642.78	By matching	By MS/MS	By MS/MS	By MS/MS	2;3	0.00027679	1	1	1	1	85.667	81.356	29299	040816_Q_jrc_SILAC_GG_IP2
IYTNVKID	GlyGly (K)	TM9SF3	Q9HD45	Transmembrane 9 superfamily member 3	0.875	1.055	0.176777	0.13435	1	1078.57	By matching	By matching	By MS/MS	By MS/MS	2	0.0061605	1	1	1	1	78.937	72.073	28465	033016_Q_jrc_GlyGlyIP
TKAEATIPLVPGR	GlyGly (K)	NDFIP1	Q9BT67	NEDD4 family-interacting protein 1	0.875	0.97	0.233345	0.0141421	1	1465.83	By MS/MS	By MS/MS	By MS/MS	By MS/MS	2;3	4.95e-05	2	1	2	1	87.133	80.671	31333	033016_Q_jrc_GlyGlyIP
ILKSPEIQR	GlyGly (K)	RPL4	P36578;H3BM89	60S ribosomal protein L4	0.875	0.8	0.219203	#DIV/0!	1	1196.69	By MS/MS	By MS/MS	By MS/MS	By matching	2;3	3.93e-05	1	2	1		38.834	33.875	15158	033016_Q_jrc_GlyGlyIP
MFAPTKTWR	GlyGly (K)	RPL4	P36578;H3BM89;H3BU31;H3BTP7	60S ribosomal protein L4	0.875	0.705	0.106066	0.360624	1	1250.62	By MS/MS	By MS/MS	By matching	By matching	3	0.00073344	1	1	1	1	74.162	67.173	21018	030317_Q_jrc_GGIP_M6132_Elution_R
YALTGDEVKK	GlyGly (K)	RPS4X;RPS4Y1;RPS4Y2	P62701;C9JEH7;P22090;Q8TD47	40S ribosomal protein S4, X isoform;40S ribosomal protein S4, Y isoform 1;40S ribosomal protein S4, Y isoform 2	0.875	0.56	0.0919239	#DIV/0!	1	1236.63	By MS/MS	By MS/MS	By matching	By MS/MS	2;3	0.00045643	2	2		2	38.613	33.568	9840	030317_Q_jrc_GGIP_M6132_Elution_F
HPQLLYESKLYK	GlyGly (K)	CSNK1A1	P48729-3;P48729;P48729-2;E5RG27;D6RGE5	Casein kinase I isoform alpha	0.87	1.11	0.282843	#DIV/0!	1	1631.87	By matching	By matching	By MS/MS	By matching	3	0.00014656	1	1	1		74.607	70.049	27901	033016_Q_jrc_GlyGlyIP
YGVAWEKYCQR	GlyGly (K)	LBR	Q14739	Lamin-B receptor	0.87	0.68	0.0848528	0.240416	1	1573.7	By MS/MS	By MS/MS	By MS/MS	By MS/MS	3	6.06e-05	1	1	1	1	100.83	94.872	36598	033016_Q_jrc_GlyGlyIP
AGNFYVPAEPKLAFVIR	GlyGly (K)	RPL7	P18124;A8MUD9;C9JIJ5;C9JZ88	60S ribosomal protein L7	0.87		#DIV/0!	#DIV/0!	1	2005.08	By matching	By MS/MS	By matching	By matching	3	7.88e-05		1			181.59	182.03	66695	030317_Q_jrc_GGIP_M6132_Elution_R
KIATEKDFLEAVNK	GlyGly (K)	PSMC2	P35998;P35998-2	26S protease regulatory subunit 7	0.87		#DIV/0!	#DIV/0!	2	1718.92	By matching	By MS/MS	By matching	By matching	4	0.00029084		1			83.811	83.857	27459	030317_Q_jrc_GGIP_M6132_Elution_R
IGGKSPDTNYLFMGDYVDR	GlyGly (K)	PPP2CA;PPP2CB	P67775;P67775-2;P62714;E7ESG8;E5RHC1;E5RFI3;E5RHP4	Serine/threonine-protein phosphatase 2A catalytic subunit alpha isoform;Serine/threonine-protein phosphatase 2A catalytic subunit beta isoform;Serine/threonine-protein phosphatase	0.87		#DIV/0!	#DIV/0!	1	2261.04	By matching	By MS/MS	By matching	By matching	3	0.00045062		1			161.92	162.27	58720	030317_Q_jrc_GGIP_M6132_Elution_R
YLTTYQKDEEK	GlyGly (K)	MOAP1	Q96BY2	Modulator of apoptosis 1	0.87		#DIV/0!	#DIV/0!	1	1530.72	By matching	By MS/MS	By matching	By matching	3	0.0003256		1			27.206	26.752	7606	030317_Q_jrc_GGIP_M6132_Elution_R
HAHKFCNTEDEETMYLR	GlyGly (K)	CXorf56	Q9H5V9-2;Q9H5V9-3;Q9H5V9	UPF0428 protein CXorf56	0.87		#DIV/0!	#DIV/0!	1	2294.97	By matching	By MS/MS	By matching	By matching	4	0.00056767		1			65.203	65.249	20517	030317_Q_jrc_GGIP_M6132_Elution_R
YSKEEEMDDMDR	GlyGly (K)	TM9SF3	Q9HD45;Q5TB53	Transmembrane 9 superfamily member 3	0.87		#DIV/0!	#DIV/0!	1	1660.63	By matching	By MS/MS	By matching	By matching	3	0.00043295		1			48.555	48.401	14788	030317_Q_jrc_GGIP_M6132_Elution_R
FFSDCKIQNGAQGIR	GlyGly (K)	HNRNPH1	G8JLB6;P31943;E9PCY7;D6RBM0;D6RIT2;E7EN40;D6RAM1;D6R9T0;D6RFM3;D6RIU0;D6RDU3;D6RJ04;D6RIH9;D6RF17;D6RDL0;E7EQJ0	Heterogeneous nuclear ribonucleoprotein H;Heterogeneous nuclear ribonucleoprotein H, N-terminally processed	0.87	1.05	0.19799	0	1	1854.87	By MS/MS	By MS/MS	By MS/MS	By MS/MS	3	2.52e-06	1	1	1	1	112.45	107.09	40677	033016_Q_jrc_GlyGlyIP
TPKEKEEFAVPENSSVQQFK	GlyGly (K)	UBQLN1;UBQLN2	Q9UMX0-2;Q9UMX0;Q9UMX0-4;Q9UHD9	Ubiquilin-1;Ubiquilin-2	0.87	1.005	0.0282843	0.0777817	2	2435.2	By MS/MS	By MS/MS	By MS/MS	By MS/MS	3;4	1.29e-19	2	1	2	1	86.876	80.414	31463	033016_Q_jrc_GlyGlyIP
ASGAGGVGGGGGGKIR	Acetyl (Protein N-term);GlyGly (K)	NUP153	P49790;P49790-3;P49790-2	Nuclear pore complex protein Nup153	0.87	0.935	#DIV/0!	0.148492	1	1412.71	By matching	By MS/MS	By MS/MS	By MS/MS	2	2.26e-26		1	1	1	41.116	31.464	14008	033016_Q_jrc_GlyGlyIP
SLVSKGTLVQTK	GlyGly (K)	HIST1H1E;HIST1H1A;HIST1H1B;HIST1H1C;HIST1H1D	P10412;Q02539;P16401;P16403;P16402	Histone H1.4;Histone H1.1;Histone H1.5;Histone H1.2;Histone H1.3	0.87	0.88	0.212132	0.141421	1	1373.79	By MS/MS	By MS/MS	By MS/MS	By MS/MS	2;3	7.74e-06	2	1	2	2	57.795	49.144	20610	033016_Q_jrc_GlyGlyIP
LQQLFKGSQFAIR	GlyGly (K)	TOMM7	A0A087WZY2;A6NIV2;Q9P0U1	Mitochondrial import receptor subunit TOM7 homolog	0.87	0.86	0.127279	#DIV/0!	1	1648.9	By MS/MS	By MS/MS	By MS/MS	By matching	3	9.91e-10	1	1	1		120.72	117.2	44211	033016_Q_jrc_GlyGlyIP
YGSDIVPFSKVDEEQMK	GlyGly (K)	XRCC5	P13010	X-ray repair cross-complementing protein 5	0.87	0.85	0.240416	#DIV/0!	1	2084.97	By MS/MS	By MS/MS	By MS/MS	By matching	3	5.48e-05	1	1	1		138.25	135.8	48179	030317_Q_jrc_GGIP_M6132_Elution_R
AEVEETLKR	Acetyl (Protein N-term);GlyGly (K)	DYNLRB1;DYNLRB2	Q9NP97;H3BNG9;H3BPA0;Q7Z4M1;Q9NP97-2;Q8TF09	Dynein light chain roadblock-type 1;Dynein light chain roadblock-type 2	0.87	0.845	0.113137	0.190919	1	1229.63	By MS/MS	By MS/MS	By MS/MS	By MS/MS	2	0.00014919	1	1	1	1	93.285	87.047	28830	030317_Q_jrc_GGIP_M6132_Elution_R
NAMGSLASQATKDGKK	GlyGly (K)	PSMD4	Q5VWC4;P55036;H0Y561;H0Y3Y9	26S proteasome non-ATPase regulatory subunit 4	0.87	0.75	0.0282843	0.141421	2	1719.86	By MS/MS	By MS/MS	By MS/MS	By MS/MS	3;4	4.4e-14	1	1	2	1	31.578	23.163	11188	033016_Q_jrc_GlyGlyIP
KASGPPVSELITK	GlyGly (K)	HIST1H1E;HIST1H1C;HIST1H1D	P10412;P16403;P16402	Histone H1.4;Histone H1.2;Histone H1.3	0.87	0.74	0.169706	#DIV/0!	1	1439.8	By MS/MS	By MS/MS	By matching	By MS/MS	3	0.00017268	1	1		1	67.574	62.695	19661	030317_Q_jrc_GGIP_M6132_Elution_F
ENIQKSLAGSSGPGASSGTSGDHGELVVR	GlyGly (K)	EEF1D	E9PK01;A0A087X1X7;E9PRY8;P29692;P29692-2;E9PMW7;E9PIZ1;E9PPR1;E9PL12;E9PQ49;E9PI39;H0YCK7	Elongation factor 1-delta	0.87	0.65	#DIV/0!	#DIV/0!	1	2910.41	By matching	By MS/MS	By MS/MS	By matching	4	8.46e-18		1	1		89.11	82.723	27056	030317_Q_jrc_GGIP_M6132_Elution_R
NGIHDLDNISFPKQGS	GlyGly (K)	PSMB2	P49721;A0A087WVV1	Proteasome subunit beta type-2	0.865		0.162635	#DIV/0!	1	1854.89	By MS/MS	By MS/MS	By matching	By matching	3	5.34e-05	1	1			129.49	129.61	45428	030317_Q_jrc_GGIP_M6132_Elution_F
IPLNTEQKALK	GlyGly (K)	NUP85	Q9BW27-3;Q9BW27;J3KT10;J3QL54;Q9BW27-2;F5H0W7;J3QLH0;J3QLD4	Nuclear pore complex protein Nup85	0.865		0.0919239	#DIV/0!	1	1367.78	By MS/MS	By MS/MS	By matching	By matching	3	0.0001586	1	1			43.279	43.152	13089	030317_Q_jrc_GGIP_M6132_Elution_R
YEAANWKYK	GlyGly (K)	PSMA6	G3V295;G3V5Z7;P60900;G3V3I1;P60900-2;P60900-3	Proteasome subunit alpha type;Proteasome subunit alpha type-6	0.865	1.14	0.0494975	0.353553	1	1285.61	By MS/MS	By MS/MS	By MS/MS	By MS/MS	2;3	0.00012319	2	3	2	2	46.401	39.515	17500	033016_Q_jrc_GlyGlyIP
DMLLANPHELSLLKER	GlyGly (K)	DDI2	Q5TDH0;Q5TDH0-3;Q5TDH0-2;H0YII4;H0YI90	Protein DDI1 homolog 2	0.865	0.81	0.0777817	#DIV/0!	1	1992.05	By MS/MS	By MS/MS	By MS/MS	By matching	4	2.64e-05	1	1	1		155.47	153.52	54672	030317_Q_jrc_GGIP_M6132_Elution_F
KALAAAGYDVEK	GlyGly (K)	HIST1H1E;HIST1H1A;HIST1H1T;HIST1H1C;HIST1H1D	P10412;Q02539;P22492;P16403;P16402	Histone H1.4;Histone H1.1;Histone H1t;Histone H1.2;Histone H1.3	0.865	0.79	0.26163	0.0989949	1	1348.7	By MS/MS	By MS/MS	By MS/MS	By MS/MS	2;3	4.47e-05	2	2	2	1	45.92	39.344	17151	033016_Q_jrc_GlyGlyIP
KLFGQESGPSAEK	GlyGly (K)	FUNDC2	Q9BWH2;H7C0K8	FUN14 domain-containing protein 2	0.86		0.0848528	#DIV/0!	1	1490.74	By matching	By MS/MS	By matching	By matching	3	0.0015663	1	1			32.568	32.391	9512	030317_Q_jrc_GGIP_M6132_Elution_R
YQNYIMEGVKATIK	GlyGly (K)	RNF114	A0A096LP02;A0A096LNV3;Q9Y508-2;Q9Y508	E3 ubiquitin-protein ligase RNF114	0.86	0.95	0.0989949	#DIV/0!	1	1770.9	By MS/MS	By MS/MS	By MS/MS	By matching	3	7.72e-05	1	1	1		131.26	128.27	44902	030317_Q_jrc_GGIP_M6132_Elution_F
GKPTGEVEEMTEKPEMTAEEK	GlyGly (K)	CCDC104	B5MCA1;Q96G28;Q96G28-2	Coiled-coil domain-containing protein 104	0.86		#DIV/0!	#DIV/0!	2	2463.11	By matching	By MS/MS	By matching	By matching	4	3.55e-05		1			68.799	68.845	21852	030317_Q_jrc_GGIP_M6132_Elution_R
MDTLAHVLYYPQKPLVTTR	GlyGly (K)	POLR2B	C9J4M6;C9J2Y9;P30876	DNA-directed RNA polymerase;DNA-directed RNA polymerase II subunit RPB2	0.86		#DIV/0!	#DIV/0!	1	2359.24	By matching	By MS/MS	By matching	By matching	4	0.00010421		1			147.49	147.84	52935	030317_Q_jrc_GGIP_M6132_Elution_R
EYCELCKHR	GlyGly (K)	2017-03-06	D6RHY7;O60337-5;O60337	E3 ubiquitin-protein ligase MARCH6	0.86		#DIV/0!	#DIV/0!	1	1409.57	By matching	By MS/MS	By matching	By matching	3	0.0015212		1			29.881	29.426	8555	030317_Q_jrc_GGIP_M6132_Elution_R
VLEEEENKPNPVTQR	GlyGly (K)	HMGCR	P04035-2;P04035;P04035-3	3-hydroxy-3-methylglutaryl-coenzyme A reductase	0.86		#DIV/0!	#DIV/0!	1	1894.94	By matching	By MS/MS	By matching	By matching	3	8.31e-05		1			55.556	55.502	17287	030317_Q_jrc_GGIP_M6132_Elution_R
VSAKNALESYAFNMK	GlyGly (K)	HSPA1A	P0DMV9;P0DMV8;A0A0G2JIW1;P0DMV8-2;V9GZ37		0.86		#DIV/0!	#DIV/0!	1	1785.87	By matching	By MS/MS	By matching	By matching	3	5.77e-05		1			123.32	123.57	43102	030317_Q_jrc_GGIP_M6132_Elution_R
LGHVVMGNNAVSPYQQVIEKTK	GlyGly (K)	EIF3E	P60228;E5RGA2;H0YAW4	Eukaryotic translation initiation factor 3 subunit E	0.86		#DIV/0!	#DIV/0!	1	2525.31	By matching	By MS/MS	By matching	By matching	4	8.79e-07		1			104.09	104.24	35557	030317_Q_jrc_GGIP_M6132_Elution_R
TKYFFFDDGNGLK	GlyGly (K)	SPCS3	P61009	Signal peptidase complex subunit 3	0.86		#DIV/0!	#DIV/0!	1	1664.78	By MS/MS	By matching	By matching	By matching	3	0.00039485	1				150.96	150.96	53543	030317_Q_jrc_GGIP_M6132_Elution_F
ETKAADPPAENSSAPEAEQGGAE	GlyGly (K)	YBX1	P67809;A0A087X1S2;H0Y449	Nuclease-sensitive element-binding protein 1	0.86		#DIV/0!	#DIV/0!	1	2369.03	By matching	By MS/MS	By matching	By matching	3	6.73e-07		1			49.455	49.301	15181	030317_Q_jrc_GGIP_M6132_Elution_R
QEIEEFQKLQR	GlyGly (K)	ZUFSP	Q96AP4	Zinc finger with UFM1-specific peptidase domain protein	0.86		0.183848	#DIV/0!	1	1560.79	By MS/MS	By MS/MS	By matching	By matching	3	0.00028582	1	1			78.46	78.483	25509	030317_Q_jrc_GGIP_M6132_Elution_F
EINNAHAILTDATKR	GlyGly (K)	DNAJC5	Q9H3Z4-2;Q9H3Z4	DnaJ homolog subfamily C member 5	0.86		#DIV/0!	#DIV/0!	1	1779.92	By MS/MS	By matching	By MS/MS	By matching	3	0.00096219	1		1		56.881	56.881	17683	030317_Q_jrc_GGIP_M6132_Elution_F
DNIQGITKPAIR	GlyGly (K)	HIST1H4A	P62805	Histone H4	0.86	1.445	0.113137	0.190919	1	1438.79	By MS/MS	By MS/MS	By MS/MS	By MS/MS	2;3	8.62e-05	2	2	2	1	83.913	78.338	25515	030317_Q_jrc_GGIP_M6132_Elution_F
SFICNYKEHWFTVR	GlyGly (K)	ATXN3	G3V3T6;G3V328;C9JQV6;G3V3R7;P54252-3;P54252-4;P54252-2;P54252;S4R399;A0A087WXY4;D3VVH9;A0A087X1A8;F5H211;G3V3T0;G3V4F5;G3V4F4;G3V5H3	Ataxin-3	0.86	0.98	0.0282843	#DIV/0!	1	2000.92	By MS/MS	By MS/MS	By MS/MS	By matching	3;4	5.45e-05	1	1	4		162.9	159.29	58134	033016_Q_jrc_GlyGlyIP
SNYNLPMHKMINTDLSR	GlyGly (K)	RPL4	P36578;H3BM89	60S ribosomal protein L4	0.86	0.9	0.0565685	#DIV/0!	1	2147.03	By MS/MS	By MS/MS	By MS/MS	By matching	3;4	4.78e-10	1	2	1		107.76	105.01	35660	030317_Q_jrc_GGIP_M6132_Elution_R
IAAYKSILQER	GlyGly (K)	XRCC5	P13010	X-ray repair cross-complementing protein 5	0.86	0.89	0.127279	#DIV/0!	1	1404.77	By MS/MS	By MS/MS	By MS/MS	By matching	3	0.00014885	1	1	1		81.175	76.851	30078	033016_Q_jrc_GlyGlyIP
IGADEEIDDFKGR	GlyGly (K)	PPIL4	Q8WUA2	Peptidyl-prolyl cis-trans isomerase-like 4	0.86	0.86	#DIV/0!	#DIV/0!	1	1577.73	By MS/MS	By matching	By MS/MS	By MS/MS	3	9.61e-05	1		1	1	102.57	96.408	37036	033016_Q_jrc_GlyGlyIP
AVAVVVDPIQSVKGK	GlyGly (K)	PSMD14	O00487	26S proteasome non-ATPase regulatory subunit 14	0.86	0.85	0.141421	0.339411	1	1622.94	By MS/MS	By MS/MS	By MS/MS	By MS/MS	3	5.05e-05	1	1	2	1	112.92	107.56	40458	033016_Q_jrc_GlyGlyIP
VLTVINQTQKENLR	GlyGly (K)	RPL35	F2Z388;P42766	60S ribosomal protein L35	0.86	0.78	0.169706	0.212132	1	1768.98	By MS/MS	By MS/MS	By MS/MS	By MS/MS	2;3	3.56e-16	1	2	1	1	76.68	69.766	27500	033016_Q_jrc_GlyGlyIP
EALPDGVNISKEAR	GlyGly (K)	POLE3	Q9NRF9	DNA polymerase epsilon subunit 3	0.86	0.71	#DIV/0!	0.0424264	1	1611.82	By MS/MS	By matching	By MS/MS	By MS/MS	3	0.00010381	1		1	1	91.746	83.181	29867	040816_Q_jrc_SILAC_GG_IP2
LEQTQKSKPVFSESLSD	GlyGly (K)	TIMM8A	O60220	Mitochondrial import inner membrane translocase subunit Tim8 A	0.86	1.32	0.39598	#DIV/0!	2	2036.01	By matching	By matching	By MS/MS	By matching	3	7.08e-05	1	1	1		80.853	76.462	29956	033016_Q_jrc_GlyGlyIP
RKELEQVCNPIISGLYQGAGGPGPGGFGAQGPK	GlyGly (K)	HSPA1A	P0DMV9;P0DMV8;A0A0G2JIW1;P0DMV8-2;V9GZ37		0.855		0.0212132	#DIV/0!	2	3453.71	By MS/MS	By MS/MS	By matching	By matching	4	1.15e-35	1	1			177	177.22	64831	030317_Q_jrc_GGIP_M6132_Elution_R
ELDTIEVFPTKSAR	GlyGly (K)	ABHD17A	K7EQ25;Q96GS6-4;Q96GS6-3;Q96GS6;Q96GS6-2	Alpha/beta hydrolase domain-containing protein 17A	0.855	1.02	0.148492	0.0141421	1	1718.88	By MS/MS	By MS/MS	By MS/MS	By MS/MS	3	6.39e-05	1	1	1	1	129.94	125.63	46734	033016_Q_jrc_GlyGlyIP
LKYALTGDEVK	GlyGly (K)	RPS4X;RPS4Y1;RPS4Y2	P62701;C9JEH7;P22090;Q8TD47	40S ribosomal protein S4, X isoform;40S ribosomal protein S4, Y isoform 1;40S ribosomal protein S4, Y isoform 2	0.855	1.01	0.0919239	#DIV/0!	1	1349.72	By MS/MS	By MS/MS	By MS/MS	By matching	2;3	0.00010613	2	2	2		66.181	61.456	19231	030317_Q_jrc_GGIP_M6132_Elution_F
AFKDTGKTPVEPEVAIHR	Acetyl (Protein N-term);2 GlyGly (K)	RPS20	P60866;P60866-2;E5RIP1;E5RJX2	40S ribosomal protein S20	0.855	0.985	0.0353553	0.0919239	2	2264.15	By MS/MS	By MS/MS	By MS/MS	By MS/MS	2;3;4;5	2.83e-09	1	3	5	3	104.19	95.505	36359	033016_Q_jrc_GlyGlyIP
DAFPVAGQKLIYAGK	GlyGly (K)	RAD23B;RAD23A	P54727;Q5W0S4;Q5W0S5;P54725-2;P54725-3;P54725;K7ENJ0;K7ELW1	UV excision repair protein RAD23 homolog B;UV excision repair protein RAD23 homolog A	0.855	0.98	0.26163	0.0282843	1	1690.9	By MS/MS	By MS/MS	By MS/MS	By MS/MS	2;3	1.99e-05	1	2	2	1	141.02	137.64	50552	033016_Q_jrc_GlyGlyIP
KAEAGAGSATEFQFR	GlyGly (K)	RPS10;RPS10P5	P46783;Q9NQ39	40S ribosomal protein S10;Putative 40S ribosomal protein S10-like	0.855	0.94	0.106066	0.127279	1	1682.8	By MS/MS	By MS/MS	By MS/MS	By MS/MS	2;3	1.88e-30	1	2	2	1	72.527	63.991	25843	033016_Q_jrc_GlyGlyIP
TFIAIKPDGVQR	GlyGly (K)	NME1;NME1-NME2;NME2	P15531;P15531-2;E7ERL0;E5RHP0;C9K028;Q32Q12;P22392-2;J3KPD9;P22392;F6XY72	Nucleoside diphosphate kinase A;Nucleoside diphosphate kinase;Nucleoside diphosphate kinase B	0.855	0.835	0.0212132	0.13435	1	1457.8	By MS/MS	By MS/MS	By MS/MS	By MS/MS	2;3	5.21e-07	2	2	2	2	93.925	87.763	33904	033016_Q_jrc_GlyGlyIP
VLYTCFQSIQAQKSSEYER	GlyGly (K)	BRCC3	A0A087WZR3;P46736-2;P46736-3	Lys-63-specific deubiquitinase BRCC36	0.855	0.79	0.0636396	0.127279	1	2451.14	By MS/MS	By MS/MS	By MS/MS	By MS/MS	3	2.52e-16	1	1	1	1	139.56	136.26	50181	033016_Q_jrc_GlyGlyIP
MVQEAEKYKAEDEVQR	GlyGly (K)	HSPA1A	P0DMV9;P0DMV8;A0A0G2JIW1;P0DMV8-2;V9GZ37		0.855	0.66	0.00707107	0.0848528	2	2065.97	By MS/MS	By MS/MS	By MS/MS	By MS/MS	3;4	3.72e-19	2	3	2	2	48.025	41.117	12407	030317_Q_jrc_GGIP_M6132_Elution_R
QEKMATVWDEAEQDGIGEEVLK	GlyGly (K)	PSMC3	P17980;E9PM69	26S protease regulatory subunit 6A	0.85		0.0848528	#DIV/0!	1	2618.22	By MS/MS	By MS/MS	By matching	By matching	3	4.89e-16	1	1			183.75	183.97	66213	030317_Q_jrc_GGIP_M6132_Elution_F
NGGKNFPAIFR	GlyGly (K)	METTL1	Q9UBP6;H0YIH0	tRNA (guanine-N(7)-)-methyltransferase	0.85	1.395	0.268701	0.26163	1	1333.69	By MS/MS	By matching	By MS/MS	By MS/MS	2;3	0.00010759	1	1	2	1	91.835	84.141	30524	040816_Q_jrc_SILAC_GG_IP2
ATIKDASLQPR	GlyGly (K)	RNF114	A0A096LP02;A0A096LNV3;Q9Y508-2;Q9Y508	E3 ubiquitin-protein ligase RNF114	0.85	0.86	0.0707107	0.0848528	1	1312.71	By MS/MS	By MS/MS	By MS/MS	By MS/MS	2;3	2.25e-09	2	2	2	2	43.702	36.037	10732	030317_Q_jrc_GGIP_M6132_Elution_F
DKVYEQLAK	GlyGly (K)	UXT	A0A0C4DFR8;Q9UBK9;S4R2Z4	Protein UXT	0.85		0.452548	#DIV/0!	1	1206.62	By matching	By MS/MS	By matching	By matching	3	0.0020203	1	1			45.215	45.138	13734	030317_Q_jrc_GGIP_M6132_Elution_R
NAICVNCIKK	GlyGly (K)	FBXO11	B5MCV6;E7EP88;Q86XK2-6;Q86XK2;Q86XK2-5	F-box only protein 11	0.85		#DIV/0!	#DIV/0!	1	1334.63	By matching	By MS/MS	By matching	By matching	2	0.0017211		1			67.801	67.847	21432	030317_Q_jrc_GGIP_M6132_Elution_R
LKEVLEYNAIGGK	GlyGly (K)	FDPS	P14324-2;P14324;A0A087X1D8;A0A087WVN4	Farnesyl pyrophosphate synthase	0.85		#DIV/0!	#DIV/0!	1	1546.84	By matching	By MS/MS	By matching	By matching	3	0.0019405		1			95.091	95.237	31774	030317_Q_jrc_GGIP_M6132_Elution_R
VLSVCPSNKPAIVEAGGMQALGK	GlyGly (K)	JUP	P14923	Junction plakoglobin	0.85		#DIV/0!	#DIV/0!	1	2440.25	By matching	By MS/MS	By matching	By matching	3	0.00026738		1			157.05	157.4	56800	030317_Q_jrc_GGIP_M6132_Elution_R
SESVPPVTDWAWYKITDSEDK	GlyGly (K)	BSG	P35613-2;P35613;A0A087WUV8;P35613-3;P35613-4;A0A087X2B5;I3L192;R4GMX5	Basigin	0.85		#DIV/0!	#DIV/0!	1	2566.19	By matching	By MS/MS	By matching	By matching	3	0.00032378		1			201.61	201.46	75334	030317_Q_jrc_GGIP_M6132_Elution_R
FLAEEGFYKFHNWFDDR	GlyGly (K)	STT3A	P46977;A0A0C4DH80;E9PN73;E9PI32	Dolichyl-diphosphooligosaccharide--protein glycosyltransferase subunit STT3A	0.85		#DIV/0!	#DIV/0!	1	2334.05	By MS/MS	By matching	By matching	By matching	4	0.00040174	1				199.83	199.83	72286	030317_Q_jrc_GGIP_M6132_Elution_F
VQSGNINAAKTIADIIR	GlyGly (K)	CCT3	P49368;E9PRC8;Q5SZX6;Q5SZX9;E9PM09	T-complex protein 1 subunit gamma	0.85		#DIV/0!	#DIV/0!	1	1897.04	By matching	By MS/MS	By matching	By matching	3	4.12e-05		1	1		145.05	141.37	50312	030317_Q_jrc_GGIP_M6132_Elution_R
EDGNEEDKENQGDETQGQQPPQR	GlyGly (K)	YBX1	P67809;A0A087X1S2;H0Y449	Nuclease-sensitive element-binding protein 1	0.85		#DIV/0!	#DIV/0!	1	2741.14	By matching	By MS/MS	By matching	By matching	3	7.28e-06		1			24.03	23.476	6583	030317_Q_jrc_GGIP_M6132_Elution_R
ISNQMKQSMEEFR	GlyGly (K)	INTS7	Q9NVH2-3;Q9NVH2-2;Q9NVH2;Q9NVH2-4	Integrator complex subunit 7	0.85		#DIV/0!	#DIV/0!	1	1740.79	By matching	By MS/MS	By matching	By matching	3	0.011183		1			72.892	72.938	23371	030317_Q_jrc_GGIP_M6132_Elution_R
YPMPQNLMWQKDR	GlyGly (K)	KLHL11	Q9NVR0	Kelch-like protein 11	0.85		#DIV/0!	#DIV/0!	1	1819.85	By MS/MS	By matching	By matching	By matching	3	0.00026619	1				124.09	124.09	43347	030317_Q_jrc_GGIP_M6132_Elution_F
FVGQMMEIKR	GlyGly (K)	BEX4	Q9NWD9	Protein BEX4	0.85		#DIV/0!	#DIV/0!	1	1351.67	By matching	By MS/MS	By matching	By matching	3	0.0012535		1			80.017	80.063	25978	030317_Q_jrc_GGIP_M6132_Elution_R
SETAPAAPAAPAPAEKTPVKK	Acetyl (Protein N-term);GlyGly (K)	HIST1H1E	P10412	Histone H1.4	0.85	1.45	0.127279	#DIV/0!	2	2187.15	By MS/MS	By MS/MS	By MS/MS	By matching	3	6.18e-05	1	1	1		67.07	62.312	24686	033016_Q_jrc_GlyGlyIP
ALDTMNFDVIKGKPVR	GlyGly (K)	PABPC1	P11940;E7EQV3;A0A087WTT1;P11940-2;E7ERJ7;E5RGH3;E5RH24;E5RJB9	Polyadenylate-binding protein 1	0.85	1.19	#DIV/0!	#DIV/0!	2	1917.01	By matching	By MS/MS	By MS/MS	By matching	3;4	4.96e-10		1	3		122.6	114.55	43216	033016_Q_jrc_GlyGlyIP
TKAEATIPLVPGRDEDFVGR	GlyGly (K)	NDFIP1	Q9BT67	NEDD4 family-interacting protein 1	0.85	1.1	0.0424264	#DIV/0!	2	2284.18	By MS/MS	By MS/MS	By MS/MS	By matching	3;4	1.5e-05	1	2	1		121.86	119.61	41529	030317_Q_jrc_GGIP_M6132_Elution_R
LIKNNASTDYDLSDK	GlyGly (K)	RPL3	P39023;G5E9G0;B5MCW2	60S ribosomal protein L3	0.85	1.01	#DIV/0!	#DIV/0!	1	1809.87	By matching	By MS/MS	By MS/MS	By matching	3	0.00018304		1	1		67.557	60.42	24563	033016_Q_jrc_GlyGlyIP
DLAGSIIGKGGQR	GlyGly (K)	HNRNPK	P61978-3;P61978;P61978-2;S4R359	Heterogeneous nuclear ribonucleoprotein K	0.85	0.935	0.0424264	0.0494975	1	1384.74	By MS/MS	By MS/MS	By MS/MS	By MS/MS	2;3	2.74e-22	1	2	2	2	96.807	89.851	34705	033016_Q_jrc_GlyGlyIP
RYQKSTELLIR	GlyGly (K)	H3F3B;H3F3A;HIST2H3A;HIST3H3;HIST1H3A;HIST2H3PS2;H3F3C	K7EMV3;B4DEB1;K7EK07;K7ES00;Q71DI3;Q16695;P84243;P68431;K7EP01;Q5TEC6;Q6NXT2	Histone H3;Histone H3.2;Histone H3.1t;Histone H3.3;Histone H3.1;Histone H3.3C	0.85	0.92	#DIV/0!	#DIV/0!	2	1519.85	By matching	By MS/MS	By MS/MS	By matching	3	0.00020077		1	1		43.338	35.8	16280	033016_Q_jrc_GlyGlyIP
NIIHGSDSVKSAEK	GlyGly (K)	NME1-NME2;NME2;NME2P1	Q32Q12;P22392-2;P22392;O60361	Nucleoside diphosphate kinase;Nucleoside diphosphate kinase B;Putative nucleoside diphosphate kinase	0.85	0.91	#DIV/0!	#DIV/0!	1	1597.81	By matching	By MS/MS	By MS/MS	By matching	3	6.24e-06		1	1		20.656	14.871	7945	033016_Q_jrc_GlyGlyIP
LFPDTPLALDANKK	GlyGly (K)	ILF3	Q12906;Q12906-7;Q12906-5;Q12906-4;Q12906-2;Q12906-6;Q12906-3	Interleukin enhancer-binding factor 3	0.85	0.72	#DIV/0!	#DIV/0!	1	1655.89	By matching	By matching	By MS/MS	By matching	3	0.00031324	1		1		139.27	135.42	49945	033016_Q_jrc_GlyGlyIP
ASNPDKVASTAFAENR	GlyGly (K)	USP1	O94782	Ubiquitin carboxyl-terminal hydrolase 1	0.85	0.63	#DIV/0!	#DIV/0!	1	1790.85	By matching	By MS/MS	By MS/MS	By matching	3	4e-05		1	1		64.66	57.473	17851	030317_Q_jrc_GGIP_M6132_Elution_R
SKGPAVGIDLGTTYSCVGVFQHGK	Acetyl (Protein N-term);GlyGly (K)	HSPA8	P11142;E9PKE3;P11142-2;E9PNE6;E9PLF4;E9PQQ4;E9PQK7;E9PK54;E9PPY6;E9PI65;E9PN25	Heat shock cognate 71 kDa protein	0.845		0.00707107	#DIV/0!	1	2634.27	By MS/MS	By MS/MS	By matching	By matching	3	2.75e-31	1	1			188.82	189.04	68074	030317_Q_jrc_GGIP_M6132_Elution_F
VLATVTKPVGGDK	GlyGly (K)	RPL6	Q02878;F8VZ45;U3KQR5;F8VZA3;F8VWR1;F8VU16	60S ribosomal protein L6	0.845		0.190919	#DIV/0!	1	1397.79	By MS/MS	By MS/MS	By matching	By matching	2;3	9.98e-05	2	2			43.27	43.101	13046	030317_Q_jrc_GGIP_M6132_Elution_F
ITFVSKDINR	GlyGly (K)	BTN2A2	Q8WVV5;C9IY66;Q8WVV5-2;Q8WVV5-3	Butyrophilin subfamily 2 member A2	0.845		0.120208	#DIV/0!	1	1305.7	By MS/MS	By MS/MS	By matching	By matching	3	9.92e-05	1	1			66.986	67.009	21200	030317_Q_jrc_GGIP_M6132_Elution_R
KLLTYEFVK	GlyGly (K)	MAGED1	Q9Y5V3;Q9Y5V3-2	Melanoma-associated antigen D1	0.845		0.0212132	#DIV/0!	1	1253.7	By MS/MS	By MS/MS	By matching	By matching	2;3	0.00028892	2	2			93.063	93.136	30813	030317_Q_jrc_GGIP_M6132_Elution_R
AKIDNYIPIF	GlyGly (K)	ATP6V0D1	J3QL14;R4GN72;F5GYQ1;P61421	V-type proton ATPase subunit d 1	0.845	0.785	0.0353553	0.106066	1	1306.69	By MS/MS	By MS/MS	By MS/MS	By MS/MS	2	0.00030115	1	1	4	1	195.25	195.61	69197	033016_Q_jrc_GlyGlyIP
FIAEVQKR	GlyGly (K)	MAGED1	Q9Y5V3;Q9Y5V3-2	Melanoma-associated antigen D1	0.845	0.77	0.0777817	0.226274	1	1103.61	By MS/MS	By MS/MS	By MS/MS	By MS/MS	2	0.001864	1	1	1	1	35.811	28.648	8381	030317_Q_jrc_GGIP_M6132_Elution_R
GFVQIWDAAAGKK	GlyGly (K)	FZR1	K7EQT1;Q9UM11-3;Q9UM11-2;Q9UM11	Fizzy-related protein homolog	0.84		0.240416	#DIV/0!	1	1503.78	By MS/MS	By MS/MS	By matching	By matching	3	0.00017943	1	1			128.74	128.86	45202	030317_Q_jrc_GGIP_M6132_Elution_F
IYHPNVDKLGR	GlyGly (K)	UBE2N	P61088;F8VQQ8;F8VSD4;F8VV71	Ubiquitin-conjugating enzyme E2 N	0.84		0.0707107	#DIV/0!	1	1424.75	By MS/MS	By MS/MS	By MS/MS	By matching	2;3	0.00010621	1	1	1		42.937	42.81	12940	030317_Q_jrc_GGIP_M6132_Elution_F
GGAAVDPDSGLEHSAHVLEKGGK	GlyGly (K)	PARP1	P09874	Poly [ADP-ribose] polymerase 1	0.84	1.015	0.0989949	0.0777817	1	2344.14	By MS/MS	By MS/MS	By MS/MS	By MS/MS	4;5	1.41e-16	2	1	2	1	81.122	74.51	29287	033016_Q_jrc_GlyGlyIP
YVPYVGDSKR	GlyGly (K)	ISYNA1;PFKM	Q9NPH2-2;Q9NPH2-3;Q9NPH2;J3QS51	Inositol-3-phosphate synthase 1	0.84	0.68	0.0989949	#DIV/0!	1	1296.65	By MS/MS	By MS/MS	By matching	By MS/MS	2;3	3.15e-06	2	1		1	45.131	41.147	12516	030317_Q_jrc_GGIP_M6132_Elution_R
FLEVIKPFCVILPEIQKPER	GlyGly (K)	SEC61A1	B4DR61;P61619	Protein transport protein Sec61 subunit alpha isoform 1	0.84		0.19799	#DIV/0!	2	2569.4	By MS/MS	By MS/MS	By matching	By matching	4	3.03e-06	1	1			203.57	203.49	74079	030317_Q_jrc_GGIP_M6132_Elution_F
KTTHFVEGGDAGNREDQINR	GlyGly (K)	RPL7	P18124;A8MUD9	60S ribosomal protein L7	0.84		#DIV/0!	#DIV/0!	2	2357.11	By matching	By MS/MS	By matching	By matching	4	0.00010627		1			22.104	21.55	5863	030317_Q_jrc_GGIP_M6132_Elution_R
AVKSSEHINEGETAMLVCK	GlyGly (K)	BSG	P35613-2;P35613;A0A087WUV8;P35613-3;P35613-4;A0A087X2B5;I3L192;R4GMX5;R4GN83	Basigin	0.84		#DIV/0!	#DIV/0!	1	2217.04	By matching	By MS/MS	By matching	By matching	3	0.00028865		1			66.857	66.903	21118	030317_Q_jrc_GGIP_M6132_Elution_R
SQMLAMNIEKK	GlyGly (K)	EIF3E	P60228;E5RGA2;H0YAW4	Eukaryotic translation initiation factor 3 subunit E	0.84		#DIV/0!	#DIV/0!	1	1405.71	By matching	By MS/MS	By matching	By matching	3	0.0010319		1			65.281	65.327	20542	030317_Q_jrc_GGIP_M6132_Elution_R
GIVKDIIHDPGR	GlyGly (K)	RPL8	P62917;E9PKZ0;G3V1A1;E9PKU4	60S ribosomal protein L8	0.84		#DIV/0!	#DIV/0!	1	1432.78	By matching	By MS/MS	By matching	By matching	3	0.00085428		1			70.266	70.312	22491	030317_Q_jrc_GGIP_M6132_Elution_R
LEPLLQKLVQR	GlyGly (K)	MOAP1	Q96BY2	Modulator of apoptosis 1	0.84		0.183848	#DIV/0!	1	1449.87	By MS/MS	By MS/MS	By matching	By matching	3	0.00014855	1	1			142.87	143.05	50545	030317_Q_jrc_GGIP_M6132_Elution_F
DYTKVPIKR	GlyGly (K)	MAGED1	Q9Y5V3;Q9Y5V3-2	Melanoma-associated antigen D1	0.84		#DIV/0!	#DIV/0!	2	1232.69	By MS/MS	By matching	By matching	By matching	3	0.0012974	1				26.131	26.131	7268	030317_Q_jrc_GGIP_M6132_Elution_F
VQWYPEGVKQHVK	GlyGly (K)	UBE2O	Q9C0C9	E2/E3 hybrid ubiquitin-protein ligase UBE2O	0.84	1.1	#DIV/0!	#DIV/0!	1	1710.88	By matching	By MS/MS	By MS/MS	By matching	3;4	0.00010684		1	2		66.018	58.881	24085	033016_Q_jrc_GlyGlyIP
TGDVEDSTVLKSLHLPK	GlyGly (K)	FAF1	Q9UNN5;B1ANM7;Q9UNN5-2	FAS-associated factor 1	0.84	0.945	0	0.0212132	1	1952.02	By matching	By MS/MS	By MS/MS	By MS/MS	3;4	5.59e-10	1	1	2	1	134.44	129.29	47965	033016_Q_jrc_GlyGlyIP
QDLPNAMNAAEITDKLGLHSLR	GlyGly (K)	ARF3;ARF1	P61204;P61204-2;P84077;H0YGG7	ADP-ribosylation factor 3;ADP-ribosylation factor 1	0.84	0.92	#DIV/0!	#DIV/0!	1	2520.28	By MS/MS	By MS/MS	By MS/MS	By matching	3;4	1.32e-56	1	3	2		188.34	187.45	69252	030317_Q_jrc_GGIP_M6132_Elution_R
MSLKGTTVTPDKR	Oxidation (M);GlyGly (K)	ADRM1	Q16186;A0A087WUX6;A0A087WX59	Proteasomal ubiquitin receptor ADRM1	0.84	0.87	#DIV/0!	#DIV/0!	2	1562.81	By matching	By matching	By matching	By MS/MS	3	0.00064725		1		1	25.323	17.204	8167	040816_Q_jrc_SILAC_GG_IP2
RFELYFQGPSSNKPR	GlyGly (K)	MCM7	P33993;P33993-2;C9J8M6	DNA replication licensing factor MCM7	0.84	0.835	0.155563	0.247487	2	1938.97	By MS/MS	By MS/MS	By MS/MS	By MS/MS	3;4	1.04e-05	2	3	2	2	92.327	85.17	27122	030317_Q_jrc_GGIP_M6132_Elution_R
GELVESLKR	GlyGly (K)	AUP1	Q9Y679-2;Q9Y679;Q9Y679-3	Ancient ubiquitous protein 1	0.84	0.83	#DIV/0!	0.353553	1	1143.62	By MS/MS	By MS/MS	By MS/MS	By MS/MS	2	7.47e-05	1	1	1	1	57.26	47.074	14291	030317_Q_jrc_GGIP_M6132_Elution_R
VSFANQKAFR	GlyGly (K)	SPRTN	Q9H040	SprT-like domain-containing protein Spartan	0.84	0.82	#DIV/0!	0.0989949	1	1280.66	By matching	By MS/MS	By MS/MS	By MS/MS	2;3	0.00015843		1	2	2	56.24	44.68	19143	033016_Q_jrc_GlyGlyIP
VAVEYLDPSPEVQKK	GlyGly (K)	BUB3	J3QT28;O43684-2;O43684	Mitotic checkpoint protein BUB3	0.84	0.74	#DIV/0!	0.0565685	1	1814.94	By MS/MS	By matching	By MS/MS	By MS/MS	3	4.57e-09	1		2	1	102.68	94.618	36302	033016_Q_jrc_GlyGlyIP
ACFVLEKK	GlyGly (K)	MAGED1	Q9Y5V3;Q9Y5V3-2	Melanoma-associated antigen D1	0.835		0.0212132	#DIV/0!	1	1108.56	By MS/MS	By MS/MS	By matching	By matching	2	0.0029543	1	1			61.123	61.096	19217	030317_Q_jrc_GGIP_M6132_Elution_R
VLATVTKPVGGDKNGGTR	GlyGly (K)	RPL6	Q02878;F8VZ45;U3KQR5;F8VZA3;F8VWR1;F8VU16	60S ribosomal protein L6	0.835	0.87	0.205061	0.19799	2	1883.02	By MS/MS	By MS/MS	By MS/MS	By MS/MS	3;4	7.2e-09	2	2	1	1	28.906	24.054	6584	030317_Q_jrc_GGIP_M6132_Elution_R
VELCSFSGYKIYPGHGR	GlyGly (K)	RPL24	P83731;C9JXB8;C9JNW5	60S ribosomal protein L24	0.835	0.86	0.106066	#DIV/0!	1	2083.98	By MS/MS	By MS/MS	By MS/MS	By matching	3;4	5.06e-07	1	2	2		127.31	123.64	46243	033016_Q_jrc_GlyGlyIP
TILPKNNPPTIVHDK	GlyGly (K)	TOM1;UNQ1844	O60784-3;O60784-4;O60784;O60784-2;V9GZ68;H7BYN7;V9GYF4;B0QY02;Q6UW50;B0QY01	Target of Myb protein 1	0.835	0.845	0.0212132	0.120208	1	1799.99	By MS/MS	By MS/MS	By MS/MS	By MS/MS	3;4	4.05e-06	2	2	2	2	63.66	56.271	23007	033016_Q_jrc_GlyGlyIP
TSVLAAANPIESQWNPKK	GlyGly (K)	MCM4	P33991	DNA replication licensing factor MCM4	0.835	0.8	0.13435	#DIV/0!	1	2067.07	By MS/MS	By MS/MS	By MS/MS	By matching	3	1.37e-07	1	1	1		132.64	129.65	45741	030317_Q_jrc_GGIP_M6132_Elution_R
GAIQLGITHTVGSLSTKPER	GlyGly (K)	PIP5K1A	A6PW57;Q99755-2;Q99755-4;Q99755-3;Q99755;A6PW58;A2A5X0	Phosphatidylinositol 4-phosphate 5-kinase type-1 alpha	0.835	0.745	0.0919239	0.162635	1	2178.18	By MS/MS	By MS/MS	By MS/MS	By MS/MS	2;3;4	2.6e-55	2	3	4	3	108.39	102.91	38940	033016_Q_jrc_GlyGlyIP
KINNLNVEENSSGDQR	GlyGly (K)	MAGED1	Q9Y5V3;Q9Y5V3-2	Melanoma-associated antigen D1	0.83	0.91	0.0707107	0.19799	1	1929.91	By MS/MS	By MS/MS	By MS/MS	By MS/MS	3	1.44e-33	1	1	1	1	40.71	33.296	9836	030317_Q_jrc_GGIP_M6132_Elution_R
NKLDHYAIIK	GlyGly (K)	RPL23A	H7BY10;K7EJV9;K7ERT8;A8MUS3;P62750	60S ribosomal protein L23a	0.83		#DIV/0!	#DIV/0!	1	1327.72	By MS/MS	By matching	By matching	By matching	3	0.0013233	1				50.77	50.77	15595	030317_Q_jrc_GGIP_M6132_Elution_F
AEDMETKIK	Acetyl (Protein N-term);GlyGly (K)	COX6B1	P14854	Cytochrome c oxidase subunit 6B1	0.83		#DIV/0!	#DIV/0!	1	1219.58	By matching	By MS/MS	By matching	By matching	2	0.0055199		1			75.862	75.908	24382	030317_Q_jrc_GGIP_M6132_Elution_R
PKPYDPPGEKMVAAK	GlyGly (K)	ATF4	P18848	Cyclic AMP-dependent transcription factor ATF-4	0.83		#DIV/0!	#DIV/0!	2	1740.89	By matching	By MS/MS	By matching	By matching	4	0.0002819		1			39.592	39.338	11804	030317_Q_jrc_GGIP_M6132_Elution_R
IIGLKPEGVPR	GlyGly (K)	ATP1B3	P54709;C9JA36;P54709-2;H7C4L9	Sodium/potassium-transporting ATPase subunit beta-3	0.83		#DIV/0!	#DIV/0!	1	1291.76	By matching	By MS/MS	By matching	By matching	3	0.00099408		1			76.37	76.416	24569	030317_Q_jrc_GGIP_M6132_Elution_R
LKELQNEVEK	GlyGly (K)	PABPN1	Q86U42-2;Q86U42;B4DEH8;G3V4T2;Q92843-2	Polyadenylate-binding protein 2	0.83		#DIV/0!	#DIV/0!	1	1342.71	By MS/MS	By matching	By matching	By matching	3	0.003247	1				31.615	31.615	9108	030317_Q_jrc_GGIP_M6132_Elution_F
ELKVGIPVTDENGNR	GlyGly (K)	SFXN1	Q9H9B4	Sideroflexin-1	0.83		#DIV/0!	#DIV/0!	1	1753.9	By MS/MS	By matching	By matching	By matching	3	0.0062789	1				97.786	97.786	32946	030317_Q_jrc_GGIP_M6132_Elution_F
QQQLLKLQQQK	GlyGly (K)	BIRC6	Q9NR09	Baculoviral IAP repeat-containing protein 6	0.83	1.07	#DIV/0!	0.0565685	1	1495.85	By matching	By matching	By MS/MS	By MS/MS	3	0.00013471		1	1	1	48.847	38.593	16875	033016_Q_jrc_GlyGlyIP
SDSEKLNLDSIIGR	Acetyl (Protein N-term);GlyGly (K)	PPP1CA	P62136;P62136-2;P62136-3;E9PMD7	Serine/threonine-protein phosphatase PP1-alpha catalytic subunit;Serine/threonine-protein phosphatase	0.83	1.07	#DIV/0!	#DIV/0!	1	1701.85	By MS/MS	By MS/MS	By MS/MS	By matching	2;3	1.46e-07	1	2	2		193.27	193	68401	033016_Q_jrc_GlyGlyIP
KASGPPVSELITKAVAASK	GlyGly (K)	HIST1H1E;HIST1H1C;HIST1H1D	P10412;P16403;P16402	Histone H1.4;Histone H1.2;Histone H1.3	0.83	0.975	#DIV/0!	0.205061	2	1967.11	By matching	By MS/MS	By MS/MS	By MS/MS	3;4	9.97e-24		1	3	3	131.48	124.5	45404	033016_Q_jrc_GlyGlyIP
VIGQDSSEIHFKVK	GlyGly (K)	SUMO1	B8ZZJ0;B9A032;B8ZZN6;P63165	Small ubiquitin-related modifier 1	0.83	0.94	#DIV/0!	#DIV/0!	1	1699.89	By matching	By MS/MS	By MS/MS	By MS/MS	3;4	0.00010671		2	2	1	74.08	67.193	26722	033016_Q_jrc_GlyGlyIP
YIGIVKQAGLER	GlyGly (K)	HNRNPF	P52597	Heterogeneous nuclear ribonucleoprotein F;Heterogeneous nuclear ribonucleoprotein F, N-terminally processed	0.83	0.875	0.0141421	0.0353553	1	1459.81	By MS/MS	By MS/MS	By MS/MS	By MS/MS	2;3	4.44e-05	1	2	4	2	91.153	82.595	32103	033016_Q_jrc_GlyGlyIP
EVLQKALEENNNFSK	GlyGly (K)	STMN2	E5RGX5;Q93045;Q93045-2	Stathmin;Stathmin-2	0.83	0.87	#DIV/0!	#DIV/0!	1	1875.93	By MS/MS	By matching	By MS/MS	By matching	3	0.00023934	1		1		99.121	92.862	35829	033016_Q_jrc_GlyGlyIP
IDEELTGKSR	GlyGly (K)	NUP85	Q9BW27-3;Q9BW27;J3KT10;J3KSH3;J3KRC0	Nuclear pore complex protein Nup85	0.83	0.85	#DIV/0!	#DIV/0!	1	1260.63	By MS/MS	By matching	By MS/MS	By matching	3	0.00037398	1		1		32.309	25.499	11784	033016_Q_jrc_GlyGlyIP
NFLGEKYIR	GlyGly (K)	RPL9	P32969;E7ESE0;D6RAN4;H0Y9V9	60S ribosomal protein L9	0.83	0.775	0.0141421	0.304056	1	1252.66	By matching	By matching	By MS/MS	By MS/MS	2;3	6.57e-05	1	1	2	1	89.339	81.605	31900	033016_Q_jrc_GlyGlyIP
LYGLGTGVAQKQNEDVDSAQEK	GlyGly (K)	CNOT8	B7Z9U0;Q9UFF9-2;Q9UFF9-3;Q9UFF9	CCR4-NOT transcription complex subunit 8	0.825		0.0636396	#DIV/0!	1	2463.19	By MS/MS	By MS/MS	By matching	By matching	3	1.11e-05	1	1			89.448	89.521	29660	030317_Q_jrc_GGIP_M6132_Elution_R
AKAAAMAAAAAETSQR	GlyGly (K)	NDFIP2	H7C5F7;B4DGY6;A0A0C4DGW0;Q9NV92	NEDD4 family-interacting protein 2	0.825	1.685	0.148492	1.0253	1	1631.81	By MS/MS	By MS/MS	By MS/MS	By MS/MS	2;3;4	2.55e-19	2	2	4	1	49.684	40.969	12053	030317_Q_jrc_GGIP_M6132_Elution_R
ASSVGNVADSTEPTKR	Acetyl (Protein N-term);GlyGly (K)	OGT	O15294	UDP-N-acetylglucosamine--peptide N-acetylglucosaminyltransferase 110 kDa subunit	0.825	0.98	0.0212132	0.0141421	1	1773.85	By MS/MS	By MS/MS	By MS/MS	By MS/MS	2;3	4.06e-05	1	2	2	2	79.339	71.437	23053	030317_Q_jrc_GGIP_M6132_Elution_R
GTLVQTKGTGASGSFK	GlyGly (K)	HIST1H1E;HIST1H1A;HIST1H1B;HIST1H1C;HIST1H1D	P10412;Q02539;P16401;P16403;P16402	Histone H1.4;Histone H1.1;Histone H1.5;Histone H1.2;Histone H1.3	0.825	0.925	0.26163	0.162635	1	1651.85	By MS/MS	By MS/MS	By MS/MS	By MS/MS	2;3	1.49e-09	1	3	2	2	45.967	37.235	16379	033016_Q_jrc_GlyGlyIP
RPETISEPKTYVDLTNEETTDSTTSK	GlyGly (K)	TDP2	O95551;O95551-2	Tyrosyl-DNA phosphodiesterase 2	0.825	0.88	0.0919239	#DIV/0!	2	3055.45	By MS/MS	By MS/MS	By MS/MS	By matching	4	2.96e-56	1	1	1		107.23	103.41	35212	030317_Q_jrc_GGIP_M6132_Elution_R
VTAVPTLLKYGTPQK	GlyGly (K)	TXNDC17	Q9BRA2;I3L2R6	Thioredoxin domain-containing protein 17	0.825	0.82	0.0212132	0.0848528	1	1728.98	By MS/MS	By MS/MS	By MS/MS	By MS/MS	3	1.33e-06	1	1	1	1	113.4	108.12	40657	033016_Q_jrc_GlyGlyIP
LKSQEIIPFPSTK	GlyGly (K)	TDP2	O95551;O95551-2;O95551-3;X6R5A3	Tyrosyl-DNA phosphodiesterase 2	0.825	0.735	0.148492	0.13435	1	1600.88	By matching	By MS/MS	By MS/MS	By MS/MS	2;3	3.87e-05	1	2	2	1	114.11	107.56	40735	033016_Q_jrc_GlyGlyIP
QDLYPALKGVNTVFHCASPPPSSNNK	GlyGly (K)	NSDHL	Q15738;C9JDR0	Sterol-4-alpha-carboxylate 3-dehydrogenase, decarboxylating	0.825	0.67	0.190919	0.0424264	1	2955.42	By MS/MS	By MS/MS	By MS/MS	By MS/MS	4	3.98e-39	1	1	2	1	158.57	155.36	56287	033016_Q_jrc_GlyGlyIP
TMEDQDLKPNR	GlyGly (K)	GTF2H2C;GTF2H2	D6RIT7;D6RGC9;R4GMS9;D6RJD3;D6RID8;Q6P1K8;Q13888	General transcription factor IIH subunit 2-like protein;General transcription factor IIH subunit 2	0.82		0.0565685	#DIV/0!	1	1459.67	By matching	By MS/MS	By matching	By matching	3	0.0011283	1	1			29.868	29.641	8550	030317_Q_jrc_GGIP_M6132_Elution_R
DNNMGLVKQCLSSLYK	GlyGly (K)	COPS3	Q9UNS2-2;Q9UNS2	COP9 signalosome complex subunit 3	0.82		0.127279	#DIV/0!	1	1983.94	By matching	By MS/MS	By matching	By matching	3	0.00012255	1	1			187.48	187.7	69025	030317_Q_jrc_GGIP_M6132_Elution_R
FAQIVQKGGQ	GlyGly (K)	TIMM8B	G3XAN8;Q9Y5J9	Mitochondrial import inner membrane translocase subunit Tim8 B	0.82	1.415	0.424264	0.120208	1	1188.63	By MS/MS	By MS/MS	By MS/MS	By MS/MS	2	0.0015179	1	1	1	1	59.21	51.671	16016	030317_Q_jrc_GGIP_M6132_Elution_R
YEEIVKEVSTYIK	GlyGly (K)	EEF1A1;EEF1A1P5	P68104;A0A087WVQ9;P68104-2;Q5VTE0;A0A087WV01	Elongation factor 1-alpha 1;Putative elongation factor 1-alpha-like 3	0.82	0.99	0.0282843	#DIV/0!	1	1713.88	By MS/MS	By MS/MS	By MS/MS	By matching	3	0.00019212	1	1	2		157.05	154.03	54623	030317_Q_jrc_GGIP_M6132_Elution_F
GVTIASGGVLPNIHPELLAKK	GlyGly (K)	H2AFY	O75367-2;O75367-3;O75367;D6RCF2	Core histone macro-H2A.1;Histone H2A	0.82	0.935	0.0141421	0.0212132	1	2227.27	By MS/MS	By MS/MS	By MS/MS	By MS/MS	2;3;4;5	6.37e-73	4	5	7	3	151.92	148.77	53167	030317_Q_jrc_GGIP_M6132_Elution_R
IDISNVKIPK	GlyGly (K)	RPL6	Q02878	60S ribosomal protein L6	0.82	0.935	0.19799	0.346482	1	1239.72	By MS/MS	By MS/MS	By MS/MS	By MS/MS	2;3	7.62e-05	3	2	2	2	102.1	96.797	36843	033016_Q_jrc_GlyGlyIP
DAQIKFLNTYQNPGEK	GlyGly (K)	PNMA1	Q8ND90	Paraneoplastic antigen Ma1	0.82	0.86	0.0282843	#DIV/0!	1	1978.97	By MS/MS	By MS/MS	By MS/MS	By matching	3	2.61e-05	1	1	1		123.05	119.93	41719	030317_Q_jrc_GGIP_M6132_Elution_R
TGYTPDEKLR	Acetyl (Protein N-term);GlyGly (K)	NDUFB6	A0A087WZX2;O95139-2;O95139	NADH dehydrogenase [ubiquinone] 1 beta subcomplex subunit 6	0.82	0.755	0.0141421	0.275772	1	1334.65	By MS/MS	By MS/MS	By MS/MS	By MS/MS	2	8.26e-06	1	1	1	1	86.451	79.963	26127	030317_Q_jrc_GGIP_M6132_Elution_R
QDLLAEKVLAGKSK	2 GlyGly (K)	GNAS	P63092-2;P63092;P63092-4;Q5JWF2-2;Q5JWF2;A0A0A0MR13;P63092-3	Guanine nucleotide-binding protein G(s) subunit alpha isoforms short;Guanine nucleotide-binding protein G(s) subunit alpha isoforms XLas	0.82		#DIV/0!	#DIV/0!	2	1726.96	By matching	By MS/MS	By matching	By matching	4	0.0019754		1			83.465	83.511	27289	030317_Q_jrc_GGIP_M6132_Elution_R
AAEADGPLKR	Acetyl (Protein N-term);GlyGly (K)	MPDU1;HBEBP2BPA	J3KSI4;I3L1D2;I3L4E0;J3QS48;I3L295;J3KT75;J3QW43;J3QRD5;Q9H3L2;Q1HDL3;A0A087WV81;O75352-2;O75352	Mannose-P-dolichol utilization defect 1 protein	0.82		0	#DIV/0!	1	1182.6	By MS/MS	By MS/MS	By matching	By matching	2	1.53e-07	2	1			49.602	49.525	15296	030317_Q_jrc_GGIP_M6132_Elution_R
KTDYFFLEVQKR	GlyGly (K)	ZZEF1	O43149	Zinc finger ZZ-type and EF-hand domain-containing protein 1	0.82		#DIV/0!	#DIV/0!	2	1686.87	By matching	By MS/MS	By matching	By matching	3	0.00018061		1			102.8	102.94	34858	030317_Q_jrc_GGIP_M6132_Elution_R
TKEAVLLLK	GlyGly (K)	RPL4	P36578;H3BM89;H3BTP7	60S ribosomal protein L4	0.82		#DIV/0!	#DIV/0!	1	1127.69	By matching	By MS/MS	By matching	By matching	2	0.015143		1			62.426	62.372	19629	030317_Q_jrc_GGIP_M6132_Elution_R
NFVVVMVTKPK	GlyGly (K)	RAD23B	P54727;Q5W0S4;Q5W0S5	UV excision repair protein RAD23 homolog B	0.82		#DIV/0!	#DIV/0!	1	1374.77	By matching	By MS/MS	By matching	By matching	2;3	0.00078908		2			96.796	96.942	32449	030317_Q_jrc_GGIP_M6132_Elution_R
TCTTVAFTQVNSEDKGALAK	GlyGly (K)	RPL7A	P62424;Q5T8U2	60S ribosomal protein L7a	0.82		#DIV/0!	#DIV/0!	1	2255.07	By MS/MS	By MS/MS	By matching	By matching	3	6.75e-05	1	1			113.4	113.55	39139	030317_Q_jrc_GGIP_M6132_Elution_R
MENSDSNDKGSGDQSAAQR	Acetyl (Protein N-term);GlyGly (K)	RLIM	Q9NVW2	E3 ubiquitin-protein ligase RLIM	0.82		#DIV/0!	#DIV/0!	1	2151.87	By matching	By MS/MS	By matching	By matching	3	0.0013806		1			30.226	29.772	8643	030317_Q_jrc_GGIP_M6132_Elution_R
HELQANCYEEVKDR	GlyGly (K)	CFL1	P23528;G3V1A4;E9PP50;E9PK25	Cofilin-1	0.82	1.2	#DIV/0!	0.0989949	1	1904.83	By matching	By matching	By MS/MS	By MS/MS	3;4	1.22e-06		1	2	1	63.559	52.439	21710	033016_Q_jrc_GlyGlyIP
LYLKAEQER	GlyGly (K)	PRPF8	Q6P2Q9;I3L0J9	Pre-mRNA-processing-splicing factor 8	0.82	1.145	#DIV/0!	0.148492	1	1262.66	By matching	By matching	By MS/MS	By MS/MS	2;3	0.00059544	1		1	2	37.538	28.138	12972	033016_Q_jrc_GlyGlyIP
SSGPYGGGGQYFAKPR	GlyGly (K)	HNRNPA1	P09651;F8W6I7;P09651-3;P09651-2;H0YH80	Heterogeneous nuclear ribonucleoprotein A1;Heterogeneous nuclear ribonucleoprotein A1, N-terminally processed	0.82	0.86	#DIV/0!	0.0565685	1	1741.82	By matching	By MS/MS	By MS/MS	By MS/MS	3	6.35e-14		1	1	1	69.005	59.353	24101	033016_Q_jrc_GlyGlyIP
ADGIVSKNF	GlyGly (K)	RPS21	P63220	40S ribosomal protein S21	0.82	0.72	#DIV/0!	0.0848528	1	1063.53	By matching	By MS/MS	By MS/MS	By MS/MS	2	8.8e-05		1	1	1	86.805	78.121	25352	030317_Q_jrc_GGIP_M6132_Elution_R
EKLIAPVAEEEATVPNNK	GlyGly (K)	LDHB	P07195;A8MW50;C9J7H8;F5H793	L-lactate dehydrogenase B chain;L-lactate dehydrogenase	0.82	0.63	#DIV/0!	#DIV/0!	1	2065.07	By matching	By MS/MS	By MS/MS	By matching	3	5.52e-06		1	1		103.89	98.054	33114	030317_Q_jrc_GGIP_M6132_Elution_R
IYNDDKNTYIR	GlyGly (K)	SF3B1	O75533	Splicing factor 3B subunit 1	0.815		0.219203	#DIV/0!	1	1527.73	By MS/MS	By MS/MS	By matching	By matching	3	0.00028057	1	1			48.693	48.616	14909	030317_Q_jrc_GGIP_M6132_Elution_R
MQNHGYENPTYKYLEQMQI	GlyGly (K)	APLP2	Q06481-5;Q06481-4;Q06481-2;Q06481-3;Q06481-6;Q06481	Amyloid-like protein 2	0.815		0.233345	#DIV/0!	1	2500.12	By MS/MS	By MS/MS	By matching	By matching	3	5.76e-05	1	1			157.77	157.94	57000	030317_Q_jrc_GGIP_M6132_Elution_R
IIVDELKQEVISTSSK	GlyGly (K)	GNB2L1	P63244;J3KPE3;D6RAC2;H0Y8W2;H0YAM7;D6REE5;H0YAF8;D6RF23;H0Y9P0	Guanine nucleotide-binding protein subunit beta-2-like 1;Guanine nucleotide-binding protein subunit beta-2-like 1, N-terminally processed	0.815	1.03	0.0919239	#DIV/0!	1	1902.03	By MS/MS	By MS/MS	By MS/MS	By matching	3	3.85e-05	1	1	1		162.87	161.22	58443	033016_Q_jrc_GlyGlyIP
ADKEAAFDDAVEER	Acetyl (Protein N-term);GlyGly (K)	RBBP4	Q09028-3;Q09028;E9PNS2;E9PIC4;E9PNS6	Histone-binding protein RBBP4	0.815	0.98	0.148492	#DIV/0!	1	1720.75	By MS/MS	By MS/MS	By MS/MS	By matching	2	1.13e-05	1	1	1		132.16	129.11	47762	033016_Q_jrc_GlyGlyIP
YFDSVQAKEQR	GlyGly (K)	UBR2	Q8IWV8-4;Q8IWV8	E3 ubiquitin-protein ligase UBR2	0.815	0.925	0.148492	0.00707107	1	1483.71	By MS/MS	By MS/MS	By MS/MS	By matching	3	0.00031328	1	1	1	1	50.997	43.257	18672	033016_Q_jrc_GlyGlyIP
VQQLVAKELGQTGTR	GlyGly (K)	AUP1	Q9Y679-2;Q9Y679;Q9Y679-3	Ancient ubiquitous protein 1	0.815	0.755	0.0212132	0.0636396	1	1740.95	By MS/MS	By MS/MS	By MS/MS	By MS/MS	2;3;4	1.33e-06	1	2	4	2	75.928	67.212	26744	033016_Q_jrc_GlyGlyIP
NPPLAEALLSGDLEKFSR	GlyGly (K)	DDI2	Q5TDH0;Q5TDH0-3;Q5TDH0-2;H0YII4;H0YI90	Protein DDI1 homolog 2	0.815	0.73	0.162635	#DIV/0!	1	2070.07	By MS/MS	By MS/MS	By MS/MS	By matching	3	3.82e-39	1	1	1		200.73	200.68	72701	030317_Q_jrc_GGIP_M6132_Elution_F
TVLASPQKIEGFK	GlyGly (K)	AMD1	B4DZ60;P17707;Q5VXN5;P17707-2	S-adenosylmethionine decarboxylase proenzyme;S-adenosylmethionine decarboxylase alpha chain;S-adenosylmethionine decarboxylase beta chain	0.81		#DIV/0!	#DIV/0!	1	1530.84	By matching	By MS/MS	By matching	By matching	3	0.00014957		1			87.238	87.384	28781	030317_Q_jrc_GGIP_M6132_Elution_R
AHEGEIEDLALGPDGKLVTVGR	GlyGly (K)	PREB	B5MC98;Q9HCU5	Prolactin regulatory element-binding protein	0.81		#DIV/0!	#DIV/0!	1	2389.22	By matching	By MS/MS	By matching	By matching	4	3.95e-05		1			147.14	147.49	52828	030317_Q_jrc_GGIP_M6132_Elution_R
DNTGILECVKEGIGR	GlyGly (K)	SLC25A46	B7Z6C8;E7EVY2;Q96AG3-2;Q96AG3	Solute carrier family 25 member 46	0.81		0.0424264	#DIV/0!	1	1774.85	By MS/MS	By MS/MS	By matching	By matching	3	0.00014968	1	1			171.53	171.7	61429	030317_Q_jrc_GGIP_M6132_Elution_F
VNLQNNPGAMEHFHMKLFR	GlyGly (K)	BCAP31	C9JSP1;C9JQ75;C9J0M4;P51572;P51572-2;C9JMD7;C9JM14	B-cell receptor-associated protein 31	0.81		#DIV/0!	#DIV/0!	1	2396.16	By matching	By MS/MS	By matching	By matching	5	0.00016775		1			112.26	112.41	38697	030317_Q_jrc_GGIP_M6132_Elution_R
GLTKADIEQLPSYR	GlyGly (K)	RNF44;RNF38	H0Y9W0;Q9H0F5-5;Q7L0R7-2;Q9H0F5-3;Q7L0R7;Q9H0F5-4;Q9H0F5-2;Q9H0F5	E3 ubiquitin-protein ligase RNF38;RING finger protein 44	0.81		#DIV/0!	#DIV/0!	1	1703.88	By matching	By MS/MS	By matching	By matching	3	2.53e-05		1			113.3	113.44	39092	030317_Q_jrc_GGIP_M6132_Elution_R
DVSVEEEKVR	GlyGly (K)	C17orf62	J3KTF4;J3QRZ2;J3QLB7;J3QKS6;J3QRG5;J3KSJ5;Q9BQA9-2;Q9BQA9	Uncharacterized protein C17orf62	0.81		#DIV/0!	#DIV/0!	1	1302.64	By matching	By MS/MS	By matching	By matching	3	0.023701		1			36.813	36.459	10892	030317_Q_jrc_GGIP_M6132_Elution_R
TVLEHYALEDDPLAAFKQR	GlyGly (K)	TIMM50	M0R0C3;M0R2F8;Q3ZCQ8-3;Q3ZCQ8;Q3ZCQ8-2	Mitochondrial import inner membrane translocase subunit TIM50	0.81		#DIV/0!	#DIV/0!	1	2329.17	By MS/MS	By matching	By matching	By matching	4	0.00012038	1				170	170	60745	030317_Q_jrc_GGIP_M6132_Elution_F
LADLEALKVADSK	GlyGly (K)	RNASEH2A	O75792	Ribonuclease H2 subunit A	0.81		#DIV/0!	#DIV/0!	1	1485.8	By MS/MS	By matching	By matching	By matching	3	0.00044491	1				111.21	111.21	38260	030317_Q_jrc_GGIP_M6132_Elution_F
SQEIIPFPSTKMMR	GlyGly (K)	TDP2	O95551;O95551-2;O95551-3;X6R5A3	Tyrosyl-DNA phosphodiesterase 2	0.81		#DIV/0!	#DIV/0!	1	1777.89	By MS/MS	By matching	By matching	By matching	3	0.0061024	1				136.96	136.96	48281	030317_Q_jrc_GGIP_M6132_Elution_F
ITDSEDKALMNGSESR	GlyGly (K);Deamidation (NQ)	BSG	P35613-2;P35613;A0A087WUV8;P35613-3;P35613-4;A0A087X2B5;I3L192;R4GMX5	Basigin	0.81		#DIV/0!	#DIV/0!	1	1866.83	By matching	By MS/MS	By matching	By matching	3	0.00037065		1			60.248	60.194	18751	030317_Q_jrc_GGIP_M6132_Elution_R
YLAEVATGEKR	GlyGly (K)	YWHAG	P61981	14-3-3 protein gamma;14-3-3 protein gamma, N-terminally processed	0.81		#DIV/0!	#DIV/0!	1	1349.69	By matching	By MS/MS	By matching	By matching	3	0.0054942		1			38.421	38.166	11486	030317_Q_jrc_GGIP_M6132_Elution_R
LDQNVNEAMPSLKITNDYIF	GlyGly (K)	KCT2	Q8NC54	Keratinocyte-associated transmembrane protein 2	0.81		#DIV/0!	#DIV/0!	1	2438.18	By MS/MS	By matching	By matching	By matching	3	0.000339	1				204.9	204.9	74827	030317_Q_jrc_GGIP_M6132_Elution_F
ATGFDGGNKADQLDYENFR	GlyGly (K)	THOC2	Q8NI27;A0A0C4DG98;H0Y815	THO complex subunit 2	0.81	1.2	#DIV/0!	0.0424264	1	2230.99	By matching	By matching	By MS/MS	By matching	3	0.00013669	1		1	1	127.33	121.44	45336	033016_Q_jrc_GlyGlyIP
IIEDQQESLNKWK	GlyGly (K)	SSB	P05455	Lupus La protein	0.81	1.04	0.183848	0.169706	1	1743.88	By MS/MS	By MS/MS	By MS/MS	By MS/MS	3	8.22e-05	1	1	1	1	87.44	80.977	31534	033016_Q_jrc_GlyGlyIP
ISFQPAVAGIKGDK	GlyGly (K)	ITM2C	C9JG41;Q9NQX7-2;Q9NQX7-3;Q9NQX7	Integral membrane protein 2C;CT-BRI3	0.81	1.01	#DIV/0!	#DIV/0!	1	1543.84	By matching	By matching	By MS/MS	By matching	3	0.00020021	1		1		103.84	97.883	37293	033016_Q_jrc_GlyGlyIP
TGSSAQKSLSEYNNFK	GlyGly (K)	POLR2A	A0A0C4DGZ0;A0A087WWE2;P24928	DNA-directed RNA polymerase II subunit RPB1	0.81	0.98	0.0565685	#DIV/0!	1	1873.88	By MS/MS	By MS/MS	By MS/MS	By matching	3	1.02e-05	1	1	1		60.183	55.325	22823	033016_Q_jrc_GlyGlyIP
INAKLNYVPLEK	GlyGly (K)	DDX46	A0A0C4DG89;Q7L014	Probable ATP-dependent RNA helicase DDX46	0.81	0.92	#DIV/0!	0.0565685	1	1514.85	By matching	By matching	By MS/MS	By matching	3	0.00012333		1	1	1	96.54	88.324	33950	033016_Q_jrc_GlyGlyIP
ISFQPAVAGIKGDKADK	GlyGly (K)	ITM2C	C9JG41;Q9NQX7-2;Q9NQX7-3;Q9NQX7	Integral membrane protein 2C;CT-BRI3	0.81	0.915	#DIV/0!	0.0212132	2	1857.99	By matching	By matching	By MS/MS	By MS/MS	4	4e-05	1		1	1	87.613	78.914	30672	033016_Q_jrc_GlyGlyIP
HLSKMQQNGYENPTYK	GlyGly (K)	APP	A0A0A0MRG2;E9PG40;P05067-10;P05067-4;P05067-6;P05067-11;P05067-8;P05067;P05067-3;P05067-5;P05067-7;P05067-9	Amyloid beta A4 protein;N-APP;Soluble APP-alpha;Soluble APP-beta;C99;Beta-amyloid protein 42;Beta-amyloid protein 40;C83;P3(42);P3(40);C80;Gamma-secretase C-terminal fragment 59;Gamma-secretase C-terminal fragment 57;Gamma-secretase C-terminal fragment 50;C31	0.81	0.91	0.0989949	#DIV/0!	1	2050.95	By MS/MS	By MS/MS	By MS/MS	By matching	3;4	2.33e-05	1	1	2		38.655	31.581	8786	030317_Q_jrc_GGIP_M6132_Elution_F
YAPDKQAPGSDSQPR	GlyGly (K)	SMPD4	H7BXF4;B1PBA3;Q9NXE4-3;Q9NXE4-2;Q9NXE4;Q9NXE4-4;H7C2E2;H7C2J2;H7C0W5;H7C1Q6;Q9NXE4-9;Q9NXE4-10;Q9NXE4-7;Q9NXE4-8;Q9NXE4-6	Sphingomyelin phosphodiesterase 4	0.805		0.120208	#DIV/0!	1	1729.8	By MS/MS	By MS/MS	By matching	By matching	3	0.00011474	1	1			19.572	19.245	5253	030317_Q_jrc_GGIP_M6132_Elution_R
KIIENELEGFGIR	GlyGly (K)	DRG1	Q9Y295	Developmentally-regulated GTP-binding protein 1	0.805		0.33234	#DIV/0!	1	1630.87	By MS/MS	By MS/MS	By matching	By matching	3	5.93e-07	1	1			141.23	141.4	50309	030317_Q_jrc_GGIP_M6132_Elution_R
TSSAFVGKTPEASPEPK	GlyGly (K)	PSMD1	A0A087WW66;Q99460-2;Q99460	26S proteasome non-ATPase regulatory subunit 1	0.805	0.705	0.120208	0.0212132	1	1845.91	By MS/MS	By MS/MS	By MS/MS	By MS/MS	2;3	6.15e-10	2	1	1	1	56.477	50.445	20934	033016_Q_jrc_GlyGlyIP
TDGKVFQFLNAK	GlyGly (K)	RPL24	P83731;C9JXB8;C9JNW5	60S ribosomal protein L24	0.805	0.63	0.26163	0.19799	1	1480.77	By MS/MS	By MS/MS	By MS/MS	By MS/MS	2;3	3.02e-09	3	2	3	2	125.61	121.75	45602	033016_Q_jrc_GlyGlyIP
FLTPCYHPNVDTQGNICLDILKEK	GlyGly (K)	UBE2C	O00762-2;O00762;O00762-3	Ubiquitin-conjugating enzyme E2 C	0.8		#DIV/0!	#DIV/0!	1	2990.42	By matching	By MS/MS	By matching	By matching	4	0.0014495		1			199.74	199.59	74356	030317_Q_jrc_GGIP_M6132_Elution_R
LHPEDFPEEDKKTYGEIFEK	GlyGly (K)	NDUFC2	O95298-2;O95298	NADH dehydrogenase [ubiquinone] 1 subunit C2	0.8		#DIV/0!	#DIV/0!	2	2564.21	By matching	By MS/MS	By matching	By matching	4	3.41e-05		1			115.96	116.11	40138	030317_Q_jrc_GGIP_M6132_Elution_R
VGQAMASTEEKAYEIMR	GlyGly (K)	STT3A	P46977;P46977-2	Dolichyl-diphosphooligosaccharide--protein glycosyltransferase subunit STT3A	0.8		0.212132	#DIV/0!	1	2026.95	By matching	By MS/MS	By matching	By matching	3	8.61e-06	1	1			115.41	115.49	39870	030317_Q_jrc_GGIP_M6132_Elution_R
AEEILEKGLK	GlyGly (K)	RPL11	P62913;P62913-2;Q5VVC8;Q5VVC9	60S ribosomal protein L11	0.8		#DIV/0!	#DIV/0!	1	1242.68	By matching	By MS/MS	By matching	By matching	3	0.0013233		1			60.058	60.004	18750	030317_Q_jrc_GGIP_M6132_Elution_R
NIEGVDKLTR	GlyGly (K)	PPP1R7	Q15435-2;Q15435;C9JD73;C9J177;Q15435-5;Q15435-4;Q15435-3;H7C003;C9JRC4;B5MBZ8	Protein phosphatase 1 regulatory subunit 7	0.8		#DIV/0!	#DIV/0!	1	1257.67	By matching	By MS/MS	By matching	By matching	2	0.00029264		1			58.776	58.722	18295	030317_Q_jrc_GGIP_M6132_Elution_R
IVQLETESKR	GlyGly (K);Deamidation (NQ)	FBXO5	Q9UKT4-2;Q9UKT4	F-box only protein 5	0.8		#DIV/0!	#DIV/0!	1	1316.69	By matching	By MS/MS	By matching	By matching	3	0.011993		1			33.118	32.764	9679	030317_Q_jrc_GGIP_M6132_Elution_R
IGLTKALTQMEEAQR	GlyGly (K)	ZWINT	O95229;O95229-2	ZW10 interactor	0.8	0.99	#DIV/0!	#DIV/0!	1	1801.94	By matching	By MS/MS	By MS/MS	By matching	3	1.35e-11		1	1		126.42	121.79	45717	033016_Q_jrc_GlyGlyIP
ISPPIKEEETKGDSVEK	GlyGly (K)	ZC3H14	Q6PJT7-5;Q6PJT7-9;Q6PJT7-2;Q6PJT7;G3V256;H0YJA2;Q6PJT7-4;Q6PJT7-3;Q6PJT7-10;Q6PJT7-11;G3V5I6;A0A087WTC9	Zinc finger CCCH domain-containing protein 14	0.8	0.93	0.0282843	0.19799	2	1999.01	By matching	By MS/MS	By MS/MS	By MS/MS	3;4	2.28e-11	1	3	4	4	50.782	40.5	17913	033016_Q_jrc_GlyGlyIP
YGLKPPTL	GlyGly (K)	TOMM70A	O94826	Mitochondrial import receptor subunit TOM70	0.8	0.91	#DIV/0!	#DIV/0!	1	1001.55	By matching	By matching	By MS/MS	By matching	2	0.0072745	1		1		114.02	108.41	40980	033016_Q_jrc_GlyGlyIP
LKDSAVLDQSAK	GlyGly (K)	RAB11FIP5	Q9BXF6	Rab11 family-interacting protein 5	0.8	0.655	#DIV/0!	0.162635	1	1387.73	By matching	By matching	By MS/MS	By MS/MS	2;3	1.96e-08		1	2	2	43.901	32.349	14485	033016_Q_jrc_GlyGlyIP
KGESQTDIEITR	GlyGly (K)	CCT3	P49368;B4DUR8;P49368-2	T-complex protein 1 subunit gamma	0.795	0.64	0.00707107	#DIV/0!	1	1489.74	By MS/MS	By MS/MS	By MS/MS	By matching	3	0.00012504	1	1	1		40.191	35.233	10506	030317_Q_jrc_GGIP_M6132_Elution_R
VAASNIVQMKDDHDK	GlyGly (K)	PSMB2	P49721	Proteasome subunit beta type-2	0.795		0.0636396	#DIV/0!	1	1783.85	By MS/MS	By MS/MS	By matching	By matching	4	5.86e-05	1	2			46.343	46.24	14247	030317_Q_jrc_GGIP_M6132_Elution_R
AFKDTGKTPVEPEVAIHR	Acetyl (Protein N-term);GlyGly (K)	RPS20	P60866;P60866-2;E5RIP1;E5RJX2	40S ribosomal protein S20	0.795	0.97	0.0777817	0.0141421	2	2150.11	By MS/MS	By MS/MS	By MS/MS	By MS/MS	2;3;4;5	3.34e-48	2	2	4	2	101.25	94.448	36018	033016_Q_jrc_GlyGlyIP
KLEDGPKFLK	GlyGly (K)	EEF1A1;EEF1A1P5	P68104;A0A087WVQ9;P68104-2;Q5VTE0;A0A087WV01	Elongation factor 1-alpha 1;Putative elongation factor 1-alpha-like 3	0.795	0.905	0.0494975	0.120208	2	1287.72	By MS/MS	By MS/MS	By MS/MS	By MS/MS	2;3	3.81e-05	2	2	1	1	48.387	43.184	12957	030317_Q_jrc_GGIP_M6132_Elution_R
MPEKEPPPPYLPA	GlyGly (K)	LAPTM4A	Q15012	Lysosomal-associated transmembrane protein 4A	0.795	0.75	0.120208	#DIV/0!	1	1578.78	By MS/MS	By MS/MS	By MS/MS	By matching	2	0.00027202	1	1	1		120.58	117.06	40878	030317_Q_jrc_GGIP_M6132_Elution_R
CESAFLSKR	GlyGly (K)	RPL24	P83731;C9JXB8;C9JNW5	60S ribosomal protein L24	0.795	0.685	0.0777817	0.106066	1	1211.56	By MS/MS	By MS/MS	By MS/MS	By MS/MS	2;3	1.69e-05	1	2	2	1	59.136	51.697	21575	033016_Q_jrc_GlyGlyIP
EIQVQHPAAKSMIEISR	GlyGly (K)	CCT3	P49368;B4DUR8;E9PRC8;Q5SZX6;Q5SZX9	T-complex protein 1 subunit gamma	0.795	0.555	0.0353553	0.13435	1	2050.06	By MS/MS	By MS/MS	By MS/MS	By matching	3;4	9.12e-06	1	3	1	1	90.292	85.231	27904	030317_Q_jrc_GGIP_M6132_Elution_R
SFMALSQDIQKTIK	GlyGly (K)	CAPRIN1	E9PLA9;G3V153;A0A087X082;Q14444-2;Q14444	Caprin-1	0.79		#DIV/0!	#DIV/0!	1	1722.9	By matching	By MS/MS	By matching	By matching	2;3	0.00019336		2			137.35	137.7	48786	030317_Q_jrc_GGIP_M6132_Elution_R
KPQLVTGGESFSR	GlyGly (K)	ABHD3	J3KTE1;Q8WU67	Abhydrolase domain-containing protein 3	0.79		#DIV/0!	#DIV/0!	1	1518.78	By matching	By MS/MS	By matching	By matching	3	0.0021149		1			55.582	55.528	17175	030317_Q_jrc_GGIP_M6132_Elution_R
AAPQPSVSCVYKR	GlyGly (K)	GGCX	P38435-2;P38435	Vitamin K-dependent gamma-carboxylase	0.79		#DIV/0!	#DIV/0!	1	1576.77	By matching	By MS/MS	By matching	By matching	3	0.0013547		1			59.356	59.302	18510	030317_Q_jrc_GGIP_M6132_Elution_R
DDNMFQIGKMR	GlyGly (K)	SUB1	P53999	Activated RNA polymerase II transcriptional coactivator p15	0.79		#DIV/0!	#DIV/0!	1	1467.66	By matching	By MS/MS	By matching	By matching	3	0.016323		1			120.08	120.32	41921	030317_Q_jrc_GGIP_M6132_Elution_R
KGEKDIPGLTDTTVPR	GlyGly (K)	RPS6	P62753;A2A3R5	40S ribosomal protein S6	0.79		0.169706	#DIV/0!	2	1839.97	By MS/MS	By MS/MS	By matching	By matching	3;4	6.62e-05	1	2			77.848	77.879	25253	030317_Q_jrc_GGIP_M6132_Elution_F
SITQIKYNR	GlyGly (K)	EIF3I	Q13347;Q5TFK1	Eukaryotic translation initiation factor 3 subunit I	0.79		#DIV/0!	#DIV/0!	1	1235.66	By matching	By MS/MS	By matching	By matching	3	0.0010193		1			28.44	27.986	7986	030317_Q_jrc_GGIP_M6132_Elution_R
AWQVPDVEKR	GlyGly (K)	MOAP1	Q96BY2	Modulator of apoptosis 1	0.79		0.0424264	#DIV/0!	1	1340.68	By MS/MS	By MS/MS	By matching	By matching	3	0.00041113	1	1			82.571	82.594	26949	030317_Q_jrc_GGIP_M6132_Elution_R
LHDFVSKTVIKPESCVPCGK	GlyGly (K)	RACGAP1	Q9H0H5;F8VRL2	Rac GTPase-activating protein 1	0.79		#DIV/0!	#DIV/0!	2	2416.18	By matching	By MS/MS	By matching	By matching	4;5	0.00018213		2			98.791	98.937	33242	030317_Q_jrc_GGIP_M6132_Elution_R
CLICKEQVQSR	GlyGly (K)	MIB1	Q86YT6	E3 ubiquitin-protein ligase MIB1	0.79	1.37	#DIV/0!	#DIV/0!	1	1535.71	By matching	By MS/MS	By MS/MS	By matching	3	8.29e-05		1	1		84.733	78.247	30531	033016_Q_jrc_GlyGlyIP
EAAGKSSGPTSLFAVTVAPPGAR	GlyGly (K)	HNRNPU	Q00839-2;Q00839	Heterogeneous nuclear ribonucleoprotein U	0.79	1.145	0.0565685	0.0636396	1	2284.18	By MS/MS	By MS/MS	By MS/MS	By MS/MS	3;4	8.33e-21	1	1	2	1	149.92	145.95	53559	033016_Q_jrc_GlyGlyIP
LAEALPKQSVDGK	GlyGly (K)	BTF3	P20290-2;P20290;D6RDG3	Transcription factor BTF3	0.79	1.08	#DIV/0!	#DIV/0!	1	1468.79	By matching	By MS/MS	By matching	By matching	3	0.00024703		1	1		56.606	49.068	15278	030317_Q_jrc_GGIP_M6132_Elution_R
KGPLIAPGPDGAPAKGDGPVGLGTPGGR	GlyGly (K)	SLC6A8	P48029	Sodium- and chloride-dependent creatine transporter 1	0.79	0.81	#DIV/0!	#DIV/0!	2	2622.39	By MS/MS	By matching	By MS/MS	By matching	4	5.62e-10	1		1		107.42	101.56	38425	033016_Q_jrc_GlyGlyIP
EILTKESNVQEVR	GlyGly (K)	PPP2CA;PPP2CB	P67775;P67775-2;P62714;E7ESG8	Serine/threonine-protein phosphatase 2A catalytic subunit alpha isoform;Serine/threonine-protein phosphatase 2A catalytic subunit beta isoform;Serine/threonine-protein phosphatase	0.79	0.77	0.127279	0.0424264	1	1657.86	By MS/MS	By MS/MS	By MS/MS	By MS/MS	2;3	2.3e-09	1	1	2	2	66.082	56.238	23119	033016_Q_jrc_GlyGlyIP
YANNSNYKNDVMIR	GlyGly (K)	MAGOH;MAGOHB	P61326-2;P61326;Q96A72;F5H6N1	Protein mago nashi homolog;Protein mago nashi homolog 2	0.79	0.71	#DIV/0!	#DIV/0!	1	1814.84	By matching	By MS/MS	By MS/MS	By matching	3	0.00017061		1	1		64.624	57.436	17734	030317_Q_jrc_GGIP_M6132_Elution_R
KVLGSSTSATNSTSVSSR	GlyGly (K)	KIAA0101	A0A0U1RQC1;H0YMA4;A0A0U1RQM0;Q15004-2;Q15004	PCNA-associated factor	0.785	0.685	0.205061	0.0636396	1	1881.94	By MS/MS	By MS/MS	By MS/MS	By MS/MS	2;3	6.43e-58	2	1	1	1	24.638	18.466	4937	030317_Q_jrc_GGIP_M6132_Elution_F
ELNITAAKEIEVGGGR	GlyGly (K)	RPS7	P62081;B5MCP9	40S ribosomal protein S7	0.785		0.0494975	#DIV/0!	1	1769.93	By MS/MS	By MS/MS	By matching	By matching	3	6.86e-06	1	1			118.63	118.76	41233	030317_Q_jrc_GGIP_M6132_Elution_R
HLTDAYFKK	GlyGly (K)	RPL6	Q02878	60S ribosomal protein L6	0.785	1.07	0.0636396	#DIV/0!	1	1235.63	By MS/MS	By MS/MS	By MS/MS	By matching	3	0.00039852	1	2	1		35.367	31.659	9159	030317_Q_jrc_GGIP_M6132_Elution_R
MQEVVANLQYDDGSGMKR	GlyGly (K)	DDB1	Q16531;Q16531-2	DNA damage-binding protein 1	0.785	0.66	0.0919239	#DIV/0!	1	2153.98	By MS/MS	By MS/MS	By MS/MS	By matching	3	6.69e-58	1	1	1		108.8	104.97	35987	030317_Q_jrc_GGIP_M6132_Elution_R
VHKISNPWQSPSGTLPALR	GlyGly (K)	MTX1	A0A0A0MRK6;Q13505-3;Q13505;A0A0C4DFQ1;Q13505-2	Metaxin-1	0.78		#DIV/0!	#DIV/0!	1	2201.17	By matching	By MS/MS	By matching	By matching	3	2.4e-06		1			106.14	106.29	36266	030317_Q_jrc_GGIP_M6132_Elution_R
IGDLQAFQGHGAGNLAGLKGR	GlyGly (K)	SLC3A2	F5GZS6;J3KPF3;P08195-2;P08195-3;P08195;P08195-4;H0YFS2	4F2 cell-surface antigen heavy chain	0.78		#DIV/0!	#DIV/0!	1	2193.14	By matching	By MS/MS	By matching	By matching	4	9.23e-05		1			109.45	109.59	37612	030317_Q_jrc_GGIP_M6132_Elution_R
LLAGGPAKQLEALSYAR	GlyGly (K)	RMND5B	F5H6G4;Q96G75-2;Q96G75	Protein RMD5 homolog B	0.78		#DIV/0!	#DIV/0!	1	1871.03	By MS/MS	By matching	By matching	By matching	3	0.0011596	1				135.11	135.11	47500	030317_Q_jrc_GGIP_M6132_Elution_F
DLAFANYKTFIR	GlyGly (K)	COG8	H3BQV3;Q96MW5;A0A087X1T3;H3BSH5	Conserved oligomeric Golgi complex subunit 8	0.78		#DIV/0!	#DIV/0!	1	1571.81	By MS/MS	By matching	By matching	By matching	3	0.00028378	1				168.52	168.52	60248	030317_Q_jrc_GGIP_M6132_Elution_F
AHVFECNLESSVESIISPKVK	GlyGly (K)	RAD21	O60216;E5RJW1;E5RJK5;E5RFV8;E5RIN7	Double-strand-break repair protein rad21 homolog	0.78		#DIV/0!	#DIV/0!	1	2487.23	By matching	By MS/MS	By matching	By matching	4	0.003177		1			187.65	188.1	69293	030317_Q_jrc_GGIP_M6132_Elution_R
LFVGGIKEDTEEHHLR	GlyGly (K)	HNRNPA2B1	P22626;P22626-2;A0A087WUI2	Heterogeneous nuclear ribonucleoproteins A2/B1	0.78		#DIV/0!	#DIV/0!	1	1993	By matching	By MS/MS	By matching	By matching	4	9.43e-05		1			68.636	68.682	21748	030317_Q_jrc_GGIP_M6132_Elution_R
QQELMDENFDLSKR	GlyGly (K)	CALCOCO2	Q13137-5;Q13137-2;Q13137;Q13137-3;Q13137-4;H0Y9G3;D6REB0	Calcium-binding and coiled-coil domain-containing protein 2	0.78		#DIV/0!	#DIV/0!	1	1865.86	By matching	By MS/MS	By matching	By matching	3	0.00041342		1			114.9	115.05	39697	030317_Q_jrc_GGIP_M6132_Elution_R
ENELSAGLSKR	GlyGly (K)	GMNN	C9K0U5;H7C608;E2QRF9;O75496	Geminin	0.78	0.91	0.0424264	#DIV/0!	1	1316.67	By MS/MS	By MS/MS	By MS/MS	By matching	2;3	0.00028845	1	2	2		44.701	38.67	16954	033016_Q_jrc_GlyGlyIP
LQDLSSCITQGKDAAVSK	GlyGly (K)	PML	H3BVD2;H3BT29;H3BUJ5;H3BT57;P29590-14;P29590-10;P29590-4;P29590-12;P29590-2;P29590-5;P29590-9;P29590-13;P29590-3;P29590-8;P29590-11;P29590	Protein PML	0.78	0.91	#DIV/0!	#DIV/0!	1	2034.99	By matching	By MS/MS	By MS/MS	By matching	3	8.11e-05		1	1		120.91	115.57	43409	033016_Q_jrc_GlyGlyIP
ILNDDTALKEYK	GlyGly (K)	RAD23B	P54727;Q5W0S4;Q5W0S5	UV excision repair protein RAD23 homolog B	0.78	0.875	#DIV/0!	0.00707107	1	1535.78	By MS/MS	By matching	By MS/MS	By MS/MS	2;3	7.76e-05	1		1	2	85.174	76.342	29876	033016_Q_jrc_GlyGlyIP
ADEIAKAQVARPGGDTIFGK	Acetyl (Protein N-term);GlyGly (K)	HINT1	P49773;D6RC06;D6REP8;D6RE99;D6RD60	Histidine triad nucleotide-binding protein 1	0.78	0.86	0.0565685	#DIV/0!	2	2199.13	By MS/MS	By matching	By MS/MS	By matching	3	1.95e-12	1	1	1		152.53	150.31	54802	033016_Q_jrc_GlyGlyIP
ATFIKVPQNQNGK	GlyGly (K)	NCL	P19338;H7BY16	Nucleolin	0.78	0.855	0.0707107	0.0353553	1	1557.83	By MS/MS	By MS/MS	By MS/MS	By MS/MS	3	9.53e-05	1	1	1	1	52.234	44.544	17241	040816_Q_jrc_SILAC_GG_IP2
GVCLIDEFDKMNDQDR	GlyGly (K)	MCM2	P49736;H0Y8E6	DNA replication licensing factor MCM2	0.775		0.0353553	#DIV/0!	1	2068.88	By MS/MS	By MS/MS	By matching	By matching	3	1.34e-05	1	1			190.37	190.59	70443	030317_Q_jrc_GGIP_M6132_Elution_R
VISSIEQKTER	GlyGly (K)	YWHAB	P31946;Q4VY20;Q4VY19;A0A0J9YWE8;A0A0J9YWZ2;P31946-2	14-3-3 protein beta/alpha;14-3-3 protein beta/alpha, N-terminally processed	0.775	0.835	0.233345	0.13435	1	1402.74	By matching	By MS/MS	By MS/MS	By MS/MS	3	1.81e-05	1	1	1	1	38.019	30.78	13901	033016_Q_jrc_GlyGlyIP
EITALAPSTMKIK	GlyGly (K)	ACTC1;ACTG2;ACTA2;ACTA1;ACTG1;ACTB	P68032;P63267;P62736;P68133;A6NL76;P63267-2;P63261;P60709	Actin, alpha cardiac muscle 1;Actin, gamma-enteric smooth muscle;Actin, aortic smooth muscle;Actin, alpha skeletal muscle;Actin, cytoplasmic 2;Actin, cytoplasmic 2, N-terminally processed;Actin, cytoplasmic 1;Actin, cytoplasmic 1, N-terminally processed	0.775	0.8	0.0919239	#DIV/0!	1	1515.83	By MS/MS	By MS/MS	By MS/MS	By matching	2;3	7.91e-09	2	2	2		103.03	99.111	33520	030317_Q_jrc_GGIP_M6132_Elution_R
MLELVAQKQR	GlyGly (K)	UBXN1	E9PJ81;E9PRQ7;Q04323;Q04323-2	UBX domain-containing protein 1	0.775	0.75	0.106066	0.141421	1	1328.72	By MS/MS	By MS/MS	By MS/MS	By matching	2;3	1.77e-05	2	2	2	1	68.36	62.227	19556	030317_Q_jrc_GGIP_M6132_Elution_R
EGVKTENNDHINLK	GlyGly (K)	SUMO2	P61956-2;P61956	Small ubiquitin-related modifier 2	0.775	0.73	0.120208	0.141421	1	1723.85	By MS/MS	By MS/MS	By MS/MS	By MS/MS	3;4	2.21e-06	2	2	2	2	28.855	21.165	10666	033016_Q_jrc_GlyGlyIP
AITGASLADIMAKR	GlyGly (K)	RPL24	P83731;C9JXB8;C9JNW5	60S ribosomal protein L24	0.775	0.68	0.275772	0.240416	1	1530.82	By MS/MS	By MS/MS	By MS/MS	By MS/MS	2;3	2.28e-23	2	2	2	2	132.63	128.99	48081	033016_Q_jrc_GlyGlyIP
VQLAQKEQELAR	GlyGly (K)	KAZN	B0QYQ6;Q674X7-4;Q674X7-3;Q674X7-5;Q674X7-2;Q674X7	Kazrin	0.77		#DIV/0!	#DIV/0!	1	1525.82	By matching	By MS/MS	By matching	By matching	2	0.00086401		1			206.96	206.71	78290	030317_Q_jrc_GGIP_M6132_Elution_R
VLQMLDTVRVLFSK	Oxidation (M);GlyGly (K);Deamidation (NQ)	KIDINS220	H0Y8E4;E9PH70;Q9ULH0-3;Q9ULH0-2;Q9ULH0-4;Q9ULH0	Kinase D-interacting substrate of 220 kDa	0.77		#DIV/0!	#DIV/0!	1	1778.96	By matching	By MS/MS	By matching	By matching	2	0.00025995		1			205.49	205.34	77494	030317_Q_jrc_GGIP_M6132_Elution_R
TGKCSACNVWR	GlyGly (K)	CSDE1	O75534-2;O75534;O75534-3;O75534-4;E9PLT0	Cold shock domain-containing protein E1	0.77		#DIV/0!	#DIV/0!	1	1453.61	By matching	By MS/MS	By matching	By matching	3	0.0034346		1			55.416	55.362	17146	030317_Q_jrc_GGIP_M6132_Elution_R
TTPECGPTGYVEKITCSSSK	GlyGly (K)	JTB	O76095-2;O76095	Protein JTB	0.77		#DIV/0!	#DIV/0!	1	2317.01	By matching	By MS/MS	By matching	By matching	3	0.00019744		1			138.14	138.48	49211	030317_Q_jrc_GGIP_M6132_Elution_R
AMTKDNNLLGR	GlyGly (K)	HSPA1A;HSPA6	P0DMV9;P0DMV8;A0A0G2JIW1;P0DMV8-2;V9GZ37;P17066	Heat shock 70 kDa protein 6	0.77		0.0989949	#DIV/0!	1	1345.68	By MS/MS	By MS/MS	By matching	By matching	2;3	0.00012525	2	1			40.001	39.917	11969	030317_Q_jrc_GGIP_M6132_Elution_R
KGHAVGDIPGVR	GlyGly (K)	RPS23	P62266;D6RD47	40S ribosomal protein S23	0.77		0.141421	#DIV/0!	1	1318.71	By matching	By MS/MS	By matching	By matching	3	0.0023495	1	1			23.697	23.42	6466	030317_Q_jrc_GGIP_M6132_Elution_R
HWGGNVLGPKSVAR	GlyGly (K)	RPL7A	P62424;Q5T8U2	60S ribosomal protein L7a	0.77	1.3	#DIV/0!	#DIV/0!	1	1590.84	By MS/MS	By MS/MS	By MS/MS	By matching	3	0.00010774	2	2	1		54.699	49.689	15085	030317_Q_jrc_GGIP_M6132_Elution_R
YSVDIPLDKTVVNK	GlyGly (K)	RPL27	P61353;K7ELC7;K7EQQ9	60S ribosomal protein L27	0.77	0.96	0.0848528	#DIV/0!	1	1703.91	By MS/MS	By MS/MS	By MS/MS	By matching	2;3	5.38e-05	1	2	1		131.32	129.09	45679	030317_Q_jrc_GGIP_M6132_Elution_R
FSTWEPTKR	GlyGly (K)	USP22	Q9UPT9-2;Q9UPT9;K7ESK0;K7ERX6	Ubiquitin carboxyl-terminal hydrolase 22	0.77	0.795	#DIV/0!	0.106066	1	1264.62	By MS/MS	By matching	By MS/MS	By MS/MS	3	0.00099964	1		2	1	58.958	48.823	20671	033016_Q_jrc_GlyGlyIP
FIIPNVVKYSPNCK	GlyGly (K)	LDHA	P00338;P00338-3;P00338-5;P00338-2;F5GXY2;F5GYU2	L-lactate dehydrogenase A chain	0.77	0.725	0.19799	0.0777817	1	1792.92	By MS/MS	By MS/MS	By MS/MS	By MS/MS	3	2.93e-06	1	1	1	1	153.58	151.18	55073	033016_Q_jrc_GlyGlyIP
LKTAFPQQTR	GlyGly (K)	DZIP3	Q86Y13	E3 ubiquitin-protein ligase DZIP3	0.77	0.72	#DIV/0!	#DIV/0!	1	1302.7	By matching	By matching	By MS/MS	By matching	3	8.51e-05		1	1		36.597	29.41	13384	033016_Q_jrc_GlyGlyIP
AAPVDLELKK	Acetyl (Protein N-term);GlyGly (K)	PFDN1	D6RGG5;E5RGS4;O60925	Prefoldin subunit 1	0.77	0.715	0.183848	0.0212132	1	1238.69	By MS/MS	By MS/MS	By MS/MS	By MS/MS	2	0.0024303	1	1	1	1	125.5	121.12	42446	030317_Q_jrc_GGIP_M6132_Elution_R
HLNKMQNHGYENPTYK	GlyGly (K)	APLP2	Q06481-5;Q06481-4;Q06481-2;Q06481-3;Q06481-6;Q06481	Amyloid-like protein 2	0.765		0.120208	#DIV/0!	1	2086.96	By MS/MS	By MS/MS	By matching	By matching	4	2.73e-05	1	1			17.093	16.765	4327	030317_Q_jrc_GGIP_M6132_Elution_R
VFQFLNAKCESAFLSK	GlyGly (K)	RPL24	P83731;C9JXB8;C9JNW5	60S ribosomal protein L24	0.765	1.02	0.289914	#DIV/0!	1	2002.98	By MS/MS	By MS/MS	By MS/MS	By matching	3	3.81e-05	1	1	1		182.74	181.62	65252	030317_Q_jrc_GGIP_M6132_Elution_F
NPDTQWITKPVHKHR	2 GlyGly (K)	RPL15	P61313;E7EQV9;E7ENU7	60S ribosomal protein L15;Ribosomal protein L15	0.76		#DIV/0!	#DIV/0!	2	2084.07	By matching	By MS/MS	By matching	By matching	4;5	7.79e-05		2			26.942	26.487	7510	030317_Q_jrc_GGIP_M6132_Elution_R
QVCPVCKAGISR	GlyGly (K)	RNF185	A9X3U0;Q96GF1	E3 ubiquitin-protein ligase RNF185	0.76		#DIV/0!	#DIV/0!	1	1489.7	By matching	By MS/MS	By matching	By matching	3	0.0002603		1			65.072	65.118	20491	030317_Q_jrc_GGIP_M6132_Elution_R
EAFSLFDKDGDGTITTK	GlyGly (K)	CALM2;CALM1;CALM3	H0Y7A7;P62158;F8WBR5;M0QZ52;G3V479;E7ETZ0;E7EMB3	Calmodulin	0.76		#DIV/0!	#DIV/0!	1	1957.93	By MS/MS	By matching	By matching	By matching	3	9.57e-05	1				148.98	148.98	52829	030317_Q_jrc_GGIP_M6132_Elution_F
MEKTLETVPLER	Acetyl (Protein N-term);GlyGly (K)	HNRNPA2B1	P22626;A0A087WUI2	Heterogeneous nuclear ribonucleoproteins A2/B1	0.76		#DIV/0!	#DIV/0!	1	1600.81	By matching	By MS/MS	By matching	By matching	2	0.00131		1			158.17	158.51	57178	030317_Q_jrc_GGIP_M6132_Elution_R
SKLSELAASTSVQEQNTTDEEK	GlyGly (K)	CLEC16A	Q2KHT3-2;Q2KHT3	Protein CLEC16A	0.76		#DIV/0!	#DIV/0!	1	2508.18	By matching	By MS/MS	By matching	By matching	3	0.00051372		2			96.879	97.025	32467	030317_Q_jrc_GGIP_M6132_Elution_R
HTLAYDKGWR	GlyGly (K)	PRPF8	Q6P2Q9;I3L3Z8	Pre-mRNA-processing-splicing factor 8	0.76		#DIV/0!	#DIV/0!	1	1359.67	By matching	By MS/MS	By matching	By matching	3	0.00084583		1			36.953	36.599	10985	030317_Q_jrc_GGIP_M6132_Elution_R
VVEKGAIDKDNVNQAR	GlyGly (K)	PNMA1	Q8ND90	Paraneoplastic antigen Ma1	0.76		#DIV/0!	#DIV/0!	2	1868.97	By MS/MS	By matching	By matching	By matching	4	2.2e-05	1				20.756	20.756	5456	030317_Q_jrc_GGIP_M6132_Elution_F
VSGEATIGHVEKFLR	GlyGly (K)	PCGF6	Q9BYE7-3;Q9BYE7	Polycomb group RING finger protein 6	0.76		#DIV/0!	#DIV/0!	1	1755.93	By matching	By MS/MS	By matching	By matching	4	0.0039783		1			100.63	100.77	34043	030317_Q_jrc_GGIP_M6132_Elution_R
DGLCSKTVEYHR	GlyGly (K)	KCT2	Q8NC54	Keratinocyte-associated transmembrane protein 2	0.76	0.695	0.0565685	0.106066	1	1578.71	By MS/MS	By MS/MS	By MS/MS	By MS/MS	3	4.41e-05	1	1	1	1	59.382	51.892	15960	030317_Q_jrc_GGIP_M6132_Elution_R
AQPAQPADEPAEKADEPMEH	GlyGly (K)	PSMA1	F5GX11;P25786;P25786-2	Proteasome subunit alpha type-1	0.755		0.0212132	#DIV/0!	1	2273.99	By MS/MS	By MS/MS	By matching	By matching	3	5.2e-05	1	1			56.177	56.15	17329	030317_Q_jrc_GGIP_M6132_Elution_F
VPTAPAATSKPGLRPR	GlyGly (K)	CCNB1	P14635-2;P14635;D6RHI0;E9PC90	G2/mitotic-specific cyclin-B1	0.755		0.106066	#DIV/0!	2	1731.97	By MS/MS	By MS/MS	By matching	By matching	4	1.17e-05	1	1			33.593	33.415	9699	030317_Q_jrc_GGIP_M6132_Elution_F
EKVLATVTKPVGGDK	GlyGly (K)	RPL6	Q02878;F8VZ45;U3KQR5;F8VZA3;F8VWR1;F8VU16	60S ribosomal protein L6	0.755	0.87	0.176777	#DIV/0!	2	1654.93	By matching	By MS/MS	By matching	By matching	4	0.00013549	1	1	1		51.458	46.4	14132	030317_Q_jrc_GGIP_M6132_Elution_R
LLALNPDAVELFKK	GlyGly (K)	UBAC1	Q9BSL1	Ubiquitin-associated domain-containing protein 1	0.755	0.67	0.148492	#DIV/0!	1	1683.96	By MS/MS	By MS/MS	By MS/MS	By matching	3	0.00010757	1	1	2		181.3	179.51	64491	033016_Q_jrc_GlyGlyIP
QLDDLKVELSQLR	GlyGly (K)	RPL35	F2Z388;P42766	60S ribosomal protein L35	0.755	0.62	0.289914	0.0848528	1	1669.9	By MS/MS	By MS/MS	By MS/MS	By matching	2;3	8.5e-05	1	2	1	1	164.65	162.72	57909	030317_Q_jrc_GGIP_M6132_Elution_F
GAAVDGGKLDVGNAEVK	GlyGly (K)	BCAP31	C9JSP1;C9JQ75;C9J0M4;P51572;P51572-2;C9JMD7	B-cell receptor-associated protein 31	0.75		#DIV/0!	#DIV/0!	1	1712.87	By matching	By MS/MS	By matching	By matching	3	2.63e-05		1			70.976	71.022	22578	030317_Q_jrc_GGIP_M6132_Elution_R
LSQKAPSLEDGSDAFMSPQDVR	GlyGly (K)	SLC43A1	E9PJ68;O75387;O75387-2	Large neutral amino acids transporter small subunit 3	0.75		#DIV/0!	#DIV/0!	1	2491.16	By matching	By MS/MS	By matching	By matching	3	0.00032732		1			133.54	133.78	47318	030317_Q_jrc_GGIP_M6132_Elution_R
ALKGQFNFDHPDAFDNELILK	GlyGly (K)	UCK2	Q9BZX2	Uridine-cytidine kinase 2	0.75		#DIV/0!	#DIV/0!	1	2545.26	By matching	By MS/MS	By matching	By matching	4	2.66e-05		1			175.74	176.18	64481	030317_Q_jrc_GGIP_M6132_Elution_R
ALKYEPTNVR	GlyGly (K)	GTF3C3	Q9Y5Q9;Q9Y5Q9-2	General transcription factor 3C polypeptide 3	0.75		#DIV/0!	#DIV/0!	1	1303.69	By MS/MS	By MS/MS	By matching	By matching	3	0.000181	1	1			33.582	33.228	9764	030317_Q_jrc_GGIP_M6132_Elution_R
VSSVFKDEATVR	GlyGly (K)	RANGAP1	P46060	Ran GTPase-activating protein 1	0.75	1.085	#DIV/0!	0.0636396	1	1450.74	By matching	By matching	By MS/MS	By matching	3	0.0013623	1		1	1	63.276	53.375	22011	033016_Q_jrc_GlyGlyIP
TKSDSGTAAQTSLDIDKNEK	GlyGly (K)	UIMC1	Q96RL1;Q96RL1-2;Q96RL1-3;Q96RL1-4	BRCA1-A complex subunit RAP80	0.75	1.03	#DIV/0!	#DIV/0!	2	2222.07	By matching	By MS/MS	By MS/MS	By matching	4	4.84e-06		1	1		37.689	30.552	13773	033016_Q_jrc_GlyGlyIP
EHIAASVSIPSEKQR	GlyGly (K)	BAT3;BAG6	A0A024RCR6;A0A0G2JK23;P46379-2;P46379;P46379-3;A0A0G2JL47;P46379-4;P46379-5;X6REW1;A0A0G2JJM1;F6S6P2;F6TC96;F6UR09;F6U1F2;F6XTU0;A0A0G2JJR8;F6WML8;F6VEM6;F6X9W3;F6U341	Large proline-rich protein BAG6	0.75	0.87	0.0565685	0.0282843	1	1764.91	By MS/MS	By MS/MS	By MS/MS	By MS/MS	3;4	1.79e-22	1	2	2	2	55.953	47.222	19917	033016_Q_jrc_GlyGlyIP
AVPVESPVQKV	GlyGly (K)	SLC35B2	Q8TB61-5;Q8TB61-4;Q8TB61-3;Q8TB61-2;Q8TB61	Adenosine 3'-phospho 5'-phosphosulfate transporter 1	0.75	0.82	#DIV/0!	0.0424264	1	1265.7	By MS/MS	By matching	By MS/MS	By MS/MS	2	0.0011401	1		1	1	90.525	81.893	31835	033016_Q_jrc_GlyGlyIP
SHTILLVQPTKRPEGR	Acetyl (Protein N-term);GlyGly (K)	ERH	P84090;G3V279	Enhancer of rudimentary homolog	0.75	0.81	0.0282843	0.155563	2	1987.1	By MS/MS	By MS/MS	By MS/MS	By MS/MS	2;3;4	1.47e-26	2	2	3	2	76.159	68.411	27194	033016_Q_jrc_GlyGlyIP
EHYVDLKDRPFFAGLVK	GlyGly (K)	NME1;NME1-NME2;NME2	P15531;P15531-2;E7ERL0;E5RHP0;Q32Q12;P22392-2;J3KPD9	Nucleoside diphosphate kinase A;Nucleoside diphosphate kinase;Nucleoside diphosphate kinase B	0.75	0.8	0.0424264	#DIV/0!	2	2147.12	By MS/MS	By MS/MS	By MS/MS	By matching	4;5	1.93e-06	1	2	4		142.1	137.85	48327	030317_Q_jrc_GGIP_M6132_Elution_F
YEIMDGAPVKGESIPIR	GlyGly (K)	VPS26A	O75436	Vacuolar protein sorting-associated protein 26A	0.75	0.59	0.141421	#DIV/0!	1	1988	By MS/MS	By MS/MS	By MS/MS	By matching	3	9.52e-06	1	1	1		139.63	137.17	50212	033016_Q_jrc_GlyGlyIP
NSKITEDFR	GlyGly (K)	FADS2	O95864-3;O95864-4;O95864-2;O95864	Fatty acid desaturase 2	0.745	0.53	0.0919239	#DIV/0!	1	1222.59	By MS/MS	By MS/MS	By MS/MS	By matching	3	0.00075201	1	1	1		36.555	31.763	9178	030317_Q_jrc_GGIP_M6132_Elution_F
CHLSPEKNAEDMEVR	GlyGly (K)	BTN2A2;BTN2A1	Q8WVV5;C9IY66;Q8WVV5-2;Q8WVV5-3;C9JAJ6;H7BYC3;Q7KYR7;Q7KYR7-1;Q7KYR7-6;Q7KYR7-4	Butyrophilin subfamily 2 member A2;Butyrophilin subfamily 2 member A1	0.745		0.289914	#DIV/0!	1	1928.84	By matching	By MS/MS	By matching	By matching	4	0.00022388	1	1			61.853	61.826	19340	030317_Q_jrc_GGIP_M6132_Elution_R
LILKNENVDR	GlyGly (K)	ATAD1	Q8NBU5	ATPase family AAA domain-containing protein 1	0.745	0.825	0.0777817	0.388909	1	1326.73	By matching	By MS/MS	By matching	By matching	3	0.011978	1	1	1	1	48.477	40.762	12405	030317_Q_jrc_GGIP_M6132_Elution_R
ATAEVLNIGKK	Acetyl (Protein N-term);GlyGly (K)	PAICS	P22234;E9PBS1;P22234-2	Multifunctional protein ADE2;Phosphoribosylaminoimidazole-succinocarboxamide synthase;Phosphoribosylaminoimidazole carboxylase	0.745	0.76	0.0777817	0.0848528	1	1298.72	By MS/MS	By MS/MS	By MS/MS	By MS/MS	2;3	9.47e-16	1	1	2	1	117.94	111.67	42122	033016_Q_jrc_GlyGlyIP
MVQEAEKYKAEDEVQR	Oxidation (M);GlyGly (K)	HSPA1A	P0DMV9;P0DMV8;A0A0G2JIW1;P0DMV8-2;V9GZ37		0.745	0.68	0.247487	0.0424264	2	2081.97	By MS/MS	By MS/MS	By MS/MS	By MS/MS	3;4	2.86e-07	2	9	12	6	45.275	36.471	16790	033016_Q_jrc_GlyGlyIP
DKTGSSAQKSLSEYNNFK	GlyGly (K)	POLR2A	A0A0C4DGZ0;A0A087WWE2;P24928	DNA-directed RNA polymerase II subunit RPB1	0.74		#DIV/0!	#DIV/0!	2	2117	By matching	By MS/MS	By matching	By matching	3	0.00013169		1			54.46	54.306	16905	030317_Q_jrc_GGIP_M6132_Elution_R
KKYVIYIER	GlyGly (K)	RPL26;KRBA2;RPL26L1	J3QRI7;J3QQQ9;J3QQV1;E5RIT6;J3QRC4;Q9UNX3;P61254;J3KS10;J3KTJ8	60S ribosomal protein L26-like 1;60S ribosomal protein L26	0.74		#DIV/0!	#DIV/0!	2	1324.75	By matching	By MS/MS	By matching	By matching	3	0.057344		1			37.22	36.966	11048	030317_Q_jrc_GGIP_M6132_Elution_R
SNEYQLIDCAQYFLDKIDVIK	GlyGly (K)	GNAS	P63092-2;P63092;P63092-4;Q5JWF2-2;Q5JWF2;P63092-3;S4R3E3	Guanine nucleotide-binding protein G(s) subunit alpha isoforms short;Guanine nucleotide-binding protein G(s) subunit alpha isoforms XLas	0.74		#DIV/0!	#DIV/0!	1	2689.29	By MS/MS	By matching	By matching	By matching	3	8.27e-11	1				209.76	209.76	77129	030317_Q_jrc_GGIP_M6132_Elution_F
GKSETILSPPPEKR	GlyGly (K)	H2AFY2	Q9P0M6	Core histone macro-H2A.2	0.74	1.08	#DIV/0!	0.0141421	2	1651.89	By matching	By matching	By MS/MS	By MS/MS	3;4	9.67e-05		1	2	2	38.036	26.664	12125	033016_Q_jrc_GlyGlyIP
EAQMAAKLER	GlyGly (K)	STMN1	P16949;P16949-2	Stathmin	0.74	0.95	#DIV/0!	#DIV/0!	1	1259.63	By matching	By matching	By MS/MS	By matching	2;3	0.00029081	1		2		38.804	29.524	13441	033016_Q_jrc_GlyGlyIP
VQVALGNISSKR	GlyGly (K)	DCTN3	X6RA56;X6RCK5;A0A0A0MRV8;X6RLR1;O75935-3;O75935-2;O75935	Dynactin subunit 3	0.74	0.9	#DIV/0!	#DIV/0!	1	1384.78	By matching	By MS/MS	By MS/MS	By matching	3	4.16e-05		1	1		63.505	56.217	17502	030317_Q_jrc_GGIP_M6132_Elution_R
KALAAAGYDVEKNNSR	GlyGly (K)	HIST1H1E;HIST1H1A;HIST1H1T;HIST1H1C;HIST1H1D	P10412;Q02539;P22492;P16403;P16402	Histone H1.4;Histone H1.1;Histone H1t;Histone H1.2;Histone H1.3	0.74	0.815	#DIV/0!	0.148492	2	1819.92	By matching	By matching	By MS/MS	By matching	4	4.53e-05		1	1	1	34.781	25.23	11871	033016_Q_jrc_GlyGlyIP
AIELSLKEQR	GlyGly (K)	STAM	A6NMU3;Q92783-2;Q92783	Signal transducing adapter molecule 1	0.74	0.78	#DIV/0!	#DIV/0!	1	1299.71	By matching	By matching	By MS/MS	By matching	3	0.00042648		1	1		71.809	64.772	26020	033016_Q_jrc_GlyGlyIP
LYSMKFQGPDNGQGPK	GlyGly (K)	TXNL1	K7ER96;O43396	Thioredoxin-like protein 1	0.74	0.76	0.169706	#DIV/0!	1	1879.89	By MS/MS	By MS/MS	By MS/MS	By matching	3	9.92e-05	1	1	1		83.097	78.772	25396	030317_Q_jrc_GGIP_M6132_Elution_R
DDREQFYKIAK	GlyGly (K)	UBE2G2	P60604-2;P60604	Ubiquitin-conjugating enzyme E2 G2	0.735	0.715	0.106066	0.162635	2	1525.75	By MS/MS	By MS/MS	By MS/MS	By MS/MS	3	0.00073113	1	1	1	1	65.228	57.939	17972	030317_Q_jrc_GGIP_M6132_Elution_R
VDFNVPMKNNQITNNQR	GlyGly (K)	PGK1	P00558	Phosphoglycerate kinase 1	0.735	1.04	0.0212132	0.254558	1	2145.04	By MS/MS	By MS/MS	By MS/MS	By MS/MS	3	9.55e-11	1	1	1	1	110.02	104.48	39674	033016_Q_jrc_GlyGlyIP
NYDIGAALDTIQYSKHPPPL	GlyGly (K)	SQSTM1	Q13501;Q13501-2	Sequestosome-1	0.735	0.81	0.00707107	#DIV/0!	1	2326.16	By MS/MS	By MS/MS	By MS/MS	By matching	3	1.9e-12	1	1	2		196.02	195.83	70725	030317_Q_jrc_GGIP_M6132_Elution_F
SGQDYKIPIDNMTNEMEQR	GlyGly (K)	INTS7	Q9NVH2-3;Q9NVH2-2;Q9NVH2;Q9NVH2-4	Integrator complex subunit 7	0.735	0.75	0.0494975	#DIV/0!	1	2382.06	By MS/MS	By MS/MS	By MS/MS	By matching	3	2.26e-05	1	1	1		144.4	141.95	52072	033016_Q_jrc_GlyGlyIP
KITSYFLNEGSQAR	GlyGly (K)	RNASEH2A	O75792	Ribonuclease H2 subunit A	0.73		#DIV/0!	#DIV/0!	1	1726.86	By matching	By MS/MS	By matching	By matching	3	0.00018847		1			84.428	84.474	27677	030317_Q_jrc_GGIP_M6132_Elution_R
AQAAAPASVPAQAPKR	GlyGly (K)	RPL29	P47914	60S ribosomal protein L29	0.73		#DIV/0!	#DIV/0!	1	1646.89	By matching	By MS/MS	By matching	By matching	3	2.43e-05		1			29.592	29.137	8422	030317_Q_jrc_GGIP_M6132_Elution_R
LQTYKTAVETAVLLLR	GlyGly (K)	CCT3	P49368;B4DUR8;P49368-2	T-complex protein 1 subunit gamma	0.73		#DIV/0!	#DIV/0!	1	1932.1	By matching	By MS/MS	By matching	By matching	2;3	2.54e-05		3			193.11	193.35	71456	030317_Q_jrc_GGIP_M6132_Elution_R
[truncated: 1,936 more rows]

## Sheet: Peptides_GlyGly
Sequence	Modifications	Gene Names	Proteins	Protein Names	Ratio WT/SENP8KO Normalized MG132 Rep 1	Ratio WT/SENP8KO Normalized MG132 Rep 2	Ratio WT/SENP8KO Normalized Untreated Rep 1	Ratio WT/SENP8KO Normalized Untreated Rep 2	Median Ratio WT/SENP8KO Normalized MG132	Median Ratio WT/SENP8KO Normalized Untreated	Standard Deviation Ratio WT/SENP8KO Normalized MG132	Standard Deviation Ratio WT/SENP8KO Normalized Untreated	Log2 Ratio WT/SENP8KO Normalized MG132 Rep 1	Log2 Ratio WT/SENP8KO Normalized MG132 Rep 2	Log2 Ratio WT/SENP8KO Normalized Untreated Rep 1	Log2 Ratio WT/SENP8KO Normalized Untreated Rep 2	Median Log2 Ratio WT/SENP8KO Normalized MG132	Median Log2 Ratio WT/SENP8KO Normalized Untreated	Standard Deviation Log2 Ratio WT/SENP8KO Normalized MG132	Standard Deviation Log2 Ratio WT/SENP8KO Normalized Untreated	Missed cleavages	Mass	Identification type MG132_1	Identification type MG132_2	Identification type WT_1	Identification type WT_2	Charges	PEP	Experiment MG132_1	Experiment MG132_2	Experiment WT_1	Experiment WT_2	Retention time	Calibrated retention time	MS/MS scan number	Raw file
[truncated: 3,454 more rows]

[truncated: 6 more sheets: Peptides_GlyGly_MG132, Peptides_GlyGly_MG132_Rep1, Peptides_GlyGly_MG132_Rep2, Peptides_GlyGly_Untreated, PositionInProtein, modificationSpecificPeptides]
